# Supplementary material for: Transcriptome Profiles Reveal Key Regulatory Networks during Single and Multifactorial Stresses Coupled with Melatonin Treatment in Pitaya (Selenicereus undatus L.)
Source: Int J Mol Sci. 2024 Aug 15;25(16):8901. doi: 10.3390/ijms25168901 (PMC11354645; doi:10.3390/ijms25168901)
Supplement: Supplementary file 1 [file ijms-25-08901-s001.zip]

Archive with 14 entries (14 files):
- Suplementry file S3.xls
- Supplementary file S1 Table S1.pdf
- Supplementrary file S2, Figure S1,S2,S3 and S4.pdf
- supplementray file S14 .xlsx
- Supplementry file S10 .xlsx
- Supplementry file S11.xlsx
- Supplementry file S12 .xlsx
- supplementry file S13. .xlsx
- Supplementry file S4.xlsx
- Supplementry file S5.xlsx
- Supplementry file S6.xlsx
- Supplementry file S7.xlsx
- Supplementry file S8 .xlsx
- Supplementry file S9.xlsx
