# Supplementary material for: Transcriptome Profiles Reveal Key Regulatory Networks during Single and Multifactorial Stresses Coupled with Melatonin Treatment in Pitaya (Selenicereus undatus L.)
Source: Int J Mol Sci. 2024 Aug 15;25(16):8901. doi: 10.3390/ijms25168901 (PMC11354645; doi:10.3390/ijms25168901)
Supplement: Supplementary file 1 [file ijms-25-08901-s001.zip › Suplementry file S3.xls]

## Sheet: S-vs-CK.total.up.DEG
GeneID	logFC	Gene_name	NR_ID	NR_annotation
HU07G00261	2.30297	RPL21	XP_030485675.1	50S ribosomal protein L21, chloroplastic [Cannabis sativa]
HU10G00201	5.10171	At1g48100	XP_021742726.1	polygalacturonase At1g48100 [Chenopodium quinoa]
HU05G02212	5.12185	SAPK2	AUS89411.1	SNF1-related protein kinase 2.7 [Sesuvium portulacastrum]
HU08G00748	5.02816	MDC12.19	XP_010669680.1	PREDICTED: Golgi to ER traffic protein 4 homolog [Beta vulgaris subsp. vulgaris]
novel.14912	2.21877	-	XP_031095948.1	uncharacterized protein LOC116000071 [Ipomoea triloba]
HU08G01774	4.22721	MTERF1	OMO70363.1	Mitochodrial transcription termination factor-related protein [Corchorus capsularis]
HU03G02727	4.34424	-	XP_010678087.1	PREDICTED: uncharacterized protein LOC104893654 [Beta vulgaris subsp. vulgaris]
HU01G01234	1.55789	COL10	XP_010689670.1	PREDICTED: zinc finger protein CONSTANS-LIKE 10 [Beta vulgaris subsp. vulgaris]
HU03G02572	2.60529	RPL35	XP_021756815.1	50S ribosomal protein L35, chloroplastic [Chenopodium quinoa]
HU02G00346	1.7247	ORRM6	XP_010683152.1;CAD1844663.1	PREDICTED: glycine-rich RNA-binding protein 4, mitochondrial isoform X3 [Beta vulgaris subsp. vulgaris];unnamed protein product [Ananas comosus var. bracteatus]
HU01G01962	1.59107	DJ1B	XP_021719216.1	protein DJ-1 homolog B-like [Chenopodium quinoa]
HU05G00648	2.55667	-	XP_021735817.1	uncharacterized protein LOC110702424 [Chenopodium quinoa]
novel.4682	7.13369	-	-	-
HU07G01703	1.09267	VHA-D	PKI06985.1	hypothetical protein CRG98_049605, partial [Punica granatum]
novel.8014	1.74876	rpoB	QJT42905.1	RNA polymerase beta subunit [Opuntia quimilo]
HU03G00989	3.93636	ACD6	KMT12857.1	hypothetical protein BVRB_4g089490 [Beta vulgaris subsp. vulgaris]
HU01G02035	1.86425	-	XP_021760423.1;XP_021748022.1	cytochrome P450 CYP72A219-like [Chenopodium quinoa];cytochrome P450 CYP72A219-like [Chenopodium quinoa]
HU01G00831	1.20775	-	XP_010665890.1	PREDICTED: uncharacterized protein LOC104883135 [Beta vulgaris subsp. vulgaris]
HU03G02070	2.2299	-	XP_021746112.1	uncharacterized protein LOC110711982 [Chenopodium quinoa]
HU02G03028	1.98285	-	XP_010669320.1	PREDICTED: uncharacterized protein LOC104886564 [Beta vulgaris subsp. vulgaris]
novel.4550	1.63788	-	-	-
novel.25358	6.76127	MTERF15	XP_010683500.1	PREDICTED: transcription termination factor MTERF9, chloroplastic-like [Beta vulgaris subsp. vulgaris]
HU09G01497	4.17426	GATA22	XP_010667257.1	PREDICTED: putative GATA transcription factor 22 [Beta vulgaris subsp. vulgaris]
HU05G00298	5.12657	GDCSH	P93255.1	RecName: Full=Glycine cleavage system H protein, mitochondrial; Flags: Precursor [Mesembryanthemum crystallinum]
novel.305	7.73385	-	XP_021738580.1	organ-specific protein S2-like [Chenopodium quinoa]
HU04G00376	3.13938	-	XP_010676891.1	PREDICTED: uncharacterized protein LOC104892609 [Beta vulgaris subsp. vulgaris]
novel.23574	7.03123	-	-	-
HU05G01198	3.78026	ELI1	XP_021735063.1	pentatricopeptide repeat-containing protein ELI1, chloroplastic-like [Chenopodium quinoa]
HU09G01688	2.59634	-	XP_021736288.1	uncharacterized protein LOC110702851 [Chenopodium quinoa]
novel.5268	6.39691	-	XP_021857541.1	glycine-rich RNA-binding protein 1-like isoform X2 [Spinacia oleracea]
novel.21483	8.15267	-	XP_021835668.1	uncharacterized protein LOC110775367 [Spinacia oleracea]
HU01G00389	2.72606	SRK2E	POO03056.1	Serine/threonine-protein kinase [Trema orientale]
HU02G02451	6.2557	MLP43	XP_021752158.1	MLP-like protein 31 [Chenopodium quinoa]
novel.1783	2.30928	RPN11	PWZ11230.1;KAA0064369.1;KAB2040761.1;XP_011458945.1;TYK20218.1;GFQ08529.1	26S proteasome non-ATPase regulatory subunit 14 [Zea mays];26S proteasome non-ATPase regulatory subunit 14-like protein [Cucumis melo var. makuwa];hypothetical protein ES319_D02G105300v1 [Gossypium barbadense];PREDICTED: 26S proteasome non-ATPase regulatory subunit 14 homolog [Fragaria vesca subsp. vesca];26S proteasome non-ATPase regulatory subunit 14-like protein [Cucumis melo var. makuwa];26S …
HU07G01775	4.01082	AAE	XP_010673153.1;XP_010241274.1;XP_021715053.1;XP_021758676.1	PREDICTED: GDSL esterase/lipase At1g28610 [Beta vulgaris subsp. vulgaris];PREDICTED: acetylajmalan esterase-like [Nelumbo nucifera];GDSL esterase/lipase At1g28650-like [Chenopodium quinoa];acetylajmalan esterase-like [Chenopodium quinoa]
HU02G01607	5.30311	PSB27-1	XP_010685668.1	PREDICTED: photosystem II repair protein PSB27-H1, chloroplastic [Beta vulgaris subsp. vulgaris]
HU08G00124	1.31529	At1g20050	XP_023897763.1;XP_021741792.1	probable 3-beta-hydroxysteroid-Delta(8),Delta(7)-isomerase [Quercus suber];probable 3-beta-hydroxysteroid-Delta(8),Delta(7)-isomerase [Chenopodium quinoa]
HU01G02300	1.54642	BIM1	XP_021855279.1	transcription factor BIM2-like isoform X2 [Spinacia oleracea]
HU06G01803	5.27889	-	KMT15844.1	hypothetical protein BVRB_3g058120 [Beta vulgaris subsp. vulgaris]
HU03G02226	1.95969	-	-	-
HU05G00817	1.57296	EGY1	XP_021776046.1	probable zinc metalloprotease EGY1, chloroplastic [Chenopodium quinoa]
HU04G01632	1.87803	At5g17165	XP_021765833.1	late embryogenesis abundant protein At5g17165-like [Chenopodium quinoa]
HU03G00360	1.72218	At2g21120	XP_021753122.1;XP_021775800.1	probable magnesium transporter NIPA6 isoform X2 [Chenopodium quinoa];probable magnesium transporter NIPA6 isoform X2 [Chenopodium quinoa]
HU03G01855	2.64041	PBS1	XP_010689851.1;XP_010689849.1	PREDICTED: serine/threonine-protein kinase CDL1 isoform X4 [Beta vulgaris subsp. vulgaris];PREDICTED: serine/threonine-protein kinase CDL1 isoform X2 [Beta vulgaris subsp. vulgaris]
HU02G03122	1.58708	ABCC2	XP_010669631.1	PREDICTED: ABC transporter D family member 2, chloroplastic [Beta vulgaris subsp. vulgaris]
HU11G00383	3.56416	ITIH2	XP_021835247.1	inter alpha-trypsin inhibitor, heavy chain 4 [Spinacia oleracea]
HU07G00966	3.63165	GDPD1	KNA07255.1	hypothetical protein SOVF_173550, partial [Spinacia oleracea]
novel.15763	4.63479	PMEI11	XP_021751894.1	21 kDa protein-like [Chenopodium quinoa]
HU09G00232	4.74998	At2g36090	XP_015872590.1	F-box protein At2g27310 [Ziziphus jujuba]
HU10G01760	5.36588	-	EEF40912.1	conserved hypothetical protein [Ricinus communis]
HU04G00278	3.048	ARASP	XP_019239332.1	PREDICTED: probable membrane metalloprotease ARASP2, chloroplastic [Nicotiana attenuata]
HU11G00956	5.63149	KO	XP_021762622.1	ent-kaurene oxidase, chloroplastic-like isoform X1 [Chenopodium quinoa]
HU01G01089	1.29469	-	XP_021839462.1	nucleolar transcription factor 1-A [Spinacia oleracea]
novel.22885	3.04414	-	KNA17576.1	hypothetical protein SOVF_078120 [Spinacia oleracea]
HU07G00748	2.93866	BBX21	AUS89386.1	salt tolerance protein [Sesuvium portulacastrum]
novel.1313	3.49059	-	-	-
HU02G01704	3.68938	ABCC10	XP_021839998.1	ABC transporter C family member 10-like [Spinacia oleracea]
HU04G00478	2.04829	APRR2	XP_021765705.1;XP_019105078.1	two-component response regulator-like APRR2 [Chenopodium quinoa];PREDICTED: two-component response regulator-like APRR2 isoform X1 [Beta vulgaris subsp. vulgaris]
HU03G02485	1.90618	rps2	YP_009159815.1	ribosomal protein S2 [Carnegiea gigantea]
HU05G01192	2.77034	DEGP8	XP_021765888.1;RVW71911.1;XP_021721388.1;XP_021836371.1	protease Do-like 8, chloroplastic [Chenopodium quinoa];Retrovirus-related Pol polyprotein from transposon TNT 1-94 [Vitis vinifera];protease Do-like 8, chloroplastic [Chenopodium quinoa];uncharacterized protein LOC110776120 [Spinacia oleracea]
HU09G01420	5.25459	DREB3	XP_021715190.1	ethylene-responsive transcription factor TINY-like [Chenopodium quinoa]
novel.22235	3.21163	At3g47570	XP_021739689.1	probable LRR receptor-like serine/threonine-protein kinase At3g47570 [Chenopodium quinoa]
HU04G01928	6.64578	IAA14	KMT10276.1	hypothetical protein BVRB_5g120320 [Beta vulgaris subsp. vulgaris]
HU08G01516	3.58303	PP2B15	KNA14986.1	hypothetical protein SOVF_102140 [Spinacia oleracea]
HU02G01116	1.92784	PPH	XP_021736087.1	uncharacterized protein LOC110702646 isoform X2 [Chenopodium quinoa]
HU08G01720	1.23429	At5g10920	XP_021742231.1;XP_021857270.1	argininosuccinate lyase, chloroplastic-like [Chenopodium quinoa];argininosuccinate lyase, chloroplastic [Spinacia oleracea]
HU03G02870	6.43048	-	O04683.1	RecName: Full=Ferredoxin-1, chloroplastic; AltName: Full=Ferredoxin I; Flags: Precursor [Mesembryanthemum crystallinum]
HU07G02020	2.03783	RSP5	XP_010686056.1	PREDICTED: flagellar radial spoke protein 5 isoform X2 [Beta vulgaris subsp. vulgaris]
HU10G01074	4.32022	SGR9	XP_021854630.1	E3 ubiquitin-protein ligase SGR9, amyloplastic [Spinacia oleracea]
HU03G02481	5.10535	PRXQ	ACJ64204.1;Q6UBI3.1	peroxiredoxin Q [Salicornia europaea];RecName: Full=Peroxiredoxin Q, chloroplastic; AltName: Full=Thioredoxin peroxidase; AltName: Full=Thioredoxin-dependent peroxiredoxin Q; Flags: Precursor [Suaeda salsa]
HU02G01024	8.08347	-	KAF7818271.1	putative inactive leucine-rich repeat receptor-like protein kinase IMK2 [Senna tora]
HU03G00897	5.4738	At3g03770	XP_010667742.1	PREDICTED: probable inactive leucine-rich repeat receptor-like protein kinase At3g03770 isoform X1 [Beta vulgaris subsp. vulgaris]
HU01G02515	2.82025	-	-	-
HU06G01995	2.96669	-	XP_010695281.1	PREDICTED: uncharacterized protein LOC104907951 [Beta vulgaris subsp. vulgaris]
novel.18326	6.45227	VIT_19s0014g04930	RVW94686.1	(-)-germacrene D synthase [Vitis vinifera]
HU08G01912	4.68219	-	KMT04450.1	hypothetical protein BVRB_8g181220 [Beta vulgaris subsp. vulgaris]
HU11G01632	2.79206	KIC	XP_022757578.1	calcium-binding protein KIC-like [Durio zibethinus]
HU10G01607	1.97108	EGY2	XP_021863293.1;XP_021732440.1;KNA20848.1	probable zinc metalloprotease EGY2, chloroplastic isoform X5 [Spinacia oleracea];probable zinc metalloprotease EGY2, chloroplastic isoform X1 [Chenopodium quinoa];hypothetical protein SOVF_048550 isoform B [Spinacia oleracea]
HU06G00020	5.34882	SQE1	KMT09877.1;TYI82550.1	hypothetical protein BVRB_6g128510 [Beta vulgaris subsp. vulgaris];hypothetical protein E1A91_D05G228600v1 [Gossypium mustelinum]
HU03G00004	1.47752	2ODD19	XP_006492604.1;KDO40649.1;PIA51996.1	protein DMR6-LIKE OXYGENASE 2-like [Citrus sinensis];hypothetical protein CISIN_1g0202331mg, partial [Citrus sinensis];hypothetical protein AQUCO_01000105v1 [Aquilegia coerulea]
HU02G00469	2.35369	EEF1AKNMT	XP_021737112.1	methyltransferase-like protein 13 [Chenopodium quinoa]
novel.21460	7.07403	-	-	-
novel.25813	7.3911	GLOX	XP_021743512.1	aldehyde oxidase GLOX-like [Chenopodium quinoa]
HU06G02691	1.67559	secA	XP_021768888.1;XP_021739734.1	protein translocase subunit SecA, chloroplastic [Chenopodium quinoa];protein translocase subunit SecA, chloroplastic-like [Chenopodium quinoa]
HU09G01903	1.3443	Pigq	XP_010672956.1;XP_010672954.1;XP_010672955.1	PREDICTED: N-acetylglucosaminyl-phosphatidylinositol biosynthetic protein gpi1 isoform X3 [Beta vulgaris subsp. vulgaris];PREDICTED: uncharacterized protein LOC104889433 isoform X1 [Beta vulgaris subsp. vulgaris];PREDICTED: N-acetylglucosaminyl-phosphatidylinositol biosynthetic protein gpi1 isoform X2 [Beta vulgaris subsp. vulgaris]
novel.24064	3.21063	-	-	-
HU01G01451	4.35309	PETE	XP_021737110.1	plastocyanin, chloroplastic [Chenopodium quinoa]
HU03G02030	3.80361	petC	XP_021745966.1	cytochrome b6-f complex iron-sulfur subunit, chloroplastic-like [Chenopodium quinoa]
HU05G00539	3.58721	-	KNA15595.1;XP_021844542.1	hypothetical protein SOVF_096860 [Spinacia oleracea];uncharacterized protein LOC110784395 isoform X2 [Spinacia oleracea]
novel.5021	2.38486	rps12-B	BAD66815.1	orf174 [Beta vulgaris subsp. vulgaris]
HU01G02249	2.97168	CHLM	KAA8542053.1	hypothetical protein F0562_023205 [Nyssa sinensis]
HU10G00181	2.60053	lip	XP_010682417.1	PREDICTED: uncharacterized protein LOC104897268 [Beta vulgaris subsp. vulgaris]
HU02G02793	2.64388	CYP704C1	XP_010692306.1	PREDICTED: cytochrome P450 704C1 isoform X1 [Beta vulgaris subsp. vulgaris]
HU11G01150	3.01865	CML44	XP_021717852.1	probable calcium-binding protein CML44 [Chenopodium quinoa]
HU07G00129	1.75705	-	XP_021767280.1	uncharacterized protein LOC110731707 [Chenopodium quinoa]
HU02G02854	1.17707	-	XP_021738272.1	uncharacterized protein LOC110704766 [Chenopodium quinoa]
HU11G01380	3.84306	-	XP_010676539.1	PREDICTED: uncharacterized protein LOC104892333 [Beta vulgaris subsp. vulgaris]
HU09G01064	2.31542	LOG7	XP_021765727.1	cytokinin riboside 5&apos;-monophosphate phosphoribohydrolase LOG7-like [Chenopodium quinoa]
novel.8218	2.18031	-	-	-
HU01G01343	2.17482	SODCP	XP_021848291.1	superoxide dismutase [Cu-Zn], chloroplastic [Spinacia oleracea]
HU02G03226	5.61133	PNSB3	XP_010670755.1;XP_031476913.1	PREDICTED: photosynthetic NDH subunit of subcomplex B 3, chloroplastic [Beta vulgaris subsp. vulgaris];uncharacterized protein LOC116248302 isoform X2 [Nymphaea colorata]
HU03G00092	3.26496	CCS1	XP_010690938.1	PREDICTED: cytochrome c biogenesis protein CCS1, chloroplastic [Beta vulgaris subsp. vulgaris]
HU08G00840	2.48316	ACR11	XP_010687281.1	PREDICTED: ACT domain-containing protein ACR11 [Beta vulgaris subsp. vulgaris]
HU04G00519	2.34094	-	KMS97608.1	hypothetical protein BVRB_5g125770 [Beta vulgaris subsp. vulgaris]
novel.24509	6.29452	-	-	-
HU03G01301	3.27684	VDE1	XP_010674199.1	PREDICTED: violaxanthin de-epoxidase, chloroplastic [Beta vulgaris subsp. vulgaris]
novel.21340	2.2615	-	YP_009927380.1	ribosomal protein S19 [Viburnum burejaeticum]
HU07G02261	1.46045	-	XP_010685754.1	PREDICTED: triosephosphate isomerase, cytosolic [Beta vulgaris subsp. vulgaris]
HU03G02884	1.84354	CFM3	XP_010678004.1	PREDICTED: CRM-domain containing factor CFM3, chloroplastic/mitochondrial [Beta vulgaris subsp. vulgaris]
HU08G00366	5.86644	GAST1	XP_010673717.1	PREDICTED: protein GAST1 isoform X1 [Beta vulgaris subsp. vulgaris]
HU08G00063	1.6823	-	XP_019108109.1;XP_010694434.1	PREDICTED: HMG-Y-related protein A isoform X2 [Beta vulgaris subsp. vulgaris];PREDICTED: HMG-Y-related protein A isoform X1 [Beta vulgaris subsp. vulgaris]
HU05G02158	2.99203	Os07g0190000	XP_021859037.1	probable 1-deoxy-D-xylulose-5-phosphate synthase 2, chloroplastic [Spinacia oleracea]
HU07G01242	3.9638	-	XP_021764138.1	uncharacterized protein LOC110728798 [Chenopodium quinoa]
HU03G00941	7.66892	CCL4	XP_021745231.1	probable acyl-activating enzyme 6 [Chenopodium quinoa]
HU05G00322	7.47696	-	XP_021765728.1	putative invertase inhibitor [Chenopodium quinoa]
novel.9925	7.56755	-	-	-
HU06G00379	4.03199	SR1IP1	XP_021714432.1;XP_021751417.1	BTB/POZ domain-containing protein At5g67385-like isoform X2 [Chenopodium quinoa];BTB/POZ domain-containing protein At5g67385-like isoform X2 [Chenopodium quinoa]
HU04G01493	2.92189	PDCB2	XP_039028808.1;XP_008449474.1	PLASMODESMATA CALLOSE-BINDING PROTEIN 3-like isoform X2 [Hibiscus syriacus];PREDICTED: PLASMODESMATA CALLOSE-BINDING PROTEIN 3-like isoform X1 [Cucumis melo]
HU04G02050	3.58635	-	XP_010678945.1;XP_010678944.1	PREDICTED: uncharacterized protein LOC104894421 isoform X2 [Beta vulgaris subsp. vulgaris];PREDICTED: uncharacterized protein LOC104894421 isoform X1 [Beta vulgaris subsp. vulgaris]
HU04G01544	2.50404	RPL17	XP_010678420.1	PREDICTED: uncharacterized protein LOC104893974 [Beta vulgaris subsp. vulgaris]
novel.10227	4.94338	-	XP_010686599.1	PREDICTED: uncharacterized protein LOC104900782 [Beta vulgaris subsp. vulgaris]
HU05G00404	2.94284	hxnY	XP_010677081.1;XP_010677082.1	PREDICTED: 2-oxoglutarate-Fe(II) type oxidoreductase isoform X1 [Beta vulgaris subsp. vulgaris];PREDICTED: 2-oxoglutarate-Fe(II) type oxidoreductase isoform X2 [Beta vulgaris subsp. vulgaris]
HU09G01181	3.12204	-	ESR52371.1	hypothetical protein CICLE_v10033035mg [Citrus clementina]
novel.15818	4.37262	HTH	XP_010693456.1	PREDICTED: protein HOTHEAD [Beta vulgaris subsp. vulgaris]
HU07G02338	3.64525	CIA2	XP_010685899.1	PREDICTED: zinc finger protein CONSTANS-LIKE 7 isoform X1 [Beta vulgaris subsp. vulgaris]
HU08G01475	1.17544	At1g55000	XP_010674745.1	PREDICTED: F-box protein At1g55000 [Beta vulgaris subsp. vulgaris]
novel.18323	8.86484	-	-	-
HU03G00056	2.95384	At5g66980	XP_021731685.1	B3 domain-containing protein At3g06220-like [Chenopodium quinoa]
HU03G02888	2.04643	At2g20020	XP_021857567.1;XP_021756735.1	CRS2-associated factor 1, chloroplastic isoform X1 [Spinacia oleracea];CRS2-associated factor 1, chloroplastic-like [Chenopodium quinoa]
HU03G00355	7.40008	PRP4	XP_010690436.1	PREDICTED: proline-rich protein 4 [Beta vulgaris subsp. vulgaris]
HU10G02000	4.0245	-	XP_010686770.1	PREDICTED: uncharacterized protein LOC104900937 [Beta vulgaris subsp. vulgaris]
novel.16482	3.34109	-	XP_010686599.1	PREDICTED: uncharacterized protein LOC104900782 [Beta vulgaris subsp. vulgaris]
HU02G03143	1.87934	FKBP16-3	XP_019104172.1;KDO52428.1;XP_010672286.1	PREDICTED: peptidyl-prolyl cis-trans isomerase FKBP16-3, chloroplastic isoform X1 [Beta vulgaris subsp. vulgaris];hypothetical protein CISIN_1g030573mg [Citrus sinensis];PREDICTED: peptidyl-prolyl cis-trans isomerase FKBP16-3, chloroplastic isoform X2 [Beta vulgaris subsp. vulgaris]
HU04G01397	3.91648	SRM1	XP_010673224.1	PREDICTED: transcription factor DIVARICATA [Beta vulgaris subsp. vulgaris]
HU05G01675	4.87805	RBCS1	XP_021734008.1	ribulose bisphosphate carboxylase small chain 1, chloroplastic [Chenopodium quinoa]
novel.25421	1.71636	CPR1	XP_021765772.1;KNA12328.1	F-box protein CPR30-like isoform X1 [Chenopodium quinoa];hypothetical protein SOVF_126980 [Spinacia oleracea]
HU02G03109	7.37201	CYP716A17	XP_010669702.1;XP_028064418.1	PREDICTED: beta-amyrin 28-oxidase [Beta vulgaris subsp. vulgaris];beta-amyrin 28-monooxygenase-like isoform X2 [Camellia sinensis]
HU10G00378	4.29944	PNSL2	KMT07025.1;XP_010683142.1	hypothetical protein BVRB_6g153560 [Beta vulgaris subsp. vulgaris];PREDICTED: photosynthetic NDH subunit of lumenal location 2, chloroplastic [Beta vulgaris subsp. vulgaris]
novel.17267	7.04521	-	-	-
HU02G01502	1.86668	ACR9	XP_010685812.1	PREDICTED: ACT domain-containing protein ACR9 [Beta vulgaris subsp. vulgaris]
novel.14894	2.61676	CALS5	XP_021713855.1;XP_019105682.1	callose synthase 5-like isoform X2 [Chenopodium quinoa];PREDICTED: callose synthase 5 [Beta vulgaris subsp. vulgaris]
HU11G01352	2.38793	PRS1	XP_010691964.1;Q9XG98.1	PREDICTED: ribose-phosphate pyrophosphokinase 1 [Beta vulgaris subsp. vulgaris];RecName: Full=Ribose-phosphate pyrophosphokinase 1; AltName: Full=Phosphoribosyl pyrophosphate synthase 1 [Spinacia oleracea]
HU03G02452	4.20535	FLZ14	XP_010687552.1	PREDICTED: uncharacterized protein LOC104901657 [Beta vulgaris subsp. vulgaris]
HU05G00909	2.2856	ndhM	XP_021718179.1	NAD(P)H-quinone oxidoreductase subunit M, chloroplastic-like [Chenopodium quinoa]
HU06G00883	4.30331	PUX2	XP_021714355.1	plant UBX domain-containing protein 2-like [Chenopodium quinoa]
HU02G02105	1.83228	PXN	XP_010680236.1;XP_021840082.1;KNA05338.1;XP_021713901.1	PREDICTED: peroxisomal nicotinamide adenine dinucleotide carrier [Beta vulgaris subsp. vulgaris];peroxisomal nicotinamide adenine dinucleotide carrier-like [Spinacia oleracea];hypothetical protein SOVF_191370 [Spinacia oleracea];peroxisomal nicotinamide adenine dinucleotide carrier-like isoform X2 [Chenopodium quinoa]
HU11G01100	1.70799	-	XP_010668231.1	PREDICTED: uncharacterized protein LOC104885220 isoform X2 [Beta vulgaris subsp. vulgaris]
HU05G00399	2.14168	HAT4	XP_021757830.1	homeobox-leucine zipper protein HAT4-like isoform X2 [Chenopodium quinoa]
HU04G00394	8.45401	At4g10440	XP_010676941.1;XP_021757791.1	PREDICTED: probable methyltransferase PMT17 [Beta vulgaris subsp. vulgaris];probable methyltransferase PMT17 [Chenopodium quinoa]
novel.6015	2.1808	-	XP_028110369.1	uncharacterized protein LOC114308876 [Camellia sinensis]
HU08G00834	3.61885	RCA2	AAZ41846.1	Rubisco activase 2 [Mesembryanthemum crystallinum]
HU05G00292	5.6206	NPF7.3	XP_010677273.1	PREDICTED: protein NRT1/ PTR FAMILY 7.3 [Beta vulgaris subsp. vulgaris]
HU01G02696	2.10729	AUX22D	XP_021843845.1	auxin-induced protein 22D [Spinacia oleracea]
HU06G01458	1.09366	COL14	XP_010682991.1;XP_021849983.1;XP_019106042.1	PREDICTED: zinc finger protein CONSTANS-LIKE 14 isoform X2 [Beta vulgaris subsp. vulgaris];zinc finger protein CONSTANS-LIKE 15-like [Spinacia oleracea];PREDICTED: zinc finger protein CONSTANS-LIKE 14 isoform X1 [Beta vulgaris subsp. vulgaris]
HU06G00299	2.58447	CYP90B1	XP_034684612.1	cytochrome P450 90B1 isoform X1 [Vitis riparia]
HU04G00321	3.10362	-	KNA20195.1	hypothetical protein SOVF_054710 [Spinacia oleracea]
HU09G01900	3.25602	-	XP_021774152.1	girdin-like [Chenopodium quinoa]
HU03G02899	3.44408	BSD2	XP_010688000.1	PREDICTED: uncharacterized protein LOC104902040 [Beta vulgaris subsp. vulgaris]
HU11G00533	2.58409	-	XP_010666063.1	PREDICTED: uncharacterized protein LOC104883274 [Beta vulgaris subsp. vulgaris]
HU05G01236	2.81523	GLCAT14A	KAF7819665.1	beta-glucuronosyltransferase GlcAT14A-like isoform X1 [Senna tora]
HU04G01408	5.7224	CYP26-2	XP_010695608.1	PREDICTED: peptidyl-prolyl cis-trans isomerase CYP26-2, chloroplastic [Beta vulgaris subsp. vulgaris]
HU01G00208	9.03947	-	XP_021848065.1	auxin-responsive protein SAUR21-like [Spinacia oleracea]
HU06G00120	3.91548	-	TYJ47435.1	hypothetical protein E1A91_A02G189500v1 [Gossypium mustelinum]
novel.4728	6.60968	FTIP4	XP_021763358.1	FT-interacting protein 1-like [Chenopodium quinoa]
HU03G02595	6.66093	CER3	XP_021756859.1	protein ECERIFERUM 3-like [Chenopodium quinoa]
HU03G01204	3.47768	PPD7	XP_021772910.1;XP_021742535.1	psbP domain-containing protein 7, chloroplastic-like [Chenopodium quinoa];psbP domain-containing protein 7, chloroplastic-like [Chenopodium quinoa]
HU08G00264	3.61131	WAV3	POO00926.1	von Willebrand factor, type A [Trema orientale]
HU01G02178	3.30639	TCP20	XP_021865938.1	transcription factor TCP20-like [Spinacia oleracea]
HU01G00160	3.82606	IRX15-L	XP_021753350.1	protein IRX15-LIKE-like [Chenopodium quinoa]
HU09G00138	4.72751	SMXL7	XP_021715543.1	protein SMAX1-LIKE 6-like [Chenopodium quinoa]
HU05G00452	7.21684	At5g07610	XP_010677075.1	PREDICTED: F-box protein At5g07610-like [Beta vulgaris subsp. vulgaris]
HU02G01114	2.17921	HCF164	XP_003635085.1;KNA21152.1	PREDICTED: thioredoxin-like protein HCF164, chloroplastic [Vitis vinifera];hypothetical protein SOVF_045940 [Spinacia oleracea]
HU02G00707	2.07213	-	XP_010695994.1	PREDICTED: 28 kDa ribonucleoprotein, chloroplastic [Beta vulgaris subsp. vulgaris]
HU06G00373	3.14205	fmdA	EOX91646.1;XP_021714439.1	Acetamidase/Formamidase family protein isoform 1 [Theobroma cacao];uncharacterized protein LOC110682416 isoform X1 [Chenopodium quinoa]
HU10G02022	9.82934	ASAT1	KNA09188.1	hypothetical protein SOVF_155710 [Spinacia oleracea]
HU11G00543	2.46416	APSR1	XP_021723444.1	uncharacterized protein LOC110690866 [Chenopodium quinoa]
HU03G01395	2.4615	UBN1	XP_021273598.1	uncharacterized protein LOC110408819 isoform X2 [Herrania umbratica]
HU09G00446	9.88337	PPC2	AVN87068.1	phosphoenolpyruvate carboxylase 1 [Hylocereus undatus]
novel.14574	5.92552	-	XP_010686599.1	PREDICTED: uncharacterized protein LOC104900782 [Beta vulgaris subsp. vulgaris]
HU02G02980	2.69012	-	XP_021763713.1	uncharacterized protein LOC110728372 [Chenopodium quinoa]
HU06G00402	3.4783	At4g37250	XP_021837558.1	probable LRR receptor-like serine/threonine-protein kinase At4g37250 [Spinacia oleracea]
HU09G01095	2.36251	petA	QOP63013.1	cytochrome f [Hylocereus undatus]
HU06G01010	1.70491	MPH1	XP_010670549.1	PREDICTED: uncharacterized protein LOC104887586 [Beta vulgaris subsp. vulgaris]
HU08G00006	4.33211	PNSL3	XP_021725952.1	photosynthetic NDH subunit of lumenal location 3, chloroplastic-like isoform X2 [Chenopodium quinoa]
HU05G00534	1.64165	PCMP-E6	XP_021736014.1	pentatricopeptide repeat-containing protein At4g22760-like [Chenopodium quinoa]
HU02G00677	3.47948	At3g48460	XP_021720221.1;XP_021762037.1	GDSL esterase/lipase At3g48460-like [Chenopodium quinoa];GDSL esterase/lipase At3g48460-like [Chenopodium quinoa]
HU10G01264	2.73533	-	XP_010673363.1	PREDICTED: xyloglucan endotransglucosylase/hydrolase 2 [Beta vulgaris subsp. vulgaris]
HU06G02657	1.99711	PTAC7	XP_010671412.1;XP_021774964.1	PREDICTED: protein PLASTID TRANSCRIPTIONALLY ACTIVE 7 [Beta vulgaris subsp. vulgaris];protein PLASTID TRANSCRIPTIONALLY ACTIVE 7-like [Chenopodium quinoa]
HU11G01875	1.95232	-	XP_021756262.1	glutathione S-transferase 2-like [Chenopodium quinoa]
HU07G00526	3.98425	CYP76AD1	XP_010692298.1	PREDICTED: cytochrome P450 76AD1-like [Beta vulgaris subsp. vulgaris]
HU06G00200	2.07714	TFT1	XP_021855989.1	14-3-3-like protein GF14 kappa [Spinacia oleracea]
HU03G00446	2.87111	FBP	OWM63656.1;XP_021776251.1;XP_021862482.1	hypothetical protein CDL15_Pgr008199 [Punica granatum];fructose-1,6-bisphosphatase, chloroplastic-like [Chenopodium quinoa];fructose-1,6-bisphosphatase, chloroplastic [Spinacia oleracea]
HU02G02309	2.39227	COL15	XP_010682991.1	PREDICTED: zinc finger protein CONSTANS-LIKE 14 isoform X2 [Beta vulgaris subsp. vulgaris]
HU05G01372	4.90147	NPF5.1	XP_010695697.1	PREDICTED: LOW QUALITY PROTEIN: protein NRT1/ PTR FAMILY 5.1 [Beta vulgaris subsp. vulgaris]
HU01G01159	8.856	-	XP_015080989.1	serine/arginine repetitive matrix protein 1-like [Solanum pennellii]
HU03G02593	3.58811	At4g30420	KAG2239824.1;XP_021756857.1;XP_010687694.1;XP_021857999.1	hypothetical protein Bca52824_091350 [Brassica carinata];WAT1-related protein At4g30420-like [Chenopodium quinoa];PREDICTED: WAT1-related protein At4g30420 [Beta vulgaris subsp. vulgaris];WAT1-related protein At4g30420-like [Spinacia oleracea]
HU07G00085	2.31904	PYL9	XP_010668998.1;TMW91722.1	PREDICTED: abscisic acid receptor PYL9 [Beta vulgaris subsp. vulgaris];hypothetical protein EJD97_013973 [Solanum chilense]
HU02G00084	3.45781	-	XP_021744527.1	remorin 4.1-like [Chenopodium quinoa]
HU11G00321	2.31127	ycf2-A	QOP63049.1	Ycf2 [Hylocereus undatus]
novel.18564	2.21011	RE1	PNY12188.1;PNX93476.1	hypothetical protein L195_g008814 [Trifolium pratense];retrovirus-related Pol polyprotein from transposon TNT 1-94 [Trifolium pratense]
HU08G00166	3.71407	PSAN	XP_010680205.1	PREDICTED: photosystem I reaction center subunit N, chloroplastic [Beta vulgaris subsp. vulgaris]
novel.22932	4.44966	TRX2	XP_010683289.1;AGG19202.1;XP_021844595.1	PREDICTED: thioredoxin H1 [Beta vulgaris subsp. vulgaris];thioredoxin H-type 3 [Tamarix hispida];thioredoxin H-type-like [Spinacia oleracea]
novel.15712	1.77265	RGA3	XP_021752326.1;XP_021719336.1;XP_021838136.1	putative disease resistance protein RGA3 [Chenopodium quinoa];putative disease resistance protein RGA1 [Chenopodium quinoa];putative disease resistance protein RGA3 [Spinacia oleracea]
HU10G01832	1.86298	SCP2	RWR84158.1;XP_010665761.1	hydroxysteroid dehydrogenase-like protein 2 [Cinnamomum micranthum f. kanehirae];PREDICTED: non-specific lipid-transfer protein-like 1 [Beta vulgaris subsp. vulgaris]
HU09G01143	1.96873	efp	XP_021767005.1;XP_010683487.1	uncharacterized protein LOC110731456 [Chenopodium quinoa];PREDICTED: uncharacterized protein LOC104898155 [Beta vulgaris subsp. vulgaris]
novel.24082	6.52489	-	-	-
HU07G01735	1.11716	CYP89A9	XP_021713762.1;PNX61953.1	cytochrome P450 89A2-like [Chenopodium quinoa];cytochrome p450 89a2-like protein, partial [Trifolium pratense]
HU09G00584	2.79032	-	KMT08705.1	hypothetical protein BVRB_6g139780 [Beta vulgaris subsp. vulgaris]
HU10G01890	7.59877	PPCA	AVN87068.1	phosphoenolpyruvate carboxylase 1 [Hylocereus undatus]
HU06G02048	5.0821	TSR2	XP_021747590.1	pre-rRNA-processing protein TSR2 homolog isoform X1 [Chenopodium quinoa]
novel.17404	1.21092	rps3	YP_009159792.1	ribosomal protein S3 [Carnegiea gigantea]
HU07G00819	3.03853	MSL2	XP_021743730.1	mechanosensitive ion channel protein 2, chloroplastic-like [Chenopodium quinoa]
HU03G02776	6.72943	Ewsr1	XP_010688047.1	PREDICTED: zinc finger Ran-binding domain-containing protein 2 [Beta vulgaris subsp. vulgaris]
novel.23838	2.98209	RE1	CAD1840351.1;PNX95321.1	unnamed protein product [Ananas comosus var. bracteatus];retroelement pol polyprotein-like [Trifolium pratense]
HU07G00205	3.11762	SPCC594.04c	XP_010686225.1	PREDICTED: uncharacterized protein C594.04c [Beta vulgaris subsp. vulgaris]
HU02G01360	3.20061	-	XP_021754452.1	uncharacterized protein LOC110719783 [Chenopodium quinoa]
HU06G02275	1.58007	RPL28	XP_021751815.1	50S ribosomal protein L28, chloroplastic [Chenopodium quinoa]
HU05G00125	3.07006	-	XP_021769679.1	uncharacterized protein LOC110733911 [Chenopodium quinoa]
HU04G00864	4.59412	UGT76B1	KNA24613.1	hypothetical protein SOVF_013920 isoform B [Spinacia oleracea]
HU03G01478	7.32719	RABEPK	XP_021734449.1	rab9 effector protein with kelch motifs-like [Chenopodium quinoa]
HU08G00716	1.31705	CAS	XP_021751725.1;XP_021845516.1;XP_010672450.1	uncharacterized protein LOC110717360 [Chenopodium quinoa];uncharacterized protein LOC110785394 [Spinacia oleracea];PREDICTED: calcium sensing receptor, chloroplastic [Beta vulgaris subsp. vulgaris]
HU06G00578	1.4023	TPI	XP_010690624.1	PREDICTED: triosephosphate isomerase, cytosolic [Beta vulgaris subsp. vulgaris]
HU10G00182	3.84538	-	XP_010682415.1	PREDICTED: uncharacterized protein LOC104897266 [Beta vulgaris subsp. vulgaris]
HU02G03312	5.2329	PGR5	XP_021849201.1	protein PROTON GRADIENT REGULATION 5, chloroplastic [Spinacia oleracea]
HU09G01818	1.22097	TRB1	XP_021770419.1	telomere repeat-binding factor 1-like isoform X2 [Chenopodium quinoa]
HU07G00989	1.24694	PPA6	XP_021853078.1	soluble inorganic pyrophosphatase 6, chloroplastic [Spinacia oleracea]
HU10G00296	4.51203	-	XP_010683305.1	PREDICTED: uncharacterized protein LOC104898013 [Beta vulgaris subsp. vulgaris]
HU02G02433	7.17929	BIC1	EXB88708.1	hypothetical protein L484_015393 [Morus notabilis]
HU08G00613	1.74713	RAP	XP_021752322.1	RAP domain-containing protein, chloroplastic-like [Chenopodium quinoa]
HU11G00779	4.73757	GFT1	KAE7998810.1	hypothetical protein FH972_003318 [Carpinus fangiana]
HU08G01688	2.00603	TUBA3	XP_002285721.1	PREDICTED: tubulin alpha-3 chain [Vitis vinifera]
HU02G02112	4.63371	ABCG5	XP_021713878.1	ABC transporter G family member 5-like [Chenopodium quinoa]
HU04G00083	4.13278	TL20.3	XP_010676180.1	PREDICTED: thylakoid lumenal protein TL20.3, chloroplastic [Beta vulgaris subsp. vulgaris]
HU09G01838	4.40826	-	XP_021740922.1	uncharacterized protein LOC110707224 isoform X1 [Chenopodium quinoa]
HU08G02040	3.38784	CRK25	XP_019073807.1;XP_010678975.1	PREDICTED: cysteine-rich repeat secretory protein 38-like [Vitis vinifera];PREDICTED: putative receptor-like protein kinase At4g00960 [Beta vulgaris subsp. vulgaris]
HU09G00356	2.18969	-	XP_021753776.1	uncharacterized protein LOC110719177 [Chenopodium quinoa]
HU10G00019	1.8067	COL15	XP_021723026.1	zinc finger protein CONSTANS-LIKE 15-like [Chenopodium quinoa]
novel.5095	3.77223	-	-	-
HU08G00973	1.89525	RPL6	XP_019264836.1;XP_003548187.1	PREDICTED: 50S ribosomal protein L6, chloroplastic [Nicotiana attenuata];50S ribosomal protein L6, chloroplastic [Glycine max]
novel.20869	2.06718	At3g47110	XP_021843462.1;KAF2300803.1;XP_021722060.1;XP_007015847.2;XP_024443746.1;KAF4360085.1	uncharacterized protein LOC110783431 [Spinacia oleracea];hypothetical protein GH714_015935 [Hevea brasiliensis];uncharacterized protein LOC110689605 isoform X1 [Chenopodium quinoa];PREDICTED: uncharacterized protein LOC18590336 [Theobroma cacao];putative receptor-like protein kinase At3g47110 [Populus trichocarpa];hypothetical protein G4B88_005238 [Cannabis sativa]
novel.7215	7.25754	At1g65750	XP_021851754.1	uncharacterized protein LOC110791306 isoform X2 [Spinacia oleracea]
HU11G00489	2.5184	-	XP_010688301.1	PREDICTED: uncharacterized protein LOC104902281 [Beta vulgaris subsp. vulgaris]
HU02G01005	2.31572	COL13	XP_021763086.1;XP_021730928.1	zinc finger protein CONSTANS-LIKE 13-like [Chenopodium quinoa];zinc finger protein CONSTANS-LIKE 13-like [Chenopodium quinoa]
HU03G02307	2.16228	DJC76	XP_021750651.1	chaperone protein dnaJ C76, chloroplastic-like [Chenopodium quinoa]
HU04G00701	3.92874	CAX3	XP_021845117.1	vacuolar cation/proton exchanger 3-like [Spinacia oleracea]
HU05G01654	2.32686	slr0575	XP_010692659.1	PREDICTED: uncharacterized protein LOC104905741 [Beta vulgaris subsp. vulgaris]
HU09G00866	3.26522	-	XP_021722795.1	uncharacterized protein LOC110690280 [Chenopodium quinoa]
HU02G02074	3.15569	ATPF2	XP_021738786.1	ATP synthase subunit b&apos;, chloroplastic-like [Chenopodium quinoa]
HU02G00307	1.81896	MYB88	XP_021746303.1	transcription factor MYB124-like [Chenopodium quinoa]
HU11G00247	7.61327	CUT1	KZM80081.1	hypothetical protein DCAR_000360 [Daucus carota subsp. sativus]
HU06G02242	3.12584	GATA15	XP_015899958.1;KAF3456300.1	GATA transcription factor 16 [Ziziphus jujuba];hypothetical protein FNV43_RR00950 [Rhamnella rubrinervis]
novel.12049	3.12512	-	-	-
HU11G01239	1.50079	At1g09900	TKY56361.1;XP_021841320.1	Pentatricopeptide repeat-containing protein [Spatholobus suberectus];pentatricopeptide repeat-containing protein At1g09900-like, partial [Spinacia oleracea]
HU01G00348	3.69539	At4g34320	KNA10605.1	hypothetical protein SOVF_142750 [Spinacia oleracea]
HU05G02247	1.34512	At4g16580	XP_010680832.1	PREDICTED: probable protein phosphatase 2C 80 [Beta vulgaris subsp. vulgaris]
HU06G00129	4.03678	PETH	PKI39137.1;P41343.1	hypothetical protein CRG98_040474 [Punica granatum];RecName: Full=Ferredoxin--NADP reductase, chloroplastic; Short=FNR; Flags: Precursor [Mesembryanthemum crystallinum]
HU04G00561	5.16037	STR10	XP_010677359.1	PREDICTED: rhodanese-like domain-containing protein 10 [Beta vulgaris subsp. vulgaris]
HU01G02547	1.37148	MORC6	XP_010678802.1;XP_021733594.1	PREDICTED: protein MICRORCHIDIA 6 [Beta vulgaris subsp. vulgaris];protein MICRORCHIDIA 6-like [Chenopodium quinoa]
HU06G02664	1.39924	TL17	KCW46585.1;XP_021763708.1	hypothetical protein EUGRSUZ_K00402 [Eucalyptus grandis];thylakoid lumenal 17.4 kDa protein, chloroplastic-like [Chenopodium quinoa]
HU01G00816	4.17357	-	XP_021776151.1	uncharacterized protein LOC110739977 [Chenopodium quinoa]
HU03G01529	1.86688	-	XP_010070335.2;O81332.1	thioredoxin F-type, chloroplastic [Eucalyptus grandis];RecName: Full=Thioredoxin F-type, chloroplastic; Short=Trx-F; Flags: Precursor [Mesembryanthemum crystallinum]
HU08G01434	2.8797	TBL16	XP_010674445.1;XP_021772553.1	PREDICTED: protein trichome birefringence-like 14 isoform X1 [Beta vulgaris subsp. vulgaris];protein trichome birefringence-like 14 [Chenopodium quinoa]
HU07G02177	3.67413	ASA2	XP_021715502.1	anthranilate synthase alpha subunit 2, chloroplastic-like [Chenopodium quinoa]
HU08G02334	2.56317	mel1	XP_021853940.1;XP_010682282.1;KNA25709.1	probable alpha-galactosidase B isoform X1 [Spinacia oleracea];PREDICTED: probable alpha-galactosidase B isoform X2 [Beta vulgaris subsp. vulgaris];hypothetical protein SOVF_003300 [Spinacia oleracea]
novel.18699	4.44475	-	XP_038698820.1	uncharacterized protein LOC119996304 [Tripterygium wilfordii]
HU06G01339	3.99136	COL16	XP_017237142.1	PREDICTED: zinc finger protein CONSTANS-LIKE 6 [Daucus carota subsp. sativus]
novel.12451	2.89689	-	KMT17092.1	hypothetical protein BVRB_2g041460 [Beta vulgaris subsp. vulgaris]
HU08G01708	1.41154	-	XP_021850580.1	uncharacterized protein LOC110790127 [Spinacia oleracea]
HU02G02214	1.58492	RPL27	XP_010680142.1	PREDICTED: 50S ribosomal protein L27, chloroplastic [Beta vulgaris subsp. vulgaris]
novel.26481	2.22441	ycf2-A	QOP63049.1	Ycf2 [Hylocereus undatus]
HU05G00140	2.12652	SODB	XP_021744707.1	superoxide dismutase [Fe], chloroplastic-like isoform X2 [Chenopodium quinoa]
HU0G00116	1.96986	ycf2-A	QOP63049.1	Ycf2 [Hylocereus undatus]
HU03G01590	2.5396	MOCS2	XP_021734275.1	LOW QUALITY PROTEIN: molybdopterin synthase catalytic subunit-like [Chenopodium quinoa]
HU09G01111	2.50848	OFP1	XP_021845246.1	transcription repressor OFP1-like [Spinacia oleracea]
HU07G01510	3.32056	-	XP_028074482.1	uncharacterized protein LOC114276845 [Camellia sinensis]
HU10G01949	5.09787	-	XP_021719701.1	uncharacterized protein LOC110687365 [Chenopodium quinoa]
HU03G02673	2.2943	ISA1	XP_010688426.1	PREDICTED: isoamylase 1, chloroplastic [Beta vulgaris subsp. vulgaris]
HU10G00324	2.62928	At1g14390	XP_010683241.1	PREDICTED: probable LRR receptor-like serine/threonine-protein kinase At1g14390 [Beta vulgaris subsp. vulgaris]
novel.15002	3.78501	XTH23	XP_010670334.1	PREDICTED: probable xyloglucan endotransglucosylase/hydrolase protein 23 [Beta vulgaris subsp. vulgaris]
HU06G01167	4.52774	MYB306	XP_021765881.1	myb-related protein 306-like [Chenopodium quinoa]
HU03G00563	1.88989	dnaJ	XP_010691100.1;XP_021731810.1	PREDICTED: uncharacterized protein LOC104904529 [Beta vulgaris subsp. vulgaris];uncharacterized protein LOC110698641 isoform X1 [Chenopodium quinoa]
novel.23801	7.01618	-	-	-
HU01G01927	1.70913	At3g15360	KMS97967.1	hypothetical protein BVRB_4g096860 [Beta vulgaris subsp. vulgaris]
HU10G01643	3.0217	-	AAF86906.1;XP_031393811.1	triose phosphate/phosphate translocator precursor [Mesembryanthemum crystallinum];triose phosphate/phosphate translocator, chloroplastic isoform X2 [Punica granatum]
HU03G01229	1.85194	At1g56220	XP_017631391.1;XP_021840134.1	PREDICTED: dormancy-associated protein homolog 3 isoform X1 [Gossypium arboreum];dormancy-associated protein homolog 3-like isoform X1 [Spinacia oleracea]
HU10G01212	1.49092	ZIFL1	XP_021749123.1;XP_021749122.1	protein ZINC INDUCED FACILITATOR-LIKE 1-like isoform X2 [Chenopodium quinoa];protein ZINC INDUCED FACILITATOR-LIKE 1-like isoform X1 [Chenopodium quinoa]
HU06G02190	5.37443	BHLH148	KNA19740.1	hypothetical protein SOVF_058710 [Spinacia oleracea]
HU02G00366	1.9085	CLPF	XP_021761109.1	clp protease adapter protein ClpF, chloroplastic-like [Chenopodium quinoa]
HU04G00038	3.17555	-	XP_016665394.1	PREDICTED: uncharacterized protein LOC107886080 [Gossypium hirsutum]
HU01G00453	2.93774	ALMT4	XP_021754337.1	aluminum-activated malate transporter 4-like [Chenopodium quinoa]
HU09G01816	2.33838	FTIP3	XP_021724014.1	FT-interacting protein 1-like [Chenopodium quinoa]
novel.7256	2.85758	-	-	-
HU11G01319	3.33262	SIGB	XP_010251516.1	PREDICTED: RNA polymerase sigma factor sigB-like isoform X2 [Nelumbo nucifera]
HU04G02102	5.71762	DOF5.6	XP_021733619.1	dof zinc finger protein DOF5.6-like [Chenopodium quinoa]
HU04G01356	2.37498	SCPL45	KNA21777.1;XP_021737388.1	hypothetical protein SOVF_039970 [Spinacia oleracea];serine carboxypeptidase-like 45 [Chenopodium quinoa]
novel.8053	2.6958	MENB	XP_010682844.1	PREDICTED: 1,4-dihydroxy-2-naphthoyl-CoA synthase, peroxisomal [Beta vulgaris subsp. vulgaris]
HU05G01838	2.1154	-	XP_021851500.1	uncharacterized protein LOC110791046 [Spinacia oleracea]
novel.3908	1.63231	-	XP_021853429.1	uncharacterized protein LOC110792917 [Spinacia oleracea]
HU02G02118	5.71377	BHLH147	XP_021862531.1	transcription factor bHLH147-like [Spinacia oleracea]
HU03G00299	1.40966	MPT1	XP_010690559.1	PREDICTED: mitochondrial phosphate carrier protein 1, mitochondrial [Beta vulgaris subsp. vulgaris]
HU02G01676	5.10749	BHLH55	KNA21980.1	hypothetical protein SOVF_038470 [Spinacia oleracea]
HU04G01255	4.99087	-	-	-
HU02G03112	8.67574	CYP716A12	XP_010669702.1	PREDICTED: beta-amyrin 28-oxidase [Beta vulgaris subsp. vulgaris]
HU10G01329	2.43148	TCP7	XP_021735456.1	transcription factor TCP7-like [Chenopodium quinoa]
HU07G01498	1.78527	ybdL	XP_021847332.1	uncharacterized protein LOC110787073 [Spinacia oleracea]
novel.12352	3.31943	-	-	-
HU03G00155	1.67942	XK1	KNA25095.1	hypothetical protein SOVF_009620 isoform B [Spinacia oleracea]
HU08G01307	1.42681	PGLP1A	XP_010673877.1	PREDICTED: phosphoglycolate phosphatase 1B, chloroplastic [Beta vulgaris subsp. vulgaris]
HU07G02381	5.00597	MPE3	XP_007135363.1;XP_021720379.1	hypothetical protein PHAVU_010G123100g [Phaseolus vulgaris];pectinesterase 3-like [Chenopodium quinoa]
HU02G00351	4.4953	-	XP_021747087.1	uncharacterized protein LOC110712926 [Chenopodium quinoa]
novel.23010	8.1577	EXPA1	POO03512.1	Expansin [Trema orientale]
HU05G00633	1.29185	GSTT1	XP_021838310.1	glutathione S-transferase T1-like [Spinacia oleracea]
HU04G01429	1.30141	SPPA	XP_010678391.1;XP_021731189.1	PREDICTED: serine protease SPPA, chloroplastic [Beta vulgaris subsp. vulgaris];serine protease SPPA, chloroplastic-like [Chenopodium quinoa]
HU03G02371	2.117	PDAT1	XP_010666453.1	PREDICTED: phospholipid:diacylglycerol acyltransferase 1 [Beta vulgaris subsp. vulgaris]
HU08G01685	2.21604	PPH	XP_021728804.1	uncharacterized protein LOC110695886 isoform X1 [Chenopodium quinoa]
novel.18541	1.54362	VHA-e1	CAD27522.1	vacuolar ATPase subunit e-like [Mesembryanthemum crystallinum]
HU04G00678	3.71795	CYP707A2	XP_021753944.1	abscisic acid 8&apos;-hydroxylase 1-like [Chenopodium quinoa]
HU01G01941	2.59271	VIT_19s0014g02480	XP_015056352.1;XP_010675514.1	probable bifunctional methylthioribulose-1-phosphate dehydratase/enolase-phosphatase E1 1 [Solanum pennellii];PREDICTED: probable bifunctional methylthioribulose-1-phosphate dehydratase/enolase-phosphatase E1 1 [Beta vulgaris subsp. vulgaris]
HU04G01901	3.77762	-	XP_021768595.1	Werner Syndrome-like exonuclease [Chenopodium quinoa]
HU07G00673	1.95378	-	KAA8520372.1	hypothetical protein F0562_014628 [Nyssa sinensis]
novel.16713	4.64213	AtMg00300	PIM97517.1;KYP51583.1	hypothetical protein CDL12_30013 [Handroanthus impetiginosus];hypothetical protein KK1_026611 [Cajanus cajan]
novel.22933	7.49209	TRX2	XP_010683289.1	PREDICTED: thioredoxin H1 [Beta vulgaris subsp. vulgaris]
HU03G02365	4.29126	-	XP_021864347.1	protein SCAR-like [Spinacia oleracea]
HU11G00824	2.5543	-	XP_021760810.1	uncharacterized protein LOC110725643 [Chenopodium quinoa]
HU02G02154	3.25064	G6PD	KMT02239.1;XP_011100573.1	hypothetical protein BVRB_9g206300 [Beta vulgaris subsp. vulgaris];glucose-6-phosphate 1-dehydrogenase, chloroplastic [Sesamum indicum]
HU05G01652	2.21707	RPPL1	KMT13502.1	hypothetical protein BVRB_4g082800 [Beta vulgaris subsp. vulgaris]
HU02G03108	3.78529	PUB52	XP_010669606.1	PREDICTED: U-box domain-containing protein 35 isoform X2 [Beta vulgaris subsp. vulgaris]
HU03G00209	7.20581	SAUR19	XP_010691632.1	PREDICTED: auxin-responsive protein SAUR21 [Beta vulgaris subsp. vulgaris]
HU04G02057	2.45989	TUFB	XP_021762826.1	elongation factor TuA, chloroplastic-like [Chenopodium quinoa]
HU04G00896	4.39976	-	-	-
HU08G01956	6.19496	petM	XP_010263800.1	PREDICTED: uncharacterized protein LOC104601975 [Nelumbo nucifera]
HU06G01097	1.18804	-	KAA8516461.1	hypothetical protein F0562_016754 [Nyssa sinensis]
novel.7852	2.30751	-	KMT02199.1	hypothetical protein BVRB_9g206600 [Beta vulgaris subsp. vulgaris]
HU03G00919	3.81215	SBT3.1	XP_010694663.1	PREDICTED: CO(2)-response secreted protease-like isoform X1 [Beta vulgaris subsp. vulgaris]
HU11G00458	2.96158	CYP71BE54	RDX74896.1	Cytochrome P450 71D9, partial [Mucuna pruriens]
HU02G03426	2.8845	MET1	XP_010671163.1	PREDICTED: uncharacterized protein LOC104888040 [Beta vulgaris subsp. vulgaris]
HU09G02026	1.60336	rpsA	XP_021749047.1;KMT15001.1;XP_021745768.1	uncharacterized protein LOC110714804 [Chenopodium quinoa];hypothetical protein BVRB_3g065040 [Beta vulgaris subsp. vulgaris];uncharacterized protein LOC110711658 [Chenopodium quinoa]
HU07G00817	4.69606	CER2	XP_021843715.1	protein ECERIFERUM 2-like [Spinacia oleracea]
HU01G01623	2.98667	RPS10	XP_010063278.2	30S ribosomal protein S10, chloroplastic [Eucalyptus grandis]
HU04G00103	6.81519	At4g22758	XP_010676657.1	PREDICTED: uncharacterized protein LOC104892424 [Beta vulgaris subsp. vulgaris]
HU02G00694	3.12975	Os02g0642300	XP_021722631.1	probable ascorbate-specific transmembrane electron transporter 1 [Chenopodium quinoa]
HU01G01958	4.50142	BZIP34	XP_021847306.1	basic leucine zipper 34-like isoform X2 [Spinacia oleracea]
HU03G00213	4.35927	RTM3	XP_038684602.1;XP_010691821.1	uncharacterized protein LOC119984632 isoform X1 [Tripterygium wilfordii];PREDICTED: uncharacterized protein LOC104905077 [Beta vulgaris subsp. vulgaris]
HU07G00429	1.53735	slr0305	XP_010676994.1	PREDICTED: uncharacterized protein LOC104892702 [Beta vulgaris subsp. vulgaris]
HU11G00396	3.87092	FLZ14	XP_010687552.1	PREDICTED: uncharacterized protein LOC104901657 [Beta vulgaris subsp. vulgaris]
HU05G00014	3.61668	TIC32A	XP_010676847.1	PREDICTED: short-chain dehydrogenase TIC 32, chloroplastic [Beta vulgaris subsp. vulgaris]
novel.10342	2.14801	-	EOY23524.1	Uncharacterized protein TCM_015393 [Theobroma cacao]
HU05G02266	7.0052	XTH6	XP_021757407.1	probable xyloglucan endotransglucosylase/hydrolase protein 6 [Chenopodium quinoa]
novel.22240	2.63614	XA21	XP_021739689.1	probable LRR receptor-like serine/threonine-protein kinase At3g47570 [Chenopodium quinoa]
novel.5280	6.52606	RE1	PWA81885.1	Cysteine-rich RLK (receptor-like protein kinase) 8 [Artemisia annua]
HU05G02105	1.99899	-	XP_011043228.1	PREDICTED: histone H1-like [Populus euphratica]
novel.5695	1.69535	OSCBPW	VFQ64848.1	unnamed protein product [Cuscuta campestris]
HU06G02074	3.65474	VAB	XP_010667808.1	PREDICTED: VAN3-binding protein [Beta vulgaris subsp. vulgaris]
HU06G00626	3.22109	-	XP_010693833.1	PREDICTED: uncharacterized protein LOC104906731 [Beta vulgaris subsp. vulgaris]
HU03G02908	1.628	-	XP_010687978.2;XP_021857601.1	PREDICTED: uncharacterized protein LOC104902025 isoform X1 [Beta vulgaris subsp. vulgaris];uncharacterized protein LOC110796824 isoform X3 [Spinacia oleracea]
HU03G00638	5.34391	ISPS	XP_019104433.1	PREDICTED: tricyclene synthase TPS4, chloroplastic-like isoform X2 [Beta vulgaris subsp. vulgaris]
HU03G00088	2.70586	TIC62	XP_010690941.1;RVX12146.1	PREDICTED: protein TIC 62, chloroplastic [Beta vulgaris subsp. vulgaris];Protein TIC 62, chloroplastic [Vitis vinifera]
HU03G00721	1.96764	PSA2	XP_021771968.1;KAA8549622.1	protein EMBRYO SAC DEVELOPMENT ARREST 3, chloroplastic-like [Chenopodium quinoa];hypothetical protein F0562_001360 [Nyssa sinensis]
HU09G01871	6.77297	MUCI21	XP_021724157.1	uncharacterized protein LOC110691527 [Chenopodium quinoa]
HU01G01953	1.97269	-	XP_021719261.1	uncharacterized protein LOC110686948 [Chenopodium quinoa]
HU01G00420	1.67222	NAC6	XP_021776304.1	NAC domain-containing protein 35-like [Chenopodium quinoa]
HU03G01239	2.64644	-	XP_021772825.1	uncharacterized protein LOC110736815 [Chenopodium quinoa]
HU08G01390	3.16034	CSP41B	XP_010674555.1	PREDICTED: chloroplast stem-loop binding protein of 41 kDa b, chloroplastic [Beta vulgaris subsp. vulgaris]
HU06G00242	5.12848	UGT71E1	BAG71126.1	glucosyltransferase [Phytolacca americana]
HU02G01727	1.21776	-	XP_021765002.1;XP_021726756.1	alpha-glucosidase-like [Chenopodium quinoa];alpha-glucosidase-like [Chenopodium quinoa]
HU03G00463	3.96721	VIT_11s0052g01140	XP_021717202.1	CASP-like protein XL3 [Chenopodium quinoa]
HU03G00546	2.16518	-	XP_021738441.1	putative protein TPRXL [Chenopodium quinoa]
HU08G00396	5.19216	CYP71BE54	XP_012070984.1;XP_021723672.1	cytochrome P450 71D10 [Jatropha curcas];cytochrome P450 71D10-like [Chenopodium quinoa]
HU05G00762	2.25146	WDL4	XP_010677582.1;XP_021858992.1	PREDICTED: protein WVD2-like 4 [Beta vulgaris subsp. vulgaris];protein WVD2-like 4 [Spinacia oleracea]
HU07G00329	2.75893	-	XP_021740365.1	uncharacterized protein LOC110706709 [Chenopodium quinoa]
novel.3820	4.91407	CEPR1	XP_010667796.1	PREDICTED: receptor-like protein kinase HSL1 [Beta vulgaris subsp. vulgaris]
HU01G02763	3.12728	GTE1	XP_021837525.1;XP_010679357.1	transcription factor GTE1-like [Spinacia oleracea];PREDICTED: transcription factor GTE1 [Beta vulgaris subsp. vulgaris]
HU06G01001	2.24766	At5g58300	XP_021860722.1;XP_010670041.1;KNA21529.1	probable inactive receptor kinase At5g58300 [Spinacia oleracea];PREDICTED: probable inactive receptor kinase At5g58300 [Beta vulgaris subsp. vulgaris];hypothetical protein SOVF_042340 [Spinacia oleracea]
HU05G01187	1.10307	SS2	KAF7134242.1;XP_010693244.1	hypothetical protein RHSIM_Rhsim08G0070300 [Rhododendron simsii];PREDICTED: granule-bound starch synthase 2, chloroplastic/amyloplastic [Beta vulgaris subsp. vulgaris]
HU07G01393	1.43895	ycf20	KMS99019.1	hypothetical protein BVRB_3g066260 [Beta vulgaris subsp. vulgaris]
HU02G02628	3.8234	WRKY70	XP_021767119.1	probable WRKY transcription factor 30 [Chenopodium quinoa]
HU07G01654	1.8932	Sec23ip	XP_021864781.1	ankyrin repeat and SAM domain-containing protein 6 [Spinacia oleracea]
HU05G01971	1.44511	NPY2	XP_021714443.1	BTB/POZ domain-containing protein NPY4-like [Chenopodium quinoa]
HU04G00140	7.18897	-	XP_010676557.1	PREDICTED: uncharacterized protein LOC104892352 [Beta vulgaris subsp. vulgaris]
HU03G00279	2.66625	MTERF6	XP_010690592.1	PREDICTED: transcription termination factor MTERF6, chloroplastic/mitochondrial [Beta vulgaris subsp. vulgaris]
novel.24997	6.71302	-	-	-
HU11G01845	1.80027	Os03g0117800	XP_010692338.1;EXB74434.1	PREDICTED: protein-ribulosamine 3-kinase, chloroplastic [Beta vulgaris subsp. vulgaris];hypothetical protein L484_002285 [Morus notabilis]
HU02G00509	1.87019	AOC	XP_003614458.1	allene oxide cyclase, chloroplastic [Medicago truncatula]
HU03G01387	8.57943	AAP3	XP_010674405.1	PREDICTED: amino acid permease 4 [Beta vulgaris subsp. vulgaris]
HU10G00279	1.89674	TOR1L4	XP_021747184.1	TORTIFOLIA1-like protein 4 [Chenopodium quinoa]
HU09G00628	3.36124	MGL	AFT91997.1	cystathionine gamma-synthase [Populus tomentosa]
HU06G01931	1.71946	RPS1	XP_021751956.1;XP_024924588.1	30S ribosomal protein S1, chloroplastic [Chenopodium quinoa];30S ribosomal protein S1, chloroplastic-like [Ziziphus jujuba]
HU10G00861	3.94416	PNSB2	XP_010672059.1	PREDICTED: photosynthetic NDH subunit of subcomplex B 2, chloroplastic [Beta vulgaris subsp. vulgaris]
HU03G00559	2.98903	oleB	XP_021731801.1	uncharacterized protein LOC110698634 [Chenopodium quinoa]
HU10G00061	1.20774	-	XP_010682761.1	PREDICTED: uncharacterized protein LOC104897560 isoform X1 [Beta vulgaris subsp. vulgaris]
HU07G00355	2.96538	CUTA	XP_010675553.1	PREDICTED: protein CutA, chloroplastic [Beta vulgaris subsp. vulgaris]
HU03G01439	1.7666	At5g18500	XP_010674509.1	PREDICTED: probable receptor-like protein kinase At5g18500 [Beta vulgaris subsp. vulgaris]
HU03G01065	6.41247	AUX22D	XP_021848862.1	auxin-induced protein 22D-like [Spinacia oleracea]
HU02G00166	1.25687	GGAT2	XP_010682426.1	PREDICTED: glutamate--glyoxylate aminotransferase 2 [Beta vulgaris subsp. vulgaris]
novel.12610	5.72634	-	-	-
HU01G00714	6.46908	LE	KMT00750.1	hypothetical protein BVRB_9g220330 [Beta vulgaris subsp. vulgaris]
HU06G00211	1.34658	ATHB-6	XP_030974532.1;KAA8530807.1;XP_021758609.1	homeobox-leucine zipper protein ATHB-6-like [Quercus lobata];hypothetical protein F0562_005569 [Nyssa sinensis];homeobox-leucine zipper protein ATHB-16-like isoform X2 [Chenopodium quinoa]
HU08G00303	2.28363	NFYB2	XP_015577020.1	nuclear transcription factor Y subunit B-3 [Ricinus communis]
HU10G01876	5.47319	PSBQ	KAF3948122.1	hypothetical protein CMV_025839 [Castanea mollissima]
HU01G01976	4.08868	RPL12	XP_010693759.1	PREDICTED: 50S ribosomal protein L12, chloroplastic [Beta vulgaris subsp. vulgaris]
HU11G01108	1.96951	rimP	XP_010680003.1	PREDICTED: uncharacterized protein LOC104895244 [Beta vulgaris subsp. vulgaris]
novel.4838	1.72387	RE1	XP_010277694.1	PREDICTED: uncharacterized protein LOC104612075 [Nelumbo nucifera]
HU02G00224	7.61941	CDR1	XP_010682593.1	PREDICTED: aspartic proteinase CDR1-like [Beta vulgaris subsp. vulgaris]
HU10G00566	2.96202	GATL3	XP_021864173.1	probable galacturonosyltransferase-like 3 [Spinacia oleracea]
HU11G01654	3.07632	ARF18	XP_010696146.1	PREDICTED: auxin response factor 18 [Beta vulgaris subsp. vulgaris]
HU03G02486	1.52998	psbB	YP_009561634.1	photosystem II CP47 chlorophyll apoprotein [Commiphora gileadensis]
HU08G01319	1.48338	VIPP1	XP_021772317.1	membrane-associated protein VIPP1, chloroplastic-like [Chenopodium quinoa]
HU05G01475	1.77573	-	XP_010689857.1	PREDICTED: uncharacterized protein LOC104903512 isoform X1 [Beta vulgaris subsp. vulgaris]
novel.943	6.21933	-	RVW50500.1	Retrovirus-related Pol polyprotein from transposon TNT 1-94 [Vitis vinifera]
HU08G01284	1.18246	RHC1A	XP_021772245.1	probable E3 ubiquitin-protein ligase RHC1A [Chenopodium quinoa]
HU07G02285	4.09467	-	XP_019106565.1	PREDICTED: uncharacterized protein LOC104900135 [Beta vulgaris subsp. vulgaris]
HU06G01858	1.99021	ECP63	XP_010683930.1	PREDICTED: embryonic protein DC-8 [Beta vulgaris subsp. vulgaris]
HU06G00253	4.65049	NIP3-1	XP_021847813.1	probable aquaporin NIP5-1 [Spinacia oleracea]
HU09G00129	1.75997	PI4KG4	XP_021843096.1	phosphatidylinositol 4-kinase gamma 3-like [Spinacia oleracea]
HU03G01317	1.18635	-	KMT13891.1;XP_021851611.1	hypothetical protein BVRB_4g077330 [Beta vulgaris subsp. vulgaris];uncharacterized protein LOC110791169 [Spinacia oleracea]
novel.14511	1.99484	-	KNA06516.1	hypothetical protein SOVF_180320 [Spinacia oleracea]
novel.24920	4.18958	-	-	-
HU01G02652	3.58704	IP5P4	XP_010679089.1	PREDICTED: type I inositol polyphosphate 5-phosphatase 4 [Beta vulgaris subsp. vulgaris]
HU11G01815	4.45025	MYB17	XP_010672001.1	PREDICTED: myb-related protein Myb4 [Beta vulgaris subsp. vulgaris]
HU09G01367	8.13259	ATL78	XP_021728105.1	RING-H2 finger protein ATL78-like [Chenopodium quinoa]
novel.5257	5.4222	-	-	-
novel.3253	8.59252	-	XP_021739054.1	uncharacterized protein LOC110705478 [Chenopodium quinoa]
HU02G01570	3.21231	SCL9	XP_021720828.1	scarecrow-like protein 30 [Chenopodium quinoa]
HU11G01128	2.78307	PDP	Q05957.1;XP_021841793.1;XP_021771675.1	RecName: Full=Petal death protein; AltName: Full=Citramalate lyase; AltName: Full=Oxalacetic hydrolase; AltName: Full=PSR132; Flags: Precursor [Dianthus caryophyllus];petal death protein-like [Spinacia oleracea];petal death protein-like [Chenopodium quinoa]
novel.15193	7.29785	-	-	-
HU04G01105	4.95327	FKBP13	XP_021296135.1	peptidyl-prolyl cis-trans isomerase FKBP13, chloroplastic [Herrania umbratica]
HU08G01683	5.31969	IQM2	XP_010673487.1	PREDICTED: IQ domain-containing protein IQM2 [Beta vulgaris subsp. vulgaris]
HU11G00972	2.21953	HO2	XP_010684161.1	PREDICTED: probable inactive heme oxygenase 2, chloroplastic isoform X2 [Beta vulgaris subsp. vulgaris]
HU08G02032	3.61366	BGLU47	XP_021719663.1	beta-glucosidase 46-like isoform X1 [Chenopodium quinoa]
HU02G01893	7.39568	GA20OX1	XP_010667703.1	PREDICTED: gibberellin 20 oxidase 1-D [Beta vulgaris subsp. vulgaris]
HU10G00975	2.63433	Loxhd1	XP_028790925.1	PLAT domain-containing protein 3-like [Prosopis alba]
HU01G00632	3.7565	At5g15350	XP_010691071.1	PREDICTED: lamin-like protein [Beta vulgaris subsp. vulgaris]
HU08G01159	2.63024	At3g04760	XP_010694937.1	PREDICTED: pentatricopeptide repeat-containing protein At3g04760, chloroplastic [Beta vulgaris subsp. vulgaris]
HU09G01150	3.76603	-	XP_021723287.1	uncharacterized protein LOC110690722 [Chenopodium quinoa]
HU05G00255	5.20943	CCD4	XP_021765560.1	probable carotenoid cleavage dioxygenase 4, chloroplastic [Chenopodium quinoa]
HU11G01184	1.95553	APXT	XP_011069499.1;AAC19393.1	probable L-ascorbate peroxidase 6, chloroplastic isoform X1 [Sesamum indicum];thylakoid-bound L-ascorbate peroxidase precursor [Mesembryanthemum crystallinum]
HU03G00210	3.12352	MRL1	XP_010691638.1	PREDICTED: pentatricopeptide repeat-containing protein MRL1, chloroplastic [Beta vulgaris subsp. vulgaris]
HU04G00569	2.12143	HDG5	XP_010677364.1	PREDICTED: homeobox-leucine zipper protein HDG5 isoform X1 [Beta vulgaris subsp. vulgaris]
HU08G00357	7.4969	GPAT2	XP_010674788.1	PREDICTED: probable glycerol-3-phosphate acyltransferase 2 [Beta vulgaris subsp. vulgaris]
HU03G01604	4.69348	HSFB4	XP_021734249.1	heat stress transcription factor B-4-like isoform X1 [Chenopodium quinoa]
HU03G01545	6.3277	HHT1	XP_010673872.1	PREDICTED: omega-hydroxypalmitate O-feruloyl transferase [Beta vulgaris subsp. vulgaris]
HU02G00791	3.42829	PIF1	GFZ13443.1;XP_021763433.1	phytochrome interacting factor 3-like 5 [Actinidia rufa];transcription factor PIF1-like [Chenopodium quinoa]
HU01G00578	6.68691	-	-	-
HU01G01819	4.63634	At2g25060	XP_021755839.1	early nodulin-like protein 1 [Chenopodium quinoa]
HU10G01147	2.77243	PPD6	XP_019458990.1;XP_010673078.1;XP_021803139.1	PREDICTED: psbP domain-containing protein 6, chloroplastic isoform X2 [Lupinus angustifolius];PREDICTED: psbP domain-containing protein 6, chloroplastic [Beta vulgaris subsp. vulgaris];psbP domain-containing protein 6, chloroplastic isoform X1 [Prunus avium]
novel.5377	4.03029	-	-	-
HU09G01334	2.65266	CM2	XP_021739246.1;XP_021735774.1	chorismate mutase 2-like [Chenopodium quinoa];chorismate mutase 2-like [Chenopodium quinoa]
novel.14197	5.42417	-	-	-
HU01G02429	1.80223	HVA22A	XP_021733814.1	HVA22-like protein a [Chenopodium quinoa]
HU04G00253	2.86414	MPK2	XP_021757551.1	mitogen-activated protein kinase homolog MMK2-like [Chenopodium quinoa]
HU03G01223	1.89385	Hgsnat	KNA05841.1	hypothetical protein SOVF_186580 [Spinacia oleracea]
novel.14541	4.19611	-	-	-
HU04G00300	1.49917	-	XP_021846687.1	uncharacterized protein LOC110786438 [Spinacia oleracea]
HU02G01634	3.03016	THIC	XP_010685602.1	PREDICTED: phosphomethylpyrimidine synthase, chloroplastic isoform X2 [Beta vulgaris subsp. vulgaris]
HU02G00495	3.75149	PII-2	XP_021718215.1	piriformospora indica-insensitive protein 2-like isoform X1 [Chenopodium quinoa]
HU04G00591	2.47664	CMT2	XP_010677407.1;XP_021765549.1	PREDICTED: DNA (cytosine-5)-methyltransferase CMT2 isoform X2 [Beta vulgaris subsp. vulgaris];DNA (cytosine-5)-methyltransferase CMT3-like [Chenopodium quinoa]
HU02G00575	7.34171	SAUR76	KMT04772.1	hypothetical protein BVRB_7g169510 [Beta vulgaris subsp. vulgaris]
HU10G01582	2.29898	CHLI	KNA20206.1	hypothetical protein SOVF_054470, partial [Spinacia oleracea]
novel.4864	4.62048	TY3B-I	XP_034211162.1	uncharacterized protein LOC117624133 [Prunus dulcis]
HU10G00066	2.60025	MAP65-8	XP_021855062.1	65-kDa microtubule-associated protein 8 [Spinacia oleracea]
HU10G01953	2.9963	ATPC	KZV14195.1	hypothetical protein F511_44237 [Dorcoceras hygrometricum]
HU04G00820	2.24238	-	XP_021771263.1	33 kDa ribonucleoprotein, chloroplastic-like [Chenopodium quinoa]
HU09G02064	1.60717	PSRP2	XP_021860789.1	small subunit processome component 20 homolog [Spinacia oleracea]
HU07G00733	3.75788	BGAL3	AHL69742.1	beta-galactosidase [Hylocereus undatus]
HU01G02442	1.32479	-	XP_021850973.1	uncharacterized protein LOC110790491 [Spinacia oleracea]
novel.8007	2.5355	-	-	-
HU09G00713	5.1476	At2g36090	XP_010683646.1	PREDICTED: probable F-box protein At1g60180 [Beta vulgaris subsp. vulgaris]
HU04G01322	5.30525	SWEET14	AVI10164.1	bidirectional sugar transporter SWEET12 [Dianthus spiculifolius]
HU06G00322	4.98256	-	ACM45953.1;XP_016443054.1	serine hydroxymethyltransferase 3 [Glycine max];PREDICTED: serine hydroxymethyltransferase, mitochondrial-like [Nicotiana tabacum]
novel.19189	2.67307	-	AAZ41846.1	Rubisco activase 2 [Mesembryanthemum crystallinum]
HU04G01379	1.17441	YKL091C	XP_008246149.1;XP_021715314.1	PREDICTED: random slug protein 5-like isoform X1 [Prunus mume];random slug protein 5-like [Chenopodium quinoa]
HU09G01511	1.96549	-	XP_010669376.1	PREDICTED: uncharacterized protein LOC104886611 [Beta vulgaris subsp. vulgaris]
HU08G00812	1.28264	-	XP_010687319.1	PREDICTED: uncharacterized protein LOC104901433 isoform X1 [Beta vulgaris subsp. vulgaris]
HU02G00016	1.74968	NAC083	AOC59214.1	NAC transcription factor 38 [Haloxylon ammodendron]
HU09G00522	4.46029	RCOM_0680180	XP_019102949.1	PREDICTED: CASP-like protein 1E1 isoform X2 [Beta vulgaris subsp. vulgaris]
HU08G01520	1.9732	At1g09160	XP_031269577.1	probable protein phosphatase 2C 5 [Pistacia vera]
HU08G01336	6.38558	WRKY46	KAA8538878.1	hypothetical protein F0562_025570 [Nyssa sinensis]
HU07G00483	2.8162	-	XP_021860533.1	protein CELLULOSE SYNTHASE INTERACTIVE 3 [Spinacia oleracea]
HU06G00002	7.94611	CPT5	KAF8690886.1;XP_021859310.1;OEL26482.1;XP_021762223.1	hypothetical protein HU200_041292 [Digitaria exilis];uncharacterized protein LOC110798443 [Spinacia oleracea];Dehydrodolichyl diphosphate synthase 2 [Dichanthelium oligosanthes];dehydrodolichyl diphosphate synthase 4-like [Chenopodium quinoa]
novel.14238	2.20853	-	AGV54820.1	cell wall-associated hydrolase [Phaseolus vulgaris]
novel.16448	1.37809	SDR1	XP_021717522.1	(+)-neomenthol dehydrogenase-like [Chenopodium quinoa]
novel.15101	2.28448	ORF	XP_021771316.1	uncharacterized protein LOC110735431 [Chenopodium quinoa]
HU11G01299	2.85268	BBD1	KAF4350113.1;XP_010673061.1	hypothetical protein F8388_001291 [Cannabis sativa];PREDICTED: bifunctional nuclease 1 [Beta vulgaris subsp. vulgaris]
HU10G00991	3.45745	CESA3	XP_010667061.1	PREDICTED: cellulose synthase A catalytic subunit 3 [UDP-forming] [Beta vulgaris subsp. vulgaris]
novel.15122	5.53038	-	-	-
HU07G01997	4.6678	HTH	XP_010685404.1	PREDICTED: protein HOTHEAD [Beta vulgaris subsp. vulgaris]
HU05G01506	4.53811	-	KMT18284.1	hypothetical protein BVRB_2g024470 [Beta vulgaris subsp. vulgaris]
HU01G01477	3.47563	PSAG	XP_009346691.1	PREDICTED: photosystem I reaction center subunit V, chloroplastic-like [Pyrus x bretschneideri]
novel.26646	3.4365	-	-	-
HU04G01641	3.96938	STE1	XP_021857579.1	delta(7)-sterol-C5(6)-desaturase-like [Spinacia oleracea]
HU01G00066	8.4073	PRP4	XP_010690436.1	PREDICTED: proline-rich protein 4 [Beta vulgaris subsp. vulgaris]
HU01G00452	2.51098	ALMT4	XP_010681586.1	PREDICTED: aluminum-activated malate transporter 4 [Beta vulgaris subsp. vulgaris]
novel.10374	5.04045	-	PWA80271.1	hypothetical protein CTI12_AA191010 [Artemisia annua]
HU04G02052	5.42306	DIR1	KAF4367553.1	hypothetical protein G4B88_003757 [Cannabis sativa]
HU02G01185	1.59268	-	XP_021726641.1	uncharacterized protein LOC110693798 [Chenopodium quinoa]
HU10G01605	1.79008	RPS31	XP_021863299.1;KAF3635007.1	30S ribosomal protein S31, chloroplastic [Spinacia oleracea];hypothetical protein FXO38_24853, partial [Capsicum annuum]
novel.15771	3.7683	PMEI11	XP_021721847.1;XP_021751894.1	pectinesterase inhibitor 7-like [Chenopodium quinoa];21 kDa protein-like [Chenopodium quinoa]
HU0G00003	6.88758	At5g58770	XP_021762220.1	dehydrodolichyl diphosphate synthase 2-like [Chenopodium quinoa]
HU11G00134	2.7919	CAO	XP_021838100.1	signal recognition particle 43 kDa protein, chloroplastic [Spinacia oleracea]
HU11G00642	2.29564	petA	XP_030949752.1	uncharacterized protein LOC115973636 [Quercus lobata]
HU08G00362	3.45987	-	XP_021772130.1	uncharacterized protein LOC110736263 [Chenopodium quinoa]
HU07G00419	1.65465	CRY1	XP_010676482.1	PREDICTED: cryptochrome-1 isoform X2 [Beta vulgaris subsp. vulgaris]
HU06G00663	2.47568	-	XP_021755102.1	uncharacterized protein LOC110720387 [Chenopodium quinoa]
HU03G01872	4.14672	LSH10	XP_021293620.1	protein LIGHT-DEPENDENT SHORT HYPOCOTYLS 10-like [Herrania umbratica]
novel.26636	2.04677	ccsA	QOP63053.1	cytochrome c biogenesis protein [Hylocereus undatus]
HU03G01853	3.106	ASK6	XP_021898008.1	shaggy-related protein kinase zeta isoform X2 [Carica papaya]
HU06G00372	3.64445	DDB_G0288723	XP_010679618.1;XP_010679616.1	PREDICTED: UPF0553 protein isoform X3 [Beta vulgaris subsp. vulgaris];PREDICTED: UPF0553 protein isoform X1 [Beta vulgaris subsp. vulgaris]
HU01G01136	2.29622	PCMP-E8	XP_021838665.1	pentatricopeptide repeat-containing protein At5g61800 [Spinacia oleracea]
HU09G01308	4.12675	PPD	Q42910.1	RecName: Full=Pyruvate, phosphate dikinase, chloroplastic; AltName: Full=Pyruvate, orthophosphate dikinase; Flags: Precursor [Mesembryanthemum crystallinum]
HU09G00585	2.59896	-	KMT08705.1	hypothetical protein BVRB_6g139780 [Beta vulgaris subsp. vulgaris]
HU01G00222	6.91968	SAUR50	XP_022763121.1	auxin-responsive protein SAUR50-like [Durio zibethinus]
HU05G01461	2.14078	ELF4	XP_021839649.1	protein EARLY FLOWERING 4-like isoform X1 [Spinacia oleracea]
HU10G00579	1.35187	CPLS1	CAA2979689.1;XP_021723858.1	ATP-dependent Clp protease adapter CLPS1, chloroplastic [Olea europaea subsp. europaea];ATP-dependent Clp protease adapter protein CLPS1, chloroplastic-like [Chenopodium quinoa]
HU02G01829	1.93245	ACR3	AFK47621.1;OMO58188.1;KNA08054.1;KYP69781.1	unknown [Lotus japonicus];Integrase, catalytic core [Corchorus capsularis];hypothetical protein SOVF_166200 [Spinacia oleracea];[Protein-PII] uridylyltransferase [Cajanus cajan]
HU02G00538	5.71352	-	XP_021757835.1	uncharacterized protein LOC110722841 [Chenopodium quinoa]
HU02G01317	2.21034	EEF1AKNMT	XP_021737112.1	methyltransferase-like protein 13 [Chenopodium quinoa]
HU04G02055	1.90885	-	KAF3437537.1	hypothetical protein FNV43_RR20291 [Rhamnella rubrinervis]
HU03G02919	4.32578	At4g02530	XP_021760781.1	thylakoid lumenal 16.5 kDa protein, chloroplastic-like [Chenopodium quinoa]
HU03G00510	2.73765	PNSB1	XP_021776145.1	photosynthetic NDH subunit of subcomplex B 1, chloroplastic-like [Chenopodium quinoa]
HU08G01499	1.22613	CLPR3	XP_021742566.1	ATP-dependent Clp protease proteolytic subunit-related protein 3, chloroplastic-like [Chenopodium quinoa]
HU08G01314	1.74165	PRFB1	KNA10400.1;XP_021734346.1;KMT14716.1	hypothetical protein SOVF_144710 [Spinacia oleracea];peptide chain release factor PrfB1, chloroplastic-like [Chenopodium quinoa];hypothetical protein BVRB_4g074830 [Beta vulgaris subsp. vulgaris]
HU08G00011	3.01873	-	OMP04527.1	hypothetical protein COLO4_09551 [Corchorus olitorius]
HU03G01662	3.02052	UNC	XP_010673599.1	PREDICTED: serine/threonine-protein kinase UCNL [Beta vulgaris subsp. vulgaris]
HU0G00030	1.2991	YLR154W-F	KAD0312830.1;CAA7025833.1	hypothetical protein E3N88_44467 [Mikania micrantha];unnamed protein product, partial [Microthlaspi erraticum]
HU06G00345	3.46727	JGB	XP_021835900.1	protein JINGUBANG [Spinacia oleracea]
HU0G00069	3.98487	-	XP_021739100.1	uncharacterized protein LOC110705521 [Chenopodium quinoa]
HU06G00296	5.73618	At2g25737	XP_021718461.1	sulfite exporter TauE/SafE family protein 3-like [Chenopodium quinoa]
HU05G01840	2.54376	OXR1	XP_010680553.1	PREDICTED: oxidation resistance protein 1 [Beta vulgaris subsp. vulgaris]
novel.8237	2.11622	HCF136	RVW45463.1;XP_011014556.1	Photosystem II stability/assembly factor HCF136, chloroplastic [Vitis vinifera];PREDICTED: photosystem II stability/assembly factor HCF136, chloroplastic-like [Populus euphratica]
HU07G00525	1.93716	CYP76AD1	KMT00140.1;KNA17435.1;XP_010692298.1	hypothetical protein BVRB_1g019610 [Beta vulgaris subsp. vulgaris];hypothetical protein SOVF_079970 [Spinacia oleracea];PREDICTED: cytochrome P450 76AD1-like [Beta vulgaris subsp. vulgaris]
HU02G00308	1.66064	-	XP_008446328.1;XP_015894904.1	PREDICTED: uncharacterized protein LOC103489098 [Cucumis melo];uncharacterized protein LOC107428827 [Ziziphus jujuba]
HU10G00358	2.25519	ZHD11	KNA22875.1	hypothetical protein SOVF_029840 [Spinacia oleracea]
HU09G01689	1.7519	NPR4	XP_010694915.1	PREDICTED: ankyrin repeat-containing protein NPR4 isoform X4 [Beta vulgaris subsp. vulgaris]
HU01G00878	2.69405	-	RWW58657.1;XP_023734575.1	hypothetical protein BHE74_00034456, partial [Ensete ventricosum];NADH dehydrogenase [ubiquinone] iron-sulfur protein 7, mitochondrial [Lactuca sativa]
HU10G00032	2.13745	ATPD	XP_010682700.1	PREDICTED: ATP synthase delta chain, chloroplastic [Beta vulgaris subsp. vulgaris]
HU09G01561	1.82229	ABC1K1	XP_021744355.1	protein ACTIVITY OF BC1 COMPLEX KINASE 1, chloroplastic-like [Chenopodium quinoa]
HU10G00938	3.86697	FDC1	XP_015888190.1	ferredoxin C 1, chloroplastic [Ziziphus jujuba]
HU03G00165	6.60311	At4g39010	XP_010690767.1	PREDICTED: endoglucanase 24 [Beta vulgaris subsp. vulgaris]
novel.21234	2.56912	-	CAD1835855.1	unnamed protein product [Ananas comosus var. bracteatus]
HU01G01155	2.1679	-	KZV46372.1	hypothetical protein F511_07924 [Dorcoceras hygrometricum]
HU05G00154	2.3426	ROPGEF14	XP_010676686.1;XP_021736039.1	PREDICTED: rop guanine nucleotide exchange factor 14 [Beta vulgaris subsp. vulgaris];rop guanine nucleotide exchange factor 14-like [Chenopodium quinoa]
HU11G01833	1.32545	CPFTSY	XP_021767329.1;THG01132.1	cell division protein FtsY homolog, chloroplastic-like [Chenopodium quinoa];hypothetical protein TEA_025908 [Camellia sinensis var. sinensis]
HU06G00908	7.90219	BHLH61	XP_007031706.2;XP_022741267.1	PREDICTED: uncharacterized protein LOC18600910 isoform X2 [Theobroma cacao];transcription factor bHLH61-like [Durio zibethinus]
HU01G02753	1.50794	RHON1	XP_010679340.1	PREDICTED: rho-N domain-containing protein 1, chloroplastic [Beta vulgaris subsp. vulgaris]
HU07G01880	1.24587	-	XP_010680817.1	PREDICTED: uncharacterized protein LOC104895876 isoform X1 [Beta vulgaris subsp. vulgaris]
HU05G00622	1.95633	SR	XP_021838741.1;KAA8520818.1	serine racemase [Spinacia oleracea];hypothetical protein F0562_011491 [Nyssa sinensis]
HU07G01133	6.56454	GH3.10	XP_021717382.1	indole-3-acetic acid-amido synthetase GH3.10 [Chenopodium quinoa]
HU10G00270	4.59866	3MMP	XP_021747214.1	metalloendoproteinase 3-MMP-like [Chenopodium quinoa]
HU03G00920	3.75291	CRSP	KNA12113.1	hypothetical protein SOVF_128800 [Spinacia oleracea]
HU06G01775	2.06676	OR	KDO44830.1;XP_022737112.1;KAA8539747.1;KAF7148296.1	hypothetical protein CISIN_1g0215091mg [Citrus sinensis];protein ORANGE-GREEN, chloroplastic-like isoform X2 [Durio zibethinus];hypothetical protein F0562_026439 [Nyssa sinensis];hypothetical protein RHSIM_Rhsim03G0158800 [Rhododendron simsii]
HU06G00898	2.79	-	XP_010695454.1	PREDICTED: uncharacterized protein LOC104908080 [Beta vulgaris subsp. vulgaris]
HU07G00576	6.44214	CYCU2-1	XP_010692155.1	PREDICTED: cyclin-U2-1 [Beta vulgaris subsp. vulgaris]
novel.222	5.61303	-	-	-
HU08G02058	6.06883	-	KMT04031.1	hypothetical protein BVRB_8g186320 [Beta vulgaris subsp. vulgaris]
novel.24689	5.63161	-	-	-
HU05G00373	1.94619	RPL19	XP_021841536.1	50S ribosomal protein L19, chloroplastic [Spinacia oleracea]
HU02G01934	2.18121	EXL3	XP_038882188.1	protein EXORDIUM-like 3 [Benincasa hispida]
novel.304	4.25933	-	-	-
HU08G02253	1.7567	CIPK5	NP_001267894.1	CBL-interacting protein kinase 16 [Vitis vinifera]
HU02G02856	2.81901	ASP5	KMT19012.1;XP_021859262.1	hypothetical protein BVRB_2g031080 [Beta vulgaris subsp. vulgaris];aspartate aminotransferase, chloroplastic [Spinacia oleracea]
HU05G00348	3.45379	LHCB4.1	XP_021768069.1	chlorophyll a-b binding protein CP29.1, chloroplastic-like [Chenopodium quinoa]
HU0G00063	3.29562	PFK3	KNA09150.1;XP_021847734.1	hypothetical protein SOVF_156120, partial [Spinacia oleracea];ATP-dependent 6-phosphofructokinase 6 [Spinacia oleracea]
HU02G01156	4.24496	-	KMT19077.1	hypothetical protein BVRB_1g014750 [Beta vulgaris subsp. vulgaris]
HU06G00111	4.22803	KIN7G	XP_021850124.1	kinesin-like protein KIN-7E [Spinacia oleracea]
HU08G01042	2.81852	-	XP_010675139.1	PREDICTED: uncharacterized protein LOC104891179 [Beta vulgaris subsp. vulgaris]
HU06G00790	2.10449	RPL29	XP_010680537.1	PREDICTED: 50S ribosomal protein L29, chloroplastic [Beta vulgaris subsp. vulgaris]
HU08G01050	1.6073	-	XP_010694937.1	PREDICTED: pentatricopeptide repeat-containing protein At3g04760, chloroplastic [Beta vulgaris subsp. vulgaris]
HU06G00749	2.6533	-	KAE8706936.1	RING/FYVE/PHD zinc finger superfamily protein [Hibiscus syriacus]
HU11G01195	4.79811	PETJ	XP_021759743.1;XP_019107722.1	photosystem II 22 kDa protein, chloroplastic [Chenopodium quinoa];PREDICTED: cytochrome c6, chloroplastic isoform X2 [Beta vulgaris subsp. vulgaris]
novel.20950	2.68681	-	OWM75771.1	hypothetical protein CDL15_Pgr009415 [Punica granatum]
HU03G01449	1.87762	pcp	XP_010674536.1;XP_021734513.1	PREDICTED: uncharacterized protein LOC104890662 [Beta vulgaris subsp. vulgaris];uncharacterized protein LOC110701215 [Chenopodium quinoa]
HU07G00887	5.23694	At1g21400	XP_010679310.1	PREDICTED: 2-oxoisovalerate dehydrogenase subunit alpha 1, mitochondrial [Beta vulgaris subsp. vulgaris]
novel.22539	3.67889	-	XP_021838887.1	uncharacterized protein LOC110778641 [Spinacia oleracea]
HU09G01890	6.52425	CBP	XP_021724198.1	probable calcium-binding protein CML49 [Chenopodium quinoa]
HU06G01182	4.95916	MYB16	XP_010670239.1	PREDICTED: transcription factor MYB36-like [Beta vulgaris subsp. vulgaris]
HU03G01621	3.22084	ABCG15	XP_021729019.1	ABC transporter G family member 15-like [Chenopodium quinoa]
HU04G00101	2.40084	PHR1	XP_010676658.1;XP_021736017.1	PREDICTED: deoxyribodipyrimidine photo-lyase [Beta vulgaris subsp. vulgaris];deoxyribodipyrimidine photo-lyase-like [Chenopodium quinoa]
HU05G00147	3.79519	CYP707A2	XP_021753944.1	abscisic acid 8&apos;-hydroxylase 1-like [Chenopodium quinoa]
novel.24672	6.51245	-	-	-
HU05G00266	1.7291	-	XP_010690784.1	PREDICTED: transcription termination factor MTERF2, chloroplastic-like [Beta vulgaris subsp. vulgaris]
HU01G02328	2.66196	LNG1	XP_010695240.1	PREDICTED: protein LONGIFOLIA 1 [Beta vulgaris subsp. vulgaris]
novel.20640	5.01839	HSP21	XP_010674415.1	PREDICTED: small heat shock protein, chloroplastic [Beta vulgaris subsp. vulgaris]
HU07G01143	3.04015	HLS1	XP_010679620.1	PREDICTED: probable N-acetyltransferase HLS1 [Beta vulgaris subsp. vulgaris]
HU02G01310	2.27481	RLK1	XP_021756547.1	G-type lectin S-receptor-like serine/threonine-protein kinase LECRK3 [Chenopodium quinoa]
novel.21867	4.29485	-	-	-
HU03G02807	3.00727	ABCG32	XP_018466279.1	PREDICTED: ABC transporter G family member 32-like [Raphanus sativus]
HU05G01869	1.34759	SRK2I	AUS89423.1	sucrose nonfermenting 1-like protein kinase 2.3 [Sesuvium portulacastrum]
HU05G00224	5.81872	ROC3	XP_010677365.1	PREDICTED: homeobox-leucine zipper protein HDG5 isoform X2 [Beta vulgaris subsp. vulgaris]
HU04G00623	2.02768	-	XP_022965338.1;XP_010677466.1;XP_010677467.1	protein LOW PSII ACCUMULATION 3, chloroplastic [Cucurbita maxima];PREDICTED: protein LOW PSII ACCUMULATION 3, chloroplastic isoform X1 [Beta vulgaris subsp. vulgaris];PREDICTED: protein LOW PSII ACCUMULATION 3, chloroplastic isoform X2 [Beta vulgaris subsp. vulgaris]
HU02G00464	3.66213	-	XP_010681344.1	PREDICTED: uncharacterized protein LOC104896310 [Beta vulgaris subsp. vulgaris]
HU02G03215	1.25381	At5g49610	XP_010671795.1	PREDICTED: F-box protein At5g49610 [Beta vulgaris subsp. vulgaris]
HU04G01798	6.26309	-	XP_010683704.1;PNX54866.1	PREDICTED: uncharacterized protein LOC104898342 [Beta vulgaris subsp. vulgaris];hypothetical protein L195_g048488, partial [Trifolium pratense]
HU03G01409	1.53983	TBL16	XP_010674445.1	PREDICTED: protein trichome birefringence-like 14 isoform X1 [Beta vulgaris subsp. vulgaris]
HU03G02029	1.49976	PVA42	XP_017432177.1	PREDICTED: vesicle-associated protein 4-2-like [Vigna angularis]
HU07G02198	2.74277	GIL1	XP_021720758.1	protein GRAVITROPIC IN THE LIGHT 1-like [Chenopodium quinoa]
novel.24402	5.14706	-	XP_021722975.1	uncharacterized protein LOC110690448 [Chenopodium quinoa]
HU05G00772	3.20906	ABCG22	XP_021858980.1;XP_021858978.1	ABC transporter G family member 22-like isoform X2 [Spinacia oleracea];ABC transporter G family member 22-like isoform X1 [Spinacia oleracea]
HU10G00777	2.97599	BAM9	XP_010666684.1	PREDICTED: inactive beta-amylase 9 [Beta vulgaris subsp. vulgaris]
HU04G01076	1.15175	RPL13	XP_010429691.1	PREDICTED: 50S ribosomal protein L13, chloroplastic [Camelina sativa]
HU07G00094	2.12782	PYL9	XP_010668998.1	PREDICTED: abscisic acid receptor PYL9 [Beta vulgaris subsp. vulgaris]
HU04G01161	3.36472	PSBR	XP_021748287.1	photosystem II 10 kDa polypeptide, chloroplastic [Chenopodium quinoa]
HU08G01997	1.36464	PDF2	XP_010665524.1	PREDICTED: homeobox-leucine zipper protein MERISTEM L1 [Beta vulgaris subsp. vulgaris]
HU04G00480	2.99276	IP5P2	XP_021768130.1	type I inositol polyphosphate 5-phosphatase 2-like [Chenopodium quinoa]
HU02G03262	2.00709	HCF107	KNA05490.1;THF95969.1;XP_010671725.1;XP_021862514.1	hypothetical protein SOVF_189870, partial [Spinacia oleracea];hypothetical protein TEA_009372 [Camellia sinensis var. sinensis];PREDICTED: protein high chlorophyll fluorescent 107 [Beta vulgaris subsp. vulgaris];protein high chlorophyll fluorescent 107 [Spinacia oleracea]
HU08G02158	1.97265	AIRP2	RVW95879.1;XP_021726429.1;XP_010686518.1	hypothetical protein CK203_025853 [Vitis vinifera];uncharacterized protein LOC110693601 isoform X1 [Chenopodium quinoa];PREDICTED: uncharacterized protein LOC104900721 isoform X1 [Beta vulgaris subsp. vulgaris]
HU01G02740	2.54598	STK38L	CAB82852.1	protein kinase MK6 [Mesembryanthemum crystallinum]
HU09G01884	2.13563	-	XP_021741049.1	uncharacterized protein LOC110707336 [Chenopodium quinoa]
HU01G02186	4.45	HHT1	XP_021775822.1	omega-hydroxypalmitate O-feruloyl transferase-like [Chenopodium quinoa]
HU07G01073	2.40019	-	XP_022885823.1;EXB81475.1;TKY71064.1;XP_021729566.1	uncharacterized protein LOC111402025 [Olea europaea var. sylvestris];hypothetical protein L484_014281 [Morus notabilis];oxidoreductase protein [Spatholobus suberectus];uncharacterized protein LOC110696548 [Chenopodium quinoa]
HU03G01857	2.37347	At2g42690	XP_021775866.1	phospholipase A1-IIdelta-like isoform X7 [Chenopodium quinoa]
HU04G02045	1.46399	BASS3	XP_021858101.1;XP_010678956.1	probable sodium/metabolite cotransporter BASS3, chloroplastic [Spinacia oleracea];PREDICTED: probable sodium/metabolite cotransporter BASS3, chloroplastic [Beta vulgaris subsp. vulgaris]
HU05G00307	3.08955	IP5P2	XP_021768130.1	type I inositol polyphosphate 5-phosphatase 2-like [Chenopodium quinoa]
novel.5109	1.78919	ycf4	QOI72687.1	acetyl-CoA carboxylase carboxyltransferase beta subunit [Rhipsalis baccifera]
HU01G00135	2.37576	PHOT2	AML76664.1	putative LOV domain-containing protein [Lophophora williamsii]
HU01G01517	3.84224	GAPB	KDO85176.1;XP_010686856.1	hypothetical protein CISIN_1g012940mg [Citrus sinensis];PREDICTED: glyceraldehyde-3-phosphate dehydrogenase B, chloroplastic [Beta vulgaris subsp. vulgaris]
HU08G01278	3.46125	At3g04760	XP_010694937.1	PREDICTED: pentatricopeptide repeat-containing protein At3g04760, chloroplastic [Beta vulgaris subsp. vulgaris]
HU02G03111	13.8701	CYP716A12	XP_010669702.1	PREDICTED: beta-amyrin 28-oxidase [Beta vulgaris subsp. vulgaris]
HU02G01793	4.69514	COMT1	XP_021844176.1	caffeic acid 3-O-methyltransferase-like [Spinacia oleracea]
HU09G01932	4.0702	-	XP_021867514.1	uncharacterized protein LOC110806188 isoform X1 [Spinacia oleracea]
HU03G01979	1.63154	POR1	XP_010689680.1	PREDICTED: protochlorophyllide reductase [Beta vulgaris subsp. vulgaris]
HU09G01707	1.28643	VIT_05s0020g04070	XP_021725170.1	1,2-dihydroxy-3-keto-5-methylthiopentene dioxygenase 1-like [Chenopodium quinoa]
HU08G01323	4.75851	-	XP_010673903.1;XP_021772324.1	PREDICTED: uncharacterized protein LOC104890207 [Beta vulgaris subsp. vulgaris];uncharacterized protein LOC110736413 [Chenopodium quinoa]
novel.7980	6.93614	-	-	-
novel.26030	3.79665	-	-	-
HU09G01174	2.83329	-	KNA11696.1	hypothetical protein SOVF_132630 [Spinacia oleracea]
HU09G02003	1.02655	PHL7	XP_021748983.1;XP_021748985.1	myb family transcription factor PHL7-like isoform X1 [Chenopodium quinoa];myb family transcription factor PHL7-like isoform X3 [Chenopodium quinoa]
HU04G01960	1.1745	NET1D	XP_021770312.1	protein NETWORKED 1D-like [Chenopodium quinoa]
HU01G01853	3.8016	-	XP_021725974.1	uncharacterized protein LOC110693160 [Chenopodium quinoa]
HU09G00524	4.49802	RCOM_0680180	XP_019102949.1	PREDICTED: CASP-like protein 1E1 isoform X2 [Beta vulgaris subsp. vulgaris]
HU06G00001	3.46727	JGB	XP_021835900.1	protein JINGUBANG [Spinacia oleracea]
HU03G00938	1.8673	TET6	XP_021734068.1	tetraspanin-6-like isoform X1 [Chenopodium quinoa]
HU07G00994	1.07511	COG0212	XP_021737733.1	5-formyltetrahydrofolate cyclo-ligase-like protein COG0212 [Chenopodium quinoa]
HU02G01386	1.97574	FKBP18	XP_021746586.1	peptidyl-prolyl cis-trans isomerase FKBP18, chloroplastic-like isoform X2 [Chenopodium quinoa]
HU09G00069	4.99536	HSP21	XP_010674414.1	PREDICTED: small heat shock protein, chloroplastic [Beta vulgaris subsp. vulgaris]
novel.1038	2.53718	-	-	-
HU09G01538	2.24674	YLMG2	XP_010669316.1	PREDICTED: ylmG homolog protein 2, chloroplastic [Beta vulgaris subsp. vulgaris]
HU0G00242	1.57268	hspC2	XP_021843759.1	uncharacterized protein LOC110783716 [Spinacia oleracea]
HU09G01416	4.11499	At1g67280	XP_010254032.1;XP_021726173.1	PREDICTED: probable lactoylglutathione lyase, chloroplastic [Nelumbo nucifera];probable lactoylglutathione lyase, chloroplastic [Chenopodium quinoa]
HU10G00517	5.00474	At1g13570	KAA8532803.1	hypothetical protein F0562_032836 [Nyssa sinensis]
HU08G02109	3.20346	ENDO4	XP_010696599.1	PREDICTED: endonuclease 4 [Beta vulgaris subsp. vulgaris]
HU10G01581	2.06411	NUDT15	XP_010686346.1	PREDICTED: nudix hydrolase 15, mitochondrial [Beta vulgaris subsp. vulgaris]
HU08G01994	6.97725	GPT2	BAD91175.1	plastidic glucose 6-phoaphate/phosphate translocator2 [Mesembryanthemum crystallinum]
HU01G02114	1.66135	-	KAE8124950.1	hypothetical protein FH972_019789 [Carpinus fangiana]
HU07G01737	1.44345	CYP89A2	XP_021713762.1	cytochrome P450 89A2-like [Chenopodium quinoa]
HU06G00304	5.32183	-	XP_019105768.1	PREDICTED: myb-like protein X [Beta vulgaris subsp. vulgaris]
HU07G01726	2.02219	rpoA	QOP63030.1	RNA polymerase alpha subunit [Hylocereus undatus]
novel.5241	2.54626	ILA	RVX11352.1	Protein ILITYHIA [Vitis vinifera]
HU02G03346	2.49462	tas	XP_021752144.1	uncharacterized protein LOC110717688 isoform X2 [Chenopodium quinoa]
HU07G00920	2.85375	PPD4	XP_024450762.1;XP_010679853.1	psbP domain-containing protein 4, chloroplastic isoform X2 [Populus trichocarpa];PREDICTED: psbP domain-containing protein 4, chloroplastic isoform X2 [Beta vulgaris subsp. vulgaris]
HU07G00783	2.50697	CYP83B1	KMT19959.1;XP_021759823.1;XP_010671012.1	hypothetical protein BVRB_1g010030 [Beta vulgaris subsp. vulgaris];cytochrome P450 83B1-like isoform X2 [Chenopodium quinoa];PREDICTED: cytochrome P450 83B1-like [Beta vulgaris subsp. vulgaris]
HU04G00032	3.16681	At5g47470	XP_024174398.1	WAT1-related protein At5g47470 [Rosa chinensis]
novel.12136	4.17144	-	-	-
HU07G01901	5.20421	At3g14260	XP_021761878.1	protein LURP-one-related 11-like [Chenopodium quinoa]
HU07G01018	2.22192	DHRS12	XP_022772376.1;XP_023902634.1	dehydrogenase/reductase SDR family member 12-like isoform X2 [Durio zibethinus];dehydrogenase/reductase SDR family member 12 [Quercus suber]
HU09G00216	3.04622	BLH1	XP_021720564.1	BEL1-like homeodomain protein 1 [Chenopodium quinoa]
HU09G00623	1.42381	PRXIIE	XP_030493857.1	peroxiredoxin-2E-2, chloroplastic [Cannabis sativa]
HU04G01735	1.51851	YSL3	XP_019104029.1;XP_010671364.1	PREDICTED: metal-nicotianamine transporter YSL3 isoform X3 [Beta vulgaris subsp. vulgaris];PREDICTED: metal-nicotianamine transporter YSL3 isoform X1 [Beta vulgaris subsp. vulgaris]
novel.11415	1.73835	-	XP_010683511.1	PREDICTED: uncharacterized protein LOC104898171 [Beta vulgaris subsp. vulgaris]
HU05G00244	4.93916	-	P27774.1	RecName: Full=Phosphoribulokinase, chloroplastic; Short=PRK; Short=PRKase; AltName: Full=Phosphopentokinase; Flags: Precursor [Mesembryanthemum crystallinum]
HU02G02585	1.96993	CIPK14	XP_021845268.1	CBL-interacting serine/threonine-protein kinase 14-like [Spinacia oleracea]
HU06G01013	2.46325	-	XP_010670544.1	PREDICTED: uncharacterized protein LOC104887582 [Beta vulgaris subsp. vulgaris]
HU09G02014	1.47892	SRD2	XP_010673277.1	PREDICTED: snRNA-activating protein complex subunit [Beta vulgaris subsp. vulgaris]
HU02G00038	4.36427	SPL13A	XP_021745311.1;AUS89431.1	squamosa promoter-binding-like protein 13A [Chenopodium quinoa];squamosa promoter binding protein [Sesuvium portulacastrum]
HU03G01524	2.3329	PPC6-1	XP_021851855.1	probable protein phosphatase 2C 33 isoform X1 [Spinacia oleracea]
novel.25315	1.93411	ndhD	QOP63050.1	Ycf1 [Hylocereus undatus]
HU01G01632	2.725	-	XP_011095507.1;XP_021842629.1	uncharacterized protein LOC105174943 [Sesamum indicum];uncharacterized protein LOC110782714 isoform X1 [Spinacia oleracea]
HU04G00763	4.67397	UGT85A24	XP_010676160.1	PREDICTED: 7-deoxyloganetin glucosyltransferase [Beta vulgaris subsp. vulgaris]
HU10G02036	13.088	PPCA	AVN87068.1	phosphoenolpyruvate carboxylase 1 [Hylocereus undatus]
HU01G02020	2.30652	At1g17220	XP_021718820.1	translation initiation factor IF-2, chloroplastic-like [Chenopodium quinoa]
HU04G00136	1.28428	NRPD1	XP_010676559.1	PREDICTED: DNA-directed RNA polymerase IV subunit 1 [Beta vulgaris subsp. vulgaris]
HU02G00441	2.85468	SNAT2	XP_021755832.1	serotonin N-acetyltransferase 2, chloroplastic-like [Chenopodium quinoa]
HU02G03383	2.71124	ufaA1	XP_021848401.1	uncharacterized protein LOC110788065 [Spinacia oleracea]
novel.8083	8.1783	-	-	-
HU06G01786	2.20034	GLX2-4	XP_021774898.1;XP_021863411.1	hydroxyacylglutathione hydrolase 2, mitochondrial-like [Chenopodium quinoa];probable hydroxyacylglutathione hydrolase 2, chloroplastic [Spinacia oleracea]
novel.25437	2.11981	-	-	-
HU01G00396	2.40616	CLC-E	XP_010691024.1	PREDICTED: chloride channel protein CLC-e [Beta vulgaris subsp. vulgaris]
HU01G00486	1.33265	GGP5	KMT00925.1	hypothetical protein BVRB_9g221940 [Beta vulgaris subsp. vulgaris]
HU02G00914	3.08792	PMEI6	XP_021775342.1	pectinesterase inhibitor 6-like [Chenopodium quinoa]
HU04G02084	2.21092	PUX10	XP_021857840.1	plant UBX domain-containing protein 10-like [Spinacia oleracea]
HU06G00456	3.97406	SMXL8	KNA10003.1;XP_021732477.1	hypothetical protein SOVF_148300, partial [Spinacia oleracea];protein SMAX1-LIKE 8-like [Chenopodium quinoa]
HU05G00187	1.62356	-	XP_010677477.1	PREDICTED: uncharacterized protein LOC104893099 [Beta vulgaris subsp. vulgaris]
novel.12297	2.18994	rps4	QOP63006.1	ribosomal protein S4 [Hylocereus undatus]
HU03G02520	4.02203	PAM68	XP_034711327.1	protein PAM68, chloroplastic [Vitis riparia]
HU01G01678	1.68738	CSP41A	PON63942.1	NAD(P)-binding domain containing protein [Trema orientale]
novel.18313	3.39454	-	KMS98538.1	hypothetical protein BVRB_4g092270 [Beta vulgaris subsp. vulgaris]
novel.21903	3.00469	At3g23880	XP_021850583.1	putative F-box protein At5g62660 [Spinacia oleracea]
HU05G00074	1.42546	-	XP_010691793.1	PREDICTED: crooked neck-like protein 1 [Beta vulgaris subsp. vulgaris]
novel.5468	2.07607	matK	AEC47484.1	maturase K [Acanthocereus tetragonus]
HU06G00877	3.32241	FPP7	XP_021752718.1	filament-like plant protein 7 [Chenopodium quinoa]
HU05G00898	3.96714	At4g23740	XP_010676354.1	PREDICTED: probable inactive receptor kinase At4g23740 [Beta vulgaris subsp. vulgaris]
novel.1162	2.81094	-	-	-
HU11G00557	5.20927	AIL5	XP_021838783.1	AP2-like ethylene-responsive transcription factor AIL5 [Spinacia oleracea]
novel.24561	4.35795	-	-	-
novel.5046	1.80408	ndhD	KAF5753285.1	putative photosystem I protein PsaC [Helianthus annuus]
novel.5307	6.23028	D14	XP_010688158.1	PREDICTED: strigolactone esterase RMS3 [Beta vulgaris subsp. vulgaris]
HU08G01937	1.40258	EMB2369	XP_021837660.1;XP_021766845.1	leucine--tRNA ligase, chloroplastic/mitochondrial isoform X2 [Spinacia oleracea];leucine--tRNA ligase, chloroplastic/mitochondrial-like isoform X1 [Chenopodium quinoa]
HU08G01381	2.4528	SOQ1	XP_021772395.1;XP_010674631.1;KMT13655.1	NHL repeat-containing protein 2-like isoform X1 [Chenopodium quinoa];PREDICTED: NHL repeat-containing protein 2 [Beta vulgaris subsp. vulgaris];hypothetical protein BVRB_4g080380 isoform D [Beta vulgaris subsp. vulgaris]
HU09G00300	2.24864	SELMODRAFT_444075	XP_010686073.1	PREDICTED: inactive protein kinase SELMODRAFT_444075 [Beta vulgaris subsp. vulgaris]
novel.10221	5.97348	-	KMT01524.1	hypothetical protein BVRB_9g215280 [Beta vulgaris subsp. vulgaris]
HU11G00451	4.80191	SULTR3;4	XP_021741553.1;XP_021723677.1	probable sulfate transporter 3.4 [Chenopodium quinoa];probable sulfate transporter 3.4 [Chenopodium quinoa]
HU07G01522	6.29787	At4g28780	XP_028065192.1	GDSL esterase/lipase At4g28780 [Camellia sinensis]
novel.24271	1.30559	RE2	XP_020271922.1	uncharacterized protein LOC109847086 [Asparagus officinalis]
HU02G03033	1.42927	CBSPPR1	XP_021738905.1	pentatricopeptide repeat-containing protein At5g10690-like [Chenopodium quinoa]
novel.317	11.131	WSD10	XP_019107098.1;XP_021753330.1	PREDICTED: O-acyltransferase WSD1-like isoform X6 [Beta vulgaris subsp. vulgaris];O-acyltransferase WSD1-like isoform X2 [Chenopodium quinoa]
HU02G01363	4.11685	AAE1	XP_021732209.1	probable acyl-activating enzyme 1, peroxisomal [Chenopodium quinoa]
novel.9429	4.53509	Os04g0590900	XP_031248756.1	E3 ubiquitin-protein ligase Os04g0590900-like [Pistacia vera]
novel.16480	7.71408	-	-	-
novel.6511	4.56916	FLOT4	XP_021721352.1	flotillin-like protein 6 [Chenopodium quinoa]
HU07G00977	6.98288	CYP82C2	PRQ25452.1	putative cytochrome P450 [Rosa chinensis]
HU04G02191	2.32705	FEI1	XP_021733774.1	LRR receptor-like serine/threonine-protein kinase FEI 2 [Chenopodium quinoa]
HU11G01251	1.15367	VMAC1	KAD4981953.1;PUZ43876.1	hypothetical protein E3N88_18624 [Mikania micrantha];hypothetical protein GQ55_8G042000 [Panicum hallii var. hallii]
HU09G01862	1.70725	PXC3	XP_010666754.1	PREDICTED: leucine-rich repeat receptor-like tyrosine-protein kinase PXC3 [Beta vulgaris subsp. vulgaris]
novel.5096	6.76884	RE2	XP_021862161.1	uncharacterized protein LOC110801142 [Spinacia oleracea]
novel.1634	6.85985	-	-	-
HU09G00363	4.63645	BHLH75	XP_010681492.1	PREDICTED: transcription factor bHLH75 [Beta vulgaris subsp. vulgaris]
HU03G01692	1.47208	PAP12	XP_010673531.1	PREDICTED: probable plastid-lipid-associated protein 12, chloroplastic [Beta vulgaris subsp. vulgaris]
HU05G00584	5.40324	HTH	XP_010676567.1	PREDICTED: protein HOTHEAD isoform X2 [Beta vulgaris subsp. vulgaris]
HU01G01459	2.82216	At1g07700	XP_021756519.1	thioredoxin-like 4, chloroplastic [Chenopodium quinoa]
novel.9366	2.06573	PUP11	XP_010677220.1;GAV71885.1;KDO41083.1	PREDICTED: probable purine permease 11 [Beta vulgaris subsp. vulgaris];TPT domain-containing protein [Cephalotus follicularis];hypothetical protein CISIN_1g043307mg, partial [Citrus sinensis]
HU04G00224	7.76972	CYP86A22	XP_021735806.1	cytochrome P450 86A22-like [Chenopodium quinoa]
HU10G02005	2.13747	ACO	XP_021766818.1	1-aminocyclopropane-1-carboxylate oxidase-like [Chenopodium quinoa]
HU01G00041	2.53116	ERD7	XP_021775512.1	protein EARLY-RESPONSIVE TO DEHYDRATION 7, chloroplastic-like [Chenopodium quinoa]
HU04G01951	2.25914	IDD7	XP_021770291.1	protein indeterminate-domain 12-like [Chenopodium quinoa]
HU10G01065	7.16894	GASA13	XP_021744520.1;XP_022747190.1	protein GAST1-like [Chenopodium quinoa];protein GAST1-like [Durio zibethinus]
HU05G00923	8.11708	SGRL	XP_021718155.1;XP_010679284.1;XP_021841780.1	protein STAY-GREEN LIKE, chloroplastic-like [Chenopodium quinoa];PREDICTED: protein STAY-GREEN LIKE, chloroplastic [Beta vulgaris subsp. vulgaris];protein STAY-GREEN LIKE, chloroplastic [Spinacia oleracea]
novel.5158	4.2447	-	-	-
HU05G00084	2.79188	-	XP_021757597.1	acyl-coenzyme A:6-aminopenicillanic-acid-acyltransferase 40 kDa form-like [Chenopodium quinoa]
HU07G00703	3.09709	AGPS1	KAA8537592.1	hypothetical protein F0562_027200 [Nyssa sinensis]
HU02G02365	4.66776	FBP	OMO66522.1	Fructose-1,6-bisphosphatase class 1/Sedoheputulose-1,7-bisphosphatase [Corchorus capsularis]
HU05G01478	2.49905	-	XP_021863313.1	uncharacterized protein LOC110802187 [Spinacia oleracea]
novel.1048	3.00879	-	-	-
HU09G01204	3.16098	DIR11	XP_034682290.1	dirigent protein 19-like [Vitis riparia]
novel.21351	1.54587	rps18	QOP63022.1	ribosomal protein S18 [Hylocereus undatus]
HU10G00177	3.0193	GGAT2	XP_010682426.1	PREDICTED: glutamate--glyoxylate aminotransferase 2 [Beta vulgaris subsp. vulgaris]
HU07G00236	3.82627	dnaJ	XP_021847932.1;XP_027091273.1;XP_009599535.1	chaperone protein dnaJ 8, chloroplastic [Spinacia oleracea];glutaredoxin domain-containing cysteine-rich protein CG12206-like [Coffea arabica];uncharacterized protein LOC104095185 isoform X2 [Nicotiana tomentosiformis]
novel.24058	7.72595	-	-	-
HU01G02443	2.4106	HAT5	XP_021850966.1	homeobox-leucine zipper protein HAT5-like [Spinacia oleracea]
HU02G03015	3.52899	SLC25A44	XP_021855789.1	solute carrier family 25 member 44-like [Spinacia oleracea]
HU05G01713	5.45291	-	KMT18595.1	hypothetical protein BVRB_2g027260 [Beta vulgaris subsp. vulgaris]
HU11G00983	3.83775	At1g71691	XP_021729539.1	GDSL esterase/lipase At1g71691-like [Chenopodium quinoa]
HU04G00421	2.50724	LIL3.1	XP_010677139.1	PREDICTED: light-harvesting complex-like protein 3 isotype 2, chloroplastic [Beta vulgaris subsp. vulgaris]
HU11G01378	5.50883	-	XP_010676609.1	PREDICTED: uncharacterized protein LOC104892385 [Beta vulgaris subsp. vulgaris]
HU03G01066	7.19974	IAA4	XP_010674856.1	PREDICTED: auxin-responsive protein IAA4 [Beta vulgaris subsp. vulgaris]
HU10G01376	2.08607	At3g19800	XP_010688733.1	PREDICTED: uncharacterized protein LOC104902603 isoform X1 [Beta vulgaris subsp. vulgaris]
HU05G00684	4.26833	ELIP1	XP_019104758.1	PREDICTED: early light-induced protein 2, chloroplastic isoform X2 [Beta vulgaris subsp. vulgaris]
HU09G01615	2.14011	PBL17	XP_021844078.1	probable serine/threonine-protein kinase PBL17 [Spinacia oleracea]
HU06G01919	5.26299	At1g48100	XP_021752444.1	polygalacturonase At1g48100-like [Chenopodium quinoa]
HU01G01504	3.50064	CAT1	AAC19397.1	leaf catalase [Mesembryanthemum crystallinum]
HU11G00185	4.53169	-	-	-
HU01G02522	1.69226	KLCR3	XP_010678757.1	PREDICTED: protein KINESIN LIGHT CHAIN-RELATED 3 [Beta vulgaris subsp. vulgaris]
HU01G00636	2.32158	-	XP_010691078.1	PREDICTED: uncharacterized protein LOC104904510 [Beta vulgaris subsp. vulgaris]
novel.306	6.3891	-	XP_021738581.1;XP_021731619.1;XP_021738580.1;XP_010690911.1	organ-specific protein S2-like [Chenopodium quinoa];organ-specific protein P4-like [Chenopodium quinoa];organ-specific protein S2-like [Chenopodium quinoa];PREDICTED: organ-specific protein S2 [Beta vulgaris subsp. vulgaris]
HU10G01630	2.15228	TPS8	XP_010674144.1;KNA11925.1	PREDICTED: probable sesquiterpene synthase, partial [Beta vulgaris subsp. vulgaris];hypothetical protein SOVF_130630 [Spinacia oleracea]
HU04G02044	2.52266	-	XP_021733513.1	uncharacterized protein LOC110700302 [Chenopodium quinoa]
HU02G01862	1.73555	BAG1	XP_010693501.1	PREDICTED: BAG family molecular chaperone regulator 3 [Beta vulgaris subsp. vulgaris]
HU0G00082	1.43399	rpoB	QCE13735.1	DNA-directed RNA polymerase subunit beta&apos; [Vigna unguiculata]
HU01G02142	4.43516	At3g03770	XP_021775922.1;AFC98464.1	probable inactive leucine-rich repeat receptor-like protein kinase At3g03770 isoform X2 [Chenopodium quinoa];leucine-rich repeat kinase-like protein [Atriplex canescens]
HU09G00971	4.47631	PAP22	XP_010683765.1	PREDICTED: purple acid phosphatase 22 [Beta vulgaris subsp. vulgaris]
HU02G02179	6.1775	-	-	-
HU05G01712	4.03634	-	KMT18592.1	hypothetical protein BVRB_2g027230 [Beta vulgaris subsp. vulgaris]
novel.9428	4.22398	Os04g0590900	GAU31416.1	hypothetical protein TSUD_221860 [Trifolium subterraneum]
HU02G02874	1.43508	CIPK25	XP_010666102.1	PREDICTED: CBL-interacting serine/threonine-protein kinase 25 [Beta vulgaris subsp. vulgaris]
HU05G02272	1.71242	TUBA3	XP_010680774.1	PREDICTED: tubulin alpha-2 chain [Beta vulgaris subsp. vulgaris]
HU01G02285	2.37951	CAS	XP_010695780.1	PREDICTED: calcium sensing receptor, chloroplastic [Beta vulgaris subsp. vulgaris]
novel.24926	3.07407	ycf2-A	CBL51967.1	hypothetical protein [Beta vulgaris subsp. maritima]
novel.17061	7.43803	-	-	-
HU09G00609	2.2599	At2g33255	XP_010693966.1	PREDICTED: haloacid dehalogenase-like hydrolase domain-containing protein At2g33255 [Beta vulgaris subsp. vulgaris]
HU07G02232	2.95621	LECRK41	XP_021763285.1	L-type lectin-domain containing receptor kinase IV.2-like [Chenopodium quinoa]
HU06G02462	4.29614	HTH	XP_010693456.1	PREDICTED: protein HOTHEAD [Beta vulgaris subsp. vulgaris]
novel.21956	6.29658	ACD6	KNA13123.1	hypothetical protein SOVF_119610 [Spinacia oleracea]
HU03G02400	6.01632	GER3	XP_031267949.1	auxin-binding protein ABP19a-like [Pistacia vera]
novel.3636	5.40392	-	GFS35052.1	hypothetical protein Acr_00g0037550 [Actinidia rufa]
HU05G02130	3.40175	APSR1	XP_021727600.1;XP_010679893.1	uncharacterized protein LOC110694734 [Chenopodium quinoa];PREDICTED: uncharacterized protein LOC104895159 [Beta vulgaris subsp. vulgaris]
HU06G00564	1.47762	CIA2	XP_021855459.1;XP_021769019.1	protein CHLOROPLAST IMPORT APPARATUS 2-like isoform X2 [Spinacia oleracea];protein CHLOROPLAST IMPORT APPARATUS 2-like isoform X2 [Chenopodium quinoa]
HU07G02170	6.31951	At5g58770	XP_008220732.1	PREDICTED: dehydrodolichyl diphosphate synthase 2 [Prunus mume]
HU06G02646	4.1394	SS1	XP_010671436.1	PREDICTED: starch synthase 1, chloroplastic/amyloplastic [Beta vulgaris subsp. vulgaris]
HU03G01000	2.47766	LSH1	XP_021738047.1	protein LIGHT-DEPENDENT SHORT HYPOCOTYLS 4-like [Chenopodium quinoa]
novel.17642	4.89815	-	-	-
HU11G01495	1.6713	CML29	KAB5568639.1	hypothetical protein DKX38_002432 [Salix brachista]
HU05G00131	3.01269	MND1	XP_021845058.1	meiotic nuclear division protein 1 homolog [Spinacia oleracea]
HU10G01969	3.25829	At1g11820	XP_021853052.1	glucan endo-1,3-beta-glucosidase 1 [Spinacia oleracea]
HU01G02036	4.20402	HEBP2	XP_021764666.1	heme-binding protein 2-like [Chenopodium quinoa]
HU06G00931	1.41451	POT2	AAK53759.1	potassium transporter HAK2p [Mesembryanthemum crystallinum]
HU0G00068	4.35216	RLK7	KNA14447.1;XP_012844633.1;CBI20591.3;XP_010668761.1;XP_025659515.1	hypothetical protein SOVF_106860 [Spinacia oleracea];PREDICTED: uncharacterized protein LOC105964676 [Erythranthe guttata];unnamed protein product, partial [Vitis vinifera];PREDICTED: uncharacterized protein LOC104885860 [Beta vulgaris subsp. vulgaris];endoribonuclease YBEY, chloroplastic isoform X3 [Arachis hypogaea]
HU05G00316	3.2334	EXLB1	XP_021841396.1;XP_021768107.1;XP_010274616.1	expansin-like B1 [Spinacia oleracea];expansin-like B1 [Chenopodium quinoa];PREDICTED: expansin-like B1 [Nelumbo nucifera]
HU03G00972	1.7646	RCOM_1767360	RYQ94269.1;XP_021718707.1	hypothetical protein Ahy_B08g089156 isoform C [Arachis hypogaea];translation factor GUF1 homolog, chloroplastic-like [Chenopodium quinoa]
HU09G01902	5.48184	-	XP_021744549.1	uncharacterized protein LOC110710534 [Chenopodium quinoa]
HU01G02331	3.04772	-	PHU23962.1	hypothetical protein BC332_09069 [Capsicum chinense]
novel.19712	4.72269	-	-	-
HU01G02019	4.45856	VIT_01s0010g01870	XP_021722813.1;XP_010694843.1	CASP-like protein 2A1 [Chenopodium quinoa];PREDICTED: CASP-like protein 2A1 [Beta vulgaris subsp. vulgaris]
HU03G03004	5.5682	TPRP-F1	KAE7997540.1	hypothetical protein FH972_002166 [Carpinus fangiana]
HU01G00404	3.96565	HIDM	XP_010691029.1	PREDICTED: 2-hydroxyisoflavanone dehydratase [Beta vulgaris subsp. vulgaris]
HU08G00786	2.58391	-	XP_010669754.1	PREDICTED: uncharacterized protein LOC104886911 [Beta vulgaris subsp. vulgaris]
HU09G01869	1.77106	NTRC	BAJ91567.1;XP_031288064.1;XP_010672867.1	predicted protein, partial [Hordeum vulgare subsp. vulgare];thioredoxin reductase NTRC [Pistacia vera];PREDICTED: thioredoxin reductase NTRC [Beta vulgaris subsp. vulgaris]
novel.7909	4.72699	-	XP_016510183.1	PREDICTED: uncharacterized protein LOC107827542 [Nicotiana tabacum]
HU11G01804	3.3511	Os04g0364800	XP_010670661.1	PREDICTED: putative ripening-related protein 1 [Beta vulgaris subsp. vulgaris]
HU04G01123	1.93479	-	KAB2076707.1;XP_039038295.1	hypothetical protein ES319_A06G058700v1 [Gossypium barbadense];pyrophosphate-energized vacuolar membrane proton pump-like [Hibiscus syriacus]
HU06G01889	2.29603	RPL18	XP_010694131.1	PREDICTED: 50S ribosomal protein L18, chloroplastic [Beta vulgaris subsp. vulgaris]
HU01G02212	2.19636	SWEET14	XP_021775815.1;XP_010678287.1	bidirectional sugar transporter SWEET12-like [Chenopodium quinoa];PREDICTED: bidirectional sugar transporter SWEET12 [Beta vulgaris subsp. vulgaris]
HU10G00264	5.89029	HST	XP_021747201.1	anthranilate N-benzoyltransferase protein 2-like [Chenopodium quinoa]
HU03G02348	2.20184	ASPG2	XP_021750622.1	protein ASPARTIC PROTEASE IN GUARD CELL 2-like isoform X1 [Chenopodium quinoa]
HU10G01250	4.42673	BHLH78	XP_010673318.1	PREDICTED: transcription factor bHLH78 [Beta vulgaris subsp. vulgaris]
HU03G01029	1.26739	PSPPH_1014	XP_021773190.1;XP_010675105.1;XP_010660120.1	uncharacterized protein LOC110737130 [Chenopodium quinoa];PREDICTED: uncharacterized protein LOC104891149 isoform X1 [Beta vulgaris subsp. vulgaris];PREDICTED: uncharacterized protein LOC100241002 isoform X2 [Vitis vinifera]
HU08G01682	2.97389	At3g13560	XP_021771931.1	glucan endo-1,3-beta-glucosidase 4-like [Chenopodium quinoa]
HU06G01070	1.70079	PUB44	XP_021750723.1;XP_010670420.1	U-box domain-containing protein 44-like [Chenopodium quinoa];PREDICTED: U-box domain-containing protein 44 [Beta vulgaris subsp. vulgaris]
HU03G02559	1.91747	RPOT3-TOM	XP_010687637.1	PREDICTED: DNA-directed RNA polymerase 3, chloroplastic [Beta vulgaris subsp. vulgaris]
HU09G00319	1.86803	IDD7	XP_010685384.1;XP_021846046.1	PREDICTED: protein indeterminate-domain 7 [Beta vulgaris subsp. vulgaris];protein indeterminate-domain 11 [Spinacia oleracea]
HU02G02016	3.37703	WDL3	XP_021721773.1	protein WVD2-like 3 isoform X2 [Chenopodium quinoa]
HU03G01684	2.34495	RLK1	KNA25171.1	hypothetical protein SOVF_008960 [Spinacia oleracea]
novel.22645	3.54667	At3g47110	XP_023900159.1;XP_021739689.1	receptor kinase-like protein Xa21 [Quercus suber];probable LRR receptor-like serine/threonine-protein kinase At3g47570 [Chenopodium quinoa]
HU03G02728	4.92702	-	XP_021888386.1	uncharacterized protein LOC110807547 [Carica papaya]
novel.769	2.08962	At3g21360	GFY97089.1;XP_010665891.1	2-oxoglutarate (2OG) and Fe(II)-dependent oxygenase superfamily protein [Actinidia rufa];PREDICTED: clavaminate synthase-like protein At3g21360 [Beta vulgaris subsp. vulgaris]
novel.12609	5.99969	-	-	-
HU07G00500	3.99433	CYP76AD1	RYR71969.1	hypothetical protein Ahy_A02g006177 [Arachis hypogaea]
HU09G02029	1.7137	BHLH62	XP_010673318.1	PREDICTED: transcription factor bHLH78 [Beta vulgaris subsp. vulgaris]
HU07G01881	1.48194	-	XP_010680817.1	PREDICTED: uncharacterized protein LOC104895876 isoform X1 [Beta vulgaris subsp. vulgaris]
HU03G00958	2.9331	SUS6	XP_010675236.1	PREDICTED: sucrose synthase 5 isoform X2 [Beta vulgaris subsp. vulgaris]
HU07G02002	2.5458	mrnC	XP_021754516.1	uncharacterized protein LOC110719841 [Chenopodium quinoa]
HU01G00646	4.56243	RLP8	XP_010691120.1	PREDICTED: probable LRR receptor-like serine/threonine-protein kinase At4g36180 [Beta vulgaris subsp. vulgaris]
HU04G01395	4.18854	-	P34967.2	RecName: Full=Protein synthesis inhibitor PD-S2; AltName: Full=Ribosome-inactivating protein PD-S2; AltName: Full=rRNA N-glycosidase [Phytolacca dioica]
novel.23874	2.31099	-	-	-
HU07G00479	3.76041	PP2A13	XP_021748471.1	F-box protein PP2-A13-like [Chenopodium quinoa]
HU04G01138	2.64807	YRDC	XP_010685191.1	PREDICTED: yrdC domain-containing protein, mitochondrial [Beta vulgaris subsp. vulgaris]
HU01G00079	4.69795	-	XP_021776093.1;XP_021776098.1	uncharacterized protein LOC110739921 isoform X1 [Chenopodium quinoa];uncharacterized protein LOC110739921 isoform X2 [Chenopodium quinoa]
HU08G01970	6.92337	ATL24	KMT04181.1;XP_010686846.1	hypothetical protein BVRB_8g186290 [Beta vulgaris subsp. vulgaris];PREDICTED: NEP1-interacting protein-like 1 isoform X1 [Beta vulgaris subsp. vulgaris]
HU07G00582	4.14006	MEE40	XP_010687866.1	PREDICTED: pentatricopeptide repeat-containing protein At3g53700, chloroplastic [Beta vulgaris subsp. vulgaris]
HU08G00416	2.4241	COR27	XP_010688918.1;XP_010688909.1	PREDICTED: uncharacterized protein LOC104902706 isoform X4 [Beta vulgaris subsp. vulgaris];PREDICTED: uncharacterized protein LOC104902706 isoform X3 [Beta vulgaris subsp. vulgaris]
HU03G02152	5.07255	PIF1	GFZ13443.1;XP_021763433.1	phytochrome interacting factor 3-like 5 [Actinidia rufa];transcription factor PIF1-like [Chenopodium quinoa]
novel.25350	7.37698	-	-	-
HU05G00310	2.28528	APRR2	KNA21913.1	hypothetical protein SOVF_039000 isoform A [Spinacia oleracea]
HU05G02213	3.71838	PER17	KMS98798.1	hypothetical protein BVRB_3g068730 [Beta vulgaris subsp. vulgaris]
novel.20317	7.24101	CRK10	XP_021858857.1;XP_021745156.1	cysteine-rich receptor-like protein kinase 10 [Spinacia oleracea];cysteine-rich receptor-like protein kinase 10 [Chenopodium quinoa]
HU05G01031	1.95951	At3g53170	XP_021736223.1	pentatricopeptide repeat-containing protein At3g53170-like [Chenopodium quinoa]
HU02G03088	2.69008	ACA7	XP_021860070.1	alpha carbonic anhydrase 7-like [Spinacia oleracea]
HU03G02042	2.42538	-	XP_021750450.1	uncharacterized protein LOC110716125 [Chenopodium quinoa]
HU09G01065	3.84781	At4g16563	XP_021867345.1	probable aspartyl protease At4g16563 [Spinacia oleracea]
HU10G01644	1.48701	DJA6	XP_010686405.1;XP_021756546.1	PREDICTED: chaperone protein dnaJ A6, chloroplastic [Beta vulgaris subsp. vulgaris];chaperone protein dnaJ A7A, chloroplastic-like [Chenopodium quinoa]
HU01G01410	1.56252	RAC6	XP_021755312.1;XP_010692498.1	rac-like GTP-binding protein 5 [Chenopodium quinoa];PREDICTED: rac-like GTP-binding protein 5 [Beta vulgaris subsp. vulgaris]
HU05G01665	2.73426	PSRP3	XP_021763546.1;XP_010692887.1	30S ribosomal protein 3, chloroplastic [Chenopodium quinoa];PREDICTED: 30S ribosomal protein 3, chloroplastic [Beta vulgaris subsp. vulgaris]
HU04G01479	4.90621	TCP5	XP_010695237.1	PREDICTED: transcription factor TCP17 [Beta vulgaris subsp. vulgaris]
HU08G00399	5.38767	PDCB2	XP_021859951.1	major pollen allergen Ole e 10-like [Spinacia oleracea]
HU03G02367	2.54589	-	XP_010696560.1;GFZ07648.1	PREDICTED: uncharacterized protein LOC104909071 [Beta vulgaris subsp. vulgaris];transmembrane protein [Actinidia rufa]
HU04G00089	2.08898	-	XP_010676191.1	PREDICTED: uncharacterized protein LOC104892071 [Beta vulgaris subsp. vulgaris]
HU06G01596	1.63161	-	XP_010687511.1	PREDICTED: pentatricopeptide repeat-containing protein At5g02860 [Beta vulgaris subsp. vulgaris]
novel.15531	3.28544	-	-	-
HU03G00830	1.1644	setd3	XP_021743235.1	histone-lysine N-methyltransferase setd3-like [Chenopodium quinoa]
HU03G02949	2.29974	CIPK6	AAD31900.1	putative serine/threonine protein kinase [Mesembryanthemum crystallinum]
HU02G01355	1.11579	At2g30600/At2g30610	XP_021754455.1	BTB/POZ domain-containing protein At2g30600-like [Chenopodium quinoa]
HU11G00607	6.0785	PR-1	XP_021755905.1	pathogenesis-related protein PRB1-3-like [Chenopodium quinoa]
HU07G02079	3.85144	FAM210B	XP_021720547.1	uncharacterized protein LOC110688151 [Chenopodium quinoa]
HU03G00020	2.37857	HCF244	XP_021727598.1;XP_010666089.1	uncharacterized protein ycf39-like [Chenopodium quinoa];PREDICTED: uncharacterized protein ycf39 isoform X1 [Beta vulgaris subsp. vulgaris]
HU11G01505	4.2502	-	OMO84877.1	hypothetical protein COLO4_21819 [Corchorus olitorius]
HU10G00348	1.39026	-	XP_010683196.1;XP_021722902.1;XP_021746566.1	PREDICTED: uncharacterized protein LOC104897927 [Beta vulgaris subsp. vulgaris];uncharacterized protein LOC110690393 [Chenopodium quinoa];uncharacterized protein LOC110712409 [Chenopodium quinoa]
HU03G00543	1.75264	APO2	XP_010680775.1	PREDICTED: APO protein 2, chloroplastic isoform X1 [Beta vulgaris subsp. vulgaris]
HU06G00439	4.69052	LBD21	XP_021732655.1	LOB domain-containing protein 21-like [Chenopodium quinoa]
HU06G00370	3.04015	HLS1	XP_010679620.1	PREDICTED: probable N-acetyltransferase HLS1 [Beta vulgaris subsp. vulgaris]
novel.12960	7.03488	-	-	-
HU03G01397	1.70616	PERK11	XP_021855034.1	probable receptor-like serine/threonine-protein kinase At5g57670 [Spinacia oleracea]
HU03G02597	4.58104	IBL1	XP_010687698.1	PREDICTED: uncharacterized protein LOC104901783 [Beta vulgaris subsp. vulgaris]
novel.17106	1.7929	atpB	QOP63008.1	ATP synthase CF1 beta subunit [Hylocereus undatus]
HU06G01853	1.34139	At5g02620	XP_021774755.1;PNX82914.1	ankyrin repeat-containing protein At5g02620-like [Chenopodium quinoa];ankyrin repeat-containing protein, partial [Trifolium pratense]
HU07G00693	3.43558	BHLH91	XP_021850497.1	transcription factor bHLH91-like [Spinacia oleracea]
HU03G01152	2.48709	OsI_19898	XP_021772984.1;XP_010675007.1	LOW QUALITY PROTEIN: UPF0603 protein At1g54780, chloroplastic-like [Chenopodium quinoa];PREDICTED: UPF0603 protein At1g54780, chloroplastic [Beta vulgaris subsp. vulgaris]
HU03G01628	9.55343	PAR	XP_010673662.1	PREDICTED: tetraketide alpha-pyrone reductase 1 isoform X1 [Beta vulgaris subsp. vulgaris]
HU05G02088	8.33967	RL3	XP_021850177.1;XP_021714532.1	protein RADIALIS-like 3 [Spinacia oleracea];protein RADIALIS-like 3 [Chenopodium quinoa]
HU03G00433	3.57053	ASMT	KNA03838.1	hypothetical protein SOVF_205310 [Spinacia oleracea]
HU11G00464	2.9958	-	XP_021846951.1	macrophage migration inhibitory factor homolog isoform X1 [Spinacia oleracea]
HU02G01484	3.61364	MYB59	KAE8038991.1;XP_021865245.1	hypothetical protein FH972_011447 [Carpinus fangiana];transcription factor MYB59 isoform X1 [Spinacia oleracea]
HU02G00179	2.52026	MENG	KAF8390448.1;XP_021743064.1	hypothetical protein HHK36_024974 [Tetracentron sinense];2-phytyl-1,4-beta-naphthoquinone methyltransferase, chloroplastic-like isoform X1 [Chenopodium quinoa]
HU08G01721	1.68866	Os02g0799000	XP_010687769.1;RYR30504.1	PREDICTED: probable protein phosphatase 2C 27 [Beta vulgaris subsp. vulgaris];hypothetical protein Ahy_B01g055261 [Arachis hypogaea]
HU02G02838	4.13596	CAD9	XP_010680294.1	PREDICTED: probable mannitol dehydrogenase [Beta vulgaris subsp. vulgaris]
HU04G01865	2.74797	CP12-1	XP_010679381.1	PREDICTED: calvin cycle protein CP12-1, chloroplastic [Beta vulgaris subsp. vulgaris]
HU11G00275	2.43146	PAO5	XP_021747058.1	probable polyamine oxidase 5 [Chenopodium quinoa]
HU01G00026	2.22395	PIP2-7	KAG2291648.1;OVA03808.1	hypothetical protein Bca52824_038317 [Brassica carinata];Major intrinsic protein [Macleaya cordata]
HU03G01748	4.70432	At4g29180	XP_021841592.1	probable LRR receptor-like serine/threonine-protein kinase At1g05700 [Spinacia oleracea]
HU03G02601	3.32664	VAB	XP_010687699.1	PREDICTED: VAN3-binding protein [Beta vulgaris subsp. vulgaris]
novel.7765	2.75107	-	XP_030444924.1	uncharacterized protein LOC115667491 [Syzygium oleosum]
HU08G00497	3.01225	-	-	-
HU01G01433	4.74058	21D7	XP_021732671.1	probable 26S proteasome non-ATPase regulatory subunit 3 [Chenopodium quinoa]
HU03G01132	2.42134	-	KMT13543.1;KAF5463579.1	hypothetical protein BVRB_4g083200 [Beta vulgaris subsp. vulgaris];hypothetical protein F2P56_019481 [Juglans regia]
HU06G01669	3.30445	At5g10770	XP_010687331.1;KMT03800.1	PREDICTED: aspartyl protease family protein At5g10770 [Beta vulgaris subsp. vulgaris];hypothetical protein BVRB_8g189440 [Beta vulgaris subsp. vulgaris]
HU04G01381	2.87059	rd1	XP_010667019.1	PREDICTED: uncharacterized protein LOC104884122 [Beta vulgaris subsp. vulgaris]
novel.15217	1.72875	HOL3	RAL48932.1	hypothetical protein DM860_001252 [Cuscuta australis]
HU11G00706	1.58357	-	KAF9614298.1;KNA20953.1;XP_010688203.1;XP_021741530.1	hypothetical protein IFM89_017278 [Coptis chinensis];hypothetical protein SOVF_047650 [Spinacia oleracea];PREDICTED: uncharacterized protein LOC104902202 [Beta vulgaris subsp. vulgaris];uncharacterized protein LOC110707789 [Chenopodium quinoa]
HU07G01815	3.96863	GgbAS1	XP_021867251.1;AXQ05178.1	beta-amyrin synthase-like [Spinacia oleracea];beta amyrin synthase [Talinum paniculatum]
HU01G01629	4.38342	At2g05160	XP_021842621.1	zinc finger CCCH domain-containing protein 18-like isoform X2 [Spinacia oleracea]
novel.534	6.62762	-	-	-
HU02G01371	1.7523	Npc1	XP_021754475.1	Niemann-Pick C1 protein-like [Chenopodium quinoa]
HU05G00583	5.44313	HTH	KAE9450630.1	hypothetical protein C3L33_17485, partial [Rhododendron williamsianum]
HU01G00231	3.10927	GC1	PHT39234.1	Epimerase family protein SDR39U1 -like protein, chloroplastic [Capsicum baccatum]
HU03G00835	2.64486	-	XP_010694519.1	PREDICTED: uncharacterized protein LOC104907303 [Beta vulgaris subsp. vulgaris]
HU02G01935	1.74847	LPA2	XP_021730319.1	protein LOW PSII ACCUMULATION 2, chloroplastic-like [Chenopodium quinoa]
novel.17503	3.80376	-	-	-
HU02G01658	4.61381	CAX3	XP_021864182.1	vacuolar cation/proton exchanger 3-like isoform X1 [Spinacia oleracea]
HU06G02158	2.91208	GUN4	XP_010672171.1	PREDICTED: tetrapyrrole-binding protein, chloroplastic [Beta vulgaris subsp. vulgaris]
HU10G00541	4.44519	PII-2	XP_021862954.1	piriformospora indica-insensitive protein 2-like isoform X1 [Spinacia oleracea]
HU11G01066	2.14476	-	XP_021844972.1;XP_021844971.1	early nodulin-like protein 1 isoform X2 [Spinacia oleracea];early nodulin-like protein 1 isoform X1 [Spinacia oleracea]
HU02G01487	4.66051	MBD7	XP_010685830.1	PREDICTED: methyl-CpG-binding domain-containing protein 7 [Beta vulgaris subsp. vulgaris]
HU03G01828	3.90199	At1g08160	XP_021843714.1	uncharacterized protein At1g08160-like [Spinacia oleracea]
HU10G00059	3.32969	LTPG1	XP_021745068.1	non-specific lipid transfer protein GPI-anchored 1-like [Chenopodium quinoa]
HU05G01853	2.75981	At4g39970	XP_010680520.1;XP_021714195.1	PREDICTED: haloacid dehalogenase-like hydrolase domain-containing protein At4g39970 [Beta vulgaris subsp. vulgaris];haloacid dehalogenase-like hydrolase domain-containing protein At4g39970 [Chenopodium quinoa]
HU07G01627	2.40189	At5g48730	XP_010685018.1;XP_021763470.1	PREDICTED: pentatricopeptide repeat-containing protein At5g48730, chloroplastic [Beta vulgaris subsp. vulgaris];pentatricopeptide repeat-containing protein At5g48730, chloroplastic-like [Chenopodium quinoa]
HU01G01427	6.10576	EXL3	XP_021846586.1	GDSL esterase/lipase EXL3-like [Spinacia oleracea]
HU08G00381	3.3106	Tmem245	XP_021740754.1	uncharacterized protein LOC110707039 isoform X1 [Chenopodium quinoa]
HU07G01699	2.4554	BHLH62	XP_010685111.1	PREDICTED: transcription factor bHLH78 [Beta vulgaris subsp. vulgaris]
novel.19220	3.90465	-	-	-
HU07G01355	1.29947	ISA2	XP_010695328.1	PREDICTED: isoamylase 2, chloroplastic [Beta vulgaris subsp. vulgaris]
HU05G01582	8.93054	RCA	KAA8534184.1	hypothetical protein F0562_031623 [Nyssa sinensis]
HU04G01938	6.19127	-	XP_010688225.1	PREDICTED: uncharacterized protein LOC104902224 [Beta vulgaris subsp. vulgaris]
HU01G02730	4.43819	PHT1-4	XP_021770188.1	probable inorganic phosphate transporter 1-7 [Chenopodium quinoa]
HU02G01474	5.33745	RIBA3	XP_010685839.1	PREDICTED: monofunctional riboflavin biosynthesis protein RIBA 3, chloroplastic isoform X2 [Beta vulgaris subsp. vulgaris]
novel.2715	2.77936	-	XP_010682683.1	PREDICTED: uncharacterized protein LOC104897496 [Beta vulgaris subsp. vulgaris]
HU09G00126	2.39156	SINAT3	XP_010671441.1	PREDICTED: E3 ubiquitin-protein ligase SINAT5 [Beta vulgaris subsp. vulgaris]
HU06G00023	2.89999	BSMT3	XP_022962782.1	salicylate carboxymethyltransferase-like [Cucurbita moschata]
HU09G01659	2.19478	-	KMT18813.1	hypothetical protein BVRB_2g029210 [Beta vulgaris subsp. vulgaris]
HU10G00144	2.2175	SEOB	XP_010682345.1	PREDICTED: protein SIEVE ELEMENT OCCLUSION B-like [Beta vulgaris subsp. vulgaris]
HU02G02521	3.56651	At4g16563	XP_021867345.1	probable aspartyl protease At4g16563 [Spinacia oleracea]
novel.513	10.2282	-	-	-
HU02G00199	2.02311	-	XP_010682552.1	PREDICTED: uncharacterized protein LOC104897385 [Beta vulgaris subsp. vulgaris]
HU03G02028	4.43403	-	PLY83836.1	hypothetical protein LSAT_3X40041 [Lactuca sativa]
HU06G00656	2.28765	At5g16180	XP_021763586.1	chloroplastic group IIA intron splicing facilitator CRS1, chloroplastic-like [Chenopodium quinoa]
HU02G03365	3.60661	At1g06620	XP_021725882.1	1-aminocyclopropane-1-carboxylate oxidase homolog 1-like isoform X2 [Chenopodium quinoa]
novel.25099	1.68802	-	XP_010669659.1	PREDICTED: protein ABIL1 [Beta vulgaris subsp. vulgaris]
HU02G01269	2.39365	SYT1	XP_021867472.1	synaptotagmin-2-like [Spinacia oleracea]
novel.25734	3.6282	-	-	-
HU06G00342	2.3532	RPL1	XP_010694860.1	PREDICTED: 50S ribosomal protein L1, chloroplastic [Beta vulgaris subsp. vulgaris]
novel.21520	3.37899	-	XP_021771175.1	uncharacterized protein LOC110735298 isoform X2 [Chenopodium quinoa]
HU08G00878	1.97925	-	-	-
novel.9554	2.18689	-	-	-
HU08G00520	2.64138	AT5	XP_021849631.1	probable long-chain-alcohol O-fatty-acyltransferase 5 [Spinacia oleracea]
HU09G01182	3.78612	WIP2	KNA12717.1	hypothetical protein SOVF_123370 [Spinacia oleracea]
HU04G01788	2.16898	At3g49470	XP_028962076.1	nascent polypeptide-associated complex subunit alpha-like protein 2 [Malus domestica]
HU02G01237	3.40814	LQY1	XP_021863844.1	protein SPA, chloroplastic [Spinacia oleracea]
HU09G01966	1.33875	CYP94A1	PWA72003.1;XP_010673088.1	cytochrome P450 [Artemisia annua];PREDICTED: pentatricopeptide repeat-containing protein At1g09220, mitochondrial [Beta vulgaris subsp. vulgaris]
HU08G01947	3.66155	GDCST	P93256.1	RecName: Full=Aminomethyltransferase, mitochondrial; AltName: Full=Glycine cleavage system T protein; Short=GCVT; Flags: Precursor [Mesembryanthemum crystallinum]
HU02G01632	1.87454	FSD3	XP_021853685.1;XP_021715481.1	superoxide dismutase [Fe] 3, chloroplastic isoform X1 [Spinacia oleracea];superoxide dismutase [Fe] 3, chloroplastic-like isoform X1 [Chenopodium quinoa]
HU10G00514	9.88878	TOGT1	XP_028053269.1	scopoletin glucosyltransferase-like [Camellia sinensis]
HU05G00169	2.82642	-	-	-
HU0G00186	8.93054	RCA	KAA8534184.1	hypothetical protein F0562_031623 [Nyssa sinensis]
HU01G01588	1.9349	FKBP16-1	XP_010675971.1;XP_021745059.1	PREDICTED: peptidyl-prolyl cis-trans isomerase FKBP16-1, chloroplastic isoform X1 [Beta vulgaris subsp. vulgaris];peptidyl-prolyl cis-trans isomerase FKBP16-1, chloroplastic-like [Chenopodium quinoa]
novel.16664	4.22352	-	XP_021723977.1	uncharacterized protein LOC110691367 [Chenopodium quinoa]
HU07G01778	5.21592	CBBY	XP_010695958.1	PREDICTED: haloacid dehalogenase-like hydrolase domain-containing protein At3g48420 [Beta vulgaris subsp. vulgaris]
HU10G00959	5.7597	-	-	-
novel.1083	5.48865	-	GFZ06334.1	SKU5 similar 4 [Actinidia rufa]
novel.14556	2.32209	HCF136	XP_016186769.1	photosystem II stability/assembly factor HCF136, chloroplastic [Arachis ipaensis]
novel.16723	5.71727	-	KMT20649.1	hypothetical protein BVRB_1g006260 [Beta vulgaris subsp. vulgaris]
novel.19025	1.7298	TIC214	QOP63050.1	Ycf1 [Hylocereus undatus]
HU05G00958	4.78639	NAC035	KNA20187.1	hypothetical protein SOVF_054400 [Spinacia oleracea]
HU05G02203	1.53371	ATHB-6	KAF3963937.1	hypothetical protein CMV_011725 [Castanea mollissima]
HU09G01325	1.90865	EMB2001	XP_010667803.1	PREDICTED: GTP-binding protein At2g22870 [Beta vulgaris subsp. vulgaris]
novel.13330	1.27405	CML41	XP_010680927.1	PREDICTED: probable calcium-binding protein CML41 [Beta vulgaris subsp. vulgaris]
novel.3725	4.91271	-	KAF3626904.1	putative peptide transporter-like [Capsicum annuum]
HU03G00221	3.44868	FUC95A	KMT01110.1	hypothetical protein BVRB_9g223630 [Beta vulgaris subsp. vulgaris]
HU06G00881	2.37068	CBSX1	XP_021714343.1;RVW57215.1	CBS domain-containing protein CBSX1, chloroplastic-like [Chenopodium quinoa];CBS domain-containing protein CBSX1, chloroplastic [Vitis vinifera]
novel.15697	1.66355	RGA3	XP_021752452.1;XP_021838136.1;XP_021724715.1	putative disease resistance protein RGA1 isoform X1 [Chenopodium quinoa];putative disease resistance protein RGA3 [Spinacia oleracea];disease resistance protein RGA2-like [Chenopodium quinoa]
novel.21940	6.8988	-	-	-
HU11G01272	2.52593	WAT1	XP_010672402.1	PREDICTED: protein WALLS ARE THIN 1 [Beta vulgaris subsp. vulgaris]
HU07G00839	1.41076	HEMB	KAA8538451.1;XP_010674880.1;XP_019072035.1	hypothetical protein F0562_028003 [Nyssa sinensis];PREDICTED: delta-aminolevulinic acid dehydratase, chloroplastic [Beta vulgaris subsp. vulgaris];PREDICTED: delta-aminolevulinic acid dehydratase, chloroplastic isoform X2 [Vitis vinifera]
HU02G00466	6.75471	-	-	-
HU05G00030	2.03977	-	XP_021757694.1	uncharacterized protein LOC110722714 [Chenopodium quinoa]
HU04G01940	2.86896	LNG1	XP_010679143.1	PREDICTED: protein LONGIFOLIA 1 isoform X2 [Beta vulgaris subsp. vulgaris]
HU04G00681	2.37771	-	XP_010676718.1;XP_010676717.1	PREDICTED: uncharacterized protein LOC104892468 isoform X2 [Beta vulgaris subsp. vulgaris];PREDICTED: uncharacterized protein LOC104892468 isoform X1 [Beta vulgaris subsp. vulgaris]
HU01G01445	2.4487	-	XP_022766287.1	V-type proton ATPase subunit B 2-like isoform X2 [Durio zibethinus]
HU06G01035	2.95974	ASIL2	XP_021752902.1	trihelix transcription factor ASIL2-like [Chenopodium quinoa]
HU10G01773	5.43151	-	XP_021740463.1	uncharacterized protein LOC110706814 [Chenopodium quinoa]
HU01G01006	1.43337	EMB2768	XP_021764739.1	tyrosine--tRNA ligase, chloroplastic/mitochondrial-like [Chenopodium quinoa]
HU04G01059	2.49	GLN2	AAD31898.1	glutamine synthetase leaf isozyme precursor [Mesembryanthemum crystallinum]
HU10G01476	3.13824	EDM2	XP_010693547.1;XP_021724534.1	PREDICTED: protein ENHANCED DOWNY MILDEW 2 [Beta vulgaris subsp. vulgaris];protein ENHANCED DOWNY MILDEW 2-like isoform X1 [Chenopodium quinoa]
HU02G01662	3.00993	AGAP004267	XP_010685551.1;XP_021864196.1	PREDICTED: O-glucosyltransferase rumi homolog [Beta vulgaris subsp. vulgaris];O-glucosyltransferase rumi homolog [Spinacia oleracea]
HU02G00429	2.31378	HSP90-5	XP_010681164.1	PREDICTED: heat shock protein 90-5, chloroplastic isoform X1 [Beta vulgaris subsp. vulgaris]
HU10G00102	1.55692	GT-1	XP_021746780.1	trihelix transcription factor GT-4-like [Chenopodium quinoa]
HU08G01423	2.04666	APC11	XP_019104513.1	PREDICTED: anaphase-promoting complex subunit 11 isoform X1 [Beta vulgaris subsp. vulgaris]
HU07G00093	2.42459	PCMP-H65	XP_021760334.1	pentatricopeptide repeat-containing protein At4g01030, mitochondrial-like [Chenopodium quinoa]
HU07G01571	3.19814	PSAE-1	XP_010684821.1	PREDICTED: photosystem I reaction center subunit IV, chloroplastic [Beta vulgaris subsp. vulgaris]
novel.20159	1.81736	-	-	-
HU04G01936	2.79091	-	XP_021770274.1	uncharacterized protein LOC110734428 [Chenopodium quinoa]
HU03G01612	2.43579	AMT1-2	XP_021859316.1	ammonium transporter 1 member 1-like [Spinacia oleracea]
HU02G02797	2.29825	ABC1K8	XP_010681103.1	PREDICTED: uncharacterized protein LOC104896100 [Beta vulgaris subsp. vulgaris]
HU02G01641	2.51188	-	XP_021864151.1	uncharacterized protein LOC110803005 [Spinacia oleracea]
HU07G02113	1.95252	FLA17	XP_021861514.1;XP_021715637.1	fasciclin-like arabinogalactan protein 16 [Spinacia oleracea];fasciclin-like arabinogalactan protein 17 isoform X1 [Chenopodium quinoa]
novel.24238	5.11395	-	-	-
HU05G00453	3.60465	VAB	XP_021767973.1	VAN3-binding protein-like [Chenopodium quinoa]
HU04G02046	5.76516	IBH1	XP_010678954.1	PREDICTED: transcription factor IBH1 [Beta vulgaris subsp. vulgaris]
HU11G01935	4.8569	UNE10	KMT00016.1	hypothetical protein BVRB_1g018470 isoform A [Beta vulgaris subsp. vulgaris]
HU09G01708	1.93245	PAM71-HL	XP_010666469.1;XP_012481814.1	PREDICTED: GDT1-like protein 2, chloroplastic [Beta vulgaris subsp. vulgaris];PREDICTED: GDT1-like protein 2, chloroplastic isoform X3 [Gossypium raimondii]
novel.5688	1.55575	HOL3	RAL48932.1;XP_021752022.1	hypothetical protein DM860_001252 [Cuscuta australis];probable thiol methyltransferase 2 isoform X1 [Chenopodium quinoa]
HU04G00809	8.43588	ATL70	XP_010666762.1	PREDICTED: RING-H2 finger protein ATL70 [Beta vulgaris subsp. vulgaris]
novel.10365	6.38186	MLP43	XP_021774942.1	MLP-like protein 31 [Chenopodium quinoa]
novel.18860	1.97724	-	-	-
HU02G02648	3.65837	-	KMT06476.1	hypothetical protein BVRB_7g156550 [Beta vulgaris subsp. vulgaris]
novel.9552	1.56392	ROPGEF14	XP_021736039.1	rop guanine nucleotide exchange factor 14-like [Chenopodium quinoa]
HU03G02661	1.41029	At2g18940	XP_010688458.1	PREDICTED: pentatricopeptide repeat-containing protein At2g18940, chloroplastic [Beta vulgaris subsp. vulgaris]
HU03G00127	3.54885	PAP2	XP_021857074.1	purple acid phosphatase 2 [Spinacia oleracea]
HU02G02092	3.06021	RPS20	KAF3442475.1;XP_010675477.1	hypothetical protein FNV43_RR16391 [Rhamnella rubrinervis];PREDICTED: 30S ribosomal protein S20, chloroplastic [Beta vulgaris subsp. vulgaris]
novel.24861	8.37945	-	-	-
novel.1953	2.4113	RLP13	PHT99698.1	hypothetical protein BC332_29486 [Capsicum chinense]
HU11G00512	2.54725	GGT3	XP_010688393.1	PREDICTED: gamma-glutamyltranspeptidase 3 isoform X1 [Beta vulgaris subsp. vulgaris]
HU09G01669	3.6388	At3g47200	XP_010683859.1	PREDICTED: UPF0481 protein At3g47200 [Beta vulgaris subsp. vulgaris]
HU06G02373	1.70396	TMKL1	XP_010693739.1	PREDICTED: putative kinase-like protein TMKL1 [Beta vulgaris subsp. vulgaris]
HU09G01000	1.33411	FFC	XP_021766542.1;KAF5940613.1;PKI38513.1	signal recognition particle 54 kDa protein, chloroplastic-like [Chenopodium quinoa];hypothetical protein HYC85_021780 [Camellia sinensis];hypothetical protein CRG98_041078 [Punica granatum]
novel.318	5.97975	WSD10	XP_019107098.1;XP_021753330.1;XP_021753331.1	PREDICTED: O-acyltransferase WSD1-like isoform X6 [Beta vulgaris subsp. vulgaris];O-acyltransferase WSD1-like isoform X2 [Chenopodium quinoa];O-acyltransferase WSD1-like isoform X3 [Chenopodium quinoa]
novel.5172	7.63274	-	KMT06599.1	hypothetical protein BVRB_7g157670 [Beta vulgaris subsp. vulgaris]
HU06G02041	2.46592	SECE1	XP_010695289.1	PREDICTED: preprotein translocase subunit SECE1 [Beta vulgaris subsp. vulgaris]
HU08G00119	3.85349	LE16	-	-
HU06G02444	2.84258	XLT2	XP_021730198.1	xyloglucan galactosyltransferase XLT2-like [Chenopodium quinoa]
novel.19592	4.20384	ABCG15	KVH90387.1	AAA+ ATPase domain-containing protein, partial [Cynara cardunculus var. scolymus]
HU09G01493	1.79878	CGLD27	XP_010667773.1;XP_021835512.1	PREDICTED: uncharacterized protein ycf36 [Beta vulgaris subsp. vulgaris];uncharacterized protein ycf36 [Spinacia oleracea]
HU03G00822	3.96147	CSLA9	XP_021731465.1	glucomannan 4-beta-mannosyltransferase 9-like isoform X1 [Chenopodium quinoa]
novel.25450	5.72882	-	-	-
HU11G01485	2.00484	-	XP_010692561.1	PREDICTED: uncharacterized protein LOC104905404 [Beta vulgaris subsp. vulgaris]
HU05G01758	1.66422	PBL7	XP_010693922.1	PREDICTED: serine/threonine-protein kinase CDL1 [Beta vulgaris subsp. vulgaris]
HU08G00085	3.18332	-	XP_010694296.1	PREDICTED: uncharacterized protein At5g01610 [Beta vulgaris subsp. vulgaris]
HU11G01395	4.16869	PHI-1	XP_021740247.1	protein EXORDIUM-like [Chenopodium quinoa]
HU09G01812	2.47395	OEP163	XP_021652554.1;GFQ05451.1	outer envelope pore protein 16-3, chloroplastic/mitochondrial-like [Hevea brasiliensis];outer envelope pore protein 16-3 chloroplastic/mitochondrial [Phtheirospermum japonicum]
novel.23897	1.88108	-	-	-
HU01G01609	2.147	NFYB2	OMP04238.1	Transcription factor, CBFA/NFYB, DNA topoisomerase [Corchorus olitorius]
novel.23925	2.04534	-	-	-
HU04G00565	4.52458	-	XP_010677360.1	PREDICTED: uncharacterized protein LOC104893019 [Beta vulgaris subsp. vulgaris]
HU01G02002	7.28567	D27	XP_021635293.1;XP_021757762.1	beta-carotene isomerase D27, chloroplastic [Hevea brasiliensis];beta-carotene isomerase D27, chloroplastic-like [Chenopodium quinoa]
HU09G01901	1.23451	ERD15	XP_021839456.1	protein EARLY RESPONSIVE TO DEHYDRATION 15-like [Spinacia oleracea]
HU04G00505	7.02612	SDC1	XP_010680495.1	PREDICTED: serine decarboxylase [Beta vulgaris subsp. vulgaris]
HU06G00003	6.67201	CPT5	XP_006279862.1	dehydrodolichyl diphosphate synthase 5 [Capsella rubella]
novel.21109	1.84406	-	-	-
novel.15765	2.40796	-	XP_021760810.1	uncharacterized protein LOC110725643 [Chenopodium quinoa]
HU07G00222	2.53242	CMBL	XP_010685360.1	PREDICTED: carboxymethylenebutenolidase homolog [Beta vulgaris subsp. vulgaris]
HU08G01724	6.51842	-	XP_021745448.1	uncharacterized protein LOC110711384 [Chenopodium quinoa]
HU08G02072	2.31086	SD113	XP_021846802.1;QCD76666.1	G-type lectin S-receptor-like serine/threonine-protein kinase At1g11300 [Spinacia oleracea];serine/threonine-protein kinase PBS1 [Vigna unguiculata]
HU07G00953	2.26282	VTL2	XP_021761016.1	vacuolar iron transporter homolog 2-like [Chenopodium quinoa]
HU03G01749	1.60215	MYOB7	XP_020576396.1;XP_010687632.1	uncharacterized protein LOC110021984 [Phalaenopsis equestris];PREDICTED: uncharacterized protein LOC104901730 [Beta vulgaris subsp. vulgaris]
HU06G00183	2.48533	GT4	XP_010680364.1	PREDICTED: putative UDP-rhamnose:rhamnosyltransferase 1 [Beta vulgaris subsp. vulgaris]
HU04G00147	2.18924	P2A12	XP_010676545.1	PREDICTED: F-box protein PP2-A12 [Beta vulgaris subsp. vulgaris]
novel.10489	4.23787	RE2	PNX92904.1	retrovirus-related Pol polyprotein from transposon TNT 1-94 [Trifolium pratense]
novel.18266	7.08278	-	KMT19671.1	hypothetical protein BVRB_1g010570 [Beta vulgaris subsp. vulgaris]
HU11G01987	5.88064	FLZ2	XP_010692001.1	PREDICTED: uncharacterized protein LOC104905235 [Beta vulgaris subsp. vulgaris]
HU01G02471	1.74743	PTAC2	XP_021855152.1;XP_021855153.1	pentatricopeptide repeat-containing protein At1g74850, chloroplastic isoform X1 [Spinacia oleracea];pentatricopeptide repeat-containing protein At1g74850, chloroplastic isoform X2 [Spinacia oleracea]
HU05G02230	1.93494	BLH2	XP_021758084.1	BEL1-like homeodomain protein 4 [Chenopodium quinoa]
HU03G00019	5.86817	OFUT6	XP_021774625.1;KNA11835.1	uncharacterized protein At1g04910-like [Chenopodium quinoa];hypothetical protein SOVF_131490 [Spinacia oleracea]
novel.18475	4.33204	-	XP_021752780.1	receptor-like protein 12 [Chenopodium quinoa]
novel.16493	4.04838	CYP76AD1	XP_021748367.1	cytochrome P450 76AD1-like [Chenopodium quinoa]
novel.10944	3.07583	-	-	-
novel.14733	2.29997	-	-	-
HU08G02227	1.97205	CHUP1	XP_021837470.1	protein CHUP1, chloroplastic [Spinacia oleracea]
HU06G00683	7.70826	KCS5	XP_021755134.1	3-ketoacyl-CoA synthase 5-like [Chenopodium quinoa]
HU08G00990	1.85308	PCMP-H40	XP_010694640.1	PREDICTED: pentatricopeptide repeat-containing protein At1g11290, chloroplastic [Beta vulgaris subsp. vulgaris]
HU02G02842	3.75311	At5g64700	XP_021866490.1	WAT1-related protein At5g64700-like [Spinacia oleracea]
HU10G00809	2.42379	MFP2	XP_010693603.1	PREDICTED: peroxisomal fatty acid beta-oxidation multifunctional protein MFP2 [Beta vulgaris subsp. vulgaris]
HU02G02082	2.98223	ACR2	XP_021848738.1;XP_007011818.2	vesicle-associated membrane protein 711-like [Spinacia oleracea];PREDICTED: ACT domain-containing protein ACR2 [Theobroma cacao]
HU06G02425	2.42261	-	XP_010671991.1	PREDICTED: transketolase, chloroplastic [Beta vulgaris subsp. vulgaris]
novel.17444	3.53169	-	QJD22427.1	hypothetical chloroplast RF19 [Euphorbia smithii]
HU04G01761	6.55236	HSP22	XP_021734851.1	small heat shock protein, chloroplastic-like [Chenopodium quinoa]
HU10G01218	1.77946	ZBP14	KAA8516304.1;XP_011010091.1;XP_031275901.1	hypothetical protein F0562_016597 [Nyssa sinensis];PREDICTED: 14 kDa zinc-binding protein-like [Populus euphratica];adenylylsulfatase HINT1 [Pistacia vera]
HU06G00549	3.01895	At2g44920	XP_010691144.1	PREDICTED: thylakoid lumenal 15 kDa protein 1, chloroplastic [Beta vulgaris subsp. vulgaris]
HU09G01568	1.46588	FLA3	XP_010669451.1	PREDICTED: fasciclin-like arabinogalactan protein 3 [Beta vulgaris subsp. vulgaris]
HU08G00216	7.13874	-	XP_021755488.1	glycine-rich cell wall structural protein 1-like [Chenopodium quinoa]
HU09G01429	2.89705	VIT_01s0010g01180	KMT02654.1	hypothetical protein BVRB_9g203310 [Beta vulgaris subsp. vulgaris]
HU01G01828	4.5181	NDR1	XP_010694244.1	PREDICTED: protein NDR1 [Beta vulgaris subsp. vulgaris]
HU05G01429	4.03596	-	-	-
HU03G01027	6.4082	-	XP_010675107.1	PREDICTED: uncharacterized protein LOC104891150 isoform X1 [Beta vulgaris subsp. vulgaris]
HU05G00606	3.41934	-	-	-
HU05G01190	1.55428	MYB30	XP_010693237.1	PREDICTED: transcription factor MYB30 [Beta vulgaris subsp. vulgaris]
novel.22420	4.69437	-	-	-
HU06G02630	2.46223	At5g13770	XP_010668078.1	PREDICTED: pentatricopeptide repeat-containing protein At5g13770, chloroplastic [Beta vulgaris subsp. vulgaris]
HU02G00028	1.90064	-	XP_010682709.1	PREDICTED: uncharacterized protein LOC104897520 [Beta vulgaris subsp. vulgaris]
novel.4981	4.20541	-	-	-
HU02G00135	3.04552	At3g26430	XP_021746702.1	GDSL esterase/lipase At3g26430-like [Chenopodium quinoa]
novel.25316	1.96467	TIC214	AQZ27582.1	Ycf1, partial [Selenicereus atropilosus]
HU08G02276	5.00375	-	XP_029118018.1;NP_001351664.1	albumin-2-like, partial [Elaeis guineensis];albumin-2-like [Cicer arietinum]
HU07G01038	2.04098	-	KNA17395.1	hypothetical protein SOVF_079650 [Spinacia oleracea]
novel.25289	2.38519	-	QHN85828.1	uncharacterized protein DS421_16g540740 [Arachis hypogaea]
HU02G01869	4.39081	-	XP_010693516.1	PREDICTED: uncharacterized protein LOC104906459 [Beta vulgaris subsp. vulgaris]
novel.22222	4.13499	PET8	XP_021861368.1	mitochondrial substrate carrier family protein C [Spinacia oleracea]
novel.23727	1.75636	-	-	-
novel.19052	5.38249	-	-	-
HU07G02057	2.02538	-	KAF2300824.1;XP_021865995.1	hypothetical protein GH714_016062 [Hevea brasiliensis];uncharacterized protein LOC110804689 [Spinacia oleracea]
HU03G00574	1.26659	At3g15810	XP_021844427.1	protein LURP-one-related 12-like [Spinacia oleracea]
HU05G01284	1.88114	At4g14100	XP_021746084.1	uncharacterized protein At4g14100-like isoform X1 [Chenopodium quinoa]
HU05G00973	1.75986	At4g10955	XP_021865016.1	GDSL esterase/lipase At4g10955 [Spinacia oleracea]
HU07G00450	5.18353	AHL11	XP_021767052.1	AT-hook motif nuclear-localized protein 9 isoform X1 [Chenopodium quinoa]
HU01G02579	6.28716	-	XP_021762835.1	uncharacterized protein LOC110727573 [Chenopodium quinoa]
HU03G00255	7.54175	-	XP_030942353.1	auxin-induced protein 6B-like [Quercus lobata]
HU06G00506	2.60385	-	XP_021845661.1;XP_010690418.1;KNA25888.1	uncharacterized protein LOC110785513 [Spinacia oleracea];PREDICTED: uncharacterized protein LOC104903962 [Beta vulgaris subsp. vulgaris];hypothetical protein SOVF_002260 [Spinacia oleracea]
HU01G02462	1.56295	GALT6	XP_021761715.1;XP_010678636.1	hydroxyproline O-galactosyltransferase GALT6-like [Chenopodium quinoa];PREDICTED: hydroxyproline O-galactosyltransferase GALT6 [Beta vulgaris subsp. vulgaris]
HU06G01808	1.39315	At1g08570	XP_010672407.1	PREDICTED: thioredoxin-like 1-1, chloroplastic [Beta vulgaris subsp. vulgaris]
novel.7835	4.75514	-	-	-
HU11G01419	4.61698	CP33	XP_021743597.1	28 kDa ribonucleoprotein, chloroplastic-like [Chenopodium quinoa]
HU01G00896	2.65848	NAT12	XP_021850636.1	nucleobase-ascorbate transporter 12 [Spinacia oleracea]
novel.23902	6.41956	-	-	-
HU04G00393	2.04551	Os03g0120900	XP_021767951.1	B3 domain-containing protein Os02g0683500-like [Chenopodium quinoa]
HU04G00898	5.2806	CYCU1-1	XP_021764130.1	cyclin-U1-1-like isoform X2 [Chenopodium quinoa]
HU05G00202	3.12542	-	PPE02631.1;XP_021765633.1;KNA13712.1;XP_021852401.1	hypothetical protein GOBAR_DD00330 [Gossypium barbadense];rho GTPase-activating protein gacK-like isoform X2 [Chenopodium quinoa];hypothetical protein SOVF_113830 [Spinacia oleracea];uncharacterized protein LOC110791937 [Spinacia oleracea]
HU06G00160	2.47092	MCA1	XP_010680412.1	PREDICTED: protein MID1-COMPLEMENTING ACTIVITY 1 isoform X2 [Beta vulgaris subsp. vulgaris]
HU02G00706	1.61443	PCM	XP_010695992.1	PREDICTED: protein-L-isoaspartate O-methyltransferase isoform X1 [Beta vulgaris subsp. vulgaris]
HU09G01272	4.52725	CYP96A15	XP_021850062.1	alkane hydroxylase MAH1-like [Spinacia oleracea]
HU10G00214	2.81022	GP1	XP_010682558.1	PREDICTED: polygalacturonase 1 beta-like protein 3 [Beta vulgaris subsp. vulgaris]
HU01G01558	1.85411	-	XP_021745519.1	ycf3-interacting protein 1, chloroplastic-like isoform X1 [Chenopodium quinoa]
HU03G02210	4.40266	At2g42990	XP_021735257.1	GDSL esterase/lipase At4g26790-like [Chenopodium quinoa]
HU05G00813	1.91686	At4g14100	XP_009770858.1;XP_010250495.1	PREDICTED: uncharacterized protein At4g14100-like isoform X1 [Nicotiana sylvestris];PREDICTED: uncharacterized protein At4g14100-like [Nelumbo nucifera]
HU01G00649	4.08512	-	PRQ50530.1	hypothetical protein RchiOBHm_Chr2g0134261 [Rosa chinensis]
HU06G01172	3.92615	ZHD9	XP_021765867.1	zinc-finger homeodomain protein 10-like [Chenopodium quinoa]
HU08G00056	2.0546	CCDA1	XP_010694423.1;KMS98351.1	PREDICTED: cytochrome c-type biogenesis ccda-like chloroplastic protein isoform X1 [Beta vulgaris subsp. vulgaris];hypothetical protein BVRB_4g093100 isoform A [Beta vulgaris subsp. vulgaris]
HU02G01578	1.10706	-	XP_021867327.1	uncharacterized protein LOC110806001 isoform X1 [Spinacia oleracea]
HU09G00032	1.42577	CDC20-1	XP_010671158.1	PREDICTED: cell division cycle 20.2, cofactor of APC complex [Beta vulgaris subsp. vulgaris]
HU02G01127	5.21039	XK2	XP_021754644.1	xylulose kinase-like [Chenopodium quinoa]
HU05G02199	2.38942	exgA	XP_021852218.1;XP_021852219.1	probable glucan 1,3-beta-glucosidase A isoform X1 [Spinacia oleracea];probable glucan 1,3-beta-glucosidase A isoform X2 [Spinacia oleracea]
novel.5000	9.36715	-	-	-
HU06G00022	4.80414	SQE1	KMT09877.1	hypothetical protein BVRB_6g128510 [Beta vulgaris subsp. vulgaris]
HU08G00796	3.88716	KCS19	XP_021739639.1	3-ketoacyl-CoA synthase 19-like [Chenopodium quinoa]
novel.5684	4.84722	CYP716A15	XP_019102868.1;XP_028064418.1	PREDICTED: uncharacterized protein LOC109133689 [Beta vulgaris subsp. vulgaris];beta-amyrin 28-monooxygenase-like isoform X2 [Camellia sinensis]
HU03G00857	1.20944	RCOM_1506700	KNA08255.1;XP_010694701.1	hypothetical protein SOVF_164090 isoform B [Spinacia oleracea];PREDICTED: probable aspartyl aminopeptidase isoform X1 [Beta vulgaris subsp. vulgaris]
HU02G00824	5.98852	TOM2AH2	XP_021722117.1;XP_021857738.1	tetraspanin-18-like isoform X2 [Chenopodium quinoa];tetraspanin-18 [Spinacia oleracea]
novel.19578	3.10802	-	-	-
HU11G00704	5.11659	-	-	-
novel.3460	6.81426	At5g33370	XP_030451406.1	GDSL esterase/lipase At4g28780-like [Syzygium oleosum]
HU05G01728	3.09305	-	KAF5961046.1	hypothetical protein HYC85_002255 [Camellia sinensis]
HU10G02015	4.27345	-	XP_010665745.1	PREDICTED: uncharacterized protein LOC104883003 [Beta vulgaris subsp. vulgaris]
novel.24857	1.47052	accD	QOI72687.1	acetyl-CoA carboxylase carboxyltransferase beta subunit [Rhipsalis baccifera]
HU03G01924	2.65578	MGP	XP_021733369.1	zinc finger protein NUTCRACKER-like isoform X1 [Chenopodium quinoa]
HU02G02377	2.21668	-	-	-
HU01G00349	5.41464	LPAT5	XP_021731632.1;XP_021738566.1	probable 1-acyl-sn-glycerol-3-phosphate acyltransferase 5 [Chenopodium quinoa];probable 1-acyl-sn-glycerol-3-phosphate acyltransferase 5 [Chenopodium quinoa]
HU04G00048	1.22351	SCL6	XP_021738146.1	scarecrow-like protein 6 isoform X1 [Chenopodium quinoa]
HU04G00529	3.59239	CP31B	XP_021765641.1;XP_021852447.1	29 kDa ribonucleoprotein B, chloroplastic-like [Chenopodium quinoa];33 kDa ribonucleoprotein, chloroplastic [Spinacia oleracea]
HU01G01449	3.06576	CDSP32	XP_026446043.1	thioredoxin-like protein CDSP32, chloroplastic [Papaver somniferum]
HU11G01724	2.21406	-	XP_021748463.1	uncharacterized protein LOC110714271 [Chenopodium quinoa]
novel.13443	5.41424	-	-	-
novel.17266	7.59163	-	-	-
HU07G02184	2.0073	RPL4	XP_021864152.1	50S ribosomal protein L4, chloroplastic [Spinacia oleracea]
HU03G02114	1.38119	CIPK6	AAD31900.1	putative serine/threonine protein kinase [Mesembryanthemum crystallinum]
HU07G00889	1.67068	ACR3	XP_021841786.1;XP_010679322.1	ACT domain-containing protein ACR3 isoform X2 [Spinacia oleracea];PREDICTED: ACT domain-containing protein ACR3 [Beta vulgaris subsp. vulgaris]
HU07G00409	3.88145	UGT85A24	XP_021740241.1	7-deoxyloganetin glucosyltransferase-like [Chenopodium quinoa]
HU06G00714	3.44709	TBL19	KMT18475.1	hypothetical protein BVRB_2g026170 [Beta vulgaris subsp. vulgaris]
HU03G00792	1.32703	TDX	XP_021616135.1	TPR repeat-containing thioredoxin TDX [Manihot esculenta]
HU05G00338	2.20513	FLZ1	XP_021768086.1	M-phase inducer phosphatase-like [Chenopodium quinoa]
HU09G00131	2.64822	PME34	XP_021764009.1	probable pectinesterase/pectinesterase inhibitor 61 isoform X1 [Chenopodium quinoa]
HU08G00310	4.41158	FLA1	XP_021842666.1	fasciclin-like arabinogalactan protein 1 [Spinacia oleracea]
HU06G01420	2.38306	DCL	XP_021846986.1	protein DCL, chloroplastic isoform X1 [Spinacia oleracea]
HU03G00441	3.46916	usf	XP_018807198.1	protein usf [Juglans regia]
novel.8326	3.92477	-	-	-
novel.13003	3.99823	-	-	-
HU04G02163	2.94174	At5g14450	KNA12036.1;XP_010678655.1	hypothetical protein SOVF_129490 [Spinacia oleracea];PREDICTED: microtubule-associated protein TORTIFOLIA1 [Beta vulgaris subsp. vulgaris]
novel.6926	6.45855	-	-	-
HU06G00418	6.15829	-	XP_021732536.1	ferritin-3, chloroplastic-like [Chenopodium quinoa]
HU11G00243	4.13484	-	XP_021756157.1	uncharacterized protein LOC110721322 [Chenopodium quinoa]
HU03G03002	6.09084	RFS6	XP_021760751.1;XP_021760750.1	probable galactinol--sucrose galactosyltransferase 6 isoform X2 [Chenopodium quinoa];probable galactinol--sucrose galactosyltransferase 6 isoform X1 [Chenopodium quinoa]
HU08G01557	5.02255	-	XP_021853023.1	uncharacterized protein LOC110792509 [Spinacia oleracea]
HU01G00566	2.38833	LYK3	XP_010665878.1	PREDICTED: lysM domain receptor-like kinase 3 [Beta vulgaris subsp. vulgaris]
HU05G01939	2.17327	MYB44	KNA12256.1	hypothetical protein SOVF_127650 [Spinacia oleracea]
HU05G00736	1.20395	DGD1	XP_021771293.1	digalactosyldiacylglycerol synthase 1, chloroplastic-like [Chenopodium quinoa]
HU06G00729	1.22156	At5g15710	ASZ85179.1	F-box/kelch-repeat protein [Hylocereus polyrhizus]
HU08G00894	4.49298	At3g53190	XP_021851623.1	probable pectate lyase 18 [Spinacia oleracea]
novel.15474	8.55708	guaA	XP_008456274.1	PREDICTED: probable GMP synthase [glutamine-hydrolyzing] [Cucumis melo]
HU01G00919	2.37011	A36	KMT01789.1;XP_010689965.1	hypothetical protein BVRB_9g210710 [Beta vulgaris subsp. vulgaris];PREDICTED: aspartic proteinase-like protein 2 [Beta vulgaris subsp. vulgaris]
HU05G00544	2.88832	NBS	XP_028125874.1	S-norcoclaurine synthase 2-like [Camellia sinensis]
HU03G02562	1.64428	At5g57250	XP_021756657.1	pentatricopeptide repeat-containing protein At5g57250, mitochondrial-like [Chenopodium quinoa]
HU03G01318	4.31612	AMT1-2	XP_010674250.1	PREDICTED: ammonium transporter 1 member 2-like [Beta vulgaris subsp. vulgaris]
novel.15762	5.25418	PMEI11	XP_021751894.1	21 kDa protein-like [Chenopodium quinoa]
HU05G00570	2.59839	PGRL1A	XP_031400747.1;XP_021844493.1;KAE9459471.1	PGR5-like protein 1A, chloroplastic isoform X2 [Punica granatum];PGR5-like protein 1A, chloroplastic [Spinacia oleracea];hypothetical protein C3L33_08602, partial [Rhododendron williamsianum]
HU07G02119	3.2599	BSD2	XP_015621054.1;XP_010685482.1	uncharacterized protein LOC4326942 [Oryza sativa Japonica Group];PREDICTED: protein SPA, chloroplastic [Beta vulgaris subsp. vulgaris]
novel.1265	7.43281	-	-	-
HU03G00331	2.84546	TMK1	XP_021753165.1;XP_021776176.1	receptor protein kinase TMK1-like [Chenopodium quinoa];LOW QUALITY PROTEIN: receptor protein kinase TMK1-like [Chenopodium quinoa]
HU10G00967	5.19313	NRPA1	XP_010666878.1;XP_021738173.1;XP_021854576.1	PREDICTED: DNA-directed RNA polymerase I subunit 1 [Beta vulgaris subsp. vulgaris];DNA-directed RNA polymerase I subunit 1-like isoform X2 [Chenopodium quinoa];DNA-directed RNA polymerase I subunit 1 [Spinacia oleracea]
HU03G02563	2.57646	At4g30825	XP_021756798.1	pentatricopeptide repeat-containing protein At4g30825, chloroplastic-like [Chenopodium quinoa]
HU08G00493	1.5189	RSS3	XP_010675494.1	PREDICTED: uncharacterized protein LOC104891491 isoform X1 [Beta vulgaris subsp. vulgaris]
HU07G01576	4.13331	TDIF	KMT05688.1	hypothetical protein BVRB_7g166960 [Beta vulgaris subsp. vulgaris]
HU10G00743	2.4954	dlcB	KMT08029.1	hypothetical protein BVRB_6g144360 [Beta vulgaris subsp. vulgaris]
HU08G00105	5.39907	PNSL3	XP_021725952.1	photosynthetic NDH subunit of lumenal location 3, chloroplastic-like isoform X2 [Chenopodium quinoa]
HU07G02058	1.9294	NAC090	XP_021865979.1	LOW QUALITY PROTEIN: NAC domain-containing protein 90-like [Spinacia oleracea]
novel.10878	2.81626	-	-	-
HU10G02043	4.49749	MTP4	PSS13773.1;XP_021770335.1;XP_010693869.1	Metal tolerance protein [Actinidia chinensis var. chinensis];metal tolerance protein 4-like [Chenopodium quinoa];PREDICTED: metal tolerance protein 4 [Beta vulgaris subsp. vulgaris]
HU03G00624	1.36361	GLYK	KMT00754.1	hypothetical protein BVRB_9g220360 isoform B [Beta vulgaris subsp. vulgaris]
novel.14288	6.21606	-	-	-
HU06G00324	3.85205	APSR1	XP_010683038.1	PREDICTED: uncharacterized protein LOC104897791 [Beta vulgaris subsp. vulgaris]
HU08G01945	3.09681	At4g22030	XP_021766641.1	probable F-box protein At4g22030 [Chenopodium quinoa]
HU04G01989	1.73962	-	XP_010679066.1	PREDICTED: uncharacterized protein LOC104894511 [Beta vulgaris subsp. vulgaris]
HU02G01210	3.63672	BHLH93	XP_010692682.1;XP_021721115.1	PREDICTED: transcription factor bHLH93 [Beta vulgaris subsp. vulgaris];transcription factor bHLH61-like [Chenopodium quinoa]
HU01G00362	3.54483	PNAE	XP_010691000.1	PREDICTED: salicylic acid-binding protein 2 [Beta vulgaris subsp. vulgaris]
HU02G01640	2.92783	GONST2	TXG74366.1	hypothetical protein EZV62_002945 [Acer yangbiense]
HU07G02231	4.15406	SIT2	XP_021720805.1	L-type lectin-domain containing receptor kinase IV.1-like [Chenopodium quinoa]
HU03G00894	1.49327	SPP2	KNA06561.1;XP_021844695.1;XP_010694378.1	hypothetical protein SOVF_179880, partial [Spinacia oleracea];sucrose-phosphatase 2-like isoform X1 [Spinacia oleracea];PREDICTED: 20 kDa chaperonin, chloroplastic [Beta vulgaris subsp. vulgaris]
HU04G01773	2.10562	PSRP1	XP_010666127.1	PREDICTED: ribosome-binding factor PSRP1, chloroplastic [Beta vulgaris subsp. vulgaris]
HU02G01397	3.10057	PMI1	KMT19232.1	hypothetical protein BVRB_1g014140 [Beta vulgaris subsp. vulgaris]
HU07G01593	3.40172	RGI1	XP_021767454.1	LRR receptor-like serine/threonine-protein kinase RCH1 [Chenopodium quinoa]
HU05G01649	2.85476	RPPL1	KMT13502.1;XP_016649935.1	hypothetical protein BVRB_4g082800 [Beta vulgaris subsp. vulgaris];PREDICTED: putative disease resistance RPP13-like protein 1 [Prunus mume]
HU03G00070	1.28707	-	KMT00528.1	hypothetical protein BVRB_9g218250 [Beta vulgaris subsp. vulgaris]
HU05G00313	1.24501	-	XP_010110500.1	uncharacterized protein LOC21406099 [Morus notabilis]
novel.11365	2.42962	-	XP_010677354.1	PREDICTED: uncharacterized protein LOC104893015 [Beta vulgaris subsp. vulgaris]
HU05G01651	1.42401	RPPL1	XP_016649935.1;CAN73260.1;XP_034701211.1;XP_024934354.1	PREDICTED: putative disease resistance RPP13-like protein 1 [Prunus mume];hypothetical protein VITISV_003723 [Vitis vinifera];putative disease resistance RPP13-like protein 1 isoform X2 [Vitis riparia];LOW QUALITY PROTEIN: putative disease resistance RPP13-like protein 1 [Ziziphus jujuba]
HU11G01950	2.52496	-	KNA06723.1;XP_031275240.1;OMO64561.1	hypothetical protein SOVF_178360 isoform B [Spinacia oleracea];uncharacterized protein LOC116133697 [Pistacia vera];hypothetical protein CCACVL1_21671 [Corchorus capsularis]
HU06G02584	1.61781	-	KMT16105.1	hypothetical protein BVRB_3g052690 [Beta vulgaris subsp. vulgaris]
HU05G01174	4.48979	-	XP_021850670.1	uncharacterized protein LOC110790197 [Spinacia oleracea]
novel.519	2.1457	At3g21360	KMS96480.1	hypothetical protein BVRB_9g224730 [Beta vulgaris subsp. vulgaris]
HU01G01975	2.41965	RPL12	PPS10222.1	hypothetical protein GOBAR_AA10413 [Gossypium barbadense]
HU09G00447	7.31815	PPCA	AVN87068.1	phosphoenolpyruvate carboxylase 1 [Hylocereus undatus]
novel.9438	4.44743	Os04g0590900	GAU31416.1	hypothetical protein TSUD_221860 [Trifolium subterraneum]
HU06G02112	1.33719	-	XP_021648375.1	uncharacterized protein LOC110641088 [Hevea brasiliensis]
HU10G01558	1.25856	MTERF5	XP_010666923.1	PREDICTED: transcription termination factor MTERF5, chloroplastic [Beta vulgaris subsp. vulgaris]
HU03G01746	6.2198	APG	XP_021749874.1	GDSL esterase/lipase APG-like [Chenopodium quinoa]
HU07G02171	7.45236	At5g58770	XP_021864209.1	dehydrodolichyl diphosphate synthase 2 [Spinacia oleracea]
HU08G01861	1.18637	-	XP_021837856.1	uncharacterized protein LOC110777562 [Spinacia oleracea]
HU02G00539	2.41035	-	XP_021720472.1;XP_021720470.1;XP_021865108.1	uncharacterized protein LOC110688098 isoform X2 [Chenopodium quinoa];uncharacterized protein LOC110688098 isoform X1 [Chenopodium quinoa];uncharacterized protein LOC110803873 [Spinacia oleracea]
HU09G00128	2.09148	PI4KG3	XP_010671446.1	PREDICTED: phosphatidylinositol 4-kinase gamma 3 [Beta vulgaris subsp. vulgaris]
novel.25455	4.83728	-	XP_021863748.1	uncharacterized protein LOC110802614 [Spinacia oleracea]
HU06G01894	1.16938	BSH	XP_021861552.1;XP_010694120.1	chromatin structure-remodeling complex protein BSH [Spinacia oleracea];PREDICTED: chromatin structure-remodeling complex protein BSH [Beta vulgaris subsp. vulgaris]
HU11G01118	6.62068	ADH2	AAP96921.1	alcohol dehydrogenase [Dianthus caryophyllus]
HU08G01866	3.72351	ATAB2	XP_010695121.1	PREDICTED: uncharacterized protein LOC104907821 [Beta vulgaris subsp. vulgaris]
HU11G01176	6.46713	NRAMP5	XP_030520657.1;KAA8546432.1	metal transporter Nramp5-like [Rhodamnia argentea];hypothetical protein F0562_002829 [Nyssa sinensis]
novel.25489	4.11559	-	-	-
HU05G01579	3.48502	At2g44920	RAL36966.1;RVW49332.1	hypothetical protein DM860_003888 [Cuscuta australis];Thylakoid lumenal 15 kDa protein 1, chloroplastic [Vitis vinifera]
HU07G00545	5.55198	-	KNA19245.1	hypothetical protein SOVF_063480 [Spinacia oleracea]
HU03G01932	1.05699	GLK1	XP_021848304.1	transcription activator GLK1-like [Spinacia oleracea]
HU06G00021	2.1409	BSMT1	XP_022962782.1;KAA8547406.1	salicylate carboxymethyltransferase-like [Cucurbita moschata];hypothetical protein F0562_003730 [Nyssa sinensis]
HU02G01928	4.62045	At1g53420	XP_010671985.1	PREDICTED: probable LRR receptor-like serine/threonine-protein kinase At5g10290 [Beta vulgaris subsp. vulgaris]
HU07G00918	2.13135	-	KNA24945.1;XP_021771640.1	hypothetical protein SOVF_010780 isoform B [Spinacia oleracea];uncharacterized protein LOC110735765 isoform X1 [Chenopodium quinoa]
HU01G02610	1.80818	STR4A	XP_021842475.1	rhodanese-like domain-containing protein 4A, chloroplastic [Spinacia oleracea]
HU05G00944	1.36488	-	XP_021849510.1	uncharacterized protein LOC110789165 [Spinacia oleracea]
HU03G00467	2.52471	NAT1	KNA10028.1;XP_021848334.1	hypothetical protein SOVF_148190 [Spinacia oleracea];nucleobase-ascorbate transporter 1 [Spinacia oleracea]
HU08G01372	2.85763	BOLA1	XP_010674671.1	PREDICTED: sufE-like protein 1, chloroplastic/mitochondrial [Beta vulgaris subsp. vulgaris]
HU06G00218	1.32114	-	XP_010680964.1	PREDICTED: uncharacterized protein LOC104896000 [Beta vulgaris subsp. vulgaris]
novel.14104	2.19285	-	XP_006846635.1	mediator of RNA polymerase II transcription subunit 30 [Amborella trichopoda]
HU03G01012	3.18628	RAF1.1	XP_021769810.1	rubisco accumulation factor 1.1, chloroplastic-like [Chenopodium quinoa]
HU02G00733	3.16414	A6	XP_010685101.1	PREDICTED: probable glucan endo-1,3-beta-glucosidase A6 [Beta vulgaris subsp. vulgaris]
HU11G01751	1.94728	RVE5	XP_021748776.1	protein REVEILLE 5-like isoform X2 [Chenopodium quinoa]
HU07G00534	3.134	CML18	XP_010692271.1	PREDICTED: probable calcium-binding protein CML23 [Beta vulgaris subsp. vulgaris]
novel.14777	2.12669	-	-	-
HU10G00331	5.2135	PRE6	XP_010681766.1	PREDICTED: transcription factor PRE3 [Beta vulgaris subsp. vulgaris]
HU11G01227	2.84356	RKL1	XP_021759790.1	probable inactive receptor kinase At1g48480 [Chenopodium quinoa]
novel.711	5.77927	3GGT	XP_021726554.1	anthocyanidin 3-O-glucoside 2&apos;&apos;-O-glucosyltransferase-like [Chenopodium quinoa]
HU05G02273	4.10567	HSL2	XP_021855408.1	LRR receptor-like serine/threonine-protein kinase HSL2 [Spinacia oleracea]
novel.22471	1.5747	DDB_G0268948	XP_021746990.1	putative methyltransferase DDB_G0268948 [Chenopodium quinoa]
HU02G01009	2.15779	TIR1	XP_018829906.1;OMO77855.1	protein TRANSPORT INHIBITOR RESPONSE 1-like [Juglans regia];hypothetical protein CCACVL1_14763 [Corchorus capsularis]
HU06G02198	3.36276	-	KMS96734.1	hypothetical protein BVRB_8g200390 [Beta vulgaris subsp. vulgaris]
HU04G00281	1.48334	VATE	XP_010676358.1	PREDICTED: V-type proton ATPase subunit E [Beta vulgaris subsp. vulgaris]
HU08G01726	3.0324	At2g41040	KNA09282.1;XP_021745434.1	hypothetical protein SOVF_155010 [Spinacia oleracea];uncharacterized methyltransferase At2g41040, chloroplastic-like [Chenopodium quinoa]
HU03G01046	2.05797	NEK2	XP_021773177.1	serine/threonine-protein kinase Nek3-like [Chenopodium quinoa]
HU04G01308	5.32238	-	-	-
novel.1473	4.66794	-	CAD1820262.1	unnamed protein product [Ananas comosus var. bracteatus]
HU11G00130	3.68347	-	AMB38759.1;XP_002284962.1	DUF642 [Vitis quinquangularis];PREDICTED: uncharacterized protein LOC100252479 [Vitis vinifera]
novel.11805	2.28729	-	-	-
HU11G01039	2.02934	RH39	XP_010681406.1	PREDICTED: DEAD-box ATP-dependent RNA helicase 39 [Beta vulgaris subsp. vulgaris]
HU09G01268	2.61711	CRTISO	XP_021857997.1	prolycopene isomerase, chloroplastic [Spinacia oleracea]
HU03G00593	1.38873	At1g80170	XP_010691173.1;XP_021731865.1	PREDICTED: probable polygalacturonase At1g80170 isoform X1 [Beta vulgaris subsp. vulgaris];ferrochelatase-2, chloroplastic-like [Chenopodium quinoa]
HU05G00895	2.147	ABCC10	KNA16334.1	hypothetical protein SOVF_090020 [Spinacia oleracea]
HU03G00284	3.16284	-	AYF57921.1	3-hydroxy-3-methylglutaryl-coenzyme A reductase [Dysphania schraderiana]
novel.19046	1.64856	-	-	-
novel.22072	4.74507	-	-	-
HU06G00006	1.62101	CIPK14	XP_021717965.1	CBL-interacting serine/threonine-protein kinase 11-like [Chenopodium quinoa]
novel.19080	1.78639	-	-	-
HU01G02184	1.2188	HIPP07	XP_021775826.1	heavy metal-associated isoprenylated plant protein 7-like [Chenopodium quinoa]
HU02G00534	3.61728	At3g13980	XP_010685330.1	PREDICTED: protein BIG GRAIN 1-like A [Beta vulgaris subsp. vulgaris]
HU02G00875	2.23126	GATL7	XP_021722258.1	probable galacturonosyltransferase-like 7 [Chenopodium quinoa]
HU02G01293	2.18608	ATL23	XP_010692760.1	PREDICTED: E3 ubiquitin-protein ligase ATL23 [Beta vulgaris subsp. vulgaris]
novel.16928	6.13816	-	-	-
HU05G00740	1.95612	-	XP_010694388.1	PREDICTED: uncharacterized protein LOC104907193 [Beta vulgaris subsp. vulgaris]
HU07G02015	7.51251	OsI_021818	XP_021852126.1	serine/threonine-protein kinase D6PKL2 [Spinacia oleracea]
HU08G01493	2.7809	FH11	XP_010674037.1	PREDICTED: formin-like protein 11 [Beta vulgaris subsp. vulgaris]
HU06G00380	2.53388	RNC1	XP_021714430.1	ribonuclease III domain-containing protein RNC1, chloroplastic-like [Chenopodium quinoa]
HU08G02050	2.73021	PSBQ1	XP_021719592.1;XP_028805329.1	oxygen-evolving enhancer protein 3, chloroplastic [Chenopodium quinoa];oxygen-evolving enhancer protein 3, chloroplastic-like [Prosopis alba]
HU02G01147	4.25508	LCAT1	XP_021754696.1	lecithin-cholesterol acyltransferase-like 1 [Chenopodium quinoa]
HU04G01312	2.63473	HVA22E	XP_021846202.1;AUS89421.1	HVA22-like protein e [Spinacia oleracea];HVA22-like protein [Sesuvium portulacastrum]
HU10G00587	1.72332	ALMT4	XP_010681586.1	PREDICTED: aluminum-activated malate transporter 4 [Beta vulgaris subsp. vulgaris]
HU02G02504	7.8972	GIR2	XP_010683626.1	PREDICTED: histone-lysine N-methyltransferase, H3 lysine-79 specific [Beta vulgaris subsp. vulgaris]
HU04G01929	3.63121	AUX22D	XP_021770258.1	auxin-induced protein 22D-like [Chenopodium quinoa]
HU08G02033	2.34435	At4g21770	XP_021867453.1;KNA10963.1	RNA pseudouridine synthase 6, chloroplastic-like [Spinacia oleracea];hypothetical protein SOVF_139500, partial [Spinacia oleracea]
HU06G01280	2.10251	At2g24580	XP_010692999.1	PREDICTED: probable sarcosine oxidase [Beta vulgaris subsp. vulgaris]
HU02G03248	3.20356	BHLH147	XP_021862531.1	transcription factor bHLH147-like [Spinacia oleracea]
HU04G00747	2.06132	TIC56	XP_021836547.1	protein TIC 56, chloroplastic [Spinacia oleracea]
HU06G01802	3.21896	-	KMT15844.1	hypothetical protein BVRB_3g058120 [Beta vulgaris subsp. vulgaris]
HU05G02037	2.194	PPH	XP_010679754.1	PREDICTED: pheophytinase, chloroplastic [Beta vulgaris subsp. vulgaris]
HU02G01595	2.90302	PTAC16	XP_021720797.1	protein plastid transcriptionally active 16, chloroplastic-like isoform X1 [Chenopodium quinoa]
HU01G00209	2.44387	At1g53330	XP_010685775.1	PREDICTED: putative pentatricopeptide repeat-containing protein At1g53330 [Beta vulgaris subsp. vulgaris]
HU02G01332	3.13402	At5g42250	XP_010667181.1	PREDICTED: alcohol dehydrogenase-like 7 [Beta vulgaris subsp. vulgaris]
HU02G01319	6.58522	HMGB9	XP_010692487.1;XP_021737119.1	PREDICTED: high mobility group B protein 9 [Beta vulgaris subsp. vulgaris];high mobility group B protein 9-like isoform X2 [Chenopodium quinoa]
HU07G00196	5.11719	CURT1B	KAF4366483.1	hypothetical protein F8388_003721 [Cannabis sativa]
HU04G00485	4.47834	ALMT12	CBI33905.3	unnamed protein product, partial [Vitis vinifera]
HU06G02438	2.58014	ACS12	XP_010693353.1	PREDICTED: probable aminotransferase ACS12 [Beta vulgaris subsp. vulgaris]
HU07G00735	2.45126	lon2	XP_021840030.1	uncharacterized protein LOC110779880 [Spinacia oleracea]
HU07G01697	3.79427	tmem208	RWW13789.1;XP_010685110.1	hypothetical protein GW17_00022482 [Ensete ventricosum];PREDICTED: transmembrane protein 208 [Beta vulgaris subsp. vulgaris]
HU02G00708	1.50042	RFS2	XP_021855246.1;XP_021749756.1	probable galactinol--sucrose galactosyltransferase 2 [Spinacia oleracea];probable galactinol--sucrose galactosyltransferase 2 [Chenopodium quinoa]
HU02G00080	2.91946	LOX6	XP_010682845.1	PREDICTED: lipoxygenase 6, chloroplastic [Beta vulgaris subsp. vulgaris]
HU09G01186	1.94786	COL16	XP_010667660.1	PREDICTED: zinc finger protein CONSTANS-LIKE 16 [Beta vulgaris subsp. vulgaris]
HU03G02663	2.39243	-	XP_021724957.1	uncharacterized protein LOC110692267 [Chenopodium quinoa]
novel.9467	7.96263	-	-	-
HU01G02521	3.63262	HT1	KAA8540827.1	hypothetical protein F0562_024790 [Nyssa sinensis]
HU07G00623	1.31172	-	XP_010692036.1	PREDICTED: uncharacterized protein LOC104905261 [Beta vulgaris subsp. vulgaris]
HU06G01444	2.0544	CCB1	XP_010682900.1;XP_021762449.1	PREDICTED: protein COFACTOR ASSEMBLY OF COMPLEX C SUBUNIT B CCB1, chloroplastic [Beta vulgaris subsp. vulgaris];protein COFACTOR ASSEMBLY OF COMPLEX C SUBUNIT B CCB1, chloroplastic-like [Chenopodium quinoa]
novel.10698	2.79588	-	-	-
HU03G02113	2.13305	At5g35170	XP_021745453.1;XP_021745454.1	adenylate kinase 5, chloroplastic-like isoform X1 [Chenopodium quinoa];adenylate kinase 5, chloroplastic-like isoform X2 [Chenopodium quinoa]
novel.20407	4.62275	-	XP_010691091.1	PREDICTED: uncharacterized protein LOC104904520 [Beta vulgaris subsp. vulgaris]
HU09G00290	3.74159	RSP5	XP_010686057.1;XP_027342436.1	PREDICTED: flagellar radial spoke protein 5 isoform X1 [Beta vulgaris subsp. vulgaris];flagellar radial spoke protein 5 isoform X4 [Abrus precatorius]
HU06G01600	1.90046	Os10g0370000	XP_021838413.1;XP_010666864.1	probable protein phosphatase 2C 62 isoform X1 [Spinacia oleracea];PREDICTED: probable protein phosphatase 2C 62 isoform X2 [Beta vulgaris subsp. vulgaris]
HU07G01966	1.53696	At1g29970	XP_010685349.1;XP_021864908.1	PREDICTED: 60S ribosomal protein L18a-like protein isoform X2 [Beta vulgaris subsp. vulgaris];60S ribosomal protein L18a-like protein isoform X2 [Spinacia oleracea]
HU10G00611	1.96894	COL16	XP_010667660.1	PREDICTED: zinc finger protein CONSTANS-LIKE 16 [Beta vulgaris subsp. vulgaris]
HU06G01306	2.36242	SKOR	AFO70199.1	potassium channel SKOR, partial [Alternanthera philoxeroides]
HU05G00066	3.56511	-	XP_010676953.1	PREDICTED: putative uncharacterized protein DDB_G0290989 [Beta vulgaris subsp. vulgaris]
HU02G02375	4.09072	At3g02060	XP_010682220.1	PREDICTED: ATP-dependent DNA helicase At3g02060, chloroplastic [Beta vulgaris subsp. vulgaris]
novel.19192	5.83279	-	-	-
HU06G00049	1.32436	-	XP_010679745.1	PREDICTED: putative glucose-6-phosphate 1-epimerase [Beta vulgaris subsp. vulgaris]
HU01G00238	2.5735	-	-	-
HU07G02065	2.82219	-	XP_021735374.1;XP_021724654.1	uncharacterized protein LOC110702043 [Chenopodium quinoa];uncharacterized protein LOC110691976 [Chenopodium quinoa]
HU03G02864	2.53335	At5g25630	KNA15316.1	hypothetical protein SOVF_099250 [Spinacia oleracea]
HU04G01107	2.88868	FAP3	XP_021843828.1;XP_021773933.1	fatty-acid-binding protein 3, chloroplastic [Spinacia oleracea];fatty-acid-binding protein 3, chloroplastic-like [Chenopodium quinoa]
HU07G01793	2.55976	-	XP_021857368.1	uncharacterized protein LOC110796612 [Spinacia oleracea]
HU05G01671	4.30273	KCS5	XP_021755134.1	3-ketoacyl-CoA synthase 5-like [Chenopodium quinoa]
HU02G02724	2.08701	PIX13	XP_021760096.1	probable serine/threonine-protein kinase PIX13 [Chenopodium quinoa]
HU06G00665	5.003	-	XP_010693218.1	PREDICTED: uncharacterized protein LOC104906193 [Beta vulgaris subsp. vulgaris]
HU04G01771	1.26895	PCTP	XP_010666130.1	PREDICTED: uncharacterized protein LOC104883331 [Beta vulgaris subsp. vulgaris]
HU08G02225	2.55663	At5g45910	KAA8519684.1	hypothetical protein F0562_013871 [Nyssa sinensis]
HU08G02105	1.29617	yabD	XP_010696604.1	PREDICTED: uncharacterized protein LOC104909104 [Beta vulgaris subsp. vulgaris]
HU06G01120	2.24235	ylbH	XP_021835844.1	uncharacterized protein LOC110775543 [Spinacia oleracea]
HU06G01379	2.35555	-	KMS97580.1	hypothetical protein BVRB_5g125510 [Beta vulgaris subsp. vulgaris]
HU10G00143	3.07359	-	XP_017419546.1	PREDICTED: transcription factor bHLH48 isoform X2 [Vigna angularis]
HU02G02173	3.27366	AKR2A	XP_010686618.1;GFS37015.1	PREDICTED: ankyrin repeat domain-containing protein 2B [Beta vulgaris subsp. vulgaris];ankyrin repeat-containing 2B [Actinidia rufa]
HU02G02376	2.15559	At3g02060	XP_021719366.1;TXG75100.1	ATP-dependent DNA helicase At3g02060, chloroplastic-like isoform X1 [Chenopodium quinoa];hypothetical protein ES332_1Z015900v1 [Gossypium tomentosum]
HU04G00588	1.88422	PCMP-H11	XP_021851783.1	pentatricopeptide repeat-containing protein At1g31920 [Spinacia oleracea]
HU03G02978	1.8551	-	KAB2076707.1;XP_039051393.1	hypothetical protein ES319_A06G058700v1 [Gossypium barbadense];pyrophosphate-energized vacuolar membrane proton pump-like [Hibiscus syriacus]
novel.17085	3.42008	MAG2	XP_010673399.1	PREDICTED: RINT1-like protein MAG2 isoform X2 [Beta vulgaris subsp. vulgaris]
novel.18844	2.89663	-	-	-
HU11G01665	2.30267	-	XP_010666236.1	PREDICTED: ras guanine nucleotide exchange factor L [Beta vulgaris subsp. vulgaris]
HU07G00727	2.51563	BLH11	XP_010672774.1	PREDICTED: BEL1-like homeodomain protein 11 [Beta vulgaris subsp. vulgaris]
HU09G01006	4.98181	-	XP_021765095.1	uncharacterized protein LOC110729634 [Chenopodium quinoa]
HU11G01825	3.62224	NAD-ME2	XP_010671885.1;XP_021748009.1;XP_021717516.1	PREDICTED: NAD-dependent malic enzyme 59 kDa isoform, mitochondrial [Beta vulgaris subsp. vulgaris];NAD-dependent malic enzyme 59 kDa isoform, mitochondrial-like [Chenopodium quinoa];NAD-dependent malic enzyme 59 kDa isoform, mitochondrial-like [Chenopodium quinoa]
HU07G01752	1.37343	-	AAA33039.1	RNA-binding protein [Mesembryanthemum crystallinum]
novel.13968	2.38572	-	KNA25571.1	hypothetical protein SOVF_005240 [Spinacia oleracea]
novel.8107	5.38966	-	-	-
HU01G00706	2.48534	-	XP_021848212.1	uncharacterized protein LOC110787884 [Spinacia oleracea]
HU09G01776	3.96186	MTP4	XP_010693869.1	PREDICTED: metal tolerance protein 4 [Beta vulgaris subsp. vulgaris]
HU01G02700	3.65322	psbW	XP_010679171.1	PREDICTED: photosystem II reaction center W protein, chloroplastic [Beta vulgaris subsp. vulgaris]
HU01G01848	2.01945	RPL24	KDO41846.1;XP_010694274.1;XP_021725960.1	hypothetical protein CISIN_1g029417mg [Citrus sinensis];PREDICTED: 50S ribosomal protein L24, chloroplastic [Beta vulgaris subsp. vulgaris];50S ribosomal protein L24, chloroplastic [Chenopodium quinoa]
novel.4789	2.04184	-	-	-
HU01G00215	6.55089	-	KNA15363.1	hypothetical protein SOVF_098920 [Spinacia oleracea]
HU03G02621	2.4988	-	XP_010687599.1	PREDICTED: pectinesterase/pectinesterase inhibitor PPE8B [Beta vulgaris subsp. vulgaris]
HU01G00359	4.32695	At4g34320	KNA10605.1	hypothetical protein SOVF_142750 [Spinacia oleracea]
HU04G00486	2.31083	NAC071	AOC59200.1	NAC transcription factor 16 [Haloxylon ammodendron]
HU03G01514	3.82472	PSAL	XP_010673930.1	PREDICTED: photosystem I reaction center subunit XI, chloroplastic [Beta vulgaris subsp. vulgaris]
HU05G01409	2.45267	-	XP_021732536.1	ferritin-3, chloroplastic-like [Chenopodium quinoa]
HU09G01260	3.74924	DPEP	XP_021847520.1	4-alpha-glucanotransferase, chloroplastic/amyloplastic [Spinacia oleracea]
HU09G01585	2.42253	At4g31240	XP_010669505.1	PREDICTED: probable nucleoredoxin 3 [Beta vulgaris subsp. vulgaris]
HU02G03385	2.55957	ufaA1	XP_021848401.1;XP_010670961.1	uncharacterized protein LOC110788065 [Spinacia oleracea];PREDICTED: uncharacterized protein LOC104887889 isoform X3 [Beta vulgaris subsp. vulgaris]
HU09G01426	2.4812	MLP43	XP_021735375.1;XP_021739206.1	MLP-like protein 31 [Chenopodium quinoa];MLP-like protein 28 [Chenopodium quinoa]
HU10G02037	8.30823	PPCA	AVN87068.1	phosphoenolpyruvate carboxylase 1 [Hylocereus undatus]
HU05G02254	5.46392	-	XP_010680810.1	PREDICTED: uncharacterized protein LOC104895869 [Beta vulgaris subsp. vulgaris]
HU05G01223	3.42741	AHA11	XP_021758477.1	ATPase 4, plasma membrane-type [Chenopodium quinoa]
HU01G01827	2.88539	NDR1	XP_010694242.1	PREDICTED: protein NDR1 [Beta vulgaris subsp. vulgaris]
HU10G01845	1.79041	DAG	XP_010665791.1	PREDICTED: DAG protein, chloroplastic [Beta vulgaris subsp. vulgaris]
HU11G01878	1.94209	At4g01037	XP_021748841.1	protein ROOT PRIMORDIUM DEFECTIVE 1-like [Chenopodium quinoa]
novel.1508	1.40564	-	-	-
HU06G02419	1.43788	PCMP-E53	XP_021730311.1	pentatricopeptide repeat-containing protein At4g25270, chloroplastic-like [Chenopodium quinoa]
HU03G00987	3.20256	PATL3	XP_021733323.1	patellin-3-like [Chenopodium quinoa]
HU08G00178	1.20675	PCMP-A3	XP_010675699.1;XP_010675698.1	PREDICTED: uncharacterized protein LOC104891673 [Beta vulgaris subsp. vulgaris];PREDICTED: pentatricopeptide repeat-containing protein At1g71460, chloroplastic [Beta vulgaris subsp. vulgaris]
HU09G00071	3.53003	HSP21	AFZ94855.1	chloroplast small heat shock protein [Chenopodium album]
novel.7680	4.36609	-	-	-
HU08G01101	1.91802	-	XP_010674876.1;XP_008462772.2	PREDICTED: uncharacterized protein LOC104890957 isoform X1 [Beta vulgaris subsp. vulgaris];PREDICTED: uncharacterized protein LOC103501059 [Cucumis melo]
HU09G00985	1.52571	FTSZ2-2	XP_010683737.1;XP_021764805.1	PREDICTED: cell division protein FtsZ homolog 2-1, chloroplastic [Beta vulgaris subsp. vulgaris];cell division protein FtsZ homolog 2-1, chloroplastic-like [Chenopodium quinoa]
HU08G02057	4.23104	-	KMT04033.1	hypothetical protein BVRB_8g186340 [Beta vulgaris subsp. vulgaris]
novel.14363	8.22388	-	-	-
novel.16867	7.04358	-	-	-
HU11G00978	6.56916	KCS11	XP_021742972.1	3-ketoacyl-CoA synthase 11-like [Chenopodium quinoa]
novel.18939	2.12331	rps15	QOP63051.1	ribosomal protein S15 [Hylocereus undatus]
HU10G00247	1.51479	PBL28	XP_010682611.1	PREDICTED: uncharacterized protein LOC104897435 [Beta vulgaris subsp. vulgaris]
novel.25070	3.91226	-	-	-
HU03G01594	4.45728	-	XP_021772217.1	blue copper protein-like [Chenopodium quinoa]
HU02G00172	4.71445	-	KMT07679.1	hypothetical protein BVRB_6g148020 [Beta vulgaris subsp. vulgaris]
HU02G01791	6.5385	COMT1	XP_021844176.1	caffeic acid 3-O-methyltransferase-like [Spinacia oleracea]
HU05G02160	2.13377	RBK1	XP_010680362.1	PREDICTED: receptor-like cytosolic serine/threonine-protein kinase RBK1 [Beta vulgaris subsp. vulgaris]
HU11G01492	2.77426	RPS13	XP_034674976.1	30S ribosomal protein S13, chloroplastic-like [Vitis riparia]
HU07G01382	2.90633	ASPG1	XP_021748110.1	protein ASPARTIC PROTEASE IN GUARD CELL 1-like [Chenopodium quinoa]
novel.16895	4.81533	RE1	RZB87636.1	Retrovirus-related Pol polyprotein from transposon RE1 [Glycine soja]
HU03G00120	3.528	BHLH63	XP_021731578.1	transcription factor HBI1-like [Chenopodium quinoa]
HU06G00099	4.25021	-	XP_010679829.1	PREDICTED: MDIS1-interacting receptor like kinase 2 [Beta vulgaris subsp. vulgaris]
novel.5687	2.43279	LUS1	XP_021715868.1	lupeol synthase-like [Chenopodium quinoa]
HU04G01523	1.2657	PSPPH_1014	XP_010694851.1	PREDICTED: uncharacterized protein LOC104907595 isoform X2 [Beta vulgaris subsp. vulgaris]
HU09G01595	1.65254	At4g31140	XP_010669543.1;XP_021844020.1	PREDICTED: glucan endo-1,3-beta-glucosidase 5 [Beta vulgaris subsp. vulgaris];glucan endo-1,3-beta-glucosidase 5-like [Spinacia oleracea]
HU06G01333	3.40176	RD22	KDP37402.1;CDP20906.1	hypothetical protein JCGZ_08413 [Jatropha curcas];unnamed protein product [Coffea canephora]
HU02G02674	1.54965	RNE	XP_021728339.1;XP_010683020.1;XP_021859577.1	ribonuclease E/G-like protein, chloroplastic [Chenopodium quinoa];PREDICTED: ribonuclease E/G-like protein, chloroplastic isoform X2 [Beta vulgaris subsp. vulgaris];ribonuclease E/G-like protein, chloroplastic isoform X1 [Spinacia oleracea]
HU05G00325	4.49213	-	XP_021845807.1	21 kDa seed protein-like [Spinacia oleracea]
HU01G00190	3.06982	2024-09-01	KNA04864.1	hypothetical protein SOVF_195700 [Spinacia oleracea]
HU07G01001	1.90333	PRPS9	XP_021845391.1	30S ribosomal protein S9, chloroplastic [Spinacia oleracea]
novel.21435	3.4413	-	-	-
HU04G01749	3.96898	-	XP_019102890.1	PREDICTED: uncharacterized protein LOC109133696 [Beta vulgaris subsp. vulgaris]
HU11G01681	2.34763	CNGC1	XP_021851685.1	cyclic nucleotide-gated ion channel 1-like [Spinacia oleracea]
HU01G00719	2.42188	AUX22	XP_021848084.1	auxin-induced protein 22A-like [Spinacia oleracea]
HU03G02598	3.15345	PSBO	XP_010673597.1	PREDICTED: oxygen-evolving enhancer protein 1, chloroplastic [Beta vulgaris subsp. vulgaris]
HU06G01737	1.6678	IJ	XP_021722799.1;XP_010666879.1;XP_021854577.1	protein Iojap, chloroplastic-like isoform X2 [Chenopodium quinoa];PREDICTED: protein Iojap, chloroplastic [Beta vulgaris subsp. vulgaris];protein Iojap, chloroplastic [Spinacia oleracea]
novel.15681	1.96459	RGA3	XP_021751918.1;XP_021837533.1	disease resistance protein RGA2-like [Chenopodium quinoa];putative disease resistance protein RGA3 [Spinacia oleracea]
novel.9098	3.79169	RE1	PWA72246.1	hypothetical protein CTI12_AA091260 [Artemisia annua]
HU03G00457	2.76889	-	XP_021776230.1;XP_021835168.1	uncharacterized protein LOC110740052 isoform X2 [Chenopodium quinoa];uncharacterized protein LOC110774882 [Spinacia oleracea]
HU06G01835	2.19683	UGT74E2	XP_021752365.1	UDP-glycosyltransferase 74E2-like [Chenopodium quinoa]
HU0G00103	1.75751	TIC214	QOP63050.1	Ycf1 [Hylocereus undatus]
HU01G02605	8.32185	IPMS2	KAF5942053.1	hypothetical protein HYC85_019695 [Camellia sinensis]
novel.12745	2.60011	RBE	XP_021845590.1	probable transcriptional regulator RABBIT EARS [Spinacia oleracea]
novel.14738	1.14099	-	-	-
HU06G02533	3.79573	DCR	XP_010671659.1	PREDICTED: BAHD acyltransferase DCR [Beta vulgaris subsp. vulgaris]
HU01G01497	1.01804	FTSH	XP_021732232.1	ATP-dependent zinc metalloprotease FTSH, chloroplastic-like [Chenopodium quinoa]
novel.5085	6.29238	At1g65750	GFY84458.1	hypothetical protein Acr_03g0012320 [Actinidia rufa]
novel.14410	1.95209	-	-	-
HU04G01148	2.12714	GA2OX1	PSS16037.1;AFH56955.1	Gibberellin 2-beta-dioxygenase [Actinidia chinensis var. chinensis];gibberellin 2-oxidase 2 [Petunia x hybrida]
HU05G00613	3.05281	At1g63430	XP_010676484.1	PREDICTED: probable LRR receptor-like serine/threonine-protein kinase At1g63430 isoform X2 [Beta vulgaris subsp. vulgaris]
novel.19582	4.72188	PAR	XP_021742548.1	tetraketide alpha-pyrone reductase 1-like [Chenopodium quinoa]
HU10G00806	1.77393	-	XP_031277209.1	uncharacterized protein LOC116135636 [Pistacia vera]
HU04G00243	3.28669	BEL1	KMT12054.1	hypothetical protein BVRB_5g100130 [Beta vulgaris subsp. vulgaris]
HU06G00177	4.92985	-	XP_021835829.1	uncharacterized protein LOC110775532 [Spinacia oleracea]
HU01G02782	2.91883	NIFU1	XP_021769996.1;XP_021768683.1;QHO34121.1;XP_010679467.1	uncharacterized protein LOC110734242 isoform X1 [Chenopodium quinoa];uncharacterized protein LOC110732993 [Chenopodium quinoa];uncharacterized protein DS421_9g264230 [Arachis hypogaea];PREDICTED: uncharacterized protein LOC104894828 [Beta vulgaris subsp. vulgaris]
novel.24661	3.34361	-	-	-
HU09G00176	3.88871	LTPG12	XP_021715590.1	non-specific lipid transfer protein GPI-anchored 2-like [Chenopodium quinoa]
novel.21336	3.14921	-	-	-
HU09G00862	6.29488	-	XP_021760806.1	carbonic anhydrase, chloroplastic [Chenopodium quinoa]
HU09G00037	5.25713	-	KAE8056880.1	hypothetical protein FH972_013616 [Carpinus fangiana]
HU06G00179	4.6495	-	-	-
novel.8055	2.22787	-	-	-
HU01G00803	4.89267	-	XP_010691421.1	PREDICTED: uncharacterized protein LOC104904752 [Beta vulgaris subsp. vulgaris]
HU09G01896	2.10824	FPGS2	XP_010672946.1;XP_021853507.1;XP_019104234.1;XP_010672944.1	PREDICTED: folylpolyglutamate synthase isoform X2 [Beta vulgaris subsp. vulgaris];folylpolyglutamate synthase isoform X1 [Spinacia oleracea];PREDICTED: folylpolyglutamate synthase isoform X3 [Beta vulgaris subsp. vulgaris];PREDICTED: folylpolyglutamate synthase isoform X1 [Beta vulgaris subsp. vulgaris]
HU10G00373	5.69981	MYB117	XP_021739929.1	transcription factor MYB117-like [Chenopodium quinoa]
HU06G00482	3.02207	-	XP_021863313.1	uncharacterized protein LOC110802187 [Spinacia oleracea]
HU01G02540	4.05087	-	KMT10607.1	hypothetical protein BVRB_5g117270 [Beta vulgaris subsp. vulgaris]
HU11G00529	4.84919	At5g57200	XP_010688409.1	PREDICTED: putative clathrin assembly protein At5g57200 [Beta vulgaris subsp. vulgaris]
HU01G02679	1.24412	-	XP_038713224.1;XP_022771180.1	2-methyl-6-phytyl-1,4-hydroquinone methyltransferase, chloroplastic-like [Tripterygium wilfordii];2-methyl-6-phytyl-1,4-hydroquinone methyltransferase, chloroplastic isoform X2 [Durio zibethinus]
HU10G01990	3.96376	RBCX1	XP_021854203.1	chaperonin-like RBCX protein 1, chloroplastic [Spinacia oleracea]
HU03G00080	7.55244	-	XP_021850833.1	uncharacterized protein LOC110790357 [Spinacia oleracea]
HU09G01782	8.34979	HAT14	XP_021835736.1	homeobox-leucine zipper protein HOX11-like [Spinacia oleracea]
HU10G01062	1.73843	-	XP_010672921.1	PREDICTED: uncharacterized protein LOC104889406 [Beta vulgaris subsp. vulgaris]
novel.4748	7.60305	-	-	-
HU07G00388	6.23136	BHLH94	XP_010675612.1	PREDICTED: transcription factor bHLH94 [Beta vulgaris subsp. vulgaris]
HU09G01502	4.77913	-	XP_010669398.1	PREDICTED: acyl-lipid (9-3)-desaturase [Beta vulgaris subsp. vulgaris]
novel.9636	4.59345	QHS1	XP_021723182.1	(-)-germacrene D synthase-like isoform X2 [Chenopodium quinoa]
HU06G01159	3.91442	PRE6	XP_021721380.1	transcription factor PRE6-like [Chenopodium quinoa]
novel.8791	7.10931	-	-	-
HU05G02128	1.43336	AHK1	KAF5738116.1;XP_021727592.1	Histidine kinase 1 [Tripterygium wilfordii];histidine kinase 1-like [Chenopodium quinoa]
HU01G02621	1.43134	PAP10	XP_021762749.1	probable plastid-lipid-associated protein 10, chloroplastic [Chenopodium quinoa]
HU03G01330	2.48918	ACOT13	XP_021853154.1	acyl-coenzyme A thioesterase 13 [Spinacia oleracea]
HU04G00283	3.28422	-	XP_021838596.1;XP_021754302.1	putative glucose-6-phosphate 1-epimerase [Spinacia oleracea];putative glucose-6-phosphate 1-epimerase [Chenopodium quinoa]
novel.21242	2.34556	-	-	-
HU02G02622	6.18882	-	AFR43276.1	lipid transfer protein precursor [Gossypium herbaceum subsp. africanum]
novel.10714	5.03012	HSP21	XP_021734851.1	small heat shock protein, chloroplastic-like [Chenopodium quinoa]
HU07G00895	4.31117	-	XP_010692871.1	PREDICTED: basic blue protein [Beta vulgaris subsp. vulgaris]
HU02G02347	4.89183	GPAT6	XP_021289138.1	glycerol-3-phosphate 2-O-acyltransferase 6 [Herrania umbratica]
novel.12276	2.68689	-	-	-
novel.11625	5.1579	-	-	-
HU05G01285	2.76994	At4g14100	ONK72106.1;XP_021746084.1	uncharacterized protein A4U43_C04F15770 [Asparagus officinalis];uncharacterized protein At4g14100-like isoform X1 [Chenopodium quinoa]
HU11G01902	4.328	PERK2	XP_021748439.1	probable LRR receptor-like serine/threonine-protein kinase At1g34110 [Chenopodium quinoa]
HU09G00899	1.50956	-	PSR87612.1	Ferredoxin-thioredoxin reductase catalytic chain like [Actinidia chinensis var. chinensis]
HU04G00099	2.75021	IRKI	XP_021753987.1	IRK-interacting protein-like [Chenopodium quinoa]
HU11G00233	3.66199	SYT5	XP_010696554.1	PREDICTED: synaptotagmin-5 [Beta vulgaris subsp. vulgaris]
HU01G00991	5.12161	PPCA	AVN87068.1	phosphoenolpyruvate carboxylase 1 [Hylocereus undatus]
HU01G01423	1.42545	MCA1	XP_021866179.1;XP_010692507.1	cell number regulator 13-like [Spinacia oleracea];PREDICTED: protein MID1-COMPLEMENTING ACTIVITY 1 [Beta vulgaris subsp. vulgaris]
HU05G01523	2.35949	-	XP_021845661.1;KNA25888.1	uncharacterized protein LOC110785513 [Spinacia oleracea];hypothetical protein SOVF_002260 [Spinacia oleracea]
HU09G01371	2.92727	ACD6	XP_021769511.1	ankyrin repeat-containing protein At5g02620-like [Chenopodium quinoa]
HU06G00393	1.99549	APD4	XP_021630127.1	RNA-binding protein MEX3B isoform X2 [Manihot esculenta]
HU07G01811	8.60562	OSCBPY	AXQ05178.1	beta amyrin synthase [Talinum paniculatum]
HU06G02045	1.53348	-	XP_010694152.1	PREDICTED: uncharacterized protein LOC104907007 isoform X1 [Beta vulgaris subsp. vulgaris]
HU10G00297	1.1825	HIPL1	XP_010683302.1	PREDICTED: HIPL1 protein [Beta vulgaris subsp. vulgaris]
HU02G03224	4.20027	-	XP_010671766.1	PREDICTED: uncharacterized protein LOC104888475 [Beta vulgaris subsp. vulgaris]
HU02G01636	3.93752	-	XP_002525607.1	uncharacterized protein LOC8276373 [Ricinus communis]
HU08G00460	5.90086	ABCB13	KAE9620967.1;KMS99775.1;XP_021755311.1	putative xenobiotic-transporting ATPase [Lupinus albus];hypothetical protein BVRB_1g020690 [Beta vulgaris subsp. vulgaris];ABC transporter B family member 13-like [Chenopodium quinoa]
HU07G00359	4.55201	ndhN	KJB78789.1;XP_018814897.1	hypothetical protein B456_013G019100 [Gossypium raimondii];NAD(P)H-quinone oxidoreductase subunit N, chloroplastic [Juglans regia]
HU07G01492	5.93789	-	-	-
HU10G01117	1.28647	CRK1	XP_010673049.1	PREDICTED: CDPK-related kinase 7 [Beta vulgaris subsp. vulgaris]
novel.19241	2.08955	-	-	-
HU02G02517	1.21232	MTERF1	XP_021765696.1	transcription termination factor MTEF1, chloroplastic-like [Chenopodium quinoa]
HU03G00840	4.83017	CYP77A2	KMS98162.1	hypothetical protein BVRB_4g094900 [Beta vulgaris subsp. vulgaris]
novel.1764	2.32752	MAIN	XP_010675984.1	PREDICTED: uncharacterized protein LOC104891897 [Beta vulgaris subsp. vulgaris]
novel.24280	3.33758	-	-	-
novel.24492	7.70017	-	-	-
HU09G01063	1.59208	BAS1	XP_010683615.1	PREDICTED: 2-Cys peroxiredoxin BAS1, chloroplastic [Beta vulgaris subsp. vulgaris]
HU08G01901	2.52291	NIP1-1	XP_010665679.1	PREDICTED: aquaporin NIP1-1 isoform X1 [Beta vulgaris subsp. vulgaris]
HU06G01694	4.87501	-	XP_019103476.1	PREDICTED: uncharacterized protein LOC104887013 [Beta vulgaris subsp. vulgaris]
HU10G01191	3.39465	PSRP5	XP_010673204.1	PREDICTED: 50S ribosomal protein 5 alpha, chloroplastic [Beta vulgaris subsp. vulgaris]
novel.509	8.61041	-	-	-
HU08G00805	2.40974	-	KAA8539408.1;XP_020231988.1;XP_020978331.1	hypothetical protein F0562_026100 [Nyssa sinensis];uncharacterized protein LOC109812435 [Cajanus cajan];uncharacterized protein LOC107637444 [Arachis ipaensis]
HU03G02565	5.42185	sbt3	XP_010687642.2	PREDICTED: subtilisin-like protease SBT1.9 [Beta vulgaris subsp. vulgaris]
novel.21575	6.66557	-	-	-
novel.945	6.47471	-	-	-
HU03G00076	2.29863	CCL6	XP_021738533.1	long chain acyl-CoA synthetase 2-like [Chenopodium quinoa]
HU08G00524	4.5308	At5g67130	XP_028764821.1;XP_021756555.1	PI-PLC X domain-containing protein At5g67130-like [Prosopis alba];PI-PLC X domain-containing protein At5g67130-like [Chenopodium quinoa]
HU06G00963	2.04657	At5g58300	XP_021860722.1	probable inactive receptor kinase At5g58300 [Spinacia oleracea]
HU09G01783	1.67193	WCRKC1	XP_010672634.1;XP_021770327.1	PREDICTED: thioredoxin-like 3-1, chloroplastic [Beta vulgaris subsp. vulgaris];thioredoxin-like 3-1, chloroplastic [Chenopodium quinoa]
HU02G01809	1.44153	nusG	XP_021730107.1	uncharacterized protein LOC110697074 [Chenopodium quinoa]
HU03G02011	8.11691	GH3.10	XP_021717382.1	indole-3-acetic acid-amido synthetase GH3.10 [Chenopodium quinoa]
HU05G02102	4.37358	At4g36180	KHN36048.1	Putative LRR receptor-like serine/threonine-protein kinase [Glycine soja]
novel.8427	5.08692	EAS	KNA11925.1	hypothetical protein SOVF_130630 [Spinacia oleracea]
HU07G00680	2.52908	CHY1	XP_010097720.1;OAO95533.1;XP_021859048.1;GER45149.1	3-hydroxyisobutyryl-CoA hydrolase 1 [Morus notabilis];CHY1 [Arabidopsis thaliana];3-hydroxyisobutyryl-CoA hydrolase 1-like isoform X2 [Spinacia oleracea];3-hydroxyisobutyryl-CoA hydrolase [Striga asiatica]
HU07G01889	5.39875	MPE3	XP_021720379.1	pectinesterase 3-like [Chenopodium quinoa]
HU06G00262	1.50421	BLH2	XP_021718536.1	BEL1-like homeodomain protein 4 isoform X2 [Chenopodium quinoa]
HU03G02067	5.64736	POT1	XP_021776517.1	potassium transporter 1-like isoform X1 [Chenopodium quinoa]
HU02G01499	1.18804	-	KAA8516461.1	hypothetical protein F0562_016754 [Nyssa sinensis]
HU03G02449	2.62517	ARF19	XP_010687536.1;XP_010687537.1	PREDICTED: auxin response factor 7 isoform X1 [Beta vulgaris subsp. vulgaris];PREDICTED: auxin response factor 7 isoform X2 [Beta vulgaris subsp. vulgaris]
HU04G02225	2.38666	CHLP	XP_021860416.1	geranylgeranyl diphosphate reductase, chloroplastic [Spinacia oleracea]
HU01G00360	2.11084	LPAT5	XP_021731632.1	probable 1-acyl-sn-glycerol-3-phosphate acyltransferase 5 [Chenopodium quinoa]
HU10G00159	2.73573	XERICO	XP_010682265.1	PREDICTED: probable E3 ubiquitin-protein ligase XERICO [Beta vulgaris subsp. vulgaris]
novel.13580	6.60618	-	-	-
HU09G01448	4.79865	At3g50280	XP_021848066.1	protein ENHANCED PSEUDOMONAS SUSCEPTIBILTY 1-like [Spinacia oleracea]
HU06G01202	4.42392	GLCAT14A	KCW52809.1	hypothetical protein EUGRSUZ_J02142 [Eucalyptus grandis]
novel.22769	5.3021	At1g67750	XP_021743972.1	probable pectate lyase 5 [Chenopodium quinoa]
HU03G01170	2.1886	IDM2	XP_010674779.1	PREDICTED: increased DNA methylation 2 [Beta vulgaris subsp. vulgaris]
HU06G01492	4.47393	GDPD2	KMT09644.1;KNA07255.1	hypothetical protein BVRB_6g130960 [Beta vulgaris subsp. vulgaris];hypothetical protein SOVF_173550, partial [Spinacia oleracea]
HU07G01505	2.02803	FAO2	XP_010684652.1	PREDICTED: long-chain-alcohol oxidase FAO2 [Beta vulgaris subsp. vulgaris]
HU02G00725	2.97178	PUB9	XP_010690013.1	PREDICTED: U-box domain-containing protein 9 [Beta vulgaris subsp. vulgaris]
HU09G00483	1.28369	At4g15545	KNA24902.1;XP_010667931.1	hypothetical protein SOVF_011360 [Spinacia oleracea];PREDICTED: uncharacterized protein At4g15545 [Beta vulgaris subsp. vulgaris]
HU02G00599	2.97269	-	XP_010680817.1;XP_010680818.1	PREDICTED: uncharacterized protein LOC104895876 isoform X1 [Beta vulgaris subsp. vulgaris];PREDICTED: uncharacterized protein LOC104895876 isoform X2 [Beta vulgaris subsp. vulgaris]
HU06G01160	4.34974	ABCB19	XP_010693227.1	PREDICTED: ABC transporter B family member 19 [Beta vulgaris subsp. vulgaris]
HU07G00271	2.7437	tmem18	XP_021849646.1	transmembrane protein 18 [Spinacia oleracea]
HU09G02061	4.18311	CER26L	XP_010673394.1	PREDICTED: protein ECERIFERUM 26-like [Beta vulgaris subsp. vulgaris]
HU08G01429	2.76029	MYB61	XP_021772542.1	transcription factor MYB61-like [Chenopodium quinoa]
HU01G01425	3.85196	EXL3	XP_021756595.1	GDSL esterase/lipase EXL3-like [Chenopodium quinoa]
HU09G00034	8.06191	HB2	NP_001290022.1;XP_021846272.1	non-symbiotic hemoglobin 2 [Beta vulgaris subsp. vulgaris];non-symbiotic hemoglobin 2 [Spinacia oleracea]
HU10G01725	2.95912	PLR1	XP_010666164.1;XP_021858003.1	PREDICTED: pyridoxal reductase, chloroplastic isoform X1 [Beta vulgaris subsp. vulgaris];pyridoxal reductase, chloroplastic isoform X1 [Spinacia oleracea]
HU01G00768	2.69956	RPS17	XP_021731996.1	30S ribosomal protein S17, chloroplastic-like [Chenopodium quinoa]
HU03G00665	4.41472	-	XP_010691334.1	PREDICTED: uncharacterized protein LOC104904684 [Beta vulgaris subsp. vulgaris]
HU03G01312	6.71827	LTL1	XP_021771887.1	GDSL esterase/lipase LTL1-like [Chenopodium quinoa]
HU02G00788	4.74427	PIF1	XP_021763433.1;GFZ13443.1	transcription factor PIF1-like [Chenopodium quinoa];phytochrome interacting factor 3-like 5 [Actinidia rufa]
HU03G02713	3.8707	-	XP_021741383.1	delta-latroinsectotoxin-Lt1a-like [Chenopodium quinoa]
HU08G01513	3.83541	PME22	XP_021772834.1	putative pectinesterase/pectinesterase inhibitor 22 [Chenopodium quinoa]
HU11G01867	2.55973	CXE8	XP_010692286.1	PREDICTED: probable carboxylesterase 8 [Beta vulgaris subsp. vulgaris]
HU10G00976	2.98126	Loxhd1	XP_028790925.1	PLAT domain-containing protein 3-like [Prosopis alba]
HU01G02592	1.93839	PRDA1	XP_010678949.1	PREDICTED: uncharacterized protein LOC104894424 [Beta vulgaris subsp. vulgaris]
HU09G01828	1.12028	PGIP	XP_021624061.1	polygalacturonase inhibitor-like [Manihot esculenta]
HU03G00641	1.60702	MFP1-1	XP_021731964.1;XP_021736822.1	protein SYS1 homolog [Chenopodium quinoa];MAR-binding filament-like protein 1-1 isoform X2 [Chenopodium quinoa]
HU08G00380	2.97177	Tmem245	XP_021740755.1	uncharacterized protein LOC110707039 isoform X2 [Chenopodium quinoa]
HU10G01680	4.67878	FRO7	XP_021849507.1	ferric reduction oxidase 7, chloroplastic-like [Spinacia oleracea]
HU11G01700	4.65458	TBL25	XP_021760345.1	protein trichome birefringence-like 25 [Chenopodium quinoa]
novel.25424	1.38826	CPR1	XP_010688550.1;XP_021765772.1	PREDICTED: F-box protein CPR30-like [Beta vulgaris subsp. vulgaris];F-box protein CPR30-like isoform X1 [Chenopodium quinoa]
HU04G02153	9.33473	CYP20-3	XP_021774776.1	peptidyl-prolyl cis-trans isomerase-like [Chenopodium quinoa]
novel.14873	2.06669	-	-	-
HU04G00662	3.20123	-	-	-
HU04G02106	7.32497	DXR	KNA25045.1	hypothetical protein SOVF_010230 [Spinacia oleracea]
novel.7219	2.01806	-	-	-
HU05G00547	2.96805	-	XP_021865709.1;XP_021757354.1	phosphoglycerate kinase, chloroplastic [Spinacia oleracea];phosphoglycerate kinase, chloroplastic [Chenopodium quinoa]
HU05G00079	3.70922	At4g23740	XP_010676354.1	PREDICTED: probable inactive receptor kinase At4g23740 [Beta vulgaris subsp. vulgaris]
HU02G02932	1.83825	-	KAF9852188.1	hypothetical protein H0E87_016126 [Populus deltoides]
HU09G01660	1.62296	CVA69.24	XP_030443870.1	V-type proton ATPase catalytic subunit A-like [Syzygium oleosum]
HU05G01656	2.71005	PM19L	XP_010692699.1	PREDICTED: uncharacterized protein LOC104905764 [Beta vulgaris subsp. vulgaris]
HU10G00944	3.2086	BHLH48	XP_021860314.1	transcription factor bHLH48 [Spinacia oleracea]
HU01G00567	4.69585	AOP1.2	XP_021765355.1	probable inactive 2-oxoglutarate-dependent dioxygenase AOP2 [Chenopodium quinoa]
HU03G01379	1.87982	ALDH3I1	TKY56130.1;KNA03093.1	Aldehyde dehydrogenase family 3 member H1 [Spatholobus suberectus];hypothetical protein SOVF_212440 [Spinacia oleracea]
HU09G00638	3.42736	-	XP_021760394.1;XP_010685829.1	uncharacterized protein LOC110725217 isoform X1 [Chenopodium quinoa];PREDICTED: uncharacterized protein LOC104900078 [Beta vulgaris subsp. vulgaris]
HU02G02595	3.59342	pigl	XP_021723622.1	probable N-acetylglucosaminyl-phosphatidylinositol de-N-acetylase isoform X1 [Chenopodium quinoa]
HU01G01731	2.47458	At5g41620	XP_010675710.1	PREDICTED: uncharacterized protein LOC104891680 isoform X2 [Beta vulgaris subsp. vulgaris]
HU08G02031	3.64691	GPT2	BAD91175.1	plastidic glucose 6-phoaphate/phosphate translocator2 [Mesembryanthemum crystallinum]
HU03G00699	3.10984	-	XP_010691427.1	PREDICTED: uncharacterized protein LOC104904755 isoform X1 [Beta vulgaris subsp. vulgaris]
HU11G00859	4.18775	-	XP_021760776.1	uncharacterized protein LOC110725614 [Chenopodium quinoa]
HU07G01998	3.50514	PSAK	XP_034697486.1	photosystem I reaction center subunit psaK, chloroplastic [Vitis riparia]
HU06G01080	1.76972	CYP93E1	XP_021853776.1	uncharacterized protein LOC110793232 [Spinacia oleracea]
HU02G02574	6.95108	-	KJB33165.1;XP_012483905.1	hypothetical protein B456_006G037400 [Gossypium raimondii];PREDICTED: uncharacterized protein LOC105798400 isoform X2 [Gossypium raimondii]
HU01G02157	2.2613	At1g67340	XP_010250720.1	PREDICTED: F-box protein At1g67340 [Nelumbo nucifera]
HU01G00457	5.28143	NLP2	XP_021774353.1	protein NLP2-like [Chenopodium quinoa]
HU01G02318	3.41895	PPL1	XP_010695256.1	PREDICTED: psbP-like protein 1, chloroplastic [Beta vulgaris subsp. vulgaris]
HU10G00606	7.81153	-	-	-
HU06G00178	4.25143	-	XP_021835829.1	uncharacterized protein LOC110775532 [Spinacia oleracea]
HU05G01591	3.14054	DVL11	XP_010690850.1	PREDICTED: uncharacterized protein LOC104904325 [Beta vulgaris subsp. vulgaris]
HU03G00833	3.30758	MDH1	XP_010667112.1;Q05145.1	PREDICTED: malate dehydrogenase [NADP], chloroplastic [Beta vulgaris subsp. vulgaris];RecName: Full=Malate dehydrogenase [NADP], chloroplastic; AltName: Full=NADP-MDH; Flags: Precursor [Mesembryanthemum crystallinum]
HU04G00834	4.12135	At5g50100	XP_021719001.1	uncharacterized protein At5g50100, mitochondrial-like [Chenopodium quinoa]
HU01G02297	1.99602	SPPA	XP_021731189.1;XP_021855293.1	serine protease SPPA, chloroplastic-like [Chenopodium quinoa];serine protease SPPA, chloroplastic [Spinacia oleracea]
HU05G02020	3.46784	pitC	XP_021848998.1	CRAL-TRIO domain-containing protein C23B6.04c [Spinacia oleracea]
HU03G00234	1.74098	MYB44	KMT01132.1	hypothetical protein BVRB_9g223840 [Beta vulgaris subsp. vulgaris]
HU06G00281	3.0559	HT1	XP_019230012.1	PREDICTED: serine/threonine-protein kinase HT1-like [Nicotiana attenuata]
HU05G00170	1.48187	PGIC	XP_021725561.1	glucose-6-phosphate isomerase, cytosolic [Chenopodium quinoa]
HU03G00164	2.41342	PHE2	XP_021773226.1	agamous-like MADS-box protein AGL82 [Chenopodium quinoa]
HU03G00696	1.16788	FTSHI2	XP_021765319.1	probable inactive ATP-dependent zinc metalloprotease FTSHI 2, chloroplastic [Chenopodium quinoa]
HU01G02517	4.1156	GP3	KNA09563.1	hypothetical protein SOVF_152390 [Spinacia oleracea]
HU02G02278	1.89087	PHYB	XP_021774295.1	phytochrome B-like [Chenopodium quinoa]
HU07G00686	1.88502	RPL3	XP_019107727.1;XP_021755152.1;THG19373.1	PREDICTED: 50S ribosomal protein L3, chloroplastic [Beta vulgaris subsp. vulgaris];50S ribosomal protein L3, chloroplastic [Chenopodium quinoa];hypothetical protein TEA_000899 [Camellia sinensis var. sinensis]
novel.133	6.63717	WSD6	XP_021753330.1;XP_019107098.1;XP_019107096.1	O-acyltransferase WSD1-like isoform X2 [Chenopodium quinoa];PREDICTED: O-acyltransferase WSD1-like isoform X6 [Beta vulgaris subsp. vulgaris];PREDICTED: O-acyltransferase WSD1-like isoform X4 [Beta vulgaris subsp. vulgaris]
novel.5108	7.22788	-	-	-
HU02G00309	2.5508	ATHB-13	XP_021746344.1	homeobox-leucine zipper protein ATHB-13-like [Chenopodium quinoa]
HU11G01243	1.91291	Os06g0112300	XP_021755828.1	B3 domain-containing protein Os06g0112300-like [Chenopodium quinoa]
HU04G00578	1.70199	At1g32090	XP_021768296.1	CSC1-like protein At1g32090 [Chenopodium quinoa]
HU06G00378	3.45574	-	XP_021751401.1	uncharacterized protein LOC110717070 [Chenopodium quinoa]
HU06G01740	1.45902	OVA6	KNA15293.1;XP_021859968.1	hypothetical protein SOVF_099520, partial [Spinacia oleracea];proline--tRNA ligase, chloroplastic/mitochondrial [Spinacia oleracea]
HU11G01132	4.66794	-	XP_021760937.1	basic blue protein-like [Chenopodium quinoa]
HU07G02316	4.65681	NAKR2	XP_010685849.1	PREDICTED: protein SODIUM POTASSIUM ROOT DEFECTIVE 3 [Beta vulgaris subsp. vulgaris]
HU03G00204	3.90648	EPS1	XP_010691627.1	PREDICTED: uncharacterized acetyltransferase At3g50280 [Beta vulgaris subsp. vulgaris]
HU03G00702	7.58348	-	XP_021765281.1	uncharacterized protein LOC110729812 [Chenopodium quinoa]
HU03G00393	2.56887	SYT1	XP_021860885.1	synaptotagmin-2-like isoform X1 [Spinacia oleracea]
HU01G02152	2.28718	KING1	XP_021847592.1	SNF1-related protein kinase regulatory subunit gamma-1 [Spinacia oleracea]
novel.2380	4.14712	-	XP_021733775.1	transmembrane protein DDB_G0273707/DDB_G0273361-like [Chenopodium quinoa]
HU02G02683	6.05881	-	-	-
HU03G00465	1.41216	KEA3	XP_019107648.1;XP_021776208.1;XP_010691482.1	PREDICTED: K(+) efflux antiporter 3, chloroplastic isoform X2 [Beta vulgaris subsp. vulgaris];K(+) efflux antiporter 3, chloroplastic-like isoform X2 [Chenopodium quinoa];PREDICTED: K(+) efflux antiporter 3, chloroplastic isoform X1 [Beta vulgaris subsp. vulgaris]
HU04G00487	2.11403	At5g46580	XP_021854302.1	pentatricopeptide repeat-containing protein At5g46580, chloroplastic [Spinacia oleracea]
HU10G00988	1.58522	SVR3	XP_021740971.1	putative elongation factor TypA-like SVR3, chloroplastic [Chenopodium quinoa]
HU11G01821	1.64442	KEA2	XP_010671923.1	PREDICTED: K(+) efflux antiporter 2, chloroplastic [Beta vulgaris subsp. vulgaris]
HU01G02761	1.89031	-	XP_010679356.1	PREDICTED: uncharacterized protein LOC104894747 [Beta vulgaris subsp. vulgaris]
HU03G01890	2.65305	menG	XP_021775672.1;XP_021718260.1	uncharacterized protein LOC110739532 [Chenopodium quinoa];2-methoxy-6-polyprenyl-1,4-benzoquinol methylase, mitochondrial-like isoform X3 [Chenopodium quinoa]
HU07G02310	3.11952	SOK5	XP_034687866.1;XP_021865250.1	protein UPSTREAM OF FLC isoform X1 [Vitis riparia];protein UPSTREAM OF FLC [Spinacia oleracea]
HU01G01436	2.7144	MO2	XP_019072255.1;RWR79258.1	PREDICTED: uncharacterized protein LOC100259199 [Vitis vinifera];FAD-dependent urate hydroxylase-like protein [Cinnamomum micranthum f. kanehirae]
HU03G00697	3.71665	VIT_09s0002g03780	XP_010691430.1	PREDICTED: CASP-like protein 3A1 [Beta vulgaris subsp. vulgaris]
HU05G01933	4.14662	RD21A	XP_010679531.1	PREDICTED: cysteine proteinase COT44 [Beta vulgaris subsp. vulgaris]
HU03G01665	5.07011	DRT100	XP_021728940.1	DNA damage-repair/toleration protein DRT100-like [Chenopodium quinoa]
HU09G01729	1.35673	MYR2	XP_021724039.1;XP_010672721.1	myb-related protein 2-like isoform X2 [Chenopodium quinoa];PREDICTED: myb-related protein 2-like isoform X2 [Beta vulgaris subsp. vulgaris]
novel.11592	7.67886	-	KAF9673740.1	hypothetical protein SADUNF_Sadunf10G0055500 [Salix dunnii]
HU08G00767	2.05831	RPL10	XP_010693095.1	PREDICTED: 50S ribosomal protein L10, chloroplastic [Beta vulgaris subsp. vulgaris]
HU05G01053	1.39472	-	XP_019107379.1;XP_010689222.1	PREDICTED: uncharacterized protein LOC104902964 isoform X2 [Beta vulgaris subsp. vulgaris];PREDICTED: uncharacterized protein LOC104902964 isoform X1 [Beta vulgaris subsp. vulgaris]
HU09G00036	4.9255	At5g17165	XP_021859079.1	late embryogenesis abundant protein At5g17165-like [Spinacia oleracea]
novel.25022	7.40137	-	-	-
HU11G01716	3.92069	CURT1A	XP_010669522.1	PREDICTED: protein CURVATURE THYLAKOID 1A, chloroplastic [Beta vulgaris subsp. vulgaris]
HU03G00382	2.54075	TLP1	XP_010690395.1	PREDICTED: thaumatin-like protein 1 [Beta vulgaris subsp. vulgaris]
HU10G00856	2.04659	At1g64760	XP_021738256.1;XP_010672069.1	uncharacterized protein LOC110704752 isoform X1 [Chenopodium quinoa];PREDICTED: uncharacterized protein LOC104888727 [Beta vulgaris subsp. vulgaris]
HU02G00781	3.81555	At5g48800	XP_010685004.1	PREDICTED: BTB/POZ domain-containing protein At5g48800 [Beta vulgaris subsp. vulgaris]
HU04G02109	1.26381	exosc3	XP_010678759.1	PREDICTED: putative exosome complex component rrp40 [Beta vulgaris subsp. vulgaris]
HU06G02257	2.14888	PDLP2	XP_021849233.1	cysteine-rich repeat secretory protein 11-like [Spinacia oleracea]
HU01G00769	1.45616	GL2	XP_021736870.1	homeobox-leucine zipper protein GLABRA 2-like [Chenopodium quinoa]
HU06G00386	6.69342	Os12g0580900	KAA8531603.1	hypothetical protein F0562_006312 [Nyssa sinensis]
novel.1807	3.45302	-	-	-
HU10G02026	2.96441	-	-	-
HU10G00615	2.6734	RPL15	XP_010681535.1	PREDICTED: 50S ribosomal protein L15, chloroplastic [Beta vulgaris subsp. vulgaris]
HU06G02026	2.4814	CLH2	XP_021716929.1	chlorophyllase-2, chloroplastic-like [Chenopodium quinoa]
HU06G01363	1.44968	NUDT23	XP_010672643.1	PREDICTED: nudix hydrolase 23, chloroplastic [Beta vulgaris subsp. vulgaris]
HU05G00058	3.13	GSVIVT00026920001	XP_010676306.1	PREDICTED: probable polygalacturonase isoform X2 [Beta vulgaris subsp. vulgaris]
HU04G00387	2.67415	rpl11	XP_010676935.1	PREDICTED: 50S ribosomal protein L11, chloroplastic [Beta vulgaris subsp. vulgaris]
HU08G02229	1.29432	YNL011C	XP_021850407.1;KMT04517.1	uncharacterized protein LOC110789984 isoform X2 [Spinacia oleracea];hypothetical protein BVRB_8g181790 [Beta vulgaris subsp. vulgaris]
HU11G00315	3.02153	CFIS1	XP_021746072.1	pre-mRNA cleavage factor Im 25 kDa subunit 1-like [Chenopodium quinoa]
HU01G01670	2.68615	TIG	XP_010675799.1	PREDICTED: trigger factor-like protein TIG, Chloroplastic [Beta vulgaris subsp. vulgaris]
HU03G02659	1.80649	ADO1	AML76895.1	putative LOV domain-containing protein [Sesuvium verrucosum]
HU07G00285	2.02702	-	XP_010673046.1	PREDICTED: uncharacterized protein LOC104889478 [Beta vulgaris subsp. vulgaris]
novel.14422	3.47507	-	-	-
novel.9464	6.59426	-	-	-
HU11G00632	4.5941	ATL13	XP_021755344.1	RING-H2 finger protein ATL13-like [Chenopodium quinoa]
HU06G00445	2.15848	-	XP_021732496.1	uncharacterized protein LOC110699301 [Chenopodium quinoa]
HU06G02378	1.87037	-	XP_010693715.1	PREDICTED: uncharacterized protein LOC104906633 [Beta vulgaris subsp. vulgaris]
HU01G02516	2.01709	At3g06240	XP_011102232.1	F-box/kelch-repeat protein At3g23880 [Sesamum indicum]
HU08G01105	3.10987	rub	XP_010674888.1	PREDICTED: uncharacterized protein LOC104890964 [Beta vulgaris subsp. vulgaris]
HU10G01187	2.80443	CAMBP25	XP_021854711.1	calmodulin-binding protein 25-like [Spinacia oleracea]
HU04G02012	1.70214	RNS2	XP_010679023.1;XP_020207535.1;KAF3963665.1;XP_021762756.1	PREDICTED: ribonuclease 2 [Beta vulgaris subsp. vulgaris];ribonuclease 2 [Cajanus cajan];hypothetical protein CMV_011978 [Castanea mollissima];ribonuclease 2-like isoform X1 [Chenopodium quinoa]
HU09G00204	4.14716	YAB2	XP_021861827.1	putative axial regulator YABBY 2 isoform X1 [Spinacia oleracea]
HU01G00717	2.18051	CDI	XP_021731926.1	protein CDI-like [Chenopodium quinoa]
HU10G01886	8.0317	CRK6	XP_019107189.1;CAN72253.1	PREDICTED: cysteine-rich receptor-like protein kinase 19 [Beta vulgaris subsp. vulgaris];hypothetical protein VITISV_034184 [Vitis vinifera]
HU03G00982	1.62386	RRF	XP_021733308.1	ribosome-recycling factor, chloroplastic [Chenopodium quinoa]
HU02G01173	1.69958	FLN1	XP_021865197.1	fructokinase-like 1, chloroplastic [Spinacia oleracea]
HU01G02526	1.98764	DXR	XP_010678763.1	PREDICTED: 1-deoxy-D-xylulose 5-phosphate reductoisomerase, chloroplastic [Beta vulgaris subsp. vulgaris]
HU09G01835	2.98222	OTU4	XP_021740911.1	OTU domain-containing protein At3g57810-like [Chenopodium quinoa]
HU02G02211	3.09443	PSBP	XP_010680144.1	PREDICTED: oxygen-evolving enhancer protein 2, chloroplastic [Beta vulgaris subsp. vulgaris]
HU06G02205	1.63494	-	XP_021774297.1;XP_010671730.2	uncharacterized protein LOC110738230 [Chenopodium quinoa];PREDICTED: uncharacterized protein LOC104888450 [Beta vulgaris subsp. vulgaris]
HU09G01898	2.31484	PRFB3	XP_021851991.1;XP_010672948.1	peptide chain release factor PrfB3, chloroplastic [Spinacia oleracea];PREDICTED: peptide chain release factor PrfB3, chloroplastic [Beta vulgaris subsp. vulgaris]
HU10G00386	2.70197	LSMT-L	XP_021747145.1	fructose-bisphosphate aldolase-lysine N-methyltransferase, chloroplastic-like [Chenopodium quinoa]
HU04G00827	3.89979	CYP20-3	XP_021774776.1	peptidyl-prolyl cis-trans isomerase-like [Chenopodium quinoa]
HU07G00508	1.26118	At2g45590	XP_021856503.1	receptor-like serine/threonine-protein kinase At2g45590 [Spinacia oleracea]
HU09G01379	4.12711	RR23	XP_010665924.1	PREDICTED: two-component response regulator ORR24 isoform X1 [Beta vulgaris subsp. vulgaris]
HU02G00559	3.58454	-	XP_010685294.1	PREDICTED: uncharacterized protein LOC104899736 [Beta vulgaris subsp. vulgaris]
HU07G00601	4.13502	ASHR2	XP_010692096.1	PREDICTED: histone-lysine N-methyltransferase ASHR2 [Beta vulgaris subsp. vulgaris]
HU06G01072	2.60933	-	XP_021752447.1;XP_019103549.1	uncharacterized protein LOC110717952 isoform X1 [Chenopodium quinoa];PREDICTED: uncharacterized protein LOC104887485 isoform X2 [Beta vulgaris subsp. vulgaris]
novel.16757	8.57034	CYP83B1	XP_021759823.1	cytochrome P450 83B1-like isoform X2 [Chenopodium quinoa]
HU09G01155	3.17772	STN8	XP_021767207.1	serine/threonine-protein kinase STN8, chloroplastic [Chenopodium quinoa]
HU01G00708	2.2592	CPT1	XP_010691229.1	PREDICTED: root phototropism protein 3 [Beta vulgaris subsp. vulgaris]
HU09G00135	4.79609	WSD11	XP_019104053.1;KNA17080.1	PREDICTED: O-acyltransferase WSD1-like isoform X1 [Beta vulgaris subsp. vulgaris];hypothetical protein SOVF_081870 [Spinacia oleracea]
HU08G01468	3.85533	CYCP3-1	XP_021742481.1	cyclin-P3-1-like [Chenopodium quinoa]
HU05G01271	3.16342	Os02g0636300	XP_021862683.1	DEAD-box ATP-dependent RNA helicase 47, mitochondrial [Spinacia oleracea]
HU02G02847	1.63105	FBN5	XP_021857053.1;XP_010680277.1	probable plastid-lipid-associated protein 7, chloroplastic isoform X2 [Spinacia oleracea];PREDICTED: probable plastid-lipid-associated protein 7, chloroplastic [Beta vulgaris subsp. vulgaris]
novel.6474	8.22555	-	OAY39306.1	hypothetical protein MANES_10G083900 [Manihot esculenta]
HU07G00206	1.72823	HSP70	XP_021748808.1	stromal 70 kDa heat shock-related protein, chloroplastic-like [Chenopodium quinoa]
HU01G02131	2.00413	PTAC10	XP_021840177.1;XP_021759329.1	protein PLASTID TRANSCRIPTIONALLY ACTIVE 10-like [Spinacia oleracea];protein PLASTID TRANSCRIPTIONALLY ACTIVE 10-like [Chenopodium quinoa]
HU03G00217	1.94383	ZFP7	XP_021750814.1	zinc finger protein 2-like [Chenopodium quinoa]
HU06G02053	1.87166	-	GFS36716.1	hypothetical protein Acr_00g0047640 [Actinidia rufa]
HU01G00996	9.40935	EARLI1	XP_034888131.1	14 kDa proline-rich protein DC2.15-like [Populus alba]
HU10G01847	4.40837	-	XP_010686894.1	PREDICTED: uncharacterized protein LOC104901050 isoform X1 [Beta vulgaris subsp. vulgaris]
HU10G00774	2.75046	DVR	XP_010675087.1;KZM82989.1	PREDICTED: divinyl chlorophyllide a 8-vinyl-reductase, chloroplastic [Beta vulgaris subsp. vulgaris];hypothetical protein DCAR_030558 [Daucus carota subsp. sativus]
HU03G02509	4.43947	CYP71D11	AZM65456.1	cytochrome P450 71D443-like protein [Sesuvium portulacastrum]
HU06G02326	2.8874	At1g06620	XP_010672757.1	PREDICTED: 1-aminocyclopropane-1-carboxylate oxidase homolog 1 [Beta vulgaris subsp. vulgaris]
HU02G00498	4.41599	CYB561D	XP_010681404.1;XP_030549634.1	PREDICTED: probable transmembrane ascorbate ferrireductase 4 [Beta vulgaris subsp. vulgaris];probable transmembrane ascorbate ferrireductase 4 isoform X2 [Rhodamnia argentea]
novel.1973	3.08572	-	XP_021735650.1	pentatricopeptide repeat-containing protein At1g79080, chloroplastic-like [Chenopodium quinoa]
HU06G02658	1.7328	PPH1	XP_021773213.1;AAC36700.1	charged multivesicular body protein 7-like [Chenopodium quinoa];protein phosphatase-2C [Mesembryanthemum crystallinum]
HU07G02195	3.09315	-	XP_021853193.1	uncharacterized protein LOC110792683 [Spinacia oleracea]
HU10G00775	3.05749	ACBP4	XP_010683938.1	PREDICTED: acyl-CoA-binding domain-containing protein 5 [Beta vulgaris subsp. vulgaris]
HU03G00981	3.09145	FAP1	XP_010675166.1	PREDICTED: fatty-acid-binding protein 1 [Beta vulgaris subsp. vulgaris]
HU09G01180	2.98124	At3g63540	XP_018834416.1	thylakoid lumenal 19 kDa protein, chloroplastic [Juglans regia]
novel.22122	1.20623	RPS3C	KAF5458763.1	hypothetical protein F2P56_022769, partial [Juglans regia]
HU05G01185	9.10459	NIP2-1	TEY77063.1;XP_011098628.1	aquaporin NIP [Salvia splendens];aquaporin NIP2-1-like isoform X2 [Sesamum indicum]
HU01G00191	2.00037	ARF1	KNA04865.1;XP_010691702.1	hypothetical protein SOVF_195710 isoform A [Spinacia oleracea];PREDICTED: ADP-ribosylation factor 1-like isoform X2 [Beta vulgaris subsp. vulgaris]
HU06G01829	2.81327	-	XP_010672453.1	PREDICTED: uncharacterized protein LOC104889021 [Beta vulgaris subsp. vulgaris]
HU03G01497	2.17299	-	XP_021772374.1	uncharacterized protein LOC110736463 isoform X2 [Chenopodium quinoa]
HU02G01374	5.04943	Tango2	XP_010692884.1	PREDICTED: transport and Golgi organization 2 homolog [Beta vulgaris subsp. vulgaris]
novel.11374	4.65968	PAP3	XP_021768251.1	probable plastid-lipid-associated protein 3, chloroplastic [Chenopodium quinoa]
HU02G00422	3.04823	PTAC5	XP_010690804.1;XP_021849951.1	PREDICTED: kinesin-related protein 4 isoform X2 [Beta vulgaris subsp. vulgaris];uncharacterized protein LOC110789562 [Spinacia oleracea]
novel.24823	2.27414	-	TYI30076.1	hypothetical protein ES332_A05G359600v1 [Gossypium tomentosum]
HU03G02298	1.66012	FTRV	XP_010521756.1	PREDICTED: ferredoxin-thioredoxin reductase, variable chain [Tarenaya hassleriana]
HU09G00163	5.52164	SMXL7	XP_021715543.1	protein SMAX1-LIKE 6-like [Chenopodium quinoa]
HU10G01575	3.68417	RPL34	XP_021749289.1	50S ribosomal protein L34, chloroplastic [Chenopodium quinoa]
HU02G00112	2.46184	PSBY	TYH88621.1	hypothetical protein ES332_D01G200200v1 [Gossypium tomentosum]
HU01G01999	2.13047	2024-10-07	BBG98703.1;XP_020539794.1;CAB3499767.1;KAE8655511.1;XP_021592722.1	Major facilitator superfamily protein [Prunus dulcis];organic cation/carnitine transporter 7 isoform X2 [Jatropha curcas];unnamed protein product [Digitaria exilis];Organic cation/carnitine transporter 7 [Hibiscus syriacus];organic cation/carnitine transporter 7-like [Manihot esculenta]
HU01G02789	5.01464	KCS20	RVW54761.1	3-ketoacyl-CoA synthase 2 [Vitis vinifera]
novel.10220	5.35653	AtMg00310	CCA66050.1	hypothetical protein [Beta vulgaris subsp. vulgaris]
HU11G00443	1.87131	VIL1	XP_010688163.1	PREDICTED: VIN3-like protein 1 [Beta vulgaris subsp. vulgaris]
HU02G02015	1.63726	MKK9	KMT15679.1	hypothetical protein BVRB_3g056660 [Beta vulgaris subsp. vulgaris]
HU01G00293	3.10657	BHLH49	XP_021864214.1	transcription factor HBI1-like [Spinacia oleracea]
HU07G01813	9.9433	OSCBPY	AXQ05178.1	beta amyrin synthase [Talinum paniculatum]
HU08G01004	1.87153	DJ1D	XP_010675223.1	PREDICTED: protein DJ-1 homolog D [Beta vulgaris subsp. vulgaris]
novel.19245	7.21192	-	-	-
novel.12296	2.1068	rbcL	QJT42891.1	ribulose-1,5-bisphosphate carboxylase/oxygenase large subunit [Opuntia quimilo]
HU06G02064	2.3192	IP5P7	XP_021716954.1	type IV inositol polyphosphate 5-phosphatase 7-like [Chenopodium quinoa]
HU11G00633	2.39355	PPD5	TYI21714.1;XP_021746393.1	hypothetical protein ES332_A06G057100v1 [Gossypium tomentosum];psbP domain-containing protein 5, chloroplastic-like [Chenopodium quinoa]
HU09G01039	3.45229	UGT79B6	XP_021719267.1	UDP-glycosyltransferase 79B6-like [Chenopodium quinoa]
HU09G01778	4.24785	At2g41970	XP_021722020.1	probable protein kinase At2g41970 [Chenopodium quinoa]
HU05G00590	2.5648	BAG1	XP_021735914.1	BAG family molecular chaperone regulator 1-like [Chenopodium quinoa]
HU01G00302	1.42501	MTERF2	KMT00450.1;XP_021731593.1	hypothetical protein BVRB_9g217510 [Beta vulgaris subsp. vulgaris];transcription termination factor MTERF2, chloroplastic-like [Chenopodium quinoa]
HU01G00990	8.21778	PPCA	AVN87068.1	phosphoenolpyruvate carboxylase 1 [Hylocereus undatus]
HU07G01210	5.02268	-	RXH86451.1	hypothetical protein DVH24_017504 [Malus domestica]
HU04G00444	3.64142	FLZ1	XP_021768086.1	M-phase inducer phosphatase-like [Chenopodium quinoa]
HU01G01936	3.18931	-	OMO73310.1	hypothetical protein COLO4_27167 [Corchorus olitorius]
HU07G00130	4.69373	TAC1	XP_021763027.1	uncharacterized protein LOC110727757 [Chenopodium quinoa]
novel.19344	2.37909	AERO2	XP_024636396.1;CAN61292.1	uncharacterized protein LOC112420871 [Medicago truncatula];hypothetical protein VITISV_034737 [Vitis vinifera]
HU06G00531	4.21852	BLH9	XP_021732364.1	BEL1-like homeodomain protein 9 [Chenopodium quinoa]
HU02G01131	1.235	MCD1	XP_021746576.1	protein MULTIPLE CHLOROPLAST DIVISION SITE 1-like isoform X1 [Chenopodium quinoa]
HU01G01239	1.35278	-	XP_010676486.1;XP_021754113.1	PREDICTED: myosin-9 [Beta vulgaris subsp. vulgaris];paramyosin-like isoform X4 [Chenopodium quinoa]
HU11G00977	1.96333	-	XP_021774548.1	uncharacterized protein LOC110738447 [Chenopodium quinoa]
HU06G00941	6.706	EXPA10	XP_013461515.1	expansin-A8 [Medicago truncatula]
novel.25794	1.73146	At1g09900	XP_021841320.1	pentatricopeptide repeat-containing protein At1g09900-like, partial [Spinacia oleracea]
HU08G00912	7.23657	DOGL4	KNA06656.1	hypothetical protein SOVF_179030 [Spinacia oleracea]
HU02G01316	4.73028	GSTF11	XP_021756539.1	glutathione S-transferase-like [Chenopodium quinoa]
HU10G00178	3.62987	PRS3	XP_010682425.1	PREDICTED: ribose-phosphate pyrophosphokinase 3, mitochondrial [Beta vulgaris subsp. vulgaris]
HU09G01231	1.38419	PIRL4	XP_021714079.1	plant intracellular Ras-group-related LRR protein 4-like [Chenopodium quinoa]
HU07G01895	4.97351	-	KMT04735.1	hypothetical protein BVRB_7g169160 [Beta vulgaris subsp. vulgaris]
novel.21894	7.90816	At1g65750	XP_021838584.1	uncharacterized protein LOC110778326 [Spinacia oleracea]
HU10G01446	2.59737	DSP4	RVW23278.1;KHN44755.1	putative tyrosine-protein phosphatase [Vitis vinifera];Putative tyrosine-protein phosphatase [Glycine soja]
HU05G00891	2.01793	ROPGEF14	XP_021736039.1	rop guanine nucleotide exchange factor 14-like [Chenopodium quinoa]
HU11G01836	2.18328	ANL2	XP_021748881.1;XP_034709125.1	homeobox-leucine zipper protein ANTHOCYANINLESS 2-like [Chenopodium quinoa];homeobox-leucine zipper protein ANTHOCYANINLESS 2-like isoform X2 [Vitis riparia]
novel.26329	3.64767	CSN1	XP_010692381.1	PREDICTED: COP9 signalosome complex subunit 1 [Beta vulgaris subsp. vulgaris]
HU08G00317	2.28994	-	XP_010675961.1	PREDICTED: uncharacterized protein LOC104891876 isoform X2 [Beta vulgaris subsp. vulgaris]
HU06G01848	1.96895	-	-	-
novel.2467	5.35394	-	-	-
HU03G00735	4.18896	-	XP_010667283.1	PREDICTED: uncharacterized protein LOC104884344 isoform X1 [Beta vulgaris subsp. vulgaris]
novel.20689	4.6968	HSP21	XP_010674414.1;XP_021771881.1	PREDICTED: small heat shock protein, chloroplastic [Beta vulgaris subsp. vulgaris];small heat shock protein, chloroplastic-like isoform X2 [Chenopodium quinoa]
HU03G02885	2.10668	At2g20050/At2g20040	XP_010688278.1	PREDICTED: protein phosphatase 2C and cyclic nucleotide-binding/kinase domain-containing protein isoform X1 [Beta vulgaris subsp. vulgaris]
HU03G02789	2.71064	CYP734A1	XP_021764531.1;XP_021860985.1	cytochrome P450 734A1-like [Chenopodium quinoa];cytochrome P450 734A1 [Spinacia oleracea]
HU10G01889	8.51304	PPC1	AVN87068.1	phosphoenolpyruvate carboxylase 1 [Hylocereus undatus]
HU01G00827	6.16925	AOP1.2	XP_021765355.1	probable inactive 2-oxoglutarate-dependent dioxygenase AOP2 [Chenopodium quinoa]
HU02G00576	6.05285	SAUR76	XP_010686117.1	PREDICTED: uncharacterized protein LOC104900399 [Beta vulgaris subsp. vulgaris]
HU09G00882	2.02388	RE1	XP_021849191.1	uncharacterized protein LOC110788863 [Spinacia oleracea]
HU01G00807	2.10778	-	XP_018843229.1	uncharacterized protein LOC109007832 [Juglans regia]
HU10G00939	3.7611	PGIP1	XP_021852638.1	polygalacturonase inhibitor 1-like isoform X2 [Spinacia oleracea]
HU01G00211	8.83174	SAUR15	KNA15364.1	hypothetical protein SOVF_098930 [Spinacia oleracea]
HU02G02972	3.59864	-	XP_010667257.1	PREDICTED: putative GATA transcription factor 22 [Beta vulgaris subsp. vulgaris]
HU03G02027	3.07419	NDB3	XP_034698206.1	external alternative NAD(P)H-ubiquinone oxidoreductase B2, mitochondrial-like isoform X3 [Vitis riparia]
novel.4680	6.6236	-	XP_010689711.1	PREDICTED: uncharacterized protein LOC104903385 [Beta vulgaris subsp. vulgaris]
HU08G00295	2.79083	TPK1	ASM90229.1	potassium channel protein [Sesuvium portulacastrum]
HU07G00631	1.29359	At1g02150	XP_010692029.1	PREDICTED: pentatricopeptide repeat-containing protein At1g02150 [Beta vulgaris subsp. vulgaris]
HU03G02550	1.11396	IF3-2	XP_021756778.1	translation initiation factor IF3-4, chloroplastic-like isoform X1 [Chenopodium quinoa]
HU02G01012	1.76821	DEGP2	XP_010684757.1	PREDICTED: protease Do-like 2, chloroplastic isoform X1 [Beta vulgaris subsp. vulgaris]
HU03G00936	4.07591	GAPA	XP_021745284.1	glyceraldehyde-3-phosphate dehydrogenase A, chloroplastic [Chenopodium quinoa]
HU09G01814	2.13323	STR9	XP_021724012.1;GAV63932.1;TXG57705.1	rhodanese-like domain-containing protein 9, chloroplastic [Chenopodium quinoa];Rhodanese domain-containing protein [Cephalotus follicularis];hypothetical protein EZV62_015534 [Acer yangbiense]
novel.940	2.25051	-	XP_019102686.1	PREDICTED: uncharacterized protein LOC109133603 [Beta vulgaris subsp. vulgaris]
HU09G00115	4.90006	-	XP_010671425.1	PREDICTED: myosin-2 heavy chain [Beta vulgaris subsp. vulgaris]
HU09G01305	2.6766	-	XP_010660661.1	PREDICTED: uncharacterized protein LOC104881640 [Vitis vinifera]
novel.15001	3.79749	XTH22	XP_010670334.1	PREDICTED: probable xyloglucan endotransglucosylase/hydrolase protein 23 [Beta vulgaris subsp. vulgaris]
HU05G01411	7.67974	PEX11-4	XP_021769233.1	peroxisomal membrane protein 11-4-like [Chenopodium quinoa]
HU10G00552	4.56472	3MMP	XP_021747241.1	metalloendoproteinase 5-MMP-like [Chenopodium quinoa]
HU07G00949	2.1639	At3g43630	XP_021771606.1	vacuolar iron transporter homolog 1-like [Chenopodium quinoa]
HU07G01169	1.58176	FAH1	XP_021775556.1	dihydroceramide fatty acyl 2-hydroxylase FAH1-like [Chenopodium quinoa]
HU01G02052	6.35396	FKBP17-2	XP_021737245.1	peptidyl-prolyl cis-trans isomerase FKBP17-2, chloroplastic-like [Chenopodium quinoa]
HU06G02343	2.22992	Os04g0602400	XP_010672117.1	PREDICTED: maltose excess protein 1-like, chloroplastic [Beta vulgaris subsp. vulgaris]
HU06G00927	3.26311	PSAF	XP_010690394.1	PREDICTED: photosystem I reaction center subunit III, chloroplastic [Beta vulgaris subsp. vulgaris]
HU02G00434	13.6615	-	-	-
HU05G01182	3.2832	ZHD8	XP_018814014.1	zinc-finger homeodomain protein 9-like [Juglans regia]
HU11G01231	1.16497	At1g09900	XP_015886050.1	pentatricopeptide repeat-containing protein At1g09900 [Ziziphus jujuba]
HU07G01227	1.57018	DSP4	XP_021763862.1	phosphoglucan phosphatase DSP4, amyloplastic-like isoform X1 [Chenopodium quinoa]
HU01G01667	1.98189	TIG	XP_010675799.1	PREDICTED: trigger factor-like protein TIG, Chloroplastic [Beta vulgaris subsp. vulgaris]
HU06G02536	4.52662	DTX35	XP_021765056.1	protein DETOXIFICATION 35-like [Chenopodium quinoa]
HU07G02024	5.16061	OsI_021818	XP_021852126.1	serine/threonine-protein kinase D6PKL2 [Spinacia oleracea]
HU11G01600	1.57055	ARP1	XP_021767213.1	RNA-binding protein 38 [Chenopodium quinoa]
HU07G01572	1.44266	-	XP_010684822.1;XP_010684824.1;XP_021722118.1	PREDICTED: uncharacterized protein LOC104899346 isoform X1 [Beta vulgaris subsp. vulgaris];PREDICTED: uncharacterized protein LOC104899346 isoform X2 [Beta vulgaris subsp. vulgaris];uncharacterized protein LOC110689659 isoform X1 [Chenopodium quinoa]
HU06G01751	2.36835	SAUR72	XP_010669980.1	PREDICTED: auxin-responsive protein SAUR71 [Beta vulgaris subsp. vulgaris]
HU09G00802	3.04059	HCF152	XP_021736159.1	pentatricopeptide repeat-containing protein At3g09650, chloroplastic-like [Chenopodium quinoa]
novel.23352	3.07598	-	-	-
HU01G00280	2.87298	SFH12	XP_021864233.1	phosphatidylinositol/phosphatidylcholine transfer protein SFH12-like [Spinacia oleracea]
HU03G02357	1.43152	LUT2	XP_010696541.1;XP_021715069.1	PREDICTED: lycopene epsilon cyclase, chloroplastic [Beta vulgaris subsp. vulgaris];lycopene epsilon cyclase, chloroplastic-like [Chenopodium quinoa]
HU01G01841	3.04799	-	XP_010694262.1	PREDICTED: uncharacterized protein LOC104907088 [Beta vulgaris subsp. vulgaris]
novel.1178	2.26118	-	-	-
HU02G00531	1.44483	NFYA3	AUS89426.1	nuclear factor Y subunit A8&apos; [Sesuvium portulacastrum]
novel.8563	1.7508	APA1	XP_007153978.1;XP_024156902.1;KAF7844473.1;AES73692.1;XP_012839260.1	hypothetical protein PHAVU_003G0808000g, partial [Phaseolus vulgaris];ATP-dependent DNA helicase PIF1-like [Rosa chinensis];putative PIF1 DNA helicase/replication protein A1-like protein [Senna tora];hypothetical protein MTR_3g107750 [Medicago truncatula];PREDICTED: uncharacterized protein LOC105959667 [Erythranthe guttata]
HU06G01453	1.6211	AFB2	XP_010682986.1	PREDICTED: protein AUXIN SIGNALING F-BOX 2 [Beta vulgaris subsp. vulgaris]
novel.25679	3.03901	-	-	-
HU03G01186	2.91755	-	XP_021772950.1;XP_021742488.1	uncharacterized protein LOC110736921 [Chenopodium quinoa];uncharacterized protein LOC110708619 [Chenopodium quinoa]
HU08G02303	3.10326	-	XP_021865943.1	uncharacterized protein LOC110804644 [Spinacia oleracea]
HU10G01728	1.9381	DOF3.2	XP_010686557.1	PREDICTED: dof zinc finger protein DOF1.4 [Beta vulgaris subsp. vulgaris]
HU02G02033	2.5131	At1g06620	XP_010672757.1	PREDICTED: 1-aminocyclopropane-1-carboxylate oxidase homolog 1 [Beta vulgaris subsp. vulgaris]
HU06G02201	1.89087	PHYB	XP_021774295.1	phytochrome B-like [Chenopodium quinoa]
novel.16035	5.55649	BRH1	XP_021767118.1	E3 ubiquitin-protein ligase RHA1B-like [Chenopodium quinoa]
novel.8457	2.12123	rps16	QBC72210.1	ribosomal protein S16 [Limeum africanum]
HU08G01773	3.5184	-	XP_010687105.1	PREDICTED: uncharacterized protein LOC104901252 [Beta vulgaris subsp. vulgaris]
HU10G00497	4.01404	BURP3	KJB54860.1	hypothetical protein B456_009G052200 [Gossypium raimondii]
HU01G01563	1.86453	At4g26485	KAF6153856.1	hypothetical protein GIB67_001089 [Kingdonia uniflora]
HU05G00119	2.54465	-	XP_010676434.1	PREDICTED: uncharacterized protein LOC104892257 [Beta vulgaris subsp. vulgaris]
HU07G00922	1.78685	NSRB	XP_021852354.1	nuclear speckle RNA-binding protein B-like [Spinacia oleracea]
HU01G00979	2.08248	GSVIVT00023967001	XP_010689733.1	PREDICTED: peroxidase P7 [Beta vulgaris subsp. vulgaris]
HU01G01988	4.46776	TIC32B	XP_010684103.1	PREDICTED: short-chain dehydrogenase TIC 32, chloroplastic [Beta vulgaris subsp. vulgaris]
HU10G00468	4.63657	At1g69160	XP_010680648.1	PREDICTED: protein BIG GRAIN 1-like E [Beta vulgaris subsp. vulgaris]
HU07G01186	3.66276	ERD4	XP_010687100.1	PREDICTED: CSC1-like protein ERD4 isoform X1 [Beta vulgaris subsp. vulgaris]
HU04G02233	2.33702	RPS6	XP_021757707.1	30S ribosomal protein S6 alpha, chloroplastic-like [Chenopodium quinoa]
novel.12648	1.79093	rpoC2	QOP62994.1	RNA polymerase beta&apos;&apos; subunit [Hylocereus undatus]
HU07G00044	2.65232	ATL67	XP_010669733.1	PREDICTED: RING-H2 finger protein ATL67 [Beta vulgaris subsp. vulgaris]
HU01G02554	4.02839	RGI4	AMM42785.1	LRR-RLK [Vernicia fordii]
HU02G01756	1.54332	At1g76660	XP_010671836.1	PREDICTED: uncharacterized protein LOC104888521 [Beta vulgaris subsp. vulgaris]
HU08G01373	3.42487	VAMP721	XP_021857491.1	vesicle-associated membrane protein 721 [Spinacia oleracea]
HU07G00064	3.04864	-	XP_010669447.1	PREDICTED: putative glucose-6-phosphate 1-epimerase isoform X1 [Beta vulgaris subsp. vulgaris]
HU02G03176	6.62068	SOT15	XP_010672209.1	PREDICTED: cytosolic sulfotransferase 15 [Beta vulgaris subsp. vulgaris]
HU05G02208	1.9922	slr1780	XP_021725426.1	uncharacterized protein LOC110692697 [Chenopodium quinoa]
HU02G00068	2.24285	rsgA	XP_021746556.1	small ribosomal subunit biogenesis GTPase RsgA 1, mitochondrial-like [Chenopodium quinoa]
HU05G00289	2.1104	RGA2	XP_010677314.1	PREDICTED: uncharacterized protein LOC104892985 [Beta vulgaris subsp. vulgaris]
novel.9929	3.37591	-	XP_012853151.1	PREDICTED: uncharacterized protein LOC105972719 [Erythranthe guttata]
novel.208	4.62432	SAUR19	XP_021753461.1	auxin-responsive protein SAUR21-like [Chenopodium quinoa]
HU07G01594	1.85404	-	XP_021849103.1	uncharacterized protein LOC110788772 [Spinacia oleracea]
HU01G02801	6.79749	CSLC4	XP_002517383.1	xyloglucan glycosyltransferase 4 [Ricinus communis]
HU01G00063	2.74551	bioC	XP_021775842.1	uncharacterized protein LOC110739690 [Chenopodium quinoa]
novel.9634	7.98842	-	-	-
novel.21645	6.36862	-	-	-
HU10G01961	1.83001	B3GALT2	XP_010686831.1	PREDICTED: probable beta-1,3-galactosyltransferase 3 [Beta vulgaris subsp. vulgaris]
HU01G02012	2.35315	-	XP_022936468.1;XP_010667980.1	pentatricopeptide repeat-containing protein At1g79080, chloroplastic-like [Cucurbita moschata];PREDICTED: pentatricopeptide repeat-containing protein At1g79080, chloroplastic [Beta vulgaris subsp. vulgaris]
HU02G03180	7.34021	SOT15	XP_010672209.1	PREDICTED: cytosolic sulfotransferase 15 [Beta vulgaris subsp. vulgaris]
HU08G00926	3.33359	At4g06598	XP_021758275.1	basic leucine zipper 34-like [Chenopodium quinoa]
novel.9764	5.67967	HSP17.4A	XP_010928954.1	18.1 kDa class I heat shock protein [Elaeis guineensis]
HU06G02079	2.15728	CP29B	XP_010684074.1;XP_021730770.1	PREDICTED: RNA-binding protein CP29B, chloroplastic [Beta vulgaris subsp. vulgaris];29 kDa ribonucleoprotein A, chloroplastic-like [Chenopodium quinoa]
HU03G01972	2.19002	PCMP-E31	XP_019107405.1	PREDICTED: pentatricopeptide repeat-containing protein At3g14730 isoform X3 [Beta vulgaris subsp. vulgaris]
HU08G00532	3.85536	SHN3	XP_010696316.1	PREDICTED: ethylene-responsive transcription factor WIN1 [Beta vulgaris subsp. vulgaris]
HU09G00225	1.66319	FAM210B	XP_021720547.1	uncharacterized protein LOC110688151 [Chenopodium quinoa]
HU11G01238	2.28202	At1g09900	XP_021841320.1	pentatricopeptide repeat-containing protein At1g09900-like, partial [Spinacia oleracea]
HU04G00807	1.52363	PCMP-H32	XP_019106439.1	PREDICTED: pentatricopeptide repeat-containing protein DOT4, chloroplastic [Beta vulgaris subsp. vulgaris]
HU06G02560	2.77714	SARD4	XP_021726748.1	uncharacterized protein LOC110693882 [Chenopodium quinoa]
HU03G01342	6.04973	DODA	QED21473.1	DODAa1 [Carnegiea gigantea]
HU01G02634	7.63782	OFP16	XP_010679055.1	PREDICTED: transcription repressor OFP12-like [Beta vulgaris subsp. vulgaris]
HU06G00061	2.27355	At5g66470	XP_021714556.1;PIA55808.1;XP_010679766.1	uncharacterized protein LOC110682522 [Chenopodium quinoa];hypothetical protein AQUCO_00700256v1 [Aquilegia coerulea];PREDICTED: uncharacterized protein LOC104895060 [Beta vulgaris subsp. vulgaris]
HU06G01391	1.60832	RBL10	KAF3962905.1;XP_002273377.1	hypothetical protein CMV_012645 [Castanea mollissima];PREDICTED: RHOMBOID-like protein 10, chloroplastic [Vitis vinifera]
HU07G01109	4.37385	NGTPT	KAA8540807.1;VFQ95677.1;KAA8542293.1;XP_016713136.1	hypothetical protein F0562_024770 [Nyssa sinensis];unnamed protein product [Cuscuta campestris];hypothetical protein F0562_023571 [Nyssa sinensis];PREDICTED: triose phosphate/phosphate translocator, non-green plastid, chloroplastic-like isoform X2 [Gossypium hirsutum]
HU04G00777	3.01583	PATL6	XP_021771307.1	patellin-6-like [Chenopodium quinoa]
HU07G00590	3.28312	-	XP_010692122.1	PREDICTED: uncharacterized protein LOC104905323 [Beta vulgaris subsp. vulgaris]
HU06G00947	1.98873	IRK	XP_021838190.1	probable LRR receptor-like serine/threonine-protein kinase IRK [Spinacia oleracea]
novel.5164	1.71584	-	XP_038693761.1;XP_028552651.1	uncharacterized protein LOC119991487 [Tripterygium wilfordii];uncharacterized protein LOC110109143 isoform X3 [Dendrobium catenatum]
novel.7622	4.12942	-	-	-
HU01G02426	2.79562	TCP14	XP_021761649.1	transcription factor TCP14-like [Chenopodium quinoa]
HU09G01328	4.76239	YUC6	XP_021719351.1	indole-3-pyruvate monooxygenase YUCCA6-like [Chenopodium quinoa]
HU01G02408	1.96579	At3g47520	XP_021860403.1	malate dehydrogenase, chloroplastic-like [Spinacia oleracea]
HU07G00001	3.87409	CRCK2	XP_021748166.1	calmodulin-binding receptor-like cytoplasmic kinase 2 [Chenopodium quinoa]
HU01G02680	4.44438	LNG1	XP_010679143.1	PREDICTED: protein LONGIFOLIA 1 isoform X2 [Beta vulgaris subsp. vulgaris]
HU03G02487	2.30811	rpoA	QOP63030.1	RNA polymerase alpha subunit [Hylocereus undatus]
HU10G01106	1.43719	FdGOGAT	XP_010673008.1	PREDICTED: ferredoxin-dependent glutamate synthase, chloroplastic [Beta vulgaris subsp. vulgaris]
HU04G01857	3.41722	At3g01520	KMT09952.1;XP_021770100.1	hypothetical protein BVRB_5g121680 [Beta vulgaris subsp. vulgaris];universal stress protein PHOS32-like [Chenopodium quinoa]
HU04G00183	3.46291	-	XP_021754109.1	remorin-like [Chenopodium quinoa]
HU06G00241	3.72813	GT3	BAG71126.1	glucosyltransferase [Phytolacca americana]
HU08G00350	4.74613	MLP31	XP_019106343.1	PREDICTED: MLP-like protein 43 [Beta vulgaris subsp. vulgaris]
HU03G00872	2.50679	SMXL3	XP_010695088.1	PREDICTED: protein SMAX1-LIKE 3 [Beta vulgaris subsp. vulgaris]
novel.18791	2.1074	-	XP_010692566.1	PREDICTED: uncharacterized protein LOC104905662 [Beta vulgaris subsp. vulgaris]
HU06G01734	2.36835	SAUR72	XP_010669980.1	PREDICTED: auxin-responsive protein SAUR71 [Beta vulgaris subsp. vulgaris]
HU02G00232	2.42095	CYCD1-1	XP_021747198.1;XP_021747693.1	cyclin-D1-1-like isoform X2 [Chenopodium quinoa];cyclin-D1-1-like isoform X2 [Chenopodium quinoa]
novel.15934	2.23414	PDV1	XP_010671526.1	PREDICTED: plastid division protein PDV1 [Beta vulgaris subsp. vulgaris]
HU10G00376	1.96588	-	XP_021746934.1	uncharacterized protein LOC110712784 [Chenopodium quinoa]
HU11G01475	4.01032	ERF012	XP_007019013.1	PREDICTED: ethylene-responsive transcription factor ERF014 [Theobroma cacao]
HU03G02397	2.37915	GALS1	XP_010666271.1	PREDICTED: galactan beta-1,4-galactosyltransferase GALS1 [Beta vulgaris subsp. vulgaris]
HU10G01711	2.44983	Os07g0682400	XP_021751481.1	zinc finger CCCH domain-containing protein 46-like [Chenopodium quinoa]
novel.26652	2.42481	-	KZN08865.1	hypothetical protein DCAR_001521 [Daucus carota subsp. sativus]
HU0G00221	2.37846	-	XP_010691078.1	PREDICTED: uncharacterized protein LOC104904510 [Beta vulgaris subsp. vulgaris]
HU01G02319	5.62089	CYP78A5	KAE8124475.1	hypothetical protein FH972_019357 [Carpinus fangiana]
HU05G02122	3.07348	PETH	XP_012065965.1	ferredoxin--NADP reductase, leaf isozyme, chloroplastic [Jatropha curcas]
HU02G00471	5.69288	HMGB9	XP_010692487.1;XP_021737119.1	PREDICTED: high mobility group B protein 9 [Beta vulgaris subsp. vulgaris];high mobility group B protein 9-like isoform X2 [Chenopodium quinoa]
HU03G01842	1.7619	FTSH2	XP_021732916.1;CBI22027.3	ATP-dependent zinc metalloprotease FTSH 2, chloroplastic [Chenopodium quinoa];unnamed protein product, partial [Vitis vinifera]
novel.15861	3.41528	-	XP_016481722.1	PREDICTED: uncharacterized protein LOC107802699 [Nicotiana tabacum]
novel.15694	2.28363	RGA1	XP_021719336.1	putative disease resistance protein RGA1 [Chenopodium quinoa]
HU02G02920	2.85115	At2g25830	EOY29751.1;XP_019102789.1	UPF0082 protein isoform 2, partial [Theobroma cacao];PREDICTED: probable transcriptional regulatory protein At2g25830 isoform X2 [Beta vulgaris subsp. vulgaris]
HU01G02475	1.50079	CNOT4	XP_021733710.1	uncharacterized protein LOC110700475 isoform X1 [Chenopodium quinoa]
HU11G01728	2.8226	SLD2	XP_021850578.1	delta(8)-fatty-acid desaturase [Spinacia oleracea]
HU03G01873	1.3714	NCA1	XP_021836415.1;XP_010689828.1	protein NCA1 [Spinacia oleracea];PREDICTED: uncharacterized protein LOC104903488 [Beta vulgaris subsp. vulgaris]
HU07G00195	9.33068	BHLH67	KNA19530.1	hypothetical protein SOVF_060870 isoform B [Spinacia oleracea]
HU11G01781	1.86329	SPPL4	XP_010670265.1	PREDICTED: signal peptide peptidase-like 4 isoform X1 [Beta vulgaris subsp. vulgaris]
HU02G02385	5.55096	abhd17c	XP_021768269.1	protein ABHD17C-like [Chenopodium quinoa]
HU03G02662	2.12791	NIFU3	XP_021845141.1	nifU-like protein 3, chloroplastic [Spinacia oleracea]
HU02G02576	11.9285	SesquiTPS1	XP_010683546.1	PREDICTED: viridiflorene synthase isoform X1 [Beta vulgaris subsp. vulgaris]
HU03G00921	3.64254	CRSP	KNA12113.1	hypothetical protein SOVF_128800 [Spinacia oleracea]
HU11G00709	7.63013	-	-	-
HU07G00137	5.81982	ROPGAP3	XP_021767199.1	rho GTPase-activating protein 3 [Chenopodium quinoa]
HU11G00561	2.8778	RGA1	XP_010671382.1	PREDICTED: disease resistance protein RGA2-like [Beta vulgaris subsp. vulgaris]
HU02G01973	1.20033	IMPA1	XP_021848386.1	importin subunit alpha-1-like [Spinacia oleracea]
HU02G00200	3.77481	BCA2	AEV42277.1	beta carbonic anhydrase 2 [Mesembryanthemum nodiflorum]
HU09G00620	2.55663	PGH1	AFB35652.1	enolase [Phytolacca americana]
HU08G01962	2.99124	-	XP_021719711.1	uncharacterized protein LOC110687374 [Chenopodium quinoa]
HU09G00458	2.04788	PPD	Q42910.1;XP_016898902.1	RecName: Full=Pyruvate, phosphate dikinase, chloroplastic; AltName: Full=Pyruvate, orthophosphate dikinase; Flags: Precursor [Mesembryanthemum crystallinum];PREDICTED: pyruvate, phosphate dikinase, chloroplastic isoform X1 [Cucumis melo]
HU09G01836	4.04606	BHLH48	XP_010672733.1	PREDICTED: transcription factor bHLH48 [Beta vulgaris subsp. vulgaris]
HU11G01451	5.91292	AED3	XP_010675271.1	PREDICTED: aspartyl protease AED3 [Beta vulgaris subsp. vulgaris]
HU03G02237	1.83892	TRZ2	XP_021851918.1	tRNase Z TRZ2, chloroplastic [Spinacia oleracea]
HU02G02949	4.95699	Os02g0224100	AAC36699.1	protein phosphatase-2C [Mesembryanthemum crystallinum]
novel.24771	3.53669	-	-	-
HU11G00690	5.07915	-	XP_026388415.1	ferredoxin [Papaver somniferum]
HU05G00185	1.848	At1g31840	VFR01278.1	unnamed protein product [Cuscuta campestris]
HU02G01789	1.70658	COMT1	XP_021844176.1	caffeic acid 3-O-methyltransferase-like [Spinacia oleracea]
HU07G02029	2.03783	RSP5	XP_010686056.1	PREDICTED: flagellar radial spoke protein 5 isoform X2 [Beta vulgaris subsp. vulgaris]
novel.9758	2.025	-	-	-
novel.22982	3.07661	-	-	-
HU04G01275	2.85406	NDF5	XP_021738264.1	protein NDH-DEPENDENT CYCLIC ELECTRON FLOW 5-like [Chenopodium quinoa]
novel.14613	5.54877	-	-	-
HU04G00296	5.54789	TBL24	KAF3448678.1	hypothetical protein FNV43_RR09391 [Rhamnella rubrinervis]
HU01G02703	2.07156	HEX6	XP_021843959.1	hexose carrier protein HEX6-like isoform X1 [Spinacia oleracea]
HU07G01678	2.29666	RT	XP_021864475.1	anthocyanidin 3-O-glucosyltransferase-like [Spinacia oleracea]
HU02G02720	4.87351	Prcp	XP_010683431.1	PREDICTED: lysosomal Pro-X carboxypeptidase [Beta vulgaris subsp. vulgaris]
HU04G00087	2.49839	fusA1	XP_010676186.1	PREDICTED: elongation factor G-2, chloroplastic [Beta vulgaris subsp. vulgaris]
novel.18494	13.1243	-	XP_021835668.1	uncharacterized protein LOC110775367 [Spinacia oleracea]
HU02G03321	5.29296	ufaA1	XP_021848401.1	uncharacterized protein LOC110788065 [Spinacia oleracea]
HU10G00218	1.57453	DDB_G0272484	GAV82210.1;XP_010653421.1	LOW QUALITY PROTEIN: HD domain-containing protein/Radical_SAM domain-containing protein/Fer4_14 domain-containing protein, partial [Cephalotus follicularis];PREDICTED: deoxynucleoside triphosphate triphosphohydrolase SAMHD1 homolog isoform X1 [Vitis vinifera]
HU03G02882	1.64693	At1g67280	XP_021741465.1	probable lactoylglutathione lyase, chloroplastic [Chenopodium quinoa]
HU05G02115	3.94939	At3g42630	XP_021727554.1	pentatricopeptide repeat-containing protein At3g42630-like [Chenopodium quinoa]
HU01G02165	2.08195	At4g24930	KAA8542107.1	hypothetical protein F0562_023259 [Nyssa sinensis]
HU05G00309	2.28264	APRR2	XP_021768125.1	two-component response regulator-like APRR2 [Chenopodium quinoa]
HU09G01235	6.4391	NTR1	XP_010680645.1	PREDICTED: thioredoxin reductase NTRB-like [Beta vulgaris subsp. vulgaris]
HU11G00920	5.95885	MAB_3787	XP_021722553.1	uncharacterized protein LOC110690036 [Chenopodium quinoa]
HU07G00704	2.07558	RPL31	XP_021735627.1	50S ribosomal protein L31, chloroplastic [Chenopodium quinoa]
HU09G00876	2.30811	rpoA	QOP63030.1	RNA polymerase alpha subunit [Hylocereus undatus]
HU03G01632	2.98837	-	XP_021729001.1	photosystem II 5 kDa protein, chloroplastic-like [Chenopodium quinoa]
HU01G00200	2.71782	ZFP7	XP_021750814.1	zinc finger protein 2-like [Chenopodium quinoa]
HU09G00312	2.27851	IDD7	XP_010685384.1;KMT04894.1;XP_021846046.1	PREDICTED: protein indeterminate-domain 7 [Beta vulgaris subsp. vulgaris];hypothetical protein BVRB_7g170610 [Beta vulgaris subsp. vulgaris];protein indeterminate-domain 11 [Spinacia oleracea]
HU05G00670	1.8134	BRH1	XP_021845078.1	E3 ubiquitin-protein ligase RHA1B-like [Spinacia oleracea]
novel.24838	2.4317	rps12-B	BBN70063.1	hypothetical protein Prudu_1384S000200 [Prunus dulcis]
HU03G01392	4.00879	PPD2	XP_010674410.1;XP_021772583.1	PREDICTED: psbP domain-containing protein 2, chloroplastic [Beta vulgaris subsp. vulgaris];psbP domain-containing protein 2, chloroplastic-like [Chenopodium quinoa]
HU01G02497	1.99343	RAC3	KAF3960215.1	hypothetical protein CMV_015050 [Castanea mollissima]
HU10G01898	2.39004	PDRP1	XP_021859948.1	probable pyruvate, phosphate dikinase regulatory protein, chloroplastic isoform X1 [Spinacia oleracea]
HU10G02001	3.53176	PFP-BETA1	KJB67272.1;XP_010686769.1	hypothetical protein B456_010G184300 [Gossypium raimondii];PREDICTED: pyrophosphate--fructose 6-phosphate 1-phosphotransferase subunit beta [Beta vulgaris subsp. vulgaris]
HU09G01013	1.30242	ORLIKE	XP_010683688.1;OVA10025.1	PREDICTED: protein ORANGE-LIKE, chloroplastic [Beta vulgaris subsp. vulgaris];hypothetical protein BVC80_1751g200 [Macleaya cordata]
HU09G01584	2.29891	-	KAF9661941.1;XP_010669538.1	hypothetical protein SADUNF_Sadunf18G0001400 [Salix dunnii];PREDICTED: uncharacterized protein LOC104886749 [Beta vulgaris subsp. vulgaris]
HU02G00637	3.29092	-	XP_021845670.1	uncharacterized protein LOC110785528 [Spinacia oleracea]
HU09G01994	1.47055	UBC22	XP_021748999.1	ubiquitin-conjugating enzyme E2 22-like [Chenopodium quinoa]
novel.202	8.20548	-	KNA15364.1	hypothetical protein SOVF_098930 [Spinacia oleracea]
HU03G02248	3.31788	DTX41	KNA18042.1	hypothetical protein SOVF_074400 [Spinacia oleracea]
HU09G01071	3.19713	IREG2	XP_021765986.1	solute carrier family 40 member 1-like isoform X1 [Chenopodium quinoa]
HU06G00552	1.82322	RCA1	XP_002270571.2	PREDICTED: ribulose bisphosphate carboxylase/oxygenase activase, chloroplastic [Vitis vinifera]
novel.26305	1.98225	SG1	XP_021717495.1	protein SLOW GREEN 1, chloroplastic-like [Chenopodium quinoa]
HU10G01498	4.33854	-	XP_010680424.1;XP_010680426.1	PREDICTED: uncharacterized protein LOC104895573 isoform X1 [Beta vulgaris subsp. vulgaris];PREDICTED: uncharacterized protein LOC104895573 isoform X2 [Beta vulgaris subsp. vulgaris]
HU01G00258	2.35556	-	XP_010690806.1;XP_021738686.1	PREDICTED: uncharacterized protein LOC104904290 [Beta vulgaris subsp. vulgaris];uncharacterized protein LOC110705151 [Chenopodium quinoa]
novel.24783	4.32038	-	-	-
novel.5316	3.20897	-	TYI30076.1	hypothetical protein ES332_A05G359600v1 [Gossypium tomentosum]
HU11G00670	4.75215	-	XP_026388415.1	ferredoxin [Papaver somniferum]
HU06G00922	1.01978	DCUP	XP_021847064.1;XP_010695846.1	uroporphyrinogen decarboxylase [Spinacia oleracea];PREDICTED: uroporphyrinogen decarboxylase [Beta vulgaris subsp. vulgaris]
HU05G00206	3.46123	TPS5	XP_021852310.1	alpha,alpha-trehalose-phosphate synthase [UDP-forming] 5 [Spinacia oleracea]
HU03G02137	1.96543	-	-	-
novel.18845	3.05716	-	-	-
HU10G00194	4.6307	-	XP_021742925.1;XP_034688739.1	uncharacterized protein LOC110709003 [Chenopodium quinoa];uncharacterized protein LOC117916562 isoform X3 [Vitis riparia]
HU06G00337	3.54823	CCD	XP_010695196.1;GFS30337.1;XP_021837728.1	PREDICTED: carotenoid 9,10(9&apos;,10&apos;)-cleavage dioxygenase 1 [Beta vulgaris subsp. vulgaris];hypothetical protein Acr_00g0011400 [Actinidia rufa];carotenoid 9,10(9&apos;,10&apos;)-cleavage dioxygenase 1 [Spinacia oleracea]
novel.4267	4.39204	AGP41	XP_010671524.1	PREDICTED: arabinogalactan peptide 16 [Beta vulgaris subsp. vulgaris]
HU11G00589	7.26792	PR-1	XP_021755905.1	pathogenesis-related protein PRB1-3-like [Chenopodium quinoa]
HU09G01917	1.21849	LCY1	XP_002275769.1	PREDICTED: lycopene beta cyclase, chloroplastic [Vitis vinifera]
HU02G00460	3.66213	-	XP_010681344.1	PREDICTED: uncharacterized protein LOC104896310 [Beta vulgaris subsp. vulgaris]
HU10G01258	3.24879	hxlB	XP_021765152.1	uncharacterized protein LOC110729684 [Chenopodium quinoa]
HU08G00094	9.30927	GAUT4	KAA8519086.1	hypothetical protein F0562_013342 [Nyssa sinensis]
HU07G01957	3.65996	At3g13980	XP_010685330.1	PREDICTED: protein BIG GRAIN 1-like A [Beta vulgaris subsp. vulgaris]
HU06G02234	4.76797	CYC2	XP_010671934.1	PREDICTED: 3-oxo-Delta(4,5)-steroid 5-beta-reductase-like [Beta vulgaris subsp. vulgaris]
HU04G01191	2.20628	-	RDX61929.1	hypothetical protein CR513_59794, partial [Mucuna pruriens]
HU09G01322	2.97649	PERK1	XP_021735583.1;XP_010667850.1	proline-rich receptor-like protein kinase PERK15 [Chenopodium quinoa];PREDICTED: proline-rich receptor-like protein kinase PERK15 [Beta vulgaris subsp. vulgaris]
novel.5118	2.00405	-	-	-
novel.6902	6.56251	ACD6	XP_021837126.1	protein ACCELERATED CELL DEATH 6-like [Spinacia oleracea]
novel.14770	7.42606	-	KMT07829.1	hypothetical protein BVRB_6g146410 [Beta vulgaris subsp. vulgaris]
novel.10219	2.31881	-	RDY14312.1	hypothetical protein CR513_00631, partial [Mucuna pruriens]
HU06G00612	9.15899	BA13	XP_021739411.1	cytochrome P450 85A-like [Chenopodium quinoa]
HU06G01583	3.35858	At1g06690	XP_010688853.1	PREDICTED: uncharacterized oxidoreductase At1g06690, chloroplastic [Beta vulgaris subsp. vulgaris]
HU06G00720	3.91322	-	XP_010694174.1	PREDICTED: proline-rich extensin-like protein EPR1 [Beta vulgaris subsp. vulgaris]
HU06G02151	1.70864	BBX24	XP_021774921.1	B-box zinc finger protein 24-like [Chenopodium quinoa]
HU05G00513	2.38119	CYP75B137	XP_028127662.1;KAF4350078.1	flavonoid 3&apos;,5&apos;-hydroxylase-like [Camellia sinensis];hypothetical protein F8388_019722 [Cannabis sativa]
HU08G01949	3.50114	-	-	-
HU03G02711	3.02295	-	XP_021860432.1	uncharacterized protein LOC110799471 [Spinacia oleracea]
HU11G01374	2.84571	At1g78140	XP_021740188.1;XP_010667997.1	uncharacterized methyltransferase At1g78140, chloroplastic-like [Chenopodium quinoa];PREDICTED: uncharacterized methyltransferase At1g78140, chloroplastic [Beta vulgaris subsp. vulgaris]
HU10G01305	1.58346	GAE6	XP_021749220.1	UDP-glucuronate 4-epimerase 6-like [Chenopodium quinoa]
HU04G01948	1.46793	TSJT1	XP_021764343.1;XP_021770287.1	stem-specific protein TSJT1-like [Chenopodium quinoa];stem-specific protein TSJT1-like [Chenopodium quinoa]
HU02G03031	1.57313	-	XP_021738907.1	uncharacterized protein LOC110705367 [Chenopodium quinoa]
HU01G00329	2.68013	FUC95A	XP_010691649.1	PREDICTED: alpha-L-fucosidase 2-like [Beta vulgaris subsp. vulgaris]
HU03G00990	2.70383	ACD6	XP_021837126.1;XP_010676035.1	protein ACCELERATED CELL DEATH 6-like [Spinacia oleracea];PREDICTED: protein ACCELERATED CELL DEATH 6-like [Beta vulgaris subsp. vulgaris]
HU01G01803	1.05599	GPT1	XP_021755823.1	glucose-6-phosphate/phosphate translocator 2, chloroplastic-like [Chenopodium quinoa]
HU05G01356	1.82481	trm1	XP_010670634.1	PREDICTED: tRNA (guanine(26)-N(2))-dimethyltransferase [Beta vulgaris subsp. vulgaris]
HU05G01601	3.35522	CIA2	XP_021855460.1;XP_021855459.1	protein CHLOROPLAST IMPORT APPARATUS 2-like isoform X3 [Spinacia oleracea];protein CHLOROPLAST IMPORT APPARATUS 2-like isoform X2 [Spinacia oleracea]
HU03G00726	7.20124	HST	XP_010667049.1;XP_021747201.1	PREDICTED: shikimate O-hydroxycinnamoyltransferase isoform X1 [Beta vulgaris subsp. vulgaris];anthranilate N-benzoyltransferase protein 2-like [Chenopodium quinoa]
HU09G00951	2.35079	KIPK2	XP_010683785.1	PREDICTED: serine/threonine-protein kinase KIPK2 [Beta vulgaris subsp. vulgaris]
HU06G02439	2.35064	ACS12	XP_021842239.1	probable aminotransferase ACS12 [Spinacia oleracea]
HU06G00494	4.84338	-	XP_021732410.1	sedoheptulose-1,7-bisphosphatase, chloroplastic-like [Chenopodium quinoa]
HU04G00385	2.37026	EMB8	KNA12807.1;XP_021856990.1	hypothetical protein SOVF_122560 [Spinacia oleracea];embryogenesis-associated protein EMB8-like [Spinacia oleracea]
HU06G02137	5.64596	guaA	XP_010670018.1	PREDICTED: uncharacterized protein LOC104887122 [Beta vulgaris subsp. vulgaris]
HU11G00612	3.4072	RGA1	XP_021775059.1	disease resistance protein RGA2-like [Chenopodium quinoa]
HU06G01906	2.71974	PDK	XP_021751806.1	pyruvate dehydrogenase (acetyl-transferring) kinase, mitochondrial-like [Chenopodium quinoa]
HU06G00625	2.09214	-	-	-
HU04G01034	2.4283	TCP3	XP_021773814.1	transcription factor TCP4-like [Chenopodium quinoa]
HU09G00592	2.1829	-	XP_010695989.1	PREDICTED: uncharacterized protein LOC104908564 [Beta vulgaris subsp. vulgaris]
HU01G02490	1.01497	WLIM1	XP_021718998.1	LIM domain-containing protein WLIM1-like [Chenopodium quinoa]
HU07G01810	3.23062	OSCPNY1	AXQ05178.1;ABC33922.1	beta amyrin synthase [Talinum paniculatum];beta-amyrin synthase, partial [Gypsophila paniculata]
HU07G01979	1.46523	COAC1	XP_021862066.1;XP_021862064.1	mitochondrial carrier protein CoAc1 isoform X2 [Spinacia oleracea];mitochondrial carrier protein CoAc1 isoform X1 [Spinacia oleracea]
HU03G01875	2.64656	CGL160	XP_021769815.1;XP_021769816.1	uncharacterized protein LOC110734059 [Chenopodium quinoa];uncharacterized protein LOC110734060 [Chenopodium quinoa]
novel.11337	7.08044	At5g44400	XP_021725597.1	berberine bridge enzyme-like 15 [Chenopodium quinoa]
HU05G00466	2.62783	SCL6	XP_021853011.1	scarecrow-like protein 6 [Spinacia oleracea]
HU01G01995	1.37809	CYP38	RYR08236.1;TYK13998.1;XP_021727681.1;XP_021727682.1	hypothetical protein Ahy_B05g075808 isoform C [Arachis hypogaea];peptidyl-prolyl cis-trans isomerase CYP38 [Cucumis melo var. makuwa];peptidyl-prolyl cis-trans isomerase, chloroplastic isoform X1 [Chenopodium quinoa];peptidyl-prolyl cis-trans isomerase, chloroplastic isoform X2 [Chenopodium quinoa]
HU02G02857	3.63474	ASP5	XP_021859262.1	aspartate aminotransferase, chloroplastic [Spinacia oleracea]
HU01G01345	1.8486	RPL9	XP_010689247.1	PREDICTED: 50S ribosomal protein L9, chloroplastic [Beta vulgaris subsp. vulgaris]
HU03G02808	3.55792	ABCG32	XP_010688122.1;XP_010688123.1	PREDICTED: ABC transporter G family member 32 isoform X1 [Beta vulgaris subsp. vulgaris];PREDICTED: ABC transporter G family member 32 isoform X2 [Beta vulgaris subsp. vulgaris]
novel.8543	2.80004	-	-	-
HU11G01801	2.14353	At3g61320	XP_010670570.1	PREDICTED: UPF0187 protein At3g61320, chloroplastic [Beta vulgaris subsp. vulgaris]
HU06G02071	7.6152	SULTR3;1	XP_021717020.1	sulfate transporter 3.1-like [Chenopodium quinoa]
HU01G02461	3.65286	NADKC	XP_010678633.1	PREDICTED: uncharacterized protein LOC104894151 [Beta vulgaris subsp. vulgaris]
novel.8190	3.29223	-	-	-
HU08G01556	3.0034	PSAE-1	XP_021630984.1	photosystem I reaction center subunit IV A, chloroplastic [Manihot esculenta]
HU02G00711	1.79656	CYP71AP13	XP_010695999.1;KMS97272.1	PREDICTED: cytochrome P450 71A1-like [Beta vulgaris subsp. vulgaris];hypothetical protein BVRB_7g177170 [Beta vulgaris subsp. vulgaris]
HU08G00352	4.54592	MLP31	XP_019106343.1	PREDICTED: MLP-like protein 43 [Beta vulgaris subsp. vulgaris]
HU06G00744	2.18567	COL2	XP_021739343.1;XP_021739344.1	zinc finger protein CONSTANS-LIKE 2-like isoform X1 [Chenopodium quinoa];zinc finger protein CONSTANS-LIKE 2-like isoform X2 [Chenopodium quinoa]
HU07G00661	1.72232	RPL3	XP_021755152.1;THG19373.1	50S ribosomal protein L3, chloroplastic [Chenopodium quinoa];hypothetical protein TEA_000899 [Camellia sinensis var. sinensis]
HU04G01671	1.96292	AMP1	XP_019104203.1	PREDICTED: probable glutamate carboxypeptidase 2 [Beta vulgaris subsp. vulgaris]
HU03G00918	4.70574	SEOB	XP_021844911.1	protein SIEVE ELEMENT OCCLUSION B-like [Spinacia oleracea]
HU06G00957	1.37685	At5g05200	XP_021758249.1;XP_021737918.1	uncharacterized aarF domain-containing protein kinase At5g05200, chloroplastic-like [Chenopodium quinoa];uncharacterized aarF domain-containing protein kinase At5g05200, chloroplastic-like [Chenopodium quinoa]
HU09G00984	6.23899	At3g10080	XP_010683742.1	PREDICTED: germin-like protein subfamily 3 member 2 [Beta vulgaris subsp. vulgaris]
HU10G01956	6.19054	ATPC	KZV14195.1	hypothetical protein F511_44237 [Dorcoceras hygrometricum]
HU04G01932	1.42716	UNE12	XP_021843822.1	transcription factor UNE12 [Spinacia oleracea]
HU02G01558	1.21281	At4g11690	XP_010677381.1	PREDICTED: pentatricopeptide repeat-containing protein At4g11690 [Beta vulgaris subsp. vulgaris]
HU10G00653	2.84488	At1g68190	XP_021750713.1;XP_021727083.1	putative zinc finger protein At1g68190 [Chenopodium quinoa];putative zinc finger protein At1g68190 isoform X1 [Chenopodium quinoa]
HU05G00182	2.57271	At1g33260	XP_010677489.1	PREDICTED: probable receptor-like protein kinase At1g33260 [Beta vulgaris subsp. vulgaris]
HU08G02176	1.8446	rps5	XP_010686448.1	PREDICTED: 30S ribosomal protein S5, chloroplastic [Beta vulgaris subsp. vulgaris]
HU0G00018	5.50406	CYP71BE52	AZM65456.1	cytochrome P450 71D443-like protein [Sesuvium portulacastrum]
HU08G01955	3.86827	petM	XP_010263800.1	PREDICTED: uncharacterized protein LOC104601975 [Nelumbo nucifera]
[truncated: 1,032 more rows]

## Sheet: Cd-vs-CK, Up. DEG
GeneID	logFC	Gene_name	NR_annotation
novel.3820	3.14669	CEPR1	PREDICTED: receptor-like protein kinase HSL1 [Beta vulgaris subsp. vulgaris]
HU02G02724	1.42579	PIX13	probable serine/threonine-protein kinase PIX13 [Chenopodium quinoa]
HU06G01909	4.72409	At5g18500	probable receptor-like protein kinase At5g18500 [Spinacia oleracea]
HU01G01265	2.12788	RGI4	PREDICTED: probable LRR receptor-like serine/threonine-protein kinase At4g26540 [Beta vulgaris subsp. vulgaris]
HU06G00402	2.22491	At4g37250	probable LRR receptor-like serine/threonine-protein kinase At4g37250 [Spinacia oleracea]
HU03G01853	4.46591	ASK6	shaggy-related protein kinase zeta isoform X2 [Carica papaya]
HU02G00703	3.80943	SOBIR1	PREDICTED: leucine-rich repeat receptor-like serine/threonine/tyrosine-protein kinase SOBIR1 [Beta vulgaris subsp. vulgaris]
HU07G02015	2.94313	OsI_021818	serine/threonine-protein kinase D6PKL2 [Spinacia oleracea]
HU06G02385	1.65532	TDR	leucine-rich repeat receptor-like protein kinase TDR [Chenopodium quinoa]
HU06G00869	4.46158	MAPKKK20	mitogen-activated protein kinase kinase kinase 17-like [Spinacia oleracea]
HU10G00324	2.19372	At1g14390	PREDICTED: probable LRR receptor-like serine/threonine-protein kinase At1g14390 [Beta vulgaris subsp. vulgaris]
HU02G02585	2.20093	CIPK14	CBL-interacting serine/threonine-protein kinase 14-like [Spinacia oleracea]
HU05G01876	4.80559	MAPKKK20	mitogen-activated protein kinase kinase kinase 17-like [Spinacia oleracea]
HU02G01928	1.87368	At1g53420	PREDICTED: probable LRR receptor-like serine/threonine-protein kinase At5g10290 [Beta vulgaris subsp. vulgaris]
HU06G00619	1.95439	At5g57670	PREDICTED: serine/threonine-protein kinase CDL1 [Beta vulgaris subsp. vulgaris]
HU05G01942	1.7652	At5g24010	probable receptor-like protein kinase At5g24010 [Spinacia oleracea]
HU10G01886	5.63677	CRK6	PREDICTED: cysteine-rich receptor-like protein kinase 19 [Beta vulgaris subsp. vulgaris];hypothetical protein VITISV_034184 [Vitis vinifera]
HU05G02212	5.26847	SAPK2	SNF1-related protein kinase 2.7 [Sesuvium portulacastrum]
novel.22645	2.16773	At3g47110	receptor kinase-like protein Xa21 [Quercus suber];probable LRR receptor-like serine/threonine-protein kinase At3g47570 [Chenopodium quinoa]
HU05G01870	1.84322	SRK2E	sucrose nonfermenting 1-like protein kinase 2.3 [Sesuvium portulacastrum]
HU03G00897	3.04826	At3g03770	PREDICTED: probable inactive leucine-rich repeat receptor-like protein kinase At3g03770 isoform X1 [Beta vulgaris subsp. vulgaris]
HU09G01155	1.35142	STN8	serine/threonine-protein kinase STN8, chloroplastic [Chenopodium quinoa]
HU08G02020	2.1432	CRK4	cysteine-rich receptor-like protein kinase 25 isoform X3 [Spinacia oleracea]
HU08G02072	1.75878	SD113	G-type lectin S-receptor-like serine/threonine-protein kinase At1g11300 [Spinacia oleracea];serine/threonine-protein kinase PBS1 [Vigna unguiculata]
HU08G01644	1.02229	LECRK3	G-type lectin S-receptor-like serine/threonine-protein kinase LECRK3 [Chenopodium quinoa]
HU03G01397	1.83583	PERK11	probable receptor-like serine/threonine-protein kinase At5g57670 [Spinacia oleracea]
HU03G01991	2.25549	At1g60630	inactive leucine-rich repeat receptor-like serine/threonine-protein kinase At1g60630 [Chenopodium quinoa]
novel.20317	5.65856	CRK10	cysteine-rich receptor-like protein kinase 10 [Spinacia oleracea];cysteine-rich receptor-like protein kinase 10 [Chenopodium quinoa]
HU01G02152	1.4585	KING1	SNF1-related protein kinase regulatory subunit gamma-1 [Spinacia oleracea]
HU07G00213	5.03073	CCR4	serine/threonine-protein kinase-like protein CCR4 [Chenopodium quinoa]
HU01G02142	1.58193	At3g03770	probable inactive leucine-rich repeat receptor-like protein kinase At3g03770 isoform X2 [Chenopodium quinoa];leucine-rich repeat kinase-like protein [Atriplex canescens]
HU11G01902	3.18367	PERK2	probable LRR receptor-like serine/threonine-protein kinase At1g34110 [Chenopodium quinoa]
HU03G01662	1.98731	UNC	PREDICTED: serine/threonine-protein kinase UCNL [Beta vulgaris subsp. vulgaris]
HU10G00176	1.61946	SMR6	cyclin-dependent protein kinase inhibitor SMR15-like [Spinacia oleracea]
HU03G01748	1.78616	At4g29180	probable LRR receptor-like serine/threonine-protein kinase At1g05700 [Spinacia oleracea]
HU10G01232	1.75046	At3g28040	probably inactive leucine-rich repeat receptor-like protein kinase At3g28040 [Chenopodium quinoa];PREDICTED: probably inactive leucine-rich repeat receptor-like protein kinase At3g28040 [Beta vulgaris subsp. vulgaris]
HU03G00331	2.1982	TMK1	receptor protein kinase TMK1-like [Chenopodium quinoa];LOW QUALITY PROTEIN: receptor protein kinase TMK1-like [Chenopodium quinoa]
HU10G01512	2.26979	WNK11	probable serine/threonine-protein kinase WNK11 [Chenopodium quinoa]
HU02G01024	4.93615	-	putative inactive leucine-rich repeat receptor-like protein kinase IMK2 [Senna tora]
HU09G00951	1.60934	KIPK2	PREDICTED: serine/threonine-protein kinase KIPK2 [Beta vulgaris subsp. vulgaris]
HU07G00546	2.64668	CRPK1	probable LRR receptor-like serine/threonine-protein kinase At5g10290 [Spinacia oleracea];probable LRR receptor-like serine/threonine-protein kinase At1g34110 [Chenopodium quinoa]
HU10G01849	1.09411	CRK25	PREDICTED: putative receptor-like protein kinase At4g00960 [Beta vulgaris subsp. vulgaris]
HU09G01322	1.19964	PERK1	proline-rich receptor-like protein kinase PERK15 [Chenopodium quinoa];PREDICTED: proline-rich receptor-like protein kinase PERK15 [Beta vulgaris subsp. vulgaris]
HU01G02740	1.93468	STK38L	protein kinase MK6 [Mesembryanthemum crystallinum]
HU05G01340	3.1312	IRK	probable LRR receptor-like serine/threonine-protein kinase IRK [Chenopodium quinoa]
HU05G00182	1.94463	At1g33260	PREDICTED: probable receptor-like protein kinase At1g33260 [Beta vulgaris subsp. vulgaris]
HU06G00431	2.10422	At3g56050	probable inactive receptor-like protein kinase At3g56050 [Chenopodium quinoa]
HU08G00410	7.71814	RGI4	LRR receptor-like serine/threonine-protein kinase [Chenopodium quinoa]
HU04G01658	2.64749	EIX1	LRR receptor-like serine/threonine-protein kinase GSO1 [Chenopodium quinoa]
HU09G01778	3.17686	At2g41970	probable protein kinase At2g41970 [Chenopodium quinoa]
HU05G00613	1.38143	At1g63430	PREDICTED: probable LRR receptor-like serine/threonine-protein kinase At1g63430 isoform X2 [Beta vulgaris subsp. vulgaris]
HU02G02052	1.08734	SD25	G-type lectin S-receptor-like serine/threonine-protein kinase SD2-5 [Chenopodium quinoa]
HU01G01996	1.33767	STY13	serine/threonine-protein kinase HT1-like [Chenopodium quinoa]
HU08G01030	2.02654	HPCA1	probable leucine-rich repeat receptor-like protein kinase At5g49770 isoform X1 [Chenopodium quinoa];probable leucine-rich repeat receptor-like protein kinase At5g49770 [Spinacia oleracea]
novel.5280	2.68598	RE1	Cysteine-rich RLK (receptor-like protein kinase) 8 [Artemisia annua]
HU01G02024	4.36176	WAG1	PREDICTED: serine/threonine-protein kinase WAG1 [Beta vulgaris subsp. vulgaris]
HU08G00788	1.30338	At5g59700	PREDICTED: probable receptor-like protein kinase At5g59700 [Beta vulgaris subsp. vulgaris]
HU01G00139	1.37553	At1g49730	probable receptor-like protein kinase At1g49730 [Spinacia oleracea]
HU02G00093	-4.82852	At1g53430	PREDICTED: probable LRR receptor-like serine/threonine-protein kinase At1g53430 [Beta vulgaris subsp. vulgaris];probable LRR receptor-like serine/threonine-protein kinase At1g53430 [Chenopodium quinoa]
HU06G02338	-7.49816	CSLG2	cellulose synthase-like protein G2 [Chenopodium quinoa];PREDICTED: serine/threonine-protein kinase BLUS1 [Beta vulgaris subsp. vulgaris];PREDICTED: cellulose synthase-like protein G2 [Beta vulgaris subsp. vulgaris]
HU04G00442	-1.45491	PBL19	probable serine/threonine-protein kinase PBL19 [Chenopodium quinoa]
HU01G01120	-3.82626	BUB1	PREDICTED: mitotic checkpoint serine/threonine-protein kinase BUB1 [Beta vulgaris subsp. vulgaris]
HU10G01894	-5.80699	CRK10	cysteine-rich receptor-like protein kinase 10 [Chenopodium quinoa]
HU03G01868	-1.07523	SIS8	PREDICTED: serine/threonine-protein kinase EDR1 isoform X2 [Beta vulgaris subsp. vulgaris];PREDICTED: serine/threonine-protein kinase EDR1 isoform X3 [Beta vulgaris subsp. vulgaris];serine/threonine-protein kinase EDR1-like isoform X4 [Spinacia oleracea]
HU0G00145	-3.74465	CRK25	cysteine-rich receptor-like protein kinase 10 [Chenopodium quinoa]
HU03G01139	-4.95276	RBK2	PREDICTED: receptor-like cytosolic serine/threonine-protein kinase RBK2 isoform X2 [Beta vulgaris subsp. vulgaris]
HU03G00239	-2.48021	At4g37250	PREDICTED: probable LRR receptor-like serine/threonine-protein kinase At4g37250 [Beta vulgaris subsp. vulgaris]
HU10G01828	-1.82569	B120	G-type lectin S-receptor-like serine/threonine-protein kinase B120 [Spinacia oleracea]
novel.20314	-1.77156	CRK25	cysteine-rich receptor-like protein kinase 10 isoform X1 [Chenopodium quinoa]
HU03G02190	-2.40086	MKK6	mitogen-activated protein kinase kinase 6-like [Chenopodium quinoa]
novel.20313	-2.27008	CRK6	PREDICTED: putative receptor-like protein kinase At4g00960 [Beta vulgaris subsp. vulgaris]
HU03G02910	-1.7303	CIPK24	PREDICTED: CBL-interacting serine/threonine-protein kinase 24 [Beta vulgaris subsp. vulgaris]
HU05G01699	-1.57847	LRK10L-1.4	LEAF RUST 10 DISEASE-RESISTANCE LOCUS RECEPTOR-LIKE PROTEIN KINASE-like 1.3 isoform X2 [Spinacia oleracea];LEAF RUST 10 DISEASE-RESISTANCE LOCUS RECEPTOR-LIKE PROTEIN KINASE-like 1.4 isoform X1 [Spinacia oleracea]
novel.20333	-3.20536	CRK10	cysteine-rich receptor-like protein kinase 10 [Chenopodium quinoa];cysteine-rich receptor-like protein kinase 10 [Spinacia oleracea]
HU08G01100	-2.51022	WNK1	PREDICTED: probable serine/threonine-protein kinase WNK9 [Beta vulgaris subsp. vulgaris]
novel.15910	-3.5074	At5g24080	G-type lectin S-receptor-like serine/threonine-protein kinase At5g24080 [Chenopodium quinoa]
HU03G00398	-5.43041	At5g57670	PREDICTED: probable receptor-like protein kinase At5g18500 isoform X2 [Beta vulgaris subsp. vulgaris]
novel.22232	-2.87423	At3g47570	probable LRR receptor-like serine/threonine-protein kinase At3g47570 [Chenopodium quinoa]
HU06G00100	-2.51858	FLR1	hypothetical protein SOVF_144190 [Spinacia oleracea];PREDICTED: probable leucine-rich repeat receptor-like protein kinase At1g35710 [Beta vulgaris subsp. vulgaris]
HU06G02547	-3.19193	EIX1	PREDICTED: LRR receptor-like serine/threonine-protein kinase GSO2 [Beta vulgaris subsp. vulgaris]
HU04G01955	-1.96626	NEK3	hypothetical protein MANES_08G085600 [Manihot esculenta];hypothetical protein GH714_003061 [Hevea brasiliensis];serine/threonine-protein kinase Nek2-like, partial [Quercus suber];hypothetical protein VITISV_025700 [Vitis vinifera]
HU01G00585	-2.78901	CIPK25	PREDICTED: CBL-interacting serine/threonine-protein kinase 5 [Beta vulgaris subsp. vulgaris]
HU02G02923	-4.26585	Map3k1	PREDICTED: mitogen-activated protein kinase kinase kinase 1 [Beta vulgaris subsp. vulgaris]
HU05G00722	-3.00325	IMK3	probably inactive leucine-rich repeat receptor-like protein kinase IMK2 [Chenopodium quinoa]
HU08G02017	-1.31534	CRK6	cysteine-rich receptor-like protein kinase 15 [Chenopodium quinoa];PREDICTED: LOW QUALITY PROTEIN: uncharacterized protein LOC104590182 [Nelumbo nucifera]
HU03G01635	-1.53667	CPK7	PREDICTED: calcium-dependent protein kinase 8 [Beta vulgaris subsp. vulgaris];calcium-dependent protein kinase 8-like [Chenopodium quinoa]
HU06G00307	-1.21833	BAM1	leucine-rich repeat receptor-like serine/threonine-protein kinase BAM1 [Chenopodium quinoa]
HU03G00115	-2.57819	At2g16250	probable LRR receptor-like serine/threonine-protein kinase At2g16250 [Chenopodium quinoa]
HU03G02959	-1.35985	RLP1	PREDICTED: probable LRR receptor-like serine/threonine-protein kinase At1g34110 [Nicotiana sylvestris];receptor-like protein 9a isoform X1 [Vitis riparia]
HU08G02268	-2.19793	PK1	putative receptor protein kinase ZmPK1 [Chenopodium quinoa]
HU05G01451	-1.77494	Dyrk3	probable serine/threonine-protein kinase yakA [Spinacia oleracea]
novel.7636	-1.65861	At4g29180	probable LRR receptor-like serine/threonine-protein kinase At4g29180 [Chenopodium quinoa]
HU08G02038	-3.13145	CRK10	PREDICTED: cysteine-rich receptor-like protein kinase 10, partial [Vitis vinifera];Cysteine-rich receptor-like protein kinase 25, partial [Mucuna pruriens];hypothetical protein TanjilG_19548 [Lupinus angustifolius]
novel.20315	-2.00517	CRK25	cysteine-rich receptor-like protein kinase 10 [Chenopodium quinoa];cysteine-rich receptor-like protein kinase 10 isoform X1 [Chenopodium quinoa];PREDICTED: cysteine-rich receptor-like protein kinase 10 [Beta vulgaris subsp. vulgaris];putative receptor-like protein kinase At4g00960 [Chenopodium quinoa];cysteine-rich receptor-like protein kinase 10 isoform X2 [Chenopodium quinoa];cysteine-rich rece…
HU11G01969	-2.37582	D6PKL2	serine/threonine-protein kinase D6PKL1-like [Chenopodium quinoa]
HU08G02025	-2.39006	CRK25	cysteine-rich receptor-like protein kinase 10 isoform X1 [Chenopodium quinoa]
HU01G00837	-1.77901	At4g27290	PREDICTED: G-type lectin S-receptor-like serine/threonine-protein kinase At4g27290 [Vitis vinifera];G-type lectin S-receptor-like serine/threonine-protein kinase At4g27290 [Spinacia oleracea]
HU02G00787	-2.47253	PBL26	hypothetical protein DKX38_005396 [Salix brachista];probable serine/threonine-protein kinase PBL24 [Chenopodium quinoa];PREDICTED: serine/threonine-protein kinase CDL1 [Beta vulgaris subsp. vulgaris]
HU05G01366	-1.19119	CIPK2	CBL-interacting protein kinase 2-like [Spinacia oleracea]
HU06G01123	-3.49711	D6PKL2	serine/threonine-protein kinase D6PK [Spinacia oleracea]
HU04G00226	-2.02209	YDA	mitogen-activated protein kinase kinase kinase YODA [Prunus persica];hypothetical protein F0562_013218 [Nyssa sinensis];hypothetical protein PRUPE_5G102100 [Prunus persica]
HU03G02584	-2.4854	At2g23950	probable LRR receptor-like serine/threonine-protein kinase At4g30520 isoform X1 [Spinacia oleracea];probable LRR receptor-like serine/threonine-protein kinase At4g30520 isoform X2 [Spinacia oleracea]
HU06G00653	-3.74145	LRK10L-1.3	LEAF RUST 10 DISEASE-RESISTANCE LOCUS RECEPTOR-LIKE PROTEIN KINASE-like 1.4 isoform X1 [Spinacia oleracea];LEAF RUST 10 DISEASE-RESISTANCE LOCUS RECEPTOR-LIKE PROTEIN KINASE-like 1.4 isoform X3 [Spinacia oleracea]
HU08G02035	-4.03473	CRK25	cysteine-rich receptor-like protein kinase 25 isoform X3 [Spinacia oleracea];PREDICTED: cysteine-rich receptor-like protein kinase 10 [Beta vulgaris subsp. vulgaris]
HU10G01830	-1.38522	SD18	receptor-like serine/threonine-protein kinase SD1-8 isoform X2 [Spinacia oleracea]
HU10G00528	-1.37298	PERK9	PREDICTED: proline-rich receptor-like protein kinase PERK9 [Beta vulgaris subsp. vulgaris]
HU11G01486	-3.35744	MPS1	PREDICTED: serine/threonine-protein kinase mph1 isoform X2 [Beta vulgaris subsp. vulgaris];PREDICTED: probable serine/threonine-protein kinase mps1 isoform X1 [Beta vulgaris subsp. vulgaris]
HU03G01438	-2.87515	HASPIN	PREDICTED: serine/threonine-protein kinase haspin homolog [Beta vulgaris subsp. vulgaris]
HU06G02000	-1.67779	NPK1	mitogen-activated protein kinase kinase kinase NPK1-like isoform X1 [Chenopodium quinoa];mitogen-activated protein kinase kinase kinase NPK1-like [Chenopodium quinoa]
HU08G02005	-3.94989	PBS1	Serine/threonine protein kinase [Handroanthus impetiginosus];serine/threonine-protein kinase PBS1 [Vigna unguiculata]
HU10G00390	-1.59677	ILK1	hypothetical protein CRG98_004164 [Punica granatum];serine/threonine-protein kinase STY46-like [Chenopodium quinoa];serine/threonine-protein kinase STY46-like [Chenopodium quinoa]
HU05G01258	-1.4395	HPCA1	probable leucine-rich repeat receptor-like protein kinase At5g49770 [Spinacia oleracea]
novel.12499	-3.90381	ATPK2	PREDICTED: serine/threonine-protein kinase AtPK2/AtPK19 [Beta vulgaris subsp. vulgaris]
HU06G02546	-2.66068	EIX2	LRR receptor-like serine/threonine-protein kinase FLS2 [Chenopodium quinoa]
HU06G01756	-1.60947	At1g56140	probable LRR receptor-like serine/threonine-protein kinase At1g56140 isoform X1 [Spinacia oleracea];PREDICTED: probable LRR receptor-like serine/threonine-protein kinase At1g56140 [Beta vulgaris subsp. vulgaris]
HU10G01829	-1.79198	SD18	receptor-like serine/threonine-protein kinase SD1-8 [Chenopodium quinoa]
HU01G00395	-1.74362	CRK5	Cdpk-related protein kinase [Thalictrum thalictroides];PREDICTED: CDPK-related kinase 5-like [Gossypium raimondii]
HU04G00369	-1.83459	WNK8	PREDICTED: probable serine/threonine-protein kinase WNK10 isoform X1 [Beta vulgaris subsp. vulgaris];PREDICTED: serine/threonine-protein kinase WNK8 isoform X2 [Beta vulgaris subsp. vulgaris]
HU09G01154	-2.11598	ATPK2	serine-threonine protein kinase 2 [Sesuvium portulacastrum]
HU02G01898	-1.46937	At2g45590	PREDICTED: receptor-like serine/threonine-protein kinase At4g25390 [Beta vulgaris subsp. vulgaris]
HU04G01766	-1.60371	CES101	G-type lectin S-receptor-like serine/threonine-protein kinase CES101 isoform X2 [Spinacia oleracea];G-type lectin S-receptor-like serine/threonine-protein kinase At1g67520 isoform X1 [Spinacia oleracea];PREDICTED: G-type lectin S-receptor-like serine/threonine-protein kinase At1g67520 [Beta vulgaris subsp. vulgaris]
HU03G00515	-2.95456	CIPK25	PREDICTED: CBL-interacting serine/threonine-protein kinase 5 [Beta vulgaris subsp. vulgaris]
HU04G02056	-3.27859	WNK3	PREDICTED: probable serine/threonine-protein kinase WNK3 isoform X3 [Beta vulgaris subsp. vulgaris]
HU06G02429	-2.32	CRPK1	PREDICTED: probable LRR receptor-like serine/threonine-protein kinase At5g10290 [Beta vulgaris subsp. vulgaris]
HU04G01973	-2.73455	DRT100	PREDICTED: probable leucine-rich repeat receptor-like protein kinase At1g35710 [Beta vulgaris subsp. vulgaris]
novel.12775	-1.41368	CRK6	uncharacterized protein LOC110731175 [Chenopodium quinoa];cysteine-rich receptor-like protein kinase 15 [Chenopodium quinoa];cysteine-rich receptor-like protein kinase 25 isoform X2 [Chenopodium quinoa];cysteine-rich receptor-like protein kinase 25 isoform X1 [Chenopodium quinoa]
HU01G02380	-3.60971	IBS1	probable serine/threonine-protein kinase At1g54610 [Chenopodium quinoa]
HU09G00500	-2.53501	RUK	serine/threonine-protein kinase RUNKEL-like [Chenopodium quinoa]
HU10G01850	-3.45375	CRK6	PREDICTED: putative receptor-like protein kinase At4g00960 [Beta vulgaris subsp. vulgaris];putative receptor-like protein kinase At4g00960 isoform X2 [Chenopodium quinoa]
HU11G00366	-2.39998	RIPK	PREDICTED: serine/threonine-protein kinase At5g01020 [Beta vulgaris subsp. vulgaris]
HU03G01754	-1.53094	At4g27290	G-type lectin S-receptor-like serine/threonine-protein kinase At4g27290 isoform X1 [Spinacia oleracea];LOW QUALITY PROTEIN: uncharacterized protein LOC110729958 [Chenopodium quinoa];G-type lectin S-receptor-like serine/threonine-protein kinase At4g27290 [Chenopodium quinoa]
HU0G00234	-8.32769	RLP1	PREDICTED: probable LRR receptor-like serine/threonine-protein kinase At4g36180 isoform X2 [Beta vulgaris subsp. vulgaris]
HU03G02431	-5.35794	RIPK	PREDICTED: serine/threonine-protein kinase At5g01020 [Beta vulgaris subsp. vulgaris]
HU08G02274	-1.82201	-	probable serine/threonine-protein kinase clkA [Chenopodium quinoa]
HU07G02259	-1.85771	PCRK2	probable serine/threonine-protein kinase PBL19 [Chenopodium quinoa]

## Sheet: D-vs-CK, Up. DEG
GeneID	logFC	Gene_name	NR_annotation
HU06G01394	2.91631	PK1	PREDICTED: putative receptor protein kinase ZmPK1 [Beta vulgaris subsp. vulgaris]
HU10G01833	1.04785	At1g11410	G-type lectin S-receptor-like serine/threonine-protein kinase At1g11410 [Chenopodium quinoa];G-type lectin S-receptor-like serine/threonine-protein kinase At1g11410 [Chenopodium quinoa];G-type lectin S-receptor-like serine/threonine-protein kinase RKS1 [Spinacia oleracea]
HU04G01681	3.43855	EIX1	PREDICTED: LRR receptor-like serine/threonine-protein kinase FLS2 [Beta vulgaris subsp. vulgaris]
HU03G01853	2.53056	ASK6	shaggy-related protein kinase zeta isoform X2 [Carica papaya]
HU04G01658	3.17465	EIX1	LRR receptor-like serine/threonine-protein kinase GSO1 [Chenopodium quinoa]
HU07G00213	3.91081	CCR4	serine/threonine-protein kinase-like protein CCR4 [Chenopodium quinoa]
novel.8045	2.07389	MPK3	PREDICTED: mitogen-activated protein kinase 3 [Beta vulgaris subsp. vulgaris];mitogen-activated protein kinase 3 isoform X2 [Hibiscus syriacus]
HU11G01214	1.72477	CTR1	serine/threonine-protein kinase CTR1-like [Chenopodium quinoa];serine/threonine-protein kinase CTR1-like [Chenopodium quinoa]
HU01G02380	-1.81666	IBS1	probable serine/threonine-protein kinase At1g54610 [Chenopodium quinoa]
HU03G00398	-2.78717	At5g57670	PREDICTED: probable receptor-like protein kinase At5g18500 isoform X2 [Beta vulgaris subsp. vulgaris]
HU03G00487	-1.02689	TOR	serine/threonine-protein kinase TOR-like [Chenopodium quinoa]
HU05G02275	-1.12426	BAM1	leucine-rich repeat receptor-like serine/threonine-protein kinase BAM1 [Chenopodium quinoa]
HU05G00601	-1.25669	EDR1	PREDICTED: serine/threonine-protein kinase B-raf isoform X3 [Beta vulgaris subsp. vulgaris];probable tyrosine-protein kinase DDB_G0283397 [Chenopodium quinoa]
HU03G02584	-1.61514	At2g23950	probable LRR receptor-like serine/threonine-protein kinase At4g30520 isoform X1 [Spinacia oleracea];probable LRR receptor-like serine/threonine-protein kinase At4g30520 isoform X2 [Spinacia oleracea]
HU11G00604	-1.77006	CIPK21	CBL-interacting protein kinase 14 [Vitis amurensis]
HU03G00067	-1.31592	Smg1	serine/threonine-protein kinase SMG1-like [Spinacia oleracea]
HU08G01253	-1.30034	CPK17	calcium-dependent protein kinase 17-like [Chenopodium quinoa]
HU01G02530	-1.44523	ATM	PREDICTED: serine/threonine-protein kinase ATM isoform X2 [Beta vulgaris subsp. vulgaris];PREDICTED: serine/threonine-protein kinase ATM isoform X3 [Beta vulgaris subsp. vulgaris]
HU09G01735	-4.41421	RLP46	leucine-rich repeat receptor protein kinase MSP1-like [Chenopodium quinoa]
HU02G00358	-1.02534	STY46	serine/threonine-protein kinase STY46-like [Chenopodium quinoa];ARF guanine-nucleotide exchange factor GNOM-like [Chenopodium quinoa];serine/threonine-protein kinase STY46-like [Gossypium australe]

## Sheet: M-vs-CK Up. DEG
GeneID	logFC	Gene_name	NR_annotation
HU03G00331	-1.73741	TMK1	receptor protein kinase TMK1-like [Chenopodium quinoa];LOW QUALITY PROTEIN: receptor protein kinase TMK1-like [Chenopodium quinoa]
HU06G00619	-1.30808	At5g57670	PREDICTED: serine/threonine-protein kinase CDL1 [Beta vulgaris subsp. vulgaris]
HU03G01662	-1.67183	UNC	PREDICTED: serine/threonine-protein kinase UCNL [Beta vulgaris subsp. vulgaris]
HU05G02102	-1.91177	At4g36180	Putative LRR receptor-like serine/threonine-protein kinase [Glycine soja]
HU10G01742	-1.05032	STN7	serine/threonine-protein kinase STN7, chloroplastic-like [Chenopodium quinoa];serine/threonine-protein kinase STN7, chloroplastic-like [Chenopodium quinoa]
HU09G01322	-1.83655	PERK1	proline-rich receptor-like protein kinase PERK15 [Chenopodium quinoa];PREDICTED: proline-rich receptor-like protein kinase PERK15 [Beta vulgaris subsp. vulgaris]
HU11G00737	-1.09954	At4g30520	probable LRR receptor-like serine/threonine-protein kinase At4g30520 isoform X2 [Spinacia oleracea];PREDICTED: probable LRR receptor-like serine/threonine-protein kinase At2g23950 isoform X1 [Beta vulgaris subsp. vulgaris]
HU09G01540	-2.93864	ERECTA	LRR receptor-like serine/threonine-protein kinase ERECTA [Chenopodium quinoa]
HU05G02275	-1.53272	BAM1	leucine-rich repeat receptor-like serine/threonine-protein kinase BAM1 [Chenopodium quinoa]
HU05G01048	-1.18248	BAM1	PREDICTED: leucine-rich repeat receptor-like serine/threonine-protein kinase BAM1 [Beta vulgaris subsp. vulgaris]
HU09G01158	-1.43952	FER	receptor-like protein kinase FERONIA [Chenopodium quinoa]
HU02G03030	-3.24149	ERECTA	LRR receptor-like serine/threonine-protein kinase ERECTA [Chenopodium quinoa]
HU01G00755	-1.32651	PERK1	PREDICTED: proline-rich receptor-like protein kinase PERK15 [Beta vulgaris subsp. vulgaris]
HU02G01024	-1.54532	-	putative inactive leucine-rich repeat receptor-like protein kinase IMK2 [Senna tora]
HU02G00551	-1.14289	PBL13	hypothetical protein SOVF_000410 [Spinacia oleracea];serine/threonine-protein kinase RIPK-like [Chenopodium quinoa]
HU06G01949	-1.56829	PTI13	PTI1-like tyrosine-protein kinase 1 isoform X1 [Chenopodium quinoa]
HU02G01519	-1.08331	STY17	mitogen-activated protein kinase kinase kinase-like [Chenopodium quinoa]
HU01G02704	-1.89346	HOP	PREDICTED: ankyrin repeat and protein kinase domain-containing protein 1-like isoform X1 [Beta vulgaris subsp. vulgaris];hypothetical protein F0562_021181 [Nyssa sinensis]
HU06G01950	-1.0232	PTI11	PTI1-like tyrosine-protein kinase 3 isoform X2 [Chenopodium quinoa]
HU04G02191	-1.549	FEI1	LRR receptor-like serine/threonine-protein kinase FEI 2 [Chenopodium quinoa]
HU02G00483	-1.22	PERK8	PREDICTED: proline-rich receptor-like protein kinase PERK9 [Beta vulgaris subsp. vulgaris]
HU08G02021	-2.38886	CRK10	cysteine-rich receptor-like protein kinase 25 isoform X3 [Spinacia oleracea];cysteine-rich receptor-like protein kinase 10 [Chenopodium quinoa]
HU02G03106	-1.53932	PBL17	probable serine/threonine-protein kinase PBL17 [Chenopodium quinoa]
HU09G01100	-1.5726	CIPK18	PREDICTED: CBL-interacting protein kinase 18 [Beta vulgaris subsp. vulgaris]
HU01G01918	-1.66495	THE1	PREDICTED: receptor-like protein kinase THESEUS 1 [Beta vulgaris subsp. vulgaris]
HU06G02386	-1.64317	TDR	leucine-rich repeat receptor-like protein kinase TDR [Chenopodium quinoa]
HU02G01268	-1.12224	HAR1	receptor protein kinase CLAVATA1-like [Spinacia oleracea]
HU03G01991	-1.18219	At1g60630	inactive leucine-rich repeat receptor-like serine/threonine-protein kinase At1g60630 [Chenopodium quinoa]
HU02G01615	-2.08106	BSK5	probable serine/threonine-protein kinase BSK3 [Chenopodium quinoa]
HU09G00300	-1.25108	SELMODRAFT_444075	PREDICTED: inactive protein kinase SELMODRAFT_444075 [Beta vulgaris subsp. vulgaris]
HU06G02541	-1.40155	At5g24010	probable receptor-like protein kinase At5g24010 [Chenopodium quinoa]
HU07G00166	-1.95215	CIPK9	CBL-interacting serine/threonine-protein kinase 9-like [Chenopodium quinoa]
HU06G00947	-1.0689	IRK	probable LRR receptor-like serine/threonine-protein kinase IRK [Spinacia oleracea]
HU05G02273	-1.69683	HSL2	LRR receptor-like serine/threonine-protein kinase HSL2 [Spinacia oleracea]
HU02G02929	-1.2802	SKM1	probably inactive leucine-rich repeat receptor-like protein kinase At2g25790 [Chenopodium quinoa]
HU09G01862	-1.5753	PXC3	PREDICTED: leucine-rich repeat receptor-like tyrosine-protein kinase PXC3 [Beta vulgaris subsp. vulgaris]
HU06G02385	-1.59398	TDR	leucine-rich repeat receptor-like protein kinase TDR [Chenopodium quinoa]
HU09G00220	-1.24804	NEK5	PREDICTED: serine/threonine-protein kinase Nek5 [Beta vulgaris subsp. vulgaris]

## Sheet: CdS-Ck
GeneID	logFC	Gene_name	NR_annotation
HU08G01127	2.37636	At1g54610	probable serine/threonine-protein kinase At1g54610 isoform X2 [Chenopodium quinoa]
HU03G01991	3.17819	At1g60630	inactive leucine-rich repeat receptor-like serine/threonine-protein kinase At1g60630 [Chenopodium quinoa]
HU09G01778	2.4677	At2g41970	probable protein kinase At2g41970 [Chenopodium quinoa]
HU01G02024	3.67339	WAG1	PREDICTED: serine/threonine-protein kinase WAG1 [Beta vulgaris subsp. vulgaris]
HU02G01024	4.91934	-	putative inactive leucine-rich repeat receptor-like protein kinase IMK2 [Senna tora]
HU06G00947	1.90211	IRK	probable LRR receptor-like serine/threonine-protein kinase IRK [Spinacia oleracea]
HU04G01658	3.35655	EIX1	LRR receptor-like serine/threonine-protein kinase GSO1 [Chenopodium quinoa]
HU09G01862	2.75876	PXC3	PREDICTED: leucine-rich repeat receptor-like tyrosine-protein kinase PXC3 [Beta vulgaris subsp. vulgaris]
HU06G02385	2.91351	TDR	leucine-rich repeat receptor-like protein kinase TDR [Chenopodium quinoa]
HU03G00331	3.18876	TMK1	receptor protein kinase TMK1-like [Chenopodium quinoa];LOW QUALITY PROTEIN: receptor protein kinase TMK1-like [Chenopodium quinoa]
HU04G02191	2.64765	FEI1	LRR receptor-like serine/threonine-protein kinase FEI 2 [Chenopodium quinoa]
HU05G02102	4.98213	At4g36180	Putative LRR receptor-like serine/threonine-protein kinase [Glycine soja]
HU03G00398	-5.28793	At5g57670	PREDICTED: probable receptor-like protein kinase At5g18500 isoform X2 [Beta vulgaris subsp. vulgaris]
novel.8932	-1.88833	RLP13	hypothetical protein EZV62_013294 [Acer yangbiense];LRR receptor-like serine/threonine-protein kinase [Actinidia chinensis var. chinensis];LRR receptor-like serine/threonine-protein kinase EFR [Chenopodium quinoa];receptor like protein 21-like isoform X1 [Populus alba];receptor like protein 45 [Actinidia rufa];hypothetical protein SADUNF_Sadunf10G0076900 [Salix dunnii]
HU09G00500	-2.19966	RUK	serine/threonine-protein kinase RUNKEL-like [Chenopodium quinoa]
HU08G02038	-3.71958	CRK10	PREDICTED: cysteine-rich receptor-like protein kinase 10, partial [Vitis vinifera];Cysteine-rich receptor-like protein kinase 25, partial [Mucuna pruriens];hypothetical protein TanjilG_19548 [Lupinus angustifolius]
HU08G02035	-4.10529	CRK25	cysteine-rich receptor-like protein kinase 25 isoform X3 [Spinacia oleracea];PREDICTED: cysteine-rich receptor-like protein kinase 10 [Beta vulgaris subsp. vulgaris]
HU06G02338	-7.6386	CSLG2	cellulose synthase-like protein G2 [Chenopodium quinoa];PREDICTED: serine/threonine-protein kinase BLUS1 [Beta vulgaris subsp. vulgaris];PREDICTED: cellulose synthase-like protein G2 [Beta vulgaris subsp. vulgaris]
HU02G00093	-5.00452	At1g53430	PREDICTED: probable LRR receptor-like serine/threonine-protein kinase At1g53430 [Beta vulgaris subsp. vulgaris];probable LRR receptor-like serine/threonine-protein kinase At1g53430 [Chenopodium quinoa]
HU01G00585	-3.4035	CIPK25	PREDICTED: CBL-interacting serine/threonine-protein kinase 5 [Beta vulgaris subsp. vulgaris]
HU0G00234	-8.89047	RLP1	PREDICTED: probable LRR receptor-like serine/threonine-protein kinase At4g36180 isoform X2 [Beta vulgaris subsp. vulgaris]
novel.12499	-3.77648	ATPK2	PREDICTED: serine/threonine-protein kinase AtPK2/AtPK19 [Beta vulgaris subsp. vulgaris]
HU11G01969	-2.37348	D6PKL2	serine/threonine-protein kinase D6PKL1-like [Chenopodium quinoa]

## Sheet: CdD-vs-Ck
GeneID	logFC	Gene_name	NR_annotation
HU05G00182	1.30758	At1g33260	PREDICTED: probable receptor-like protein kinase At1g33260 [Beta vulgaris subsp. vulgaris]
HU06G02031	1.53191	WNK1	probable serine/threonine-protein kinase WNK9 [Chenopodium quinoa];serine/threonine-protein kinase WNK1-like, partial [Carica papaya];PREDICTED: probable serine/threonine-protein kinase WNK9 isoform X1 [Beta vulgaris subsp. vulgaris]
HU08G02266	1.5128	At1g34300	G-type lectin S-receptor-like serine/threonine-protein kinase At2g19130 [Spinacia oleracea]
HU05G01164	1.79952	CRK25	TPA_asm: hypothetical protein HUJ06_022094 [Nelumbo nucifera];PREDICTED: putative receptor-like protein kinase At4g00960 [Beta vulgaris subsp. vulgaris];cysteine-rich receptor-like protein kinase 15 [Chenopodium quinoa];Cysteine-rich receptor-like protein kinase 25 [Vitis vinifera];cysteine-rich receptor-like protein kinase 15 [Spinacia oleracea];PREDICTED: cysteine-rich repeat secretory protein …
HU06G00006	1.36236	CIPK14	CBL-interacting serine/threonine-protein kinase 11-like [Chenopodium quinoa]
HU06G02540	1.63319	EIX2	LRR receptor-like serine/threonine-protein kinase FLS2 [Spinacia oleracea]
novel.8931	1.36281	RLP21	receptor like protein 45 [Actinidia rufa];receptor-like protein 15 isoform X1 [Populus trichocarpa];probably inactive leucine-rich repeat receptor-like protein kinase At2g25790 [Chenopodium quinoa];LRR receptor-like serine/threonine-protein kinase EFR [Chenopodium quinoa];hypothetical protein F0562_030211 [Nyssa sinensis];hypothetical protein C3L33_05268, partial [Rhododendron williamsianum];rece…
HU09G01540	-2.16146	ERECTA	LRR receptor-like serine/threonine-protein kinase ERECTA [Chenopodium quinoa]
HU07G00126	-1.80658	WNK4	PREDICTED: probable serine/threonine-protein kinase WNK10 [Beta vulgaris subsp. vulgaris]
HU01G00585	-1.98774	CIPK25	PREDICTED: CBL-interacting serine/threonine-protein kinase 5 [Beta vulgaris subsp. vulgaris]
novel.20321	-2.09664	CRK10	cysteine-rich receptor-like protein kinase 10 isoform X1 [Chenopodium quinoa];cysteine-rich receptor-like protein kinase 10 isoform X2 [Chenopodium quinoa]

## Sheet: CdD-vs-CdDM
GeneID	logFC	Pvalue	FDR	Gene_name	NR_ID	NR_annotation
HU01G00712	4.30757	0.00123493	0.0430336	PDR1	XP_021848204.1	pleiotropic drug resistance protein 1 [Spinacia oleracea]
HU01G00442	5.03991	0.00020006	0.0114178	-	-	-
HU06G00395	7.20643	0.000275382	0.0143847	GH3.1	XP_010679563.1	PREDICTED: probable indole-3-acetic acid-amido synthetase GH3.1 [Beta vulgaris subsp. vulgaris]
HU06G00809	8.14898	0.000236237	0.0127979	ABCG1	XP_021752599.1	ABC transporter G family member 11-like [Chenopodium quinoa]
HU03G02928	3.52381	0.000111728	0.00724128	-	XP_021741754.1	cucumber peeling cupredoxin-like [Chenopodium quinoa]
HU04G02096	6.55972	0.00021931	0.0121944	PPT2	KAF5957516.1;XP_016728122.1	hypothetical protein HYC85_004741 [Camellia sinensis];PREDICTED: triose phosphate/phosphate translocator, non-green plastid, chloroplastic-like isoform X2 [Gossypium hirsutum]
HU04G00167	13.2829	4.91314e-11	1.20852e-07	TLP	XP_010676518.1	PREDICTED: protein P21 [Beta vulgaris subsp. vulgaris]
HU06G02406	10.1761	2.83537e-05	0.00253767	TPPA	KNA17803.1	hypothetical protein SOVF_076230 [Spinacia oleracea]
HU01G00526	12.7414	5.05243e-08	2.22443e-05	-	XP_021864305.1	pathogenesis-related protein PR-1 type-like [Spinacia oleracea]
HU03G02606	10.1891	2.59081e-07	6.716e-05	CjBAp12	XP_021731374.1	EG45-like domain containing protein [Chenopodium quinoa]
novel.15784	9.41257	3.8299e-05	0.00319009	-	KMS99801.1	hypothetical protein BVRB_1g020540 [Beta vulgaris subsp. vulgaris]
HU02G00965	6.62718	4.19124e-05	0.00340916	PED1	XP_010696158.1	PREDICTED: 3-ketoacyl-CoA thiolase 2, peroxisomal [Beta vulgaris subsp. vulgaris]
HU06G00681	5.2404	0.00123579	0.0430336	CYP735A2	KMT18554.1	hypothetical protein BVRB_2g026880 [Beta vulgaris subsp. vulgaris]
HU02G00589	2.59771	0.00111036	0.0405772	FAB1B	XP_010685217.1	PREDICTED: 1-phosphatidylinositol-3-phosphate 5-kinase FAB1B [Beta vulgaris subsp. vulgaris]
novel.18000	9.52325	5.78626e-09	4.11522e-06	PNC2	XP_021838020.1	peroxidase 60-like [Spinacia oleracea]
HU03G02067	3.10648	5.97474e-05	0.00454031	POT1	XP_021776517.1	potassium transporter 1-like isoform X1 [Chenopodium quinoa]
novel.266	6.39273	2.63526e-05	0.00242838	-	AYU58896.1	phenylcoumaran benzylic ether reductase-like protein, partial [Ariocarpus retusus]
HU06G01150	8.17966	4.77071e-07	9.94926e-05	PCO2	XP_021866010.1	plant cysteine oxidase 2-like [Spinacia oleracea]
HU07G00040	24.0126	5.21337e-07	0.000107114	ACS2	BAK19924.1	1-aminocyclopropane-1-carboxylate synthase [Dianthus petraeus]
HU02G01891	5.02299	0.000644421	0.0272714	At5g51830	XP_010693442.1	PREDICTED: probable fructokinase-7 [Beta vulgaris subsp. vulgaris]
HU07G01630	6.28952	0.000197109	0.0112726	UGT87A2	XP_038693762.1;XP_034687230.1	uncharacterized protein LOC119991488 [Tripterygium wilfordii];UDP-glycosyltransferase 87A1-like [Vitis riparia]
novel.2416	22.5576	2.4324e-06	0.000372749	-	-	-
HU11G01481	2.98523	3.99328e-06	0.000559402	crcB	XP_021855709.1	uncharacterized protein LOC110795043 [Spinacia oleracea]
HU02G01419	11.2599	0.00110101	0.0405186	GSVIVT00023967001	XP_021716320.1	peroxidase P7-like [Chenopodium quinoa]
HU11G01517	3.65668	0.00115292	0.041586	At1g34300	XP_021760474.1	G-type lectin S-receptor-like serine/threonine-protein kinase At1g34300 [Chenopodium quinoa]
HU04G00645	5.1868	3.11516e-06	0.00046206	CHS	XP_021747699.1	chalcone synthase-like [Chenopodium quinoa]
HU11G00574	8.07169	4.03506e-07	8.74684e-05	4CL1	XP_021755918.1;AMQ23610.1	4-coumarate--CoA ligase 1-like [Chenopodium quinoa];4-coumarate:CoA ligase 2 [Silene littorea]
HU05G01531	2.39259	9.34024e-05	0.00638104	PME18	XP_028126193.1	pectinesterase-like [Camellia sinensis]
HU11G01430	4.4098	0.000380643	0.0184028	DTX27	XP_021740293.1	protein DETOXIFICATION 27-like [Chenopodium quinoa]
HU03G02573	6.08304	5.62301e-05	0.00430844	PTS1	XP_021721613.1	dirigent protein 23-like [Chenopodium quinoa]
HU01G00436	11.836	4.11311e-07	8.84382e-05	FMO1	XP_010690255.1;XP_021840502.1	PREDICTED: probable flavin-containing monooxygenase 1 [Beta vulgaris subsp. vulgaris];probable flavin-containing monooxygenase 1 [Spinacia oleracea]
novel.3289	9.04264	0.000788251	0.0317659	-	-	-
HU05G01899	25.9425	5.89824e-08	2.47878e-05	PLP5	XP_010680489.1	PREDICTED: patatin-like protein 1 [Beta vulgaris subsp. vulgaris]
HU11G01287	7.95594	2.88238e-09	2.66495e-06	-	XP_021758313.1	uncharacterized protein LOC110723278 [Chenopodium quinoa]
HU11G01806	4.03095	2.24678e-05	0.00214893	Os04g0364800	XP_021746932.1	putative ripening-related protein 1 [Chenopodium quinoa]
HU01G00661	3.28853	0.000790225	0.0317659	ABCB11	ASM90198.1	multidrug resistance 16 [Sesuvium portulacastrum]
HU02G00893	7.98487	1.84049e-06	0.000295084	PME41	XP_010684347.1	PREDICTED: pectinesterase [Beta vulgaris subsp. vulgaris]
HU07G00280	10.745	9.58855e-08	3.33555e-05	At1g71250	XP_022932549.1;KAF2297474.1	GDSL esterase/lipase At4g16230-like [Cucurbita moschata];hypothetical protein GH714_024106 [Hevea brasiliensis]
HU09G00613	25.0334	1.67884e-07	4.70363e-05	XAT3	XP_010675734.1	PREDICTED: protein O-linked-mannose beta-1,4-N-acetylglucosaminyltransferase 2 [Beta vulgaris subsp. vulgaris]
HU11G01773	2.40354	8.77163e-05	0.00612843	CYSC	XP_028079790.1	bifunctional L-3-cyanoalanine synthase/cysteine synthase 1, mitochondrial [Camellia sinensis]
HU08G00665	6.86335	0.000110127	0.00717038	ABCG24	XP_021864414.1;XP_010669626.1	ABC transporter G family member 24-like isoform X2 [Spinacia oleracea];PREDICTED: ABC transporter G family member 24 isoform X2 [Beta vulgaris subsp. vulgaris]
HU02G00406	6.28458	0.000142365	0.0087556	PGL1	XP_010257984.1;XP_006366252.1;KAA8529316.1;XP_027100710.1;XP_021756606.1	PREDICTED: probable 6-phosphogluconolactonase 2 [Nelumbo nucifera];PREDICTED: probable 6-phosphogluconolactonase 2 [Solanum tuberosum];hypothetical protein F0562_033885 [Nyssa sinensis];probable 6-phosphogluconolactonase 1 isoform X1 [Coffea arabica];probable 6-phosphogluconolactonase 2 [Chenopodium quinoa]
HU03G02751	6.39363	1.98488e-07	5.39752e-05	VIT_19s0014g04930	XP_030943352.1;PON55953.1;TXG66892.1;RVW94686.1;XP_016732215.1	(-)-germacrene D synthase-like isoform X3 [Quercus lobata];Squalene/phytoene synthase [Trema orientale];hypothetical protein EZV62_008167 [Acer yangbiense];(-)-germacrene D synthase [Vitis vinifera];PREDICTED: (+)-delta-cadinene synthase isozyme A-like [Gossypium hirsutum]
HU08G02025	4.42627	0.000752465	0.0305134	CRK25	XP_021719626.1	cysteine-rich receptor-like protein kinase 10 isoform X1 [Chenopodium quinoa]
HU03G00731	6.88691	1.31565e-05	0.00144042	CARSR12	XP_021751137.1;XP_021747017.1;KNA05964.1	putative beta-galactosidase [Chenopodium quinoa];putative beta-galactosidase [Chenopodium quinoa];hypothetical protein SOVF_185470 [Spinacia oleracea]
novel.9064	9.68646	1.53696e-07	4.39491e-05	CYP76B10	KMT12211.1	hypothetical protein BVRB_5g101580 [Beta vulgaris subsp. vulgaris]
HU03G01214	5.92809	0.000161024	0.00970937	RBOHB	XP_010674039.1	PREDICTED: respiratory burst oxidase homolog protein B [Beta vulgaris subsp. vulgaris]
HU11G00304	6.17245	2.97527e-06	0.000446082	BHLH41	XP_021714985.1	putative transcription factor bHLH041 [Chenopodium quinoa]
novel.26093	13.0017	0.00132992	0.0454287	-	XP_021748199.1	proteinase inhibitor PSI-1.2-like [Chenopodium quinoa]
HU06G00243	1.93092	0.00145218	0.048705	GT3	BAG71126.1	glucosyltransferase [Phytolacca americana]
novel.15751	27.9744	5.01833e-09	3.89654e-06	PME17	XP_021752630.1;KMT15914.1	pectinesterase-like [Chenopodium quinoa];hypothetical protein BVRB_3g056010 [Beta vulgaris subsp. vulgaris]
HU11G01466	4.12312	0.000225735	0.0123739	At1g21890	XP_010669710.1	PREDICTED: WAT1-related protein At4g08300 [Beta vulgaris subsp. vulgaris]
HU01G00383	13.1151	0.00111931	0.0407968	MES3	XP_010691000.1	PREDICTED: salicylic acid-binding protein 2 [Beta vulgaris subsp. vulgaris]
HU07G02234	4.42054	0.00146678	0.0488403	LECRK42	XP_021720806.1	L-type lectin-domain containing receptor kinase IV.2-like [Chenopodium quinoa]
HU06G01801	6.83617	0.000219822	0.0121944	-	KMT15827.1	hypothetical protein BVRB_3g057960 [Beta vulgaris subsp. vulgaris]
HU08G00342	10.2662	2.51144e-05	0.00233758	-	CDP21353.1	unnamed protein product [Coffea canephora]
HU06G00913	2.78936	6.73679e-06	0.000834145	GSVIVT00023967001	ACN42168.1	peroxidase 1 [Sesuvium portulacastrum]
HU10G00265	3.40334	0.000248181	0.0132892	ZFP5	XP_010682396.1	PREDICTED: zinc finger protein 5 [Beta vulgaris subsp. vulgaris]
HU03G01287	5.42336	0.00070754	0.0293349	At3g01520	XP_010674179.1	PREDICTED: universal stress protein A-like protein [Beta vulgaris subsp. vulgaris]
HU11G01094	9.9213	2.09596e-05	0.0020186	-	KMT19502.1	hypothetical protein BVRB_1g011250 [Beta vulgaris subsp. vulgaris]
HU06G00942	7.95177	1.4998e-05	0.00158175	BZIP18	XP_021737937.1	transcription factor RF2b-like [Chenopodium quinoa]
HU05G01526	6.38172	0.000642325	0.0272637	PME18	CDO99717.1	unnamed protein product [Coffea canephora]
HU07G02334	12.4288	3.93622e-08	1.78982e-05	At1g06990	XP_021720961.1;XP_010685878.1	GDSL esterase/lipase At2g31550-like [Chenopodium quinoa];PREDICTED: GDSL esterase/lipase At2g30310 [Beta vulgaris subsp. vulgaris]
HU03G02778	8.50471	0.000115958	0.00743638	-	KMT02925.1	hypothetical protein BVRB_8g195010 [Beta vulgaris subsp. vulgaris]
HU02G01858	2.83005	0.000501246	0.022685	MARCHF2	XP_010681681.1	PREDICTED: uncharacterized protein LOC104896612 [Beta vulgaris subsp. vulgaris]
HU07G00847	5.82796	0.000207452	0.0117191	BGAL6	XP_024039987.1	LOW QUALITY PROTEIN: beta-galactosidase 16 [Citrus clementina]
HU03G01081	9.08335	2.64075e-07	6.71986e-05	-	XP_017618660.1	PREDICTED: pathogenesis-related protein PR-4A-like [Gossypium arboreum]
HU02G03368	5.33142	3.04578e-05	0.00269048	At1g06620	KNA13085.1	hypothetical protein SOVF_119850 [Spinacia oleracea]
novel.8370	10.7464	1.21446e-05	0.00136933	ABP19B	XP_010666274.1	PREDICTED: auxin-binding protein ABP19a [Beta vulgaris subsp. vulgaris]
HU09G00147	11.1175	3.79049e-08	1.75228e-05	NDA2	XP_010685531.1	PREDICTED: internal alternative NAD(P)H-ubiquinone oxidoreductase A1, mitochondrial [Beta vulgaris subsp. vulgaris]
HU01G00441	5.67299	0.000132506	0.00831056	-	-	-
HU09G00322	13.0257	0.000721661	0.0296544	6-FEH	KNA18307.1	hypothetical protein SOVF_072030 [Spinacia oleracea]
HU0G00234	7.50934	2.26713e-08	1.12292e-05	RLP1	XP_010691123.1	PREDICTED: probable LRR receptor-like serine/threonine-protein kinase At4g36180 isoform X2 [Beta vulgaris subsp. vulgaris]
HU08G02038	5.80029	2.79922e-05	0.00253767	CRK10	XP_003635656.2;RDX87686.1;OIW06899.1	PREDICTED: cysteine-rich receptor-like protein kinase 10, partial [Vitis vinifera];Cysteine-rich receptor-like protein kinase 25, partial [Mucuna pruriens];hypothetical protein TanjilG_19548 [Lupinus angustifolius]
HU03G00232	4.12301	0.000473242	0.0218045	CAD1	XP_010691671.1	PREDICTED: probable cinnamyl alcohol dehydrogenase 1 [Beta vulgaris subsp. vulgaris]
novel.4792	9.8063	1.4118e-07	4.16587e-05	-	XP_020102359.1;VFQ79494.1	uncharacterized protein LOC109719896 isoform X1 [Ananas comosus];unnamed protein product [Cuscuta campestris]
HU03G02410	11.5584	0.00119592	0.0423118	ABP19A	XP_021750131.1;XP_010666274.1	auxin-binding protein ABP19a-like [Chenopodium quinoa];PREDICTED: auxin-binding protein ABP19a [Beta vulgaris subsp. vulgaris]
HU01G00384	2.00801	0.000194512	0.0112166	-	-	-
HU04G00382	4.83752	0.000205558	0.0116835	At5g61350	XP_010678455.1	PREDICTED: probable receptor-like protein kinase At5g61350 [Beta vulgaris subsp. vulgaris]
HU05G01197	4.42145	0.000132621	0.00831056	ABCB19	XP_010693227.1	PREDICTED: ABC transporter B family member 19 [Beta vulgaris subsp. vulgaris]
HU10G01308	3.9557	1.28021e-05	0.00142037	-	XP_010687663.1	PREDICTED: isocitrate lyase [Beta vulgaris subsp. vulgaris]
HU05G00674	26.0851	4.98974e-08	2.22443e-05	CYP716A44	XP_021760427.1;XP_021845772.1	beta-amyrin 28-oxidase-like isoform X1 [Chenopodium quinoa];beta-amyrin 28-oxidase-like [Spinacia oleracea]
HU04G00030	8.22618	5.05633e-05	0.00399565	1MMP	XP_021757792.1	metalloendoproteinase 1-MMP-like [Chenopodium quinoa]
HU03G01047	12.3025	3.19623e-09	2.77043e-06	-	XP_021742229.1	uncharacterized protein LOC110708406 [Chenopodium quinoa]
novel.20889	8.46869	8.84237e-06	0.00104812	-	-	-
HU04G01257	4.02496	0.000400408	0.0191485	GSVIVT00023967001	TXG50008.1	hypothetical protein EZV62_025883 [Acer yangbiense]
HU06G02091	8.59449	4.88493e-07	0.000101114	ABCG20	XP_010684173.1	PREDICTED: ABC transporter G family member 20 [Beta vulgaris subsp. vulgaris]
HU02G00598	4.89457	2.80957e-05	0.00253767	ATL3	XP_021757310.1	RING-H2 finger protein ATL3-like [Chenopodium quinoa]
HU07G00785	11.1513	2.47301e-07	6.47112e-05	CYP83B1	CBI19823.3;XP_021759823.1	unnamed protein product, partial [Vitis vinifera];cytochrome P450 83B1-like isoform X2 [Chenopodium quinoa]
HU05G00493	5.45308	6.22615e-05	0.00466596	ERF1B	XP_021752655.1	ethylene-responsive transcription factor 1B-like [Chenopodium quinoa]
HU09G00002	2.68487	0.00028197	0.0145914	COMT1	XP_021762861.1	caffeic acid 3-O-methyltransferase-like [Chenopodium quinoa]
HU01G00307	2.76848	1.38036e-05	0.00147258	At4g34480	XP_022896728.1	glucan endo-1,3-beta-D-glucosidase-like [Olea europaea var. sylvestris]
HU10G01237	6.15884	0.000335469	0.0166755	At1g60710	XP_021745924.1	probable aldo-keto reductase 4 [Chenopodium quinoa]
novel.11972	6.34866	6.35419e-06	0.000804777	RE1	XP_027772801.1	uncharacterized protein LOC107019042 [Solanum pennellii]
novel.11969	6.49354	0.000735259	0.0301239	ADT1	BCD59209.1	arogenate dehydrogenase [Bougainvillea peruviana]
HU07G01813	4.66277	8.69702e-05	0.00609165	OSCBPY	AXQ05178.1	beta amyrin synthase [Talinum paniculatum]
HU11G00904	8.17124	9.81811e-06	0.00115392	At4g20840	XP_021844813.1	berberine bridge enzyme-like 21 [Spinacia oleracea]
HU08G00077	7.85865	3.37923e-06	0.000493314	SesquiTPS1	XP_019105806.1	PREDICTED: valencene synthase-like isoform X1 [Beta vulgaris subsp. vulgaris]
novel.22896	5.54654	0.000374462	0.018286	-	-	-
HU03G02935	7.21331	0.000511309	0.0229485	DVL10	XP_021859991.1	uncharacterized protein LOC110799096 [Spinacia oleracea]
novel.7792	6.85652	8.07537e-05	0.00581417	TAX1	XP_034702088.1	signaling peptide TAXIMIN 1 [Vitis riparia]
HU04G01353	11.8729	0.00120643	0.0424726	MPT3	KAA8542061.1	hypothetical protein F0562_023213 [Nyssa sinensis]
HU01G01591	5.60477	0.000628974	0.027006	CSLE6	XP_021739696.1	cellulose synthase-like protein E1 [Chenopodium quinoa]
novel.11047	23.9146	5.7989e-07	0.000117404	Os02g0491700	XP_021728618.1	germin-like protein [Chenopodium quinoa]
novel.5290	3.27661	0.00109828	0.0405186	-	XP_021857541.1	glycine-rich RNA-binding protein 1-like isoform X2 [Spinacia oleracea]
HU07G01629	2.32276	0.00055985	0.0246094	TPS8	KNA11925.1	hypothetical protein SOVF_130630 [Spinacia oleracea]
novel.860	5.12671	0.000462614	0.0214933	-	-	-
HU10G00631	9.52198	6.19704e-05	0.00466596	BC10	XP_021753378.1	uncharacterized protein LOC110718779 [Chenopodium quinoa]
HU06G02413	27.9464	5.19782e-09	3.89654e-06	PECS-2.1	KAF5947601.1	hypothetical protein HYC85_013558 [Camellia sinensis]
HU03G02744	7.53441	0.0010845	0.0403936	RHC2A	KNA10973.1	hypothetical protein SOVF_139400 [Spinacia oleracea]
HU05G02334	5.90715	0.00102669	0.0388503	CSLD3	XP_010677379.1	PREDICTED: cellulose synthase-like protein D3 isoform X1 [Beta vulgaris subsp. vulgaris]
HU09G00272	1.80812	0.000920292	0.0359017	-	KZN01548.1;XP_021279114.1;EOY33467.1;XP_007015847.2	hypothetical protein DCAR_010302 [Daucus carota subsp. sativus];uncharacterized protein LOC110412812 [Herrania umbratica];Alpha/beta-Hydrolases superfamily protein isoform 2 [Theobroma cacao];PREDICTED: uncharacterized protein LOC18590336 [Theobroma cacao]
HU10G01894	7.75067	0.00110291	0.0405186	CRK10	XP_021745156.1	cysteine-rich receptor-like protein kinase 10 [Chenopodium quinoa]
HU05G01413	8.05638	2.29358e-05	0.00218565	mipp1	XP_010692944.1	PREDICTED: multiple inositol polyphosphate phosphatase 1 isoform X1 [Beta vulgaris subsp. vulgaris]
HU06G01867	7.79089	5.65785e-06	0.000743753	-	XP_010672521.1	PREDICTED: uncharacterized protein LOC104889078 [Beta vulgaris subsp. vulgaris]
HU10G00932	8.91053	1.2768e-07	3.89172e-05	PGIP1	XP_003621811.1	polygalacturonase inhibitor [Medicago truncatula]
HU03G00611	5.49752	2.78494e-05	0.00253767	CYP734A1	XP_021731888.1;XP_010691194.1	cytochrome P450 734A1-like [Chenopodium quinoa];PREDICTED: cytochrome P450 734A1 [Beta vulgaris subsp. vulgaris]
HU08G01920	12.2863	7.06322e-08	2.67036e-05	ACO	XP_010686763.1	PREDICTED: 1-aminocyclopropane-1-carboxylate oxidase [Beta vulgaris subsp. vulgaris]
HU06G02545	3.94181	0.000180018	0.0105341	PUB35	XP_021844221.1;XP_021844222.1	U-box domain-containing protein 52-like isoform X1 [Spinacia oleracea];U-box domain-containing protein 52-like isoform X2 [Spinacia oleracea]
HU06G00762	4.18677	0.00100046	0.0380705	-	XP_021714136.1	L-ascorbate oxidase-like [Chenopodium quinoa]
HU02G00092	11.1681	3.7783e-08	1.75228e-05	GAPC	QED12508.1	glyceraldehyde 3-phosphate dehydrogenase [Hylocereus undatus]
novel.5721	3.41428	0.000183621	0.0107223	-	KAE8704457.1	membrane-associated 30 kDa protein [Hibiscus syriacus]
HU0G00057	3.00921	0.00132146	0.0451951	BEBT1	XP_021766403.1	benzyl alcohol O-benzoyltransferase-like [Chenopodium quinoa]
HU05G02050	4.06696	1.69753e-08	9.23224e-06	HSR4	XP_021718054.1	LOW QUALITY PROTEIN: AAA-ATPase At3g50940-like [Chenopodium quinoa]
HU07G02326	5.41282	0.000789311	0.0317659	-	XP_010685866.1	PREDICTED: chitinase 2 [Beta vulgaris subsp. vulgaris]
HU02G02910	6.85732	0.0010613	0.0397801	mtnN	XP_010668210.1;XP_010668205.1	PREDICTED: bark storage protein B [Beta vulgaris subsp. vulgaris];PREDICTED: bark storage protein B-like [Beta vulgaris subsp. vulgaris]
HU03G00483	8.37198	3.2823e-08	1.56968e-05	-	XP_021865912.1	pathogenesis-related protein PR-1 type-like [Spinacia oleracea]
novel.11801	5.25117	0.00106797	0.0399171	-	CAD1821649.1	unnamed protein product [Ananas comosus var. bracteatus]
HU04G00813	3.78603	0.000824712	0.0328664	-	XP_010684665.1	PREDICTED: glutathione S-transferase U8 [Beta vulgaris subsp. vulgaris]
HU07G00120	9.27106	0.000330032	0.0164642	CUL1	XP_019103328.1	PREDICTED: cullin-1 isoform X1 [Beta vulgaris subsp. vulgaris]
HU02G02661	5.53184	0.00050219	0.022685	BHLH81	XP_013720990.1;XP_023514537.1	transcription factor bHLH80-like isoform X1 [Brassica napus];transcription factor bHLH130-like [Cucurbita pepo subsp. pepo]
HU08G01717	5.78865	0.000564164	0.0247207	ChiC	XP_021723512.1	chitotriosidase-1-like isoform X1 [Chenopodium quinoa]
HU10G00936	9.53275	2.33055e-06	0.000359124	PGIP1	XP_010672718.1	PREDICTED: polygalacturonase inhibitor 1 [Beta vulgaris subsp. vulgaris]
novel.3047	8.84867	6.93084e-06	0.000850622	PMIR1	XP_025653020.1;XP_019256498.1;KNA17538.1	uncharacterized protein LOC112748973 [Arachis hypogaea];PREDICTED: uncharacterized protein LOC109234910 [Nicotiana attenuata];hypothetical protein SOVF_079090 [Spinacia oleracea]
HU05G02149	5.33495	0.00110166	0.0405186	ELI3	P93257.1	RecName: Full=Probable mannitol dehydrogenase; AltName: Full=NAD-dependent mannitol dehydrogenase [Mesembryanthemum crystallinum]
novel.19587	6.7213	0.00097699	0.0375329	VIT_06s0061g00120	XP_021761211.1	glucan endo-1,3-beta-glucosidase-like [Chenopodium quinoa]
HU03G00482	26.6659	2.5029e-08	1.21794e-05	CYP76AD1	AJD87465.1	cytochrome P450 CYP76AD9 [Opuntia ficus-indica]
HU07G02335	5.58148	4.08266e-09	3.33061e-06	LAC3	KAB2596350.1;XP_021716262.1	laccase-12-like [Pyrus ussuriensis x Pyrus communis];laccase-3-like [Chenopodium quinoa]
HU10G00322	3.42703	0.000823639	0.0328664	WRKY72	XP_021722959.1	probable WRKY transcription factor 72 [Chenopodium quinoa]
HU06G00525	2.16648	0.000385072	0.0185108	-	XP_010691710.1	PREDICTED: uncharacterized protein DDB_G0271670 [Beta vulgaris subsp. vulgaris]
HU02G00579	6.36807	6.53119e-05	0.00485672	SAC2	XP_021628045.1;XP_010685247.1	phosphoinositide phosphatase SAC2-like isoform X2 [Manihot esculenta];PREDICTED: phosphoinositide phosphatase SAC2-like [Beta vulgaris subsp. vulgaris]
HU10G00353	10.5899	3.60766e-06	0.000515803	-	XP_010683193.1	PREDICTED: kunitz trypsin inhibitor 2 [Beta vulgaris subsp. vulgaris]
HU11G00617	3.57452	0.000466259	0.0215904	PMA4	XP_010688454.1	PREDICTED: plasma membrane ATPase 4 [Beta vulgaris subsp. vulgaris]
HU04G01787	3.50722	0.000715111	0.0295604	COMT1	XP_021858404.1	caffeic acid 3-O-methyltransferase [Spinacia oleracea]
HU03G01894	3.44312	0.000814104	0.0325372	TBL39	XP_006376352.1;XP_010665974.1	protein trichome birefringence-like 39 [Populus trichocarpa];PREDICTED: protein trichome birefringence-like 39 [Beta vulgaris subsp. vulgaris]
HU10G00270	3.20113	0.000379478	0.0184028	3MMP	XP_021747214.1	metalloendoproteinase 3-MMP-like [Chenopodium quinoa]
HU05G02210	8.38636	1.14712e-05	0.00130936	-	XP_021758520.1	putative WEB family protein At1g65010, chloroplastic [Chenopodium quinoa]
HU02G03369	6.07659	3.29912e-05	0.0028507	At1g06620	XP_021752429.1;KNA13085.1	1-aminocyclopropane-1-carboxylate oxidase homolog 1-like [Chenopodium quinoa];hypothetical protein SOVF_119850 [Spinacia oleracea]
novel.10774	23.0238	1.49914e-06	0.000247797	-	-	-
HU02G00224	3.24085	3.18215e-05	0.00276687	CDR1	XP_010682593.1	PREDICTED: aspartic proteinase CDR1-like [Beta vulgaris subsp. vulgaris]
HU06G02430	8.40271	0.00122694	0.0429919	WRKY44	XP_021289196.1;KAE8099506.1	WRKY transcription factor 44 isoform X2 [Herrania umbratica];hypothetical protein FH972_017484 [Carpinus fangiana]
HU03G00169	3.54657	0.00080786	0.0323342	-	KMT00333.1	hypothetical protein BVRB_9g216470 [Beta vulgaris subsp. vulgaris]
HU09G00966	8.9274	1.48569e-06	0.000247797	-	OMO68297.1	hypothetical protein COLO4_29778 [Corchorus olitorius]
novel.5270	8.48095	1.98481e-10	3.44079e-07	-	XP_021857541.1	glycine-rich RNA-binding protein 1-like isoform X2 [Spinacia oleracea]
HU07G00940	7.40153	1.11884e-05	0.00129846	-	-	-
novel.24510	4.74454	4.14514e-07	8.84414e-05	Os03g0733400	XP_024963304.1	zinc finger BED domain-containing protein RICESLEEPER 1-like [Cynara cardunculus var. scolymus]
novel.21852	9.28162	0.000257969	0.0136291	At1g65750	CCA66009.1	hypothetical protein [Beta vulgaris subsp. vulgaris]
novel.20333	7.4718	7.02448e-05	0.00518186	CRK10	XP_021745156.1;XP_021858857.1	cysteine-rich receptor-like protein kinase 10 [Chenopodium quinoa];cysteine-rich receptor-like protein kinase 10 [Spinacia oleracea]
HU05G00045	4.80653	0.00109831	0.0405186	ndhS	XP_010676291.1;XP_010676290.1	PREDICTED: uncharacterized protein LOC104892150 [Beta vulgaris subsp. vulgaris];PREDICTED: NAD(P)H-quinone oxidoreductase subunit S, chloroplastic [Beta vulgaris subsp. vulgaris]
HU08G02211	6.86873	0.000256462	0.0135753	OBL1	XP_010686369.1;XP_021861438.1;KMT04568.1	PREDICTED: uncharacterized protein LOC104900601 [Beta vulgaris subsp. vulgaris];uncharacterized protein LOC110800442 [Spinacia oleracea];hypothetical protein BVRB_8g182250 [Beta vulgaris subsp. vulgaris]
HU04G01779	4.48943	4.18959e-05	0.00340916	SE2	XP_021762985.1	acidic endochitinase SE2 [Chenopodium quinoa]
HU01G00588	8.41463	1.28439e-06	0.000219908	CCR1	XP_021776138.1;XP_021717108.1	cinnamoyl-CoA reductase 1-like [Chenopodium quinoa];cinnamoyl-CoA reductase 1-like [Chenopodium quinoa]
HU02G00629	9.58677	1.77424e-06	0.000286118	At3g27220	XP_021720320.1	kelch repeat-containing protein At3g27220-like [Chenopodium quinoa]
HU03G00804	6.06644	4.46085e-05	0.00357603	CSE	XP_021854781.1;KNA21444.1	uncharacterized protein LOC110794146 [Spinacia oleracea];hypothetical protein SOVF_043040 isoform A [Spinacia oleracea]
HU06G01984	5.23781	3.07599e-05	0.00270138	GIP2	PSS01457.1	Aspartic peptidase protein [Actinidia chinensis var. chinensis]
novel.551	4.17253	4.76101e-07	9.94926e-05	WAKL2	XP_010691610.1	PREDICTED: wall-associated receptor kinase-like 6 isoform X1 [Beta vulgaris subsp. vulgaris]
HU08G00358	5.02408	2.17052e-05	0.00208318	LHT1	XP_021843283.1	lysine histidine transporter 1-like isoform X2 [Spinacia oleracea]
HU01G00828	5.80949	0.000286942	0.0147661	HXK2	XP_021857649.1	hexokinase-5-like [Spinacia oleracea]
HU01G01744	7.91731	4.06646e-06	0.000563957	TR	XP_021758910.1	tropinone reductase homolog At5g06060-like [Chenopodium quinoa]
novel.3236	8.34833	9.17664e-05	0.00633165	At1g34575	KNA22661.1	hypothetical protein SOVF_031390 [Spinacia oleracea]
HU06G02337	9.68397	5.94295e-06	0.000771438	CSLE2	XP_010675676.1	PREDICTED: cellulose synthase-like protein G2 [Beta vulgaris subsp. vulgaris]
novel.21370	7.51948	1.78363e-07	4.94725e-05	GLP1	XP_021715151.1	auxin-binding protein ABP19a-like [Chenopodium quinoa]
HU03G00081	6.33474	0.00042488	0.0200083	MHB1	XP_021850850.1	non-symbiotic hemoglobin 1-like [Spinacia oleracea]
HU04G00814	5.66656	6.00752e-06	0.000771438	GSTU8	OMO97347.1	hypothetical protein COLO4_14686 [Corchorus olitorius]
novel.383	6.01051	0.000285248	0.0147062	At3g55350	XP_017225163.1	PREDICTED: uncharacterized protein LOC108201382 [Daucus carota subsp. sativus]
HU03G00541	7.50247	1.0728e-09	1.23984e-06	XA21	XP_010690949.1;XP_021861430.1	PREDICTED: probable LRR receptor-like serine/threonine-protein kinase At3g47570 isoform X1 [Beta vulgaris subsp. vulgaris];putative receptor-like protein kinase At3g47110 [Spinacia oleracea]
novel.22101	3.63197	0.000102835	0.00685658	-	-	-
HU03G00849	12.4283	1.06123e-07	3.46297e-05	At1g30700	XP_021758284.1	berberine bridge enzyme-like 8 [Chenopodium quinoa]
HU06G01090	2.78936	6.73679e-06	0.000834145	GSVIVT00023967001	ACN42168.1	peroxidase 1 [Sesuvium portulacastrum]
HU07G01485	8.83946	3.59911e-07	8.11613e-05	STH-2	XP_021770793.1	pathogenesis-related protein STH-21-like [Chenopodium quinoa]
HU07G01624	23.8334	6.33207e-07	0.000126354	XTH7	XP_021814211.1;KCW58052.1	xyloglucan endotransglucosylase/hydrolase protein 2-like [Prunus avium];hypothetical protein EUGRSUZ_H00787 [Eucalyptus grandis]
HU08G00340	9.27645	9.27974e-05	0.00637163	-	XP_021750266.1	germin-like protein subfamily 1 member 15 [Chenopodium quinoa]
HU09G01164	9.46342	7.4764e-18	6.91243e-14	RPL6	P34091.1	RecName: Full=60S ribosomal protein L6; AltName: Full=YL16-like [Mesembryanthemum crystallinum]
HU05G01674	7.83157	1.86246e-08	9.93442e-06	LBD41	XP_021755125.1	LOB domain-containing protein 40-like [Chenopodium quinoa]
HU03G02418	10.5312	6.58411e-07	0.000128608	ABP19B	XP_021750094.1;XP_010666274.1	auxin-binding protein ABP19a-like [Chenopodium quinoa];PREDICTED: auxin-binding protein ABP19a [Beta vulgaris subsp. vulgaris]
novel.14704	9.55124	0.000150802	0.00917281	-	XP_033139456.1	uncharacterized protein LOC117131413 [Brassica rapa]
novel.2953	23.6447	7.75703e-07	0.000147368	TRX2	XP_021747937.1;KAA8529481.1;XP_021844596.1	thioredoxin H-type-like [Chenopodium quinoa];hypothetical protein F0562_033720 [Nyssa sinensis];thioredoxin H-type-like [Spinacia oleracea]
HU02G02886	8.90893	4.3173e-06	0.000589897	AMP1	VFQ82121.1;P25403.4	unnamed protein product [Cuscuta campestris];RecName: Full=Antimicrobial peptide 1; AltName: Full=MJ-AMP1; Short=AMP1; Flags: Precursor [Mirabilis jalapa]
HU11G01384	3.56622	0.000634394	0.0271128	At1g34750	XP_007018763.1	PREDICTED: probable protein phosphatase 2C 10 [Theobroma cacao]
HU08G00798	4.59695	0.000441985	0.0206386	CSE	XP_010693140.1	PREDICTED: caffeoylshikimate esterase [Beta vulgaris subsp. vulgaris]
HU08G00278	5.28105	0.00132012	0.0451951	-	XP_021739580.1	pirin-like protein [Chenopodium quinoa]
HU06G00833	4.51178	0.000370503	0.0181566	MAPKKK5	XP_010680440.1;XP_021714250.1	PREDICTED: mitogen-activated protein kinase kinase kinase YODA [Beta vulgaris subsp. vulgaris];mitogen-activated protein kinase kinase kinase 5-like [Chenopodium quinoa]
novel.15754	22.8018	1.88984e-06	0.000301256	PECS-2.1	KAF6174708.1	hypothetical protein GIB67_008763 [Kingdonia uniflora]
HU09G01085	3.85017	0.000864349	0.0339787	LYK3	XP_021850694.1;XP_022771752.1	lysM domain receptor-like kinase 3 [Spinacia oleracea];chitin elicitor receptor kinase 1-like isoform X2 [Durio zibethinus]
HU04G01720	23.7781	6.72208e-07	0.000130385	SDR3b	XP_010679442.1	PREDICTED: short-chain dehydrogenase reductase 3b [Beta vulgaris subsp. vulgaris]
HU03G02936	6.07305	4.29377e-05	0.00347219	At1g64760	XP_021859989.1	glucan endo-1,3-beta-glucosidase 8 [Spinacia oleracea]
HU07G00403	4.70219	0.000255098	0.013529	EXL2	GAV67225.1;XP_021867093.1	zf-CCHC domain-containing protein/rve domain-containing protein/RVT_2 domain-containing protein/gag_pre-integrs domain-containing protein/UBN2_2 domain-containing protein, partial [Cephalotus follicularis];protein EXORDIUM-like 2 [Spinacia oleracea]
HU10G00937	7.7347	0.000211103	0.011828	pgip	XP_010672718.1	PREDICTED: polygalacturonase inhibitor 1 [Beta vulgaris subsp. vulgaris]
HU05G01965	5.0934	0.00105887	0.0397426	PER73	XP_021714435.1	peroxidase 50-like [Chenopodium quinoa]
HU09G00518	4.65346	4.69014e-13	2.16817e-09	MIEL1	XP_010666396.1	PREDICTED: E3 ubiquitin-protein ligase MIEL1 isoform X1 [Beta vulgaris subsp. vulgaris]
HU08G01477	11.3964	4.21115e-12	1.46006e-08	LOX1.6	XP_010674744.1;XP_021852190.1	PREDICTED: probable linoleate 9S-lipoxygenase 5 [Beta vulgaris subsp. vulgaris];probable linoleate 9S-lipoxygenase 5 [Spinacia oleracea]
novel.20915	2.54704	0.000638263	0.0272361	XA21	XP_024443423.1;PON41711.1	LRR receptor-like serine/threonine-protein kinase EFR [Populus trichocarpa];GPCR kinase [Trema orientale]
HU11G00484	7.21694	1.11158e-06	0.000195139	STP14	XP_021723589.1	sugar transport protein 14-like [Chenopodium quinoa]
novel.19943	13.5617	0.00138954	0.0469799	PLAT1	XP_028790963.1	PLAT domain-containing protein 3-like [Prosopis alba]
HU01G00595	3.19021	0.00146202	0.0487406	LYM2	XP_019107059.1;XP_010690258.1	PREDICTED: wall-associated receptor kinase-like 10 isoform X2 [Beta vulgaris subsp. vulgaris];PREDICTED: lysM domain-containing GPI-anchored protein 2 [Beta vulgaris subsp. vulgaris]
HU01G01960	2.43797	0.000574782	0.0250584	HTR2	THU68761.1	hypothetical protein C4D60_Mb08t07260 [Musa balbisiana]
HU08G00997	7.2186	0.000675296	0.0283369	NHL6	XP_021730708.1	NDR1/HIN1-like protein 6 [Chenopodium quinoa]
novel.15767	15.7342	0.00100145	0.0380705	PME17	XP_021752630.1	pectinesterase-like [Chenopodium quinoa]
HU06G02697	8.26073	4.1193e-05	0.00339041	CSLG2	XP_010675676.1	PREDICTED: cellulose synthase-like protein G2 [Beta vulgaris subsp. vulgaris]
HU05G01708	9.08463	3.02055e-07	7.22251e-05	-	XP_021763617.1	non-specific lipid-transfer protein 2-like [Chenopodium quinoa]
HU03G00202	5.64508	0.00017954	0.0105341	At3g50280	KMT17997.1	hypothetical protein BVRB_2g033420 [Beta vulgaris subsp. vulgaris]
HU02G03100	9.2108	0.000617629	0.0266841	-	XP_021715896.1	cytochrome P450 CYP73A100-like isoform X2 [Chenopodium quinoa]
HU08G01266	9.59393	2.13216e-08	1.09518e-05	BANGLUC	NP_001306941.1	glucan endo-1,3-beta-glucosidase-like precursor [Beta vulgaris subsp. vulgaris]
HU08G00746	4.0199	0.000459053	0.0213637	LBD11	XP_021744341.1	LOB domain-containing protein 1-like [Chenopodium quinoa]
novel.15756	24.5342	2.93784e-07	7.22251e-05	PECS-2.1	PIN08126.1	Pectinesterase [Handroanthus impetiginosus]
HU03G01226	5.28693	0.000580575	0.025201	-	KAE8710543.1	hypothetical protein F3Y22_tig00110321pilonHSYRG00358 [Hibiscus syriacus]
HU08G02035	5.18701	1.78066e-05	0.00179102	CRK25	XP_021846122.1;XP_010665705.2	cysteine-rich receptor-like protein kinase 25 isoform X3 [Spinacia oleracea];PREDICTED: cysteine-rich receptor-like protein kinase 10 [Beta vulgaris subsp. vulgaris]
HU08G00612	3.81744	8.0739e-05	0.00581417	-	XP_021642239.1	desiccation-related protein At2g46140 isoform X1 [Hevea brasiliensis]
HU11G01809	4.78895	0.000164691	0.00990895	CPIJ013394	XP_010672121.1;XP_021849642.1;XP_021849159.1;XP_021849621.1	PREDICTED: uncharacterized protein LOC104888756 isoform X1 [Beta vulgaris subsp. vulgaris];O-glucosyltransferase rumi homolog isoform X5 [Spinacia oleracea];O-glucosyltransferase rumi-like [Spinacia oleracea];protein O-glucosyltransferase 1-like isoform X2 [Spinacia oleracea]
novel.25579	8.71706	0.000100205	0.00676248	OPR1	XP_021714780.1	putative 12-oxophytodienoate reductase 11 [Chenopodium quinoa]
novel.20763	3.04788	0.000404254	0.0192991	COL5	XP_010671464.1	PREDICTED: zinc finger protein CONSTANS-LIKE 7 isoform X1 [Beta vulgaris subsp. vulgaris]
HU05G01179	4.64028	0.00106814	0.0399171	NAC100	XP_021721420.1	NAC domain-containing protein 92-like [Chenopodium quinoa]
HU11G00880	5.20085	3.4752e-05	0.0029568	OPR1	XP_010683270.1	PREDICTED: 12-oxophytodienoate reductase 2 [Beta vulgaris subsp. vulgaris]
HU10G00092	6.63716	0.00116815	0.0418042	yuiD	XP_021746564.1;ESR51342.1	uncharacterized protein LOC110712411 [Chenopodium quinoa];hypothetical protein CICLE_v10032910mg [Citrus clementina]
HU03G02422	3.0692	0.000970543	0.0373378	MOB1-A	XP_021750146.1;XP_034913495.1;XP_010666287.1	MOB kinase activator-like 1A isoform X3 [Chenopodium quinoa];MOB kinase activator-like 1A isoform X2 [Populus alba];PREDICTED: MOB kinase activator-like 1A [Beta vulgaris subsp. vulgaris]
HU09G01974	5.94449	0.000311552	0.0157405	WEX	XP_010111221.1	Werner Syndrome-like exonuclease [Morus notabilis]
novel.18862	7.02252	8.34431e-07	0.000156383	ABP19A	XP_021858456.1	auxin-binding protein ABP19a-like [Spinacia oleracea]
HU11G01456	12.5343	1.16041e-09	1.28745e-06	chi1	XP_021860442.1	basic endochitinase [Spinacia oleracea]
novel.2982	8.32106	0.00139058	0.0469799	-	-	-
novel.17719	5.21574	0.00148581	0.0494146	CYP71A8	XP_021863527.1	cytochrome P450 71A26-like isoform X1 [Spinacia oleracea]
HU08G02096	9.76098	7.60283e-07	0.000145434	NDB2	XP_021866873.1	external alternative NAD(P)H-ubiquinone oxidoreductase B2, mitochondrial-like [Spinacia oleracea]
HU07G00141	4.50991	0.00035485	0.0174822	-	PSS23507.1	Bone morphogenetic protein like [Actinidia chinensis var. chinensis]
HU09G00526	3.63643	0.0013667	0.0463993	Ni6	XP_021728870.1	CASP-like protein Ni6 [Chenopodium quinoa]
HU01G02584	6.7312	0.000107487	0.00704818	Dctpp1	XP_010678888.1	PREDICTED: dCTP pyrophosphatase 1 [Beta vulgaris subsp. vulgaris]
HU05G00230	8.9504	3.20514e-05	0.00277816	MYC2	XP_021765652.1	LOW QUALITY PROTEIN: transcription factor MYC2-like [Chenopodium quinoa]
HU07G02268	6.08858	0.000384725	0.0185108	At1g07590	XP_021720858.1	pentatricopeptide repeat-containing protein At1g07590, mitochondrial-like [Chenopodium quinoa]
HU02G00526	4.98341	0.00114755	0.0415529	FLS2	KMS96060.1	hypothetical protein BVRB_002600 [Beta vulgaris subsp. vulgaris]
HU02G02103	4.98341	0.00114755	0.0415529	FLS2	KMS96060.1	hypothetical protein BVRB_002600 [Beta vulgaris subsp. vulgaris]
HU06G02403	7.40628	0.000103315	0.00687206	TPPA	KNA17803.1	hypothetical protein SOVF_076230 [Spinacia oleracea]
HU06G02653	1.99945	0.000380835	0.0184028	-	XP_010671425.1	PREDICTED: myosin-2 heavy chain [Beta vulgaris subsp. vulgaris]
HU05G01707	25.8429	6.62569e-08	2.60748e-05	-	XP_021763617.1	non-specific lipid-transfer protein 2-like [Chenopodium quinoa]
HU03G01694	27.1507	1.3917e-08	7.8779e-06	HRPN	XP_021728860.1	peroxidase N-like [Chenopodium quinoa]
novel.12432	7.03975	0.000304802	0.0155046	-	XP_016510183.1;XP_027772801.1	PREDICTED: uncharacterized protein LOC107827542 [Nicotiana tabacum];uncharacterized protein LOC107019042 [Solanum pennellii]
HU05G02147	5.94295	5.4263e-05	0.00419008	APF1	XP_010680395.1	PREDICTED: aspartyl protease family protein 1 [Beta vulgaris subsp. vulgaris]
HU03G00891	27.6685	7.35374e-09	4.9749e-06	IGS1	KAF9670579.1;AYU58870.1	hypothetical protein SADUNF_Sadunf13G0083600 [Salix dunnii];NADPH-dependent reductase III, partial [Echinocactus platyacanthus]
HU10G00857	4.79921	0.000169502	0.0101107	At3g03980	XP_021741255.1	NADPH-dependent aldehyde reductase-like protein, chloroplastic [Chenopodium quinoa]
HU11G01141	5.6745	4.79389e-05	0.00382092	At5g09300	XP_010679310.1	PREDICTED: 2-oxoisovalerate dehydrogenase subunit alpha 1, mitochondrial [Beta vulgaris subsp. vulgaris]
HU04G01112	7.13729	0.000632842	0.0271128	-	XP_021838792.1	cytochrome P450 CYP72A219-like [Spinacia oleracea]
HU10G01023	5.88946	3.54763e-05	0.00298263	CBP	KAE8692401.1;QHQ96771.1;XP_002534120.1	putative calcium-binding protein CML49 [Hibiscus syriacus];calmodulin-like protein 77 transcription variant 2 [Vitis amurensis];probable calcium-binding protein CML49 [Ricinus communis]
HU02G02153	4.54791	0.000771431	0.0311458	-	XP_021728266.1	uncharacterized protein LOC110695319 [Chenopodium quinoa]
HU08G00872	5.93972	8.64394e-09	5.57574e-06	SODCC.2	O49044.1;KNA05580.1	RecName: Full=Superoxide dismutase [Cu-Zn] 2 [Mesembryanthemum crystallinum];hypothetical protein SOVF_189020 [Spinacia oleracea]
novel.19338	22.6043	2.31832e-06	0.000359124	-	-	-
HU09G00632	8.61723	1.4484e-06	0.00024348	-	XP_021737784.1	uncharacterized protein LOC110704305 [Chenopodium quinoa]
novel.2213	10.2132	6.53072e-06	0.00081965	-	XP_027772801.1	uncharacterized protein LOC107019042 [Solanum pennellii]
HU10G01009	7.69984	0.000103982	0.00689989	HSFB3	XP_021741009.1	heat stress transcription factor B-3-like [Chenopodium quinoa]
novel.11088	5.77706	0.000177741	0.0104671	-	-	-
HU06G02338	6.20391	0.000116089	0.00743638	CSLG2	XP_021765961.1;XP_010672128.1;XP_010675676.1	cellulose synthase-like protein G2 [Chenopodium quinoa];PREDICTED: serine/threonine-protein kinase BLUS1 [Beta vulgaris subsp. vulgaris];PREDICTED: cellulose synthase-like protein G2 [Beta vulgaris subsp. vulgaris]
HU03G02607	13.0537	4.07286e-10	6.27605e-07	CjBAp12	XP_021731374.1	EG45-like domain containing protein [Chenopodium quinoa]
HU04G00656	5.01845	0.000108031	0.0070671	PAE8	KMT12597.1;XP_021314097.1;XP_021768393.1;EEF42515.1	hypothetical protein BVRB_5g098360 isoform B [Beta vulgaris subsp. vulgaris];pectin acetylesterase 8 isoform X3 [Sorghum bicolor];pectin acetylesterase 8-like isoform X3 [Chenopodium quinoa];pectin acetylesterase, putative [Ricinus communis]
HU08G02043	7.67557	7.40814e-05	0.00540736	KIN14D	XP_010686936.1	PREDICTED: kinesin-like protein KIN-14C [Beta vulgaris subsp. vulgaris]
novel.20635	7.82741	3.90606e-09	3.28311e-06	SE2	XP_010671341.1;XP_021762985.1	PREDICTED: acidic endochitinase SE2 [Beta vulgaris subsp. vulgaris];acidic endochitinase SE2 [Chenopodium quinoa]
novel.20109	4.91045	0.00120129	0.042446	-	-	-
HU01G01098	7.81964	0.000219564	0.0121944	GRXC9	XP_010689814.1	PREDICTED: glutaredoxin-C9 [Beta vulgaris subsp. vulgaris]
HU08G01810	6.35052	0.000308107	0.0155948	CYP710A1	XP_021768166.1	cytochrome P450 710A11-like [Chenopodium quinoa]
HU11G00257	4.51065	1.78114e-05	0.00179102	CARSR12	XP_021747017.1;XP_021751137.1	putative beta-galactosidase [Chenopodium quinoa];putative beta-galactosidase [Chenopodium quinoa]
novel.5502	3.59584	0.0012205	0.0429063	AMP1	P25403.4	RecName: Full=Antimicrobial peptide 1; AltName: Full=MJ-AMP1; Short=AMP1; Flags: Precursor [Mirabilis jalapa]
HU01G01656	4.84423	9.4824e-05	0.00644641	-	-	-
HU02G02586	4.44979	6.79415e-05	0.00502531	AAE	XP_021766505.1	acetylajmalan esterase-like [Chenopodium quinoa]
HU11G00996	2.53652	0.000278831	0.014483	ACC1	XP_010683396.1	PREDICTED: acetyl-CoA carboxylase 1 isoform X1 [Beta vulgaris subsp. vulgaris]
HU03G00678	10.1537	2.61495e-06	0.000398521	ZIP1	XP_021736881.1	zinc transporter 1-like [Chenopodium quinoa]
HU03G02527	3.04368	0.000204097	0.0116243	SMC4	XP_021865722.1	structural maintenance of chromosomes protein 4 [Spinacia oleracea]
HU01G01899	7.13719	0.000150597	0.00917281	-	PIN07191.1	hypothetical protein CDL12_20246 [Handroanthus impetiginosus]
novel.21003	8.26714	8.17291e-05	0.00584257	-	XP_012830557.1	PREDICTED: uncharacterized protein LOC105951653 [Erythranthe guttata]
HU10G01850	7.23616	1.50088e-06	0.000247797	CRK6	XP_010686904.1;XP_021726269.1	PREDICTED: putative receptor-like protein kinase At4g00960 [Beta vulgaris subsp. vulgaris];putative receptor-like protein kinase At4g00960 isoform X2 [Chenopodium quinoa]
HU01G02026	3.60915	0.000431678	0.0202254	-	-	-
HU02G01493	3.8326	0.000540904	0.0239283	H2B.11	XP_031268197.1	histone H2B.3-like [Pistacia vera]
HU05G01666	7.76563	1.13555e-05	0.00130668	Ist1	XP_021847154.1;KNA19799.1	IST1-like protein [Spinacia oleracea];hypothetical protein SOVF_058250 [Spinacia oleracea]
HU07G01965	2.32299	0.0006264	0.0269981	-	XP_021864958.1	ankyrin repeat-containing protein At5g02620-like [Spinacia oleracea]
HU02G01980	5.84232	9.39584e-05	0.00640325	-	BAF43576.1;RYR12847.1	arabinofuranosidase/xylosidase homolog, partial [Prunus persica];hypothetical protein Ahy_B04g070162 isoform F [Arachis hypogaea]
HU01G01887	5.71126	0.00115847	0.0416225	-	XP_021861019.1	uncharacterized protein LOC110800037 [Spinacia oleracea]
novel.15752	24.7201	2.38828e-07	6.30892e-05	PECS-2.1	KMT15914.1	hypothetical protein BVRB_3g056010 [Beta vulgaris subsp. vulgaris]
HU03G02514	22.6746	2.15595e-06	0.000337851	CYP71BE54	AZM65456.1	cytochrome P450 71D443-like protein [Sesuvium portulacastrum]
HU08G01609	5.73332	0.000268626	0.0141115	BAT1	XP_021734617.1	amino-acid permease BAT1 homolog [Chenopodium quinoa]
HU08G01476	29.7415	5.10276e-10	7.44922e-07	LOX1.5	XP_010674744.1	PREDICTED: probable linoleate 9S-lipoxygenase 5 [Beta vulgaris subsp. vulgaris]
HU10G00552	2.82014	0.000366016	0.0179909	3MMP	XP_021747241.1	metalloendoproteinase 5-MMP-like [Chenopodium quinoa]
novel.4920	4.51257	0.00125628	0.0435023	-	-	-
HU03G00083	14.4966	0.000302991	0.0154486	HB1	XP_021731656.1	non-symbiotic hemoglobin 1-like [Chenopodium quinoa]
HU03G01070	9.08335	2.64075e-07	6.71986e-05	-	XP_017618660.1	PREDICTED: pathogenesis-related protein PR-4A-like [Gossypium arboreum]
HU11G01334	8.28943	6.49443e-06	0.0008188	NPC4	XP_021755142.1	non-specific phospholipase C4-like [Chenopodium quinoa]
HU06G02626	5.91994	5.41022e-05	0.00419008	GLT1	XP_021729069.1;XP_021764222.1;XP_021764210.1	glutamate synthase 1 [NADH], chloroplastic-like isoform X3 [Chenopodium quinoa];glutamate synthase 1 [NADH], chloroplastic-like isoform X3 [Chenopodium quinoa];glutamate synthase 1 [NADH], chloroplastic-like isoform X1 [Chenopodium quinoa]
HU02G02252	5.01644	0.000999696	0.0380705	At4g15970	XP_010680046.1;KNA08308.1	PREDICTED: uncharacterized protein At4g15970 [Beta vulgaris subsp. vulgaris];hypothetical protein SOVF_163760 [Spinacia oleracea]
novel.5976	6.88951	0.000251808	0.0134057	-	-	-
HU05G01564	5.60816	0.000380372	0.0184028	At3g07620	XP_021845620.1	probable glycosyltransferase At5g11130 [Spinacia oleracea]
HU05G01773	7.48364	0.000248024	0.0132892	MYB59	XP_021737026.1	transcription factor MYB13-like [Chenopodium quinoa]
HU03G01098	9.97575	4.43237e-05	0.00357347	-	XP_021848859.1	cysteine synthase-like isoform X1 [Spinacia oleracea]
novel.5511	9.39485	4.23192e-06	0.000583984	AMP1	P25403.4	RecName: Full=Antimicrobial peptide 1; AltName: Full=MJ-AMP1; Short=AMP1; Flags: Precursor [Mirabilis jalapa]
HU10G01884	3.77973	3.718e-05	0.00310621	CRK7	KNA22765.1;XP_021726233.1	hypothetical protein SOVF_030670 [Spinacia oleracea];putative receptor-like protein kinase At4g00960 isoform X1 [Chenopodium quinoa]
HU06G00678	10.3758	6.41766e-08	2.60748e-05	LBD40	AMQ09524.1;XP_010693111.1	lateral organ boundaries domain protein [Boehmeria nivea];PREDICTED: LOB domain-containing protein 41 [Beta vulgaris subsp. vulgaris]
HU06G00646	6.32197	2.02756e-05	0.00198023	-	KMT18602.1	hypothetical protein BVRB_2g027330 [Beta vulgaris subsp. vulgaris]
HU07G01107	5.78719	0.00133543	0.0455046	-	KAA8528568.1	hypothetical protein F0562_035923 [Nyssa sinensis]
HU04G01111	8.01459	0.000170255	0.0101338	CYP72A15	XP_010694548.1	PREDICTED: cytochrome P450 CYP72A219 [Beta vulgaris subsp. vulgaris]
novel.14827	4.2362	5.68046e-05	0.00434047	Os05g0239150	XP_021735189.1	zinc finger BED domain-containing protein RICESLEEPER 2-like [Chenopodium quinoa]
HU11G01046	10.2549	1.1808e-07	3.72181e-05	PER12	XP_021737720.1	peroxidase 12-like [Chenopodium quinoa]
HU09G00223	5.80293	0.000125214	0.00791128	NHL1	XP_010685425.1	PREDICTED: NDR1/HIN1-like protein 12 [Beta vulgaris subsp. vulgaris]
HU05G01783	1.80782	0.000968638	0.0373378	RRT2	XP_021860460.1	uncharacterized protein At1g04910-like [Spinacia oleracea]
HU11G00566	5.7564	0.000488661	0.0224033	-	XP_021724935.1	uncharacterized protein LOC110692251 [Chenopodium quinoa]
HU01G02419	3.65793	0.00149945	0.049749	GSTU9	XP_021860277.1	glutathione S-transferase U10-like [Spinacia oleracea]
HU03G01082	12.7412	6.76041e-08	2.60748e-05	-	XP_021742261.1	pathogenesis-related protein PR-4-like [Chenopodium quinoa]
HU06G01682	2.4629	9.93458e-05	0.00672086	JUB1	AOC59203.1	NAC transcription factor 21 [Haloxylon ammodendron]
HU10G01104	24.3629	3.55144e-07	8.0743e-05	SPH2	KAE9587765.1	putative plant self-incompatibility S1 [Lupinus albus]
novel.20972	7.50126	5.07818e-06	0.000680376	-	-	-
HU04G00823	5.73788	9.29291e-05	0.00637163	SYP121	XP_010677545.1	PREDICTED: syntaxin-121 [Beta vulgaris subsp. vulgaris]
novel.15786	9.21308	1.58723e-06	0.000260503	-	KMS99801.1	hypothetical protein BVRB_1g020540 [Beta vulgaris subsp. vulgaris]
HU02G02916	6.64286	8.91912e-05	0.00618474	At5g03795	XP_010668347.1	PREDICTED: probable glycosyltransferase At3g07620 [Beta vulgaris subsp. vulgaris]
HU10G01283	2.83653	2.09417e-05	0.0020186	-	-	-
novel.18622	10.9754	2.10567e-08	1.09518e-05	-	XP_021750266.1	germin-like protein subfamily 1 member 15 [Chenopodium quinoa]
HU07G02031	7.75157	3.5179e-06	0.000508208	-	XP_021722084.1	alcohol-forming fatty acyl-CoA reductase-like [Chenopodium quinoa]
HU10G00784	4.51718	0.000934613	0.0362564	PCK1	XP_010683064.1;XP_017430438.1;ANW09819.1;XP_008354307.2;XP_021740018.1	PREDICTED: phosphoenolpyruvate carboxykinase [ATP] [Beta vulgaris subsp. vulgaris];PREDICTED: phosphoenolpyruvate carboxykinase [ATP] [Vigna angularis];phosphoenolpyruvate carboxykinase [Malus domestica];phosphoenolpyruvate carboxykinase (ATP)-like [Malus domestica];phosphoenolpyruvate carboxykinase (ATP)-like [Chenopodium quinoa]
HU01G00746	6.15564	0.000235128	0.0127817	-	KMT00788.1	hypothetical protein BVRB_9g220690 [Beta vulgaris subsp. vulgaris]
HU0G00060	9.46716	0.000100612	0.00677346	-	XP_021765481.1	germin-like protein subfamily 1 member 17 [Chenopodium quinoa]
novel.8931	3.04222	4.36689e-06	0.000593748	RLP21	GFY85743.1;XP_024448706.1;XP_021757843.1;XP_021757510.1;KAA8535208.1;KAE9462824.1;XP_021741848.1;TXG61931.1	receptor like protein 45 [Actinidia rufa];receptor-like protein 15 isoform X1 [Populus trichocarpa];probably inactive leucine-rich repeat receptor-like protein kinase At2g25790 [Chenopodium quinoa];LRR receptor-like serine/threonine-protein kinase EFR [Chenopodium quinoa];hypothetical protein F0562_030211 [Nyssa sinensis];hypothetical protein C3L33_05268, partial [Rhododendron williamsianum];rece…
HU10G01444	5.03868	0.000394759	0.0189109	At1g06550	XP_021865017.1	3-hydroxyisobutyryl-CoA hydrolase-like protein 5 [Spinacia oleracea]
HU04G00580	3.7611	0.000155492	0.00943735	XTH30	XP_010677382.1	PREDICTED: probable xyloglucan endotransglucosylase/hydrolase protein 30 [Beta vulgaris subsp. vulgaris]
HU01G01507	4.40395	0.000696305	0.0289556	CST	KAE8057401.1;XP_021717719.1	hypothetical protein FH972_014097 [Carpinus fangiana];probable serine/threonine-protein kinase CST isoform X1 [Chenopodium quinoa]
novel.15635	4.495	0.000132732	0.00831056	-	-	-
HU06G00914	4.00264	0.000209222	0.0117473	GSVIVT00023967001	KAF3774685.1	Peroxidase 4 [Nymphaea thermarum]
HU01G01900	6.94471	4.44477e-05	0.00357347	-	KMS98370.1	hypothetical protein BVRB_4g093260 [Beta vulgaris subsp. vulgaris]
HU08G02049	3.23832	1.81702e-05	0.0018129	KIN14C	XP_010686936.1	PREDICTED: kinesin-like protein KIN-14C [Beta vulgaris subsp. vulgaris]
HU09G01220	5.79289	0.000251088	0.0134057	PILS7	XP_021714093.1	protein PIN-LIKES 7-like [Chenopodium quinoa]
HU02G02457	4.88174	4.15401e-05	0.00339881	-	XP_021728661.1	uncharacterized protein LOC110695742 [Chenopodium quinoa]
HU11G00780	4.04092	0.000527997	0.0235073	KCS11	XP_021764519.1	3-ketoacyl-CoA synthase 11-like [Chenopodium quinoa]
HU10G01105	9.38154	2.83522e-05	0.00253767	ARL	VVB01943.1	unnamed protein product [Arabis nemorensis]
novel.14588	6.68216	4.51782e-06	0.000611272	-	-	-
HU11G01808	4.79042	7.8062e-05	0.00566808	CPIJ013394	XP_021849159.1;XP_021849621.1;GFP93008.1	O-glucosyltransferase rumi-like [Spinacia oleracea];protein O-glucosyltransferase 1-like isoform X2 [Spinacia oleracea];hypothetical protein PHJA_001445100 [Phtheirospermum japonicum]
HU11G00986	4.90645	0.000987966	0.0378497	OPR2	XP_010683270.1;GAV75961.1;KAE9446407.1	PREDICTED: 12-oxophytodienoate reductase 2 [Beta vulgaris subsp. vulgaris];Oxidored_FMN domain-containing protein [Cephalotus follicularis];hypothetical protein C3L33_21692, partial [Rhododendron williamsianum]
HU01G01880	5.96635	8.94622e-05	0.00618806	-	XP_010521149.1	PREDICTED: proteinase inhibitor PSI-1.2 isoform X1 [Tarenaya hassleriana]
HU06G01338	2.63045	0.000719105	0.0296202	-	XP_038890725.1	pectate lyase-like [Benincasa hispida]
HU04G00651	7.86298	3.5392e-05	0.00298263	CHS	XP_021747699.1	chalcone synthase-like [Chenopodium quinoa]
HU02G01671	3.91887	0.000225688	0.0123739	GLT1	XP_010671471.1	PREDICTED: glutamate synthase 1 [NADH], chloroplastic isoform X1 [Beta vulgaris subsp. vulgaris]
HU03G01807	5.78289	6.09637e-05	0.0046075	GAT1	XP_021732826.1;XP_021774155.1	GABA transporter 1-like [Chenopodium quinoa];GABA transporter 1-like [Chenopodium quinoa]
HU03G00964	4.22472	0.000278016	0.0144678	-	XP_031275885.1	UTP--glucose-1-phosphate uridylyltransferase 1 isoform X2 [Pistacia vera]
HU05G02075	5.23375	0.000354132	0.0174779	CYP84A1	XP_021850110.1	cytochrome P450 84A1-like [Spinacia oleracea]
HU07G01483	7.0333	6.76853e-08	2.60748e-05	STH-21	XP_010687260.1;XP_021732306.1	PREDICTED: major allergen Pru ar 1 [Beta vulgaris subsp. vulgaris];pathogenesis-related protein STH-21-like [Chenopodium quinoa]
novel.20636	8.26474	5.35969e-08	2.32284e-05	SE2	XP_010671341.1	PREDICTED: acidic endochitinase SE2 [Beta vulgaris subsp. vulgaris]
HU04G01286	4.75572	0.000486369	0.0223351	At1g67340	PON82861.1	Eukaryotic elongation factor 2 kinase [Trema orientale]
HU08G02036	4.50862	0.000173231	0.0102549	CRRSP38	OIW06899.1	hypothetical protein TanjilG_19548 [Lupinus angustifolius]
novel.17660	8.12347	6.06078e-05	0.00459311	-	-	-
novel.20687	5.60356	7.99241e-05	0.00578814	OMT	AAC18863.1	caffeic acid 3-O-methyltransferase, partial [Mesembryanthemum crystallinum]
HU06G00239	10.4855	3.55453e-06	0.00051084	-	KMT08561.1	hypothetical protein BVRB_6g138410 [Beta vulgaris subsp. vulgaris]
HU01G00713	5.63352	2.63026e-05	0.00242838	PDR1	XP_021848204.1	pleiotropic drug resistance protein 1 [Spinacia oleracea]
HU02G00170	7.65508	2.6308e-05	0.00242838	PHS1	KMT07685.1	hypothetical protein BVRB_6g148080 [Beta vulgaris subsp. vulgaris]
novel.5481	3.85157	0.000864874	0.0339787	AMP1	P25403.4	RecName: Full=Antimicrobial peptide 1; AltName: Full=MJ-AMP1; Short=AMP1; Flags: Precursor [Mirabilis jalapa]
HU06G02555	3.59505	0.000209189	0.0117473	HIPP39	XP_021765022.1	heavy metal-associated isoprenylated plant protein 39-like [Chenopodium quinoa]
HU05G01809	11.3388	8.12856e-10	1.02483e-06	CDR1	XP_010682593.1	PREDICTED: aspartic proteinase CDR1-like [Beta vulgaris subsp. vulgaris]
novel.21789	4.94505	0.000302004	0.0154267	RTase	KAF3655558.1	putative pre-mRNA-processing factor 6-like [Capsicum annuum]
HU10G01400	3.20133	0.00116956	0.0418042	PUB21	XP_021719575.1	U-box domain-containing protein 20-like [Chenopodium quinoa]
novel.20876	3.71369	9.88418e-05	0.00670311	At3g47110	PQQ00540.1	putative LRR receptor-like serine/threonine-protein kinase [Prunus yedoensis var. nudiflora]
HU08G00639	25.3779	1.13414e-07	3.65312e-05	-	BAM15848.1	hypothetical protein [Portulaca oleracea]
HU04G00557	3.64459	0.00133354	0.0454961	COMT1	XP_021858404.1	caffeic acid 3-O-methyltransferase [Spinacia oleracea]
HU06G02688	4.57167	0.000502985	0.022685	ABCB11	ASM90198.1	multidrug resistance 16 [Sesuvium portulacastrum]
novel.1200	4.74238	0.00109814	0.0405186	-	-	-
novel.19543	7.48459	0.000137877	0.00855546	-	-	-
HU03G01639	8.05369	1.82852e-05	0.00181732	RBCX2	XP_021728991.1	chaperonin-like RbcX protein 2, chloroplastic [Chenopodium quinoa]
HU08G01835	4.36032	0.00134233	0.0456837	WRKY71	XP_010666507.1	PREDICTED: probable WRKY transcription factor 71 [Beta vulgaris subsp. vulgaris]
HU05G01449	6.40639	0.000137068	0.00852432	JOX2	XP_021769194.1	probable 2-oxoglutarate-dependent dioxygenase At5g05600 [Chenopodium quinoa]
HU08G02093	6.95193	2.3206e-07	6.18909e-05	STC	XP_021719506.1	sugar transport protein 1-like [Chenopodium quinoa]
HU09G00269	8.85323	1.70328e-14	9.44879e-11	RPL10A	XP_010686007.1	PREDICTED: 60S ribosomal protein L10a [Beta vulgaris subsp. vulgaris]
novel.1159	7.04419	0.000711848	0.0294695	pol	TYK27507.1	reverse transcriptase [Cucumis melo var. makuwa]
HU02G01178	7.2971	4.01632e-05	0.0033155	BCAT2	XP_021836529.1;XP_021754683.1	branched-chain-amino-acid aminotransferase 2, chloroplastic-like isoform X1 [Spinacia oleracea];branched-chain-amino-acid aminotransferase 2, chloroplastic-like [Chenopodium quinoa]
HU02G02666	7.52458	0.00109712	0.0405186	-	PON81345.1	Arabinogalactan peptide [Trema orientale]
HU06G02073	2.61151	0.000902617	0.0353116	-	XP_021732964.1	slit homolog 2 protein-like [Chenopodium quinoa]
HU09G01825	5.21267	0.000407349	0.0193802	PGIP1	XP_021724024.1	polygalacturonase inhibitor 1-like [Chenopodium quinoa]
HU06G00986	11.1664	1.28444e-10	2.54476e-07	CXE17	XP_010670562.1	PREDICTED: probable carboxylesterase 17 [Beta vulgaris subsp. vulgaris]
HU08G02237	9.32751	5.17591e-05	0.00405549	SAG12	XP_010686289.1	PREDICTED: senescence-specific cysteine protease SAG12-like [Beta vulgaris subsp. vulgaris]
HU11G00556	4.33489	0.00125963	0.0435641	VIL2	XP_021723417.1	VIN3-like protein 2 isoform X2 [Chenopodium quinoa]
HU09G00064	4.62334	0.000111738	0.00724128	COMT1	XP_010671332.1	PREDICTED: caffeic acid 3-O-methyltransferase [Beta vulgaris subsp. vulgaris]
HU08G01382	4.85173	0.00116253	0.0417143	BHLH149	XP_010674630.1	PREDICTED: transcription factor bHLH149 [Beta vulgaris subsp. vulgaris]
HU05G02196	6.75238	6.76651e-06	0.000834145	ATL6	XP_021725412.1	E3 ubiquitin-protein ligase ATL6-like [Chenopodium quinoa]
novel.17491	6.78792	1.24738e-07	3.857e-05	STH-21	XP_021722272.1	pathogenesis-related protein STH-21-like [Chenopodium quinoa]
HU04G00647	7.93725	1.25151e-07	3.857e-05	CHS	XP_021747699.1	chalcone synthase-like [Chenopodium quinoa]
HU04G00837	6.36983	0.00041137	0.0194381	ASD2	XP_021733703.1;XP_021855172.1;XP_021855125.1;KNA14942.1	alpha-L-arabinofuranosidase 2-like [Chenopodium quinoa];alpha-L-arabinofuranosidase 1-like [Spinacia oleracea];alpha-L-arabinofuranosidase 1-like [Spinacia oleracea];hypothetical protein SOVF_102460 [Spinacia oleracea]
HU09G01873	4.84962	0.000406371	0.0193668	ZOG1	XP_021724160.1	zeatin O-glucosyltransferase-like [Chenopodium quinoa]
HU09G00063	4.51624	0.000576387	0.0250584	COMT1	XP_010671332.1	PREDICTED: caffeic acid 3-O-methyltransferase [Beta vulgaris subsp. vulgaris]
HU06G00874	6.73532	5.10215e-06	0.000680376	CCOAOMT	XP_021752030.1	caffeoyl-CoA O-methyltransferase 1 [Chenopodium quinoa]
novel.19715	6.30333	0.00110103	0.0405186	WAKL8	KMT14770.1	hypothetical protein BVRB_4g075360 [Beta vulgaris subsp. vulgaris]
HU02G03459	2.77582	0.000525123	0.023417	COIL	XP_010682288.1	PREDICTED: coilin [Beta vulgaris subsp. vulgaris]
novel.1997	6.0565	0.00123069	0.0429919	PARC	XP_021720754.1	probable glutathione S-transferase [Chenopodium quinoa]
novel.7781	2.90513	0.000120443	0.00766242	POL	XP_019104280.1	PREDICTED: uncharacterized protein LOC109134684 [Beta vulgaris subsp. vulgaris]
HU09G01481	5.01659	0.000235478	0.0127817	HEMH	XP_021749934.1;XP_021849587.1	ferrochelatase-1, chloroplastic-like [Chenopodium quinoa];ferrochelatase-2, chloroplastic [Spinacia oleracea]
HU05G01831	10.0585	4.21666e-05	0.00341981	TTL1	XP_010680567.1	PREDICTED: TPR repeat-containing thioredoxin TTL4 [Beta vulgaris subsp. vulgaris]
HU03G00045	2.75412	0.00129595	0.0445959	KIN12D	XP_021738486.1	kinesin-like protein KIN-12F [Chenopodium quinoa]
HU04G00646	6.34467	5.20284e-06	0.000690485	CHS	XP_021747699.1	chalcone synthase-like [Chenopodium quinoa]
HU04G01601	5.71406	1.35539e-05	0.00145593	-	XP_010671119.1	PREDICTED: 4-coumarate--CoA ligase 2 [Beta vulgaris subsp. vulgaris]
HU01G00445	5.00514	2.97034e-07	7.22251e-05	-	-	-
HU03G02769	8.25359	0.000649004	0.0273994	-	KDP32380.1	hypothetical protein JCGZ_13305 [Jatropha curcas]
HU06G01804	9.48003	2.1392e-07	5.76067e-05	SP2	XP_021751974.1	acidic endochitinase SP2-like [Chenopodium quinoa]
HU08G00339	7.65379	0.00084564	0.0335044	Os02g0491600	XP_021765481.1	germin-like protein subfamily 1 member 17 [Chenopodium quinoa]
novel.1994	9.50286	3.09365e-06	0.000461337	PARC	XP_021720754.1;XP_021715456.1	probable glutathione S-transferase [Chenopodium quinoa];probable glutathione S-transferase [Chenopodium quinoa]
HU04G00132	2.52609	8.79337e-07	0.000162601	HMGS	XP_021754075.1	hydroxymethylglutaryl-CoA synthase-like [Chenopodium quinoa]
HU10G00404	3.05812	0.0011819	0.0421367	EDR2L	XP_010683093.1	PREDICTED: protein ENHANCED DISEASE RESISTANCE 2-like isoform X2 [Beta vulgaris subsp. vulgaris]
HU10G00540	9.08036	0.000744273	0.0303066	-	KMT08438.1	hypothetical protein BVRB_6g141150 [Beta vulgaris subsp. vulgaris]
HU04G00246	9.30684	2.8362e-05	0.00253767	Cgamma1	XP_010676965.1	PREDICTED: basic 7S globulin 2 [Beta vulgaris subsp. vulgaris]
novel.19597	7.0993	2.30453e-06	0.000359106	VIT_06s0061g00120	XP_010692567.1	PREDICTED: glucan endo-1,3-beta-glucosidase [Beta vulgaris subsp. vulgaris]
novel.5485	5.75545	0.000428776	0.0201576	AMP1	P25403.4	RecName: Full=Antimicrobial peptide 1; AltName: Full=MJ-AMP1; Short=AMP1; Flags: Precursor [Mirabilis jalapa]
novel.7639	25.5535	9.26734e-08	3.29549e-05	At4g27290	KNA18112.1	hypothetical protein SOVF_073790 [Spinacia oleracea]
novel.5503	3.72818	0.00145859	0.0487406	AMP1	P25403.4	RecName: Full=Antimicrobial peptide 1; AltName: Full=MJ-AMP1; Short=AMP1; Flags: Precursor [Mirabilis jalapa]
HU02G02681	2.62024	0.00104414	0.0393497	-	XP_021857541.1	glycine-rich RNA-binding protein 1-like isoform X2 [Spinacia oleracea]
HU06G01663	4.52851	0.000751898	0.0305134	-	XP_021853300.1	uncharacterized protein LOC110792786 [Spinacia oleracea]
HU03G00693	5.40877	0.000960773	0.0371673	DREB3	XP_021862836.1	ethylene-responsive transcription factor ERF037 [Spinacia oleracea]
HU03G00868	4.5068	0.000644987	0.0272714	DIVARICATA	XP_021856464.1	transcription factor DIVARICATA-like [Spinacia oleracea]
HU09G01020	5.24188	0.000464815	0.0215595	SRG1	XP_021766486.1	probable 2-oxoglutarate-dependent dioxygenase ANS [Chenopodium quinoa]
HU03G01754	3.20415	0.000196124	0.0112394	At4g27290	XP_021841580.1;XP_021765441.1;XP_021749674.1	G-type lectin S-receptor-like serine/threonine-protein kinase At4g27290 isoform X1 [Spinacia oleracea];LOW QUALITY PROTEIN: uncharacterized protein LOC110729958 [Chenopodium quinoa];G-type lectin S-receptor-like serine/threonine-protein kinase At4g27290 [Chenopodium quinoa]
HU09G01195	6.21987	7.46064e-06	0.000895826	CCL13	XP_021731039.1	probable acyl-activating enzyme 1, peroxisomal [Chenopodium quinoa]
HU02G01374	3.6352	0.00108495	0.0403936	Tango2	XP_010692884.1	PREDICTED: transport and Golgi organization 2 homolog [Beta vulgaris subsp. vulgaris]
novel.23650	7.71324	3.12064e-05	0.00273051	CBP	KNA07557.1	hypothetical protein SOVF_170620 [Spinacia oleracea]
HU03G00516	4.60904	0.000868569	0.0340757	NRAMP6	XP_010691589.1	PREDICTED: metal transporter Nramp6 isoform X1 [Beta vulgaris subsp. vulgaris]
HU07G00856	10.3714	3.92859e-06	0.000553134	BGAL16	PSS31891.1	Beta-galactosidase [Actinidia chinensis var. chinensis]
novel.1768	13.6121	0.00127205	0.0438295	-	KMS98435.1	hypothetical protein BVRB_4g091330 [Beta vulgaris subsp. vulgaris]
HU04G01104	3.82561	3.15377e-05	0.00275082	VSR6	XP_010684292.1	PREDICTED: vacuolar-sorting receptor 7 [Beta vulgaris subsp. vulgaris]
HU01G00105	5.96532	2.00129e-05	0.00196148	ipdC	KNA21832.1	hypothetical protein SOVF_039730 [Spinacia oleracea]
HU01G01242	13.2288	0.00145867	0.0487406	pgip	XP_010672718.1	PREDICTED: polygalacturonase inhibitor 1 [Beta vulgaris subsp. vulgaris]
HU06G02015	3.62941	1.78059e-05	0.00179102	LOX5	XP_021717205.1	probable linoleate 9S-lipoxygenase 5 [Chenopodium quinoa]
HU02G00213	5.34353	6.60303e-05	0.00489701	ALDH2B7	XP_021842756.1	aldehyde dehydrogenase family 2 member B7, mitochondrial-like [Spinacia oleracea]
HU07G00050	4.96076	0.00011726	0.00749413	LLG1	XP_018813994.1;XP_021715751.1	GPI-anchored protein LLG1 [Juglans regia];GPI-anchored protein LLG1-like [Chenopodium quinoa]
HU08G00970	5.12248	0.000158562	0.00960267	ALA1	XP_021759697.1;XP_010666657.1	phospholipid-transporting ATPase 1-like [Chenopodium quinoa];PREDICTED: phospholipid-transporting ATPase 1 [Beta vulgaris subsp. vulgaris]
HU03G02416	11.8782	0.000305765	0.0155046	ABP19A	XP_021750131.1	auxin-binding protein ABP19a-like [Chenopodium quinoa]
HU08G01250	3.986	0.00103921	0.0392169	CLT1	KNA25110.1	hypothetical protein SOVF_009190 [Spinacia oleracea]
novel.26593	4.59719	0.00129886	0.0445959	-	-	-
HU05G02300	3.80495	0.000491088	0.0224172	P4H10	XP_021853758.1	probable prolyl 4-hydroxylase 10 [Spinacia oleracea]
HU02G01068	3.69316	0.00142545	0.0480995	QRT3	XP_021741494.1	polygalacturonase QRT3-like [Chenopodium quinoa]
HU09G01242	3.06509	0.000738198	0.0301552	PILS3	XP_021727616.1	protein PIN-LIKES 3-like [Chenopodium quinoa]
novel.23978	6.69258	0.000106558	0.00703711	WAKL2	XP_021772357.1	wall-associated receptor kinase-like 1 [Chenopodium quinoa]
HU03G02411	9.19942	0.000627817	0.0269981	ABP19A	XP_010666274.1	PREDICTED: auxin-binding protein ABP19a [Beta vulgaris subsp. vulgaris]
HU02G00238	6.60953	0.000273568	0.0143169	UGT74E2	KNA08531.1;KAF9667828.1	hypothetical protein SOVF_161410 [Spinacia oleracea];hypothetical protein SADUNF_Sadunf15G0063900 [Salix dunnii]
HU09G01345	4.48069	0.00101247	0.0383646	URGT6	XP_021713974.1	UDP-rhamnose/UDP-galactose transporter 4-like [Chenopodium quinoa]
HU05G00461	4.31992	0.0014439	0.048545	At5g03795	XP_021856392.1	probable glycosyltransferase At5g03795 [Spinacia oleracea]
HU06G01134	5.84095	0.000377367	0.0183632	GSVIVT00037159001	XP_021727078.1	peroxidase 5-like [Chenopodium quinoa]
HU05G01694	7.33041	7.27749e-06	0.000885332	BC10	XP_021862682.1	uncharacterized protein LOC110801622 [Spinacia oleracea]
HU05G01768	7.2225	3.59939e-05	0.00301621	COB	KMT18673.1	hypothetical protein BVRB_2g028020 [Beta vulgaris subsp. vulgaris]
HU02G00548	4.03002	6.24102e-05	0.00466596	GSTU7	XP_021856204.1;XP_034687210.1	LOW QUALITY PROTEIN: probable glutathione S-transferase [Spinacia oleracea];glutathione S-transferase U7-like isoform X2 [Vitis riparia]
HU01G02110	25.6121	8.66114e-08	3.16097e-05	LBD41	KAF7123431.1	hypothetical protein RHSIM_Rhsim12G0143300 [Rhododendron simsii]
HU09G01527	4.71681	0.000681138	0.0284529	SLC25A44	XP_021744239.1	solute carrier family 25 member 44-like [Chenopodium quinoa]
HU06G02312	6.59946	4.03647e-07	8.74684e-05	-	-	-
novel.9203	22.4642	2.67606e-06	0.000405605	-	XP_021725943.1;XP_010671701.1	jasmonate-induced protein homolog [Chenopodium quinoa];PREDICTED: jasmonate-induced protein homolog [Beta vulgaris subsp. vulgaris]
HU03G02585	5.80969	1.09932e-05	0.00128118	-	KNA13408.1	hypothetical protein SOVF_117290 [Spinacia oleracea]
HU08G01362	5.8656	0.0011178	0.0407951	WAKL11	XP_021772355.1	wall-associated receptor kinase-like 8 [Chenopodium quinoa]
novel.1256	6.26975	0.000270885	0.0142033	pol	OMO91869.1;RVW37900.1	reverse transcriptase [Corchorus capsularis];Transposon Ty3-I Gag-Pol polyprotein [Vitis vinifera]
HU01G00086	3.83082	1.31906e-05	0.00144042	GAD	XP_021776217.1	glutamate decarboxylase-like [Chenopodium quinoa]
HU02G00821	4.37394	0.000209042	0.0117473	-	XP_021763368.1	probable glutathione S-transferase [Chenopodium quinoa]
HU02G00513	7.85542	2.8785e-07	7.19288e-05	HHO3	XP_010695844.1	PREDICTED: myb family transcription factor EFM [Beta vulgaris subsp. vulgaris]
HU02G02878	7.89611	0.000409881	0.0194008	At1g67623	XP_010667999.1	PREDICTED: putative F-box protein At1g67623 [Beta vulgaris subsp. vulgaris]
HU07G01701	6.13225	0.000287731	0.0147792	RggA	XP_010685112.1	PREDICTED: epsin [Beta vulgaris subsp. vulgaris]
HU02G01848	11.9117	1.585e-07	4.48605e-05	PDP	Q05957.1	RecName: Full=Petal death protein; AltName: Full=Citramalate lyase; AltName: Full=Oxalacetic hydrolase; AltName: Full=PSR132; Flags: Precursor [Dianthus caryophyllus]
HU11G00445	9.5356	3.88579e-06	0.000549898	OPR3	XP_021750232.1	12-oxophytodienoate reductase 3-like [Chenopodium quinoa]
HU06G02409	6.98778	1.79007e-05	0.00179246	-	XP_010671559.1	PREDICTED: hevamine-A [Beta vulgaris subsp. vulgaris]
HU08G01453	5.67424	0.000193516	0.0111824	BAT1	XP_020554813.1	amino-acid permease BAT1 homolog isoform X2 [Sesamum indicum]
novel.14996	7.46334	0.000101838	0.00680646	-	XP_021741376.1	uncharacterized protein LOC110707663 [Chenopodium quinoa]
HU02G01294	4.27047	0.000667414	0.0280486	Os01g0794400	RVX16003.1;ESR48489.1;XP_010692758.1	putative nucleoredoxin 2 [Vitis vinifera];hypothetical protein CICLE_v10001187mg [Citrus clementina];PREDICTED: probable nucleoredoxin 2 [Beta vulgaris subsp. vulgaris]
HU08G00021	8.72143	2.30093e-05	0.00218565	VIT_19s0014g04930	KAE8125665.1;XP_002275408.3	hypothetical protein FH972_020444 [Carpinus fangiana];PREDICTED: valencene synthase [Vitis vinifera]
HU06G00808	27.2613	1.21567e-08	7.03293e-06	csd	XP_010680508.1;XP_021714213.1	PREDICTED: uncharacterized protein LOC104895644 [Beta vulgaris subsp. vulgaris];uncharacterized protein LOC110682238 [Chenopodium quinoa]
HU06G02504	2.87575	1.05409e-06	0.000188627	LTI65	XP_010671967.1	PREDICTED: low-temperature-induced 65 kDa protein [Beta vulgaris subsp. vulgaris]
HU11G00985	9.11396	3.14796e-07	7.45458e-05	OPR1	GAV75959.1;GAV75961.1;GAY67717.1	Oxidored_FMN domain-containing protein [Cephalotus follicularis];Oxidored_FMN domain-containing protein [Cephalotus follicularis];hypothetical protein CUMW_258800 [Citrus unshiu]
novel.15711	2.43266	0.000107327	0.00704818	MPK4	TXG62928.1;TYH63079.1	hypothetical protein EZV62_009922 [Acer yangbiense];hypothetical protein ES332_D07G165700v1 [Gossypium tomentosum]
HU02G01701	4.68067	1.3105e-05	0.00144042	At4g23740	XP_021726802.1	probable inactive receptor kinase At4g23740 [Chenopodium quinoa]
HU06G00887	9.15028	2.20131e-08	1.11014e-05	LAC12	XP_021855824.1	laccase-12 [Spinacia oleracea]
HU02G01265	5.14219	0.000320728	0.0160869	SEC11C	XP_010691888.1	PREDICTED: signal peptidase complex catalytic subunit SEC11A isoform X2 [Beta vulgaris subsp. vulgaris]
novel.3137	7.83086	0.000963798	0.0372324	IDL1	KMT08438.1	hypothetical protein BVRB_6g141150 [Beta vulgaris subsp. vulgaris]
HU03G01865	4.16644	1.10867e-06	0.000195139	-	-	-
HU08G00343	9.40483	1.87202e-05	0.00184784	-	XP_021765481.1	germin-like protein subfamily 1 member 17 [Chenopodium quinoa]
HU11G00442	4.26712	1.83197e-07	5.03103e-05	EGC2	XP_010688162.1	PREDICTED: EG45-like domain containing protein [Beta vulgaris subsp. vulgaris]
HU10G00887	7.41199	2.38652e-05	0.00224389	DIR2	XP_010693845.1	PREDICTED: dirigent protein 21-like [Beta vulgaris subsp. vulgaris]
HU10G00375	6.82165	3.53267e-05	0.00298263	-	XP_010683153.1	PREDICTED: pathogen-related protein [Beta vulgaris subsp. vulgaris]
HU10G00933	6.78695	0.000519641	0.0232098	PGIP1	XP_021852639.1;XP_010672718.1	leucine-rich repeat protein FLOR 1-like [Spinacia oleracea];PREDICTED: polygalacturonase inhibitor 1 [Beta vulgaris subsp. vulgaris]
novel.20181	8.93821	7.36541e-05	0.00539035	-	XP_010667529.1	PREDICTED: uncharacterized protein LOC104884553 [Beta vulgaris subsp. vulgaris]
HU09G00469	10.3341	9.10494e-11	1.94264e-07	RABF1	XP_010667706.1	PREDICTED: ras-related protein RABF1 isoform X2 [Beta vulgaris subsp. vulgaris]
HU02G03284	8.14871	1.40446e-07	4.16587e-05	BXL1	XP_010671663.1	PREDICTED: beta-D-xylosidase 1 [Beta vulgaris subsp. vulgaris]
HU01G02797	2.62253	0.000970564	0.0373378	COMT1	XP_021762861.1	caffeic acid 3-O-methyltransferase-like [Chenopodium quinoa]
HU01G02415	2.70921	0.00137042	0.0464686	MIF2	XP_021859560.1	mini zinc finger protein 1-like [Spinacia oleracea]
HU08G01667	6.13919	0.000861185	0.0339787	TMEM45B	XP_010673518.1	PREDICTED: transmembrane protein 45B [Beta vulgaris subsp. vulgaris]
HU01G01460	2.73456	0.000159052	0.00961138	Prep	XP_021737135.1	prolyl endopeptidase-like [Chenopodium quinoa]
HU08G02031	6.45537	9.41333e-09	5.93404e-06	GPT2	BAD91175.1	plastidic glucose 6-phoaphate/phosphate translocator2 [Mesembryanthemum crystallinum]
HU03G02959	3.28432	0.000678319	0.0284208	RLP1	XP_009793401.1;XP_034699532.1	PREDICTED: probable LRR receptor-like serine/threonine-protein kinase At1g34110 [Nicotiana sylvestris];receptor-like protein 9a isoform X1 [Vitis riparia]
HU07G01885	6.40334	0.000469327	0.0216962	GASA7	XP_021847406.1	peamaclein-like [Spinacia oleracea]
HU08G02309	3.64647	0.00048952	0.0224056	-	XP_021852054.1	basic proline-rich protein [Spinacia oleracea]
HU04G00170	14.4026	1.13393e-11	3.14519e-08	-	OWM72007.1	hypothetical protein CDL15_Pgr017890 [Punica granatum]
HU06G00268	5.84933	0.000220586	0.0122123	RTC2	XP_021718524.1;XP_021758005.1	uncharacterized protein LOC110686220 isoform X2 [Chenopodium quinoa];uncharacterized protein LOC110723038 [Chenopodium quinoa]
HU04G01373	4.15404	7.16178e-05	0.00525519	ERF115	XP_021719375.1	ethylene-responsive transcription factor ERF114-like [Chenopodium quinoa]
novel.12756	7.84823	1.35951e-05	0.00145593	PCS1	XP_010666402.1	PREDICTED: LOW QUALITY PROTEIN: aspartic proteinase PCS1 [Beta vulgaris subsp. vulgaris]
novel.22100	3.46986	0.000719761	0.0296202	-	-	-
HU05G01129	5.20027	0.000240636	0.0129602	DAGLB	XP_030949010.1;GFY94109.1	uncharacterized protein LOC115972925 [Quercus lobata];alpha/beta-Hydrolases superfamily protein [Actinidia rufa]
HU11G00511	5.51454	0.000296502	0.0151736	PFK3	XP_010688378.1	PREDICTED: ATP-dependent 6-phosphofructokinase 6 [Beta vulgaris subsp. vulgaris]
HU06G02188	3.95315	0.000316451	0.01593	WRKY48	KMT16293.1	hypothetical protein BVRB_3g054430 [Beta vulgaris subsp. vulgaris]
HU01G00005	5.95799	1.27354e-05	0.00141864	SKIP23	XP_010690293.1	PREDICTED: F-box protein SKIP23 [Beta vulgaris subsp. vulgaris]
HU05G00487	6.4969	0.000366473	0.0179909	TPPF	XP_010676172.1	PREDICTED: probable trehalose-phosphate phosphatase F [Beta vulgaris subsp. vulgaris]
novel.265	3.63101	0.000284366	0.014688	EGS2	AYU58896.1	phenylcoumaran benzylic ether reductase-like protein, partial [Ariocarpus retusus]
HU02G02218	6.63461	2.148e-06	0.000337851	CHS	XP_021747699.1	chalcone synthase-like [Chenopodium quinoa]
HU01G01163	3.06217	0.00051353	0.0230109	SRF3	XP_010689695.1;XP_010689691.1	PREDICTED: protein STRUBBELIG-RECEPTOR FAMILY 3 isoform X3 [Beta vulgaris subsp. vulgaris];PREDICTED: protein STRUBBELIG-RECEPTOR FAMILY 3 isoform X1 [Beta vulgaris subsp. vulgaris]
HU01G02711	6.91663	0.000312368	0.015753	CYP94A2	XP_021770220.1	cytochrome P450 94A1-like [Chenopodium quinoa]
novel.5487	8.79348	1.13088e-05	0.00130668	AMP1	P25403.4	RecName: Full=Antimicrobial peptide 1; AltName: Full=MJ-AMP1; Short=AMP1; Flags: Precursor [Mirabilis jalapa]
HU05G01991	6.31282	0.000172921	0.0102549	HHP4	XP_012079428.1;KDP32090.1	heptahelical transmembrane protein 4 isoform X1 [Jatropha curcas];hypothetical protein JCGZ_12551 [Jatropha curcas]
HU04G00729	7.41213	1.26904e-05	0.00141864	PDC1	KNA08452.1	hypothetical protein SOVF_162420 [Spinacia oleracea]
HU07G00401	6.18965	1.28983e-05	0.00142534	DHAPS-1	XP_010676056.1	PREDICTED: phospho-2-dehydro-3-deoxyheptonate aldolase 1, chloroplastic [Beta vulgaris subsp. vulgaris]
novel.14406	2.75058	0.000680692	0.0284529	-	VFQ91390.1	unnamed protein product [Cuscuta campestris]
HU05G01189	25.9146	6.09397e-08	2.52281e-05	CFAT	XP_021765880.1	shikimate O-hydroxycinnamoyltransferase-like [Chenopodium quinoa]
novel.20862	3.39088	2.81655e-05	0.00253767	XA21	XP_038688835.1	receptor kinase-like protein Xa21 [Tripterygium wilfordii]
HU11G01360	6.3228	1.68645e-05	0.00174541	exgA	KNA13316.1;XP_021723167.1	hypothetical protein SOVF_115920 [Spinacia oleracea];probable glucan 1,3-beta-glucosidase A [Chenopodium quinoa]
HU03G01794	5.40374	0.000114059	0.00734027	ADT3	BCD59209.1	arogenate dehydrogenase [Bougainvillea peruviana]
HU10G01882	6.29262	9.74476e-08	3.33555e-05	CRK20	XP_021726233.1;XP_021719634.1;XP_021836950.1	putative receptor-like protein kinase At4g00960 isoform X1 [Chenopodium quinoa];cysteine-rich receptor-like protein kinase 15 [Chenopodium quinoa];cysteine-rich receptor-like protein kinase 25 [Spinacia oleracea]
novel.6433	7.68586	5.55126e-05	0.00426524	-	KDP32161.1	hypothetical protein JCGZ_12622 [Jatropha curcas]
HU06G00871	7.08271	5.9906e-06	0.000771438	At5g67130	XP_021751767.1	PI-PLC X domain-containing protein At5g67130-like [Chenopodium quinoa]
HU07G00257	5.12625	0.000561495	0.0246427	SBT3.17	XP_010061999.1	subtilisin-like protease SBT3.11 [Eucalyptus grandis]
HU02G03101	9.41447	4.35328e-07	9.21732e-05	-	XP_010669584.1	PREDICTED: cytochrome P450 CYP73A100-like [Beta vulgaris subsp. vulgaris]
HU06G00653	5.79041	8.65379e-05	0.00607671	LRK10L-1.3	XP_021862644.1;XP_021862647.1	LEAF RUST 10 DISEASE-RESISTANCE LOCUS RECEPTOR-LIKE PROTEIN KINASE-like 1.4 isoform X1 [Spinacia oleracea];LEAF RUST 10 DISEASE-RESISTANCE LOCUS RECEPTOR-LIKE PROTEIN KINASE-like 1.4 isoform X3 [Spinacia oleracea]
HU06G00716	6.26762	0.000387931	0.018616	trpB2	XP_021760050.1;XP_010692244.1	uncharacterized protein LOC110724866 [Chenopodium quinoa];PREDICTED: uncharacterized protein LOC104905398 [Beta vulgaris subsp. vulgaris]
HU06G02092	9.5265	6.67103e-08	2.60748e-05	ABCG6	XP_021716709.1	ABC transporter G family member 20-like [Chenopodium quinoa]
HU03G02819	7.98307	0.000634132	0.0271128	At1g64760	XP_021859989.1	glucan endo-1,3-beta-glucosidase 8 [Spinacia oleracea]
HU10G01853	8.15781	0.000169226	0.0101107	TPS13	KAB2637504.1;XP_021850088.1	(3S-6E)-nerolidol synthase 1-like [Pyrus ussuriensis x Pyrus communis];(3S,6E)-nerolidol synthase 1-like isoform X1 [Spinacia oleracea]
HU03G02933	9.3094	0.000536185	0.0237575	-	XP_010689523.1	PREDICTED: uncharacterized protein LOC104903223 [Beta vulgaris subsp. vulgaris]
HU05G02337	7.06208	1.52227e-05	0.00159414	EFM	XP_024465118.1	transcription factor HHO3 isoform X2 [Populus trichocarpa]
novel.9037	4.90735	0.00131709	0.0451571	At1g11050	XP_010676257.1	PREDICTED: probable receptor-like protein kinase At1g11050 [Beta vulgaris subsp. vulgaris]
HU08G01494	7.17299	2.89372e-05	0.00256431	RBOHB	XP_021742555.1	respiratory burst oxidase homolog protein B-like [Chenopodium quinoa]
HU09G01023	3.78343	0.000184634	0.0107588	CYP76AD1	XP_010692298.1	PREDICTED: cytochrome P450 76AD1-like [Beta vulgaris subsp. vulgaris]
HU06G00276	6.88304	0.000471813	0.0217748	ANKRD52	XP_010680901.1	PREDICTED: protein ACCELERATED CELL DEATH 6-like [Beta vulgaris subsp. vulgaris]
HU01G02350	5.27445	0.000542584	0.0239644	CLPB1	XP_021761516.1	chaperone protein ClpB1 [Chenopodium quinoa]
HU11G00622	9.69045	5.09401e-05	0.00400625	-	XP_021755338.1	uncharacterized protein LOC110720603 isoform X3 [Chenopodium quinoa]
HU03G00071	2.23878	0.00038201	0.0184275	XLG1	XP_010690974.1	PREDICTED: extra-large guanine nucleotide-binding protein 1-like [Beta vulgaris subsp. vulgaris]
HU06G00734	5.98356	0.00025133	0.0134057	AVT6B	XP_021851744.1;XP_021736710.1	amino acid transporter AVT6B-like [Spinacia oleracea];amino acid transporter AVT6B-like [Chenopodium quinoa]
HU03G00820	4.21491	0.00120618	0.0424726	GINT1	XP_021765394.1	glycosyltransferase family protein 64 protein C5-like [Chenopodium quinoa]
HU06G02461	6.12878	1.77288e-05	0.00179102	FHT	XP_021769201.1	naringenin,2-oxoglutarate 3-dioxygenase-like [Chenopodium quinoa]
HU10G01357	4.42178	0.000409428	0.0194008	At5g23160	XP_010688695.1	PREDICTED: uncharacterized protein At5g23160 [Beta vulgaris subsp. vulgaris]
HU01G00362	3.17577	3.24055e-06	0.000478102	PNAE	XP_010691000.1	PREDICTED: salicylic acid-binding protein 2 [Beta vulgaris subsp. vulgaris]
HU02G00093	5.83412	0.000195954	0.0112394	At1g53430	XP_010675288.1;XP_021773872.1	PREDICTED: probable LRR receptor-like serine/threonine-protein kinase At1g53430 [Beta vulgaris subsp. vulgaris];probable LRR receptor-like serine/threonine-protein kinase At1g53430 [Chenopodium quinoa]
novel.15769	3.29357	6.23141e-05	0.00466596	-	KYP63744.1	hypothetical protein KK1_018326 [Cajanus cajan]
HU06G01128	4.83294	6.47851e-09	4.49236e-06	GLCAT14A	KCW52809.1	hypothetical protein EUGRSUZ_J02142 [Eucalyptus grandis]
HU05G01990	2.93332	0.000864627	0.0339787	-	RDX76471.1	hypothetical protein CR513_43532 [Mucuna pruriens]
novel.14657	3.44016	0.000791631	0.0317764	-	PSS35262.1	Pectate lyase [Actinidia chinensis var. chinensis]
HU09G00397	3.10038	0.000124056	0.00785601	ORRM1	KMT08418.1;XP_021718247.1;XP_021865015.1	hypothetical protein BVRB_6g140940 [Beta vulgaris subsp. vulgaris];organelle RRM domain-containing protein 1, chloroplastic-like [Chenopodium quinoa];organelle RRM domain-containing protein 1, chloroplastic [Spinacia oleracea]
novel.12499	4.51366	0.00119596	0.0423118	ATPK2	XP_010670046.1	PREDICTED: serine/threonine-protein kinase AtPK2/AtPK19 [Beta vulgaris subsp. vulgaris]
HU05G00793	5.45506	0.0011754	0.0419588	-	-	-
novel.6506	7.98678	0.00025303	0.013445	-	AMM42958.1	LRR-RLK, partial [Vernicia montana]
HU09G01737	5.25666	0.00129911	0.0445959	GDHB	XP_021741242.1	glutamate dehydrogenase B [Chenopodium quinoa]
HU03G00006	3.39911	0.00115595	0.041586	PIX13	XP_010690221.1	PREDICTED: probable serine/threonine-protein kinase Cx32, chloroplastic [Beta vulgaris subsp. vulgaris]
HU03G02408	9.94735	4.76024e-05	0.00380503	ABP19B	XP_021750288.1	auxin-binding protein ABP19a-like [Chenopodium quinoa]
HU05G01887	4.98319	0.000612987	0.0265248	HSF24	XP_021752614.1	heat shock factor protein HSF24-like [Chenopodium quinoa]
HU02G01452	8.35553	0.000121534	0.00771395	-	XP_010685877.1	PREDICTED: folic acid synthesis protein FOL1 [Beta vulgaris subsp. vulgaris]
HU09G01200	11.6644	1.42003e-06	0.000240166	Prcp	XP_021729486.1	lysosomal Pro-X carboxypeptidase-like isoform X1 [Chenopodium quinoa]
HU09G02048	6.44719	0.000167664	0.0100443	-	-	-
HU02G01786	9.24287	9.89056e-09	6.04337e-06	-	XP_021765115.1	uncharacterized protein LOC110729652 [Chenopodium quinoa]
HU11G01457	7.99224	1.16532e-06	0.000200761	chi1	XP_021860442.1	basic endochitinase [Spinacia oleracea]
HU02G02698	5.64394	9.61509e-06	0.00113487	-	XP_021857541.1	glycine-rich RNA-binding protein 1-like isoform X2 [Spinacia oleracea]
HU07G01484	8.3914	6.49318e-07	0.000127731	STH-21	XP_010687260.1	PREDICTED: major allergen Pru ar 1 [Beta vulgaris subsp. vulgaris]
HU02G01953	5.5525	0.000245987	0.0132227	Rv0183	KNA21444.1	hypothetical protein SOVF_043040 isoform A [Spinacia oleracea]
HU04G01228	6.82584	0.000229274	0.012527	KIN14P	XP_021857174.1;KMT11160.1	kinesin-like protein KIN-14P [Spinacia oleracea];hypothetical protein BVRB_5g110900 [Beta vulgaris subsp. vulgaris]
HU07G00505	5.35054	0.000846761	0.0335044	CYP76B6	AKI33856.1	cytochrome P450 76AD1-like protein, partial [Physena madagascariensis]
HU04G01372	3.75282	0.000509965	0.0229253	ERF115	XP_021731943.1	ethylene-responsive transcription factor ERF114-like [Chenopodium quinoa]
HU03G01862	7.79012	4.31708e-06	0.000589897	-	XP_021750546.1	uncharacterized protein LOC110716241 [Chenopodium quinoa]
HU09G01165	7.28868	5.76805e-09	4.11522e-06	TAP1	XP_010683438.1;XP_010683439.1	PREDICTED: acetyltransferase NSI isoform X1 [Beta vulgaris subsp. vulgaris];PREDICTED: acetyltransferase NSI isoform X2 [Beta vulgaris subsp. vulgaris]
HU03G01272	3.40491	8.09125e-05	0.00581417	IP5P10	KNA08476.1;XP_021839334.1	hypothetical protein SOVF_162350 isoform A [Spinacia oleracea];type I inositol polyphosphate 5-phosphatase 10 isoform X1 [Spinacia oleracea]
HU04G01618	5.3368	1.32596e-05	0.00144228	4CL2	XP_010671119.1	PREDICTED: 4-coumarate--CoA ligase 2 [Beta vulgaris subsp. vulgaris]
HU03G01090	11.5473	3.00124e-07	7.22251e-05	COMT1	XP_010671332.1	PREDICTED: caffeic acid 3-O-methyltransferase [Beta vulgaris subsp. vulgaris]
HU06G00796	6.6785	3.0776e-05	0.00270138	UGT85K5	XP_010680524.1	PREDICTED: 7-deoxyloganetin glucosyltransferase-like [Beta vulgaris subsp. vulgaris]
HU06G01455	1.52948	0.00124581	0.0431936	ART2	BAB33421.1;TMX03375.1	putative senescence-associated protein, partial [Pisum sativum];hypothetical protein EJD97_016776 [Solanum chilense]
HU03G02381	2.97928	0.00105043	0.0395331	At5g64030	XP_012078344.1;XP_010679252.1	probable methyltransferase PMT24 [Jatropha curcas];PREDICTED: probable methyltransferase PMT26 [Beta vulgaris subsp. vulgaris]
HU10G00921	7.561	0.000139595	0.00862348	PGIP2	XP_021724023.1	polygalacturonase inhibitor-like [Chenopodium quinoa]
HU03G00285	4.27738	0.0011899	0.0423118	BIG1	XP_021846883.1;XP_021714046.1	brefeldin A-inhibited guanine nucleotide-exchange protein 1 isoform X2 [Spinacia oleracea];brefeldin A-inhibited guanine nucleotide-exchange protein 1-like isoform X1 [Chenopodium quinoa]
novel.2087	5.11996	8.90157e-05	0.00618474	-	XP_010694276.1	PREDICTED: cytochrome P450 CYP736A12-like [Beta vulgaris subsp. vulgaris]
HU06G00187	5.42189	0.000173768	0.0102549	NIC1	ONI02492.1;XP_002266720.1;KNA14279.1	hypothetical protein PRUPE_6G202000 [Prunus persica];PREDICTED: nicotinamidase 1 [Vitis vinifera];hypothetical protein SOVF_108950 [Spinacia oleracea]
HU07G01714	4.57836	0.000131128	0.00826613	CRRSP55	XP_021719922.1	cysteine-rich repeat secretory protein 55-like [Chenopodium quinoa]
HU05G01352	3.34299	0.00137436	0.0465454	UXT3	XP_021758207.1;XP_021862802.1	UDP-xylose transporter 3-like [Chenopodium quinoa];UDP-xylose transporter 3-like [Spinacia oleracea]
HU11G01282	5.87223	5.98642e-06	0.000771438	CKX5	XP_021759904.1	cytokinin dehydrogenase 5-like [Chenopodium quinoa]
HU08G00977	5.5723	0.000716427	0.0295707	ZIF1	XP_021773414.1;XP_021714684.1;XP_021773413.1	protein ZINC INDUCED FACILITATOR 1-like isoform X2 [Chenopodium quinoa];protein ZINC INDUCED FACILITATOR-LIKE 1-like [Chenopodium quinoa];protein ZINC INDUCED FACILITATOR 1-like isoform X1 [Chenopodium quinoa]
HU08G01618	4.94857	0.000534524	0.0237217	BHLH94	XP_010694628.1	PREDICTED: transcription factor bHLH94 [Beta vulgaris subsp. vulgaris]
HU08G00507	4.49542	0.00074518	0.0303066	-	XP_021758651.1	uncharacterized protein LOC110723613 [Chenopodium quinoa]
HU05G01154	25.7806	7.12431e-08	2.67036e-05	UGT708G1	RXH69246.1	hypothetical protein DVH24_037030 [Malus domestica]
HU11G01421	25.5154	9.68348e-08	3.33555e-05	-	XP_010675679.1;XP_021743606.1	PREDICTED: uncharacterized protein LOC104891651 isoform X1 [Beta vulgaris subsp. vulgaris];uncharacterized protein LOC110709692 [Chenopodium quinoa]
HU07G01622	23.76	6.85481e-07	0.000132036	XTH2	XP_021814211.1	xyloglucan endotransglucosylase/hydrolase protein 2-like [Prunus avium]
HU09G02047	6.35701	0.000179759	0.0105341	-	-	-
HU01G02174	7.19334	0.000408133	0.0193842	WRKY75	XP_010695387.1	PREDICTED: probable WRKY transcription factor 75 [Beta vulgaris subsp. vulgaris]
novel.19599	4.02657	0.00122807	0.0429919	VIT_06s0061g00120	XP_021751517.1;XP_021761211.1	glucan endo-1,3-beta-glucosidase-like [Chenopodium quinoa];glucan endo-1,3-beta-glucosidase-like [Chenopodium quinoa]
HU04G01983	5.21515	0.000113568	0.00732564	LTPG5	XP_010679073.1	PREDICTED: non-specific lipid-transfer protein-like protein At2g13820 isoform X1 [Beta vulgaris subsp. vulgaris]
HU04G01984	4.79438	4.71814e-06	0.000635276	LTPG5	XP_030974604.1	non-specific lipid-transfer protein-like protein At2g13820 isoform X2 [Quercus lobata]
HU05G01739	6.28845	2.42372e-05	0.00227117	PARA	XP_008240792.1	PREDICTED: probable glutathione S-transferase parA [Prunus mume]
novel.9063	5.14279	0.000139503	0.00862348	CYP76B10	XP_010676619.1	PREDICTED: geraniol 8-hydroxylase-like [Beta vulgaris subsp. vulgaris]
HU11G01312	2.1481	3.3923e-05	0.00290408	MAN7	XP_021759949.1	mannan endo-1,4-beta-mannosidase 7-like [Chenopodium quinoa]
HU04G00169	15.066	0.000113226	0.0073206	-	OWM72007.1	hypothetical protein CDL15_Pgr017890 [Punica granatum]
HU02G00037	6.22752	0.000276285	0.0144047	WRKY75	BBG93876.1	hypothetical protein Prudu_002017 [Prunus dulcis]
HU06G00940	6.556	0.00146087	0.0487406	EXPA10	XP_021862812.1	expansin-A10-like [Spinacia oleracea]
HU03G01755	4.29481	0.000874261	0.0342505	At4g27290	XP_021749674.1;XP_021765441.1;XP_021841544.1	G-type lectin S-receptor-like serine/threonine-protein kinase At4g27290 [Chenopodium quinoa];LOW QUALITY PROTEIN: uncharacterized protein LOC110729958 [Chenopodium quinoa];G-type lectin S-receptor-like serine/threonine-protein kinase At4g27290 [Spinacia oleracea]
HU04G00649	7.51417	1.06348e-06	0.000189088	CHS	XP_021747699.1	chalcone synthase-like [Chenopodium quinoa]
HU01G00147	5.19982	0.00041815	0.0197249	-	XP_021753326.1;XP_021842512.1	caffeoyl-CoA O-methyltransferase 5-like [Chenopodium quinoa];caffeoyl-CoA O-methyltransferase 5 [Spinacia oleracea]
HU03G00708	3.09848	3.38598e-07	7.76173e-05	ABCG36	XP_010665917.1	PREDICTED: ABC transporter G family member 36 [Beta vulgaris subsp. vulgaris]
novel.25310	9.49896	1.03553e-07	3.46053e-05	-	XP_021743162.1	uncharacterized protein LOC110709255 [Chenopodium quinoa]
HU11G01609	22.8739	1.75336e-06	0.000286076	-	KMT20226.1	hypothetical protein BVRB_1g002300 [Beta vulgaris subsp. vulgaris]
HU10G00354	8.51326	5.6061e-06	0.000740459	-	XP_010683193.1	PREDICTED: kunitz trypsin inhibitor 2 [Beta vulgaris subsp. vulgaris]
HU06G02020	5.30873	0.00021871	0.0121944	STP13	XP_021717258.1	sugar transport protein 13-like [Chenopodium quinoa]
HU07G01766	4.47663	0.000101309	0.00678747	At4g24780	XP_021762059.1	probable pectate lyase 18 [Chenopodium quinoa]
novel.11946	5.87684	0.000104552	0.00692114	PCO1	XP_010677795.1	PREDICTED: plant cysteine oxidase 1 [Beta vulgaris subsp. vulgaris]
HU09G00816	5.87519	8.30849e-05	0.00592423	PCAP1	XP_010684190.2	PREDICTED: LOW QUALITY PROTEIN: plasma membrane-associated cation-binding protein 1 [Beta vulgaris subsp. vulgaris]
novel.15653	5.88443	0.000496559	0.0225788	-	XP_019172656.1;XP_019166675.1;XP_019184177.1	PREDICTED: uncharacterized protein LOC109168056 [Ipomoea nil];PREDICTED: uncharacterized protein LOC109162426 [Ipomoea nil];PREDICTED: uncharacterized protein LOC109179062 [Ipomoea nil]
HU07G00282	3.7461	0.00115302	0.041586	FAB1D	XP_021748161.1;XP_010673144.1	putative 1-phosphatidylinositol-3-phosphate 5-kinase FAB1D [Chenopodium quinoa];PREDICTED: putative 1-phosphatidylinositol-3-phosphate 5-kinase FAB1D [Beta vulgaris subsp. vulgaris]
HU03G02610	8.91201	1.03659e-06	0.000186701	CjBAp12	XP_021731374.1	EG45-like domain containing protein [Chenopodium quinoa]
novel.15785	9.17085	3.38926e-05	0.00290408	-	KNA13408.1	hypothetical protein SOVF_117290 [Spinacia oleracea]
novel.10000	8.02661	0.000996289	0.0380705	-	XP_019107672.1	PREDICTED: uncharacterized protein LOC109136237 [Beta vulgaris subsp. vulgaris]
novel.23204	2.69596	8.59417e-05	0.00605259	XA21	XP_024443423.1	LRR receptor-like serine/threonine-protein kinase EFR [Populus trichocarpa]
HU01G02398	4.93834	5.38542e-05	0.00419008	UGT86A2	XP_021761605.1	UDP-glycosyltransferase 86A1-like [Chenopodium quinoa]
HU10G00694	8.93616	3.71937e-07	8.31969e-05	At2g44790	XP_021727313.1	uclacyanin-2-like [Chenopodium quinoa]
novel.21077	5.17653	1.16345e-06	0.000200761	-	-	-
HU09G00137	8.98853	3.68534e-06	0.000524206	BOB1	XP_021729092.1	protein BOBBER 1-like [Chenopodium quinoa]
HU07G00907	10.3691	7.36261e-08	2.72289e-05	ADH	QED12510.1	alcohol dehydrogenase class-P [Hylocereus undatus]
novel.26494	4.8293	5.37561e-05	0.00419008	-	-	-
novel.12551	23.521	8.85881e-07	0.000162726	-	CBI25396.3	unnamed protein product, partial [Vitis vinifera]
HU02G01907	6.96374	1.17759e-05	0.00133318	TPX2	XP_010693672.1	PREDICTED: uncharacterized protein LOC104906595 isoform X2 [Beta vulgaris subsp. vulgaris]
HU08G00385	5.89979	0.000501448	0.022685	-	XP_021740749.1	cytochrome P450 CYP72A219-like isoform X1 [Chenopodium quinoa]
HU06G02407	5.90889	0.000997616	0.0380705	INV*DC4	XP_010672026.1	PREDICTED: beta-fructofuranosidase, soluble isoenzyme I [Beta vulgaris subsp. vulgaris]
HU10G00477	5.03965	0.000664926	0.0279866	GEK1	XP_010681136.1;KNA17462.1	PREDICTED: D-aminoacyl-tRNA deacylase isoform X2 [Beta vulgaris subsp. vulgaris];hypothetical protein SOVF_079630 [Spinacia oleracea]
HU11G00555	4.34766	0.000451266	0.0210366	VIL2	XP_021724944.1	VIN3-like protein 2 isoform X1 [Chenopodium quinoa]
HU06G01153	5.0821	2.87073e-05	0.0025521	GALM	XP_010693333.1	PREDICTED: aldose 1-epimerase [Beta vulgaris subsp. vulgaris]
HU03G00383	6.85153	2.8199e-05	0.00253767	NFD4	KMT01419.1;XP_010690391.1	hypothetical protein BVRB_9g214280 [Beta vulgaris subsp. vulgaris];PREDICTED: protein NUCLEAR FUSION DEFECTIVE 4 [Beta vulgaris subsp. vulgaris]
HU06G00170	7.29429	5.09863e-05	0.00400625	ELI3	XP_021714044.1;XP_010680374.1	probable mannitol dehydrogenase [Chenopodium quinoa];PREDICTED: probable mannitol dehydrogenase [Beta vulgaris subsp. vulgaris]
novel.20103	7.82896	0.00023832	0.0128735	-	KNA08076.1	hypothetical protein SOVF_165940 [Spinacia oleracea]
HU10G01538	4.95505	2.33236e-05	0.00220043	CYP81Q32	XP_010688240.1	PREDICTED: isoflavone 3&apos;-hydroxylase-like [Beta vulgaris subsp. vulgaris]
HU03G01613	4.87486	5.87628e-08	2.47878e-05	VIT_06s0061g00120	BAM28606.1	beta-1,3-glucanase [Nepenthes alata]
HU05G01603	7.09807	1.35289e-05	0.00145593	PCS1	XP_010666402.1	PREDICTED: LOW QUALITY PROTEIN: aspartic proteinase PCS1 [Beta vulgaris subsp. vulgaris]
HU06G00459	3.02553	0.000186541	0.0108245	CCR3	XP_010689641.1	PREDICTED: putative serine/threonine-protein kinase-like protein CCR3 [Beta vulgaris subsp. vulgaris]
novel.20391	8.12077	0.000431031	0.0202254	MYB102	XP_019229348.1	PREDICTED: protein ODORANT1 [Nicotiana attenuata]
HU08G00999	5.11039	0.00110871	0.0405703	YSL7	XP_010675190.1	PREDICTED: probable metal-nicotianamine transporter YSL7 isoform X1 [Beta vulgaris subsp. vulgaris]
HU08G00991	3.32337	0.0014927	0.0495845	BEBT1	XP_021766403.1	benzyl alcohol O-benzoyltransferase-like [Chenopodium quinoa]
novel.2210	9.19942	0.000627817	0.0269981	-	-	-
HU10G02023	9.50591	1.01675e-06	0.000184323	ASAT1	KMT04215.1	hypothetical protein BVRB_8g185100 [Beta vulgaris subsp. vulgaris]
HU10G00935	8.64722	8.18204e-07	0.000154385	pgip	XP_010672718.1	PREDICTED: polygalacturonase inhibitor 1 [Beta vulgaris subsp. vulgaris]
HU04G00098	8.09223	7.50106e-06	0.000896797	-	XP_021736022.1	uncharacterized protein LOC110702595 [Chenopodium quinoa]
novel.8932	2.84585	0.000906704	0.0354215	RLP13	TXG61931.1;PSR86660.1;XP_021757510.1;XP_034920202.1;GFY85743.1;KAF9673949.1	hypothetical protein EZV62_013294 [Acer yangbiense];LRR receptor-like serine/threonine-protein kinase [Actinidia chinensis var. chinensis];LRR receptor-like serine/threonine-protein kinase EFR [Chenopodium quinoa];receptor like protein 21-like isoform X1 [Populus alba];receptor like protein 45 [Actinidia rufa];hypothetical protein SADUNF_Sadunf10G0076900 [Salix dunnii]
HU05G02163	2.41312	0.0011842	0.0421644	PUB50	KMT09285.1	hypothetical protein BVRB_6g133840 isoform B [Beta vulgaris subsp. vulgaris]
HU10G01737	27.2603	1.21708e-08	7.03293e-06	-	BAM15848.1	hypothetical protein [Portulaca oleracea]
HU01G00908	8.47999	0.00109002	0.0405186	GAT1	XP_021774155.1	GABA transporter 1-like [Chenopodium quinoa]
HU04G01824	7.59789	4.14335e-05	0.00339881	ERF098	XP_010679244.1	PREDICTED: ethylene-responsive transcription factor ERF098 [Beta vulgaris subsp. vulgaris]
novel.1765	23.8235	6.40054e-07	0.000126808	-	-	-
HU06G01646	5.15614	0.000280235	0.0145287	EP3	XP_010687451.1	PREDICTED: endochitinase EP3 [Beta vulgaris subsp. vulgaris]
HU05G01989	6.91737	3.34014e-05	0.00287719	BACOVA_02659	XP_010679655.1	PREDICTED: uncharacterized protein LOC104894964 [Beta vulgaris subsp. vulgaris]
HU02G00912	6.10847	0.00029632	0.0151736	UXS4	XP_021856720.1;TQD84199.1	UDP-glucuronic acid decarboxylase 2 [Spinacia oleracea];hypothetical protein C1H46_030289 [Malus baccata]
HU03G01602	4.31374	0.000864663	0.0339787	ERF104	KNA18411.1	hypothetical protein SOVF_071040 [Spinacia oleracea]
HU02G02685	7.09659	1.00225e-08	6.04337e-06	-	XP_021857541.1	glycine-rich RNA-binding protein 1-like isoform X2 [Spinacia oleracea]
novel.3140	5.59937	8.15714e-05	0.00584257	RLP6	XP_021771424.1	receptor like protein 30-like [Chenopodium quinoa]
novel.845	6.07849	0.00113523	0.0412725	-	-	-
HU08G00347	8.34841	0.000588316	0.0254971	-	XP_021765481.1	germin-like protein subfamily 1 member 17 [Chenopodium quinoa]
novel.11619	23.1038	1.3785e-06	0.000234573	-	KMT08337.1	hypothetical protein BVRB_6g141610 [Beta vulgaris subsp. vulgaris]
HU07G02259	3.57763	0.000736636	0.0301358	PCRK2	XP_021720845.1	probable serine/threonine-protein kinase PBL19 [Chenopodium quinoa]
HU02G00549	7.3443	6.4161e-05	0.00478396	-	XP_021856204.1	LOW QUALITY PROTEIN: probable glutathione S-transferase [Spinacia oleracea]
novel.16973	5.11998	1.5383e-08	8.53359e-06	Os03g0733400	XP_021748266.1	zinc finger BED domain-containing protein DAYSLEEPER-like [Chenopodium quinoa]
HU07G01667	6.16359	2.31413e-05	0.00219068	At5g35735	XP_021735209.1	cytochrome b561 and DOMON domain-containing protein At5g35735-like [Chenopodium quinoa]
HU09G00019	6.50823	5.73995e-06	0.000750986	SE2	XP_010671341.1	PREDICTED: acidic endochitinase SE2 [Beta vulgaris subsp. vulgaris]
novel.5340	6.23165	0.000506211	0.0227934	-	-	-
HU08G01234	8.17196	8.39559e-05	0.00597099	AGT1	XP_017603890.1;AEX09292.1	PREDICTED: serine--glyoxylate aminotransferase [Gossypium arboreum];alanine glyoxylate aminotransferase, partial [Peperomia klopfensteinii]
HU04G00162	5.98067	8.86532e-05	0.00617832	-	KMT12137.1	hypothetical protein BVRB_5g100890 [Beta vulgaris subsp. vulgaris]
novel.15757	28.3438	3.14638e-09	2.77043e-06	PECS-2.1	XP_021752630.1;KMT15914.1;KAA8533849.1	pectinesterase-like [Chenopodium quinoa];hypothetical protein BVRB_3g056010 [Beta vulgaris subsp. vulgaris];hypothetical protein F0562_031366 [Nyssa sinensis]
HU10G01394	6.38301	0.000766784	0.0310033	At5g03795	XP_021852013.1	probable glycosyltransferase At5g03795 [Spinacia oleracea]
novel.5284	10.0559	3.17136e-07	7.45458e-05	-	XP_021857541.1	glycine-rich RNA-binding protein 1-like isoform X2 [Spinacia oleracea]
HU07G02095	5.35914	0.00100196	0.0380705	PUB24	XP_021857851.1	LOW QUALITY PROTEIN: E3 ubiquitin-protein ligase PUB24-like [Spinacia oleracea]
HU02G02217	6.0811	0.000225351	0.0123739	CHS	XP_021747699.1	chalcone synthase-like [Chenopodium quinoa]
HU06G00930	-5.20419	1.90968e-09	1.89174e-06	-	XP_010695936.1	PREDICTED: uncharacterized protein LOC104908518 [Beta vulgaris subsp. vulgaris]
HU01G02034	-7.42383	0.000207269	0.0117191	YRDC	XP_010685191.1	PREDICTED: yrdC domain-containing protein, mitochondrial [Beta vulgaris subsp. vulgaris]
HU08G00074	-3.49002	0.00102912	0.0388891	MIP1B	XP_024467600.1	B-box zinc finger protein 24-like [Populus trichocarpa]
HU06G01652	-3.50554	0.00143436	0.0483414	Loxhd1	XP_028790925.1	PLAT domain-containing protein 3-like [Prosopis alba]
HU08G00357	-10.5544	7.86221e-10	1.02483e-06	GPAT2	XP_010674788.1	PREDICTED: probable glycerol-3-phosphate acyltransferase 2 [Beta vulgaris subsp. vulgaris]
HU09G01924	-5.33314	1.49072e-07	4.30708e-05	hdhd3	XP_021861602.1;XP_021744555.1	haloacid dehalogenase-like hydrolase domain-containing protein 3 [Spinacia oleracea];haloacid dehalogenase-like hydrolase domain-containing protein 3 [Chenopodium quinoa]
HU01G00313	-6.31295	0.000485512	0.0223327	BNM2A	KMT00465.1	hypothetical protein BVRB_9g217660 [Beta vulgaris subsp. vulgaris]
HU03G01387	-6.255	8.63575e-06	0.00102803	AAP3	XP_010674405.1	PREDICTED: amino acid permease 4 [Beta vulgaris subsp. vulgaris]
novel.5000	-8.8463	1.29798e-07	3.91326e-05	-	-	-
HU09G00862	-4.8414	1.77562e-10	3.28335e-07	-	XP_021760806.1	carbonic anhydrase, chloroplastic [Chenopodium quinoa]
HU09G00135	-2.55856	8.59762e-05	0.00605259	WSD11	XP_019104053.1;KNA17080.1	PREDICTED: O-acyltransferase WSD1-like isoform X1 [Beta vulgaris subsp. vulgaris];hypothetical protein SOVF_081870 [Spinacia oleracea]
HU04G01342	-7.0737	0.000950344	0.0368152	-	P84853.2	RecName: Full=Ribosome-inactivating protein PD-L1/PD-L2; AltName: Full=rRNA N-glycosidase PD-L1/PD-L2 [Phytolacca dioica]
HU07G01654	-2.0259	0.000761093	0.0308181	Sec23ip	XP_021864781.1	ankyrin repeat and SAM domain-containing protein 6 [Spinacia oleracea]
HU04G01757	-3.027	9.10272e-07	0.000166107	GRF7	XP_021775036.1	growth-regulating factor 7-like [Chenopodium quinoa]
novel.711	-2.54031	0.00115596	0.041586	3GGT	XP_021726554.1	anthocyanidin 3-O-glucoside 2&apos;&apos;-O-glucosyltransferase-like [Chenopodium quinoa]
HU03G01677	-3.0428	5.40155e-05	0.00419008	LOX2.1	XP_023878090.1	linoleate 13S-lipoxygenase 2-1, chloroplastic-like [Quercus suber]
HU07G00196	-2.53478	0.000224503	0.0123739	CURT1B	KAF4366483.1	hypothetical protein F8388_003721 [Cannabis sativa]
HU03G01746	-2.3745	2.07192e-05	0.00201014	APG	XP_021749874.1	GDSL esterase/lipase APG-like [Chenopodium quinoa]
HU02G03111	-2.16562	0.00144058	0.0484918	CYP716A12	XP_010669702.1	PREDICTED: beta-amyrin 28-oxidase [Beta vulgaris subsp. vulgaris]
HU02G03030	-5.83067	0.000167024	0.0100276	ERECTA	XP_021744110.1	LRR receptor-like serine/threonine-protein kinase ERECTA [Chenopodium quinoa]
HU08G01555	-3.7315	6.11701e-06	0.000781878	LTL1	XP_030956568.1	GDSL esterase/lipase At5g33370-like [Quercus lobata]
novel.19191	-4.20539	3.71264e-10	6.0575e-07	RCA	XP_020264706.1;AAZ41846.1;PON89808.1	ribulose bisphosphate carboxylase/oxygenase activase 1, chloroplastic isoform X2 [Asparagus officinalis];Rubisco activase 2 [Mesembryanthemum crystallinum];hypothetical protein TorRG33x02_143310 [Trema orientale]
HU05G00504	-3.02454	0.00019594	0.0112394	-	KAF3448394.1	hypothetical protein FNV43_RR09107 [Rhamnella rubrinervis]
novel.18326	-2.88099	0.00115268	0.041586	VIT_19s0014g04930	RVW94686.1	(-)-germacrene D synthase [Vitis vinifera]
HU02G02365	-2.12671	0.000222158	0.0122749	FBP	OMO66522.1	Fructose-1,6-bisphosphatase class 1/Sedoheputulose-1,7-bisphosphatase [Corchorus capsularis]
novel.1451	-7.06892	0.000934373	0.0362564	-	XP_010691091.1	PREDICTED: uncharacterized protein LOC104904520 [Beta vulgaris subsp. vulgaris]
HU07G02130	-2.18169	0.000575173	0.0250584	SCP1	XP_021859482.1	serine carboxypeptidase II-3-like [Spinacia oleracea]
HU03G02593	-2.64648	0.000829931	0.033027	At4g30420	KAG2239824.1;XP_021756857.1;XP_010687694.1;XP_021857999.1	hypothetical protein Bca52824_091350 [Brassica carinata];WAT1-related protein At4g30420-like [Chenopodium quinoa];PREDICTED: WAT1-related protein At4g30420 [Beta vulgaris subsp. vulgaris];WAT1-related protein At4g30420-like [Spinacia oleracea]
HU07G00582	-7.43258	0.000188934	0.0109404	MEE40	XP_010687866.1	PREDICTED: pentatricopeptide repeat-containing protein At3g53700, chloroplastic [Beta vulgaris subsp. vulgaris]
HU03G00147	-2.60463	0.00119447	0.0423118	AGPS1	XP_010690849.1	PREDICTED: glucose-1-phosphate adenylyltransferase large subunit 1 [Beta vulgaris subsp. vulgaris]
HU04G02183	-7.98467	1.78218e-05	0.00179102	-	P84853.2	RecName: Full=Ribosome-inactivating protein PD-L1/PD-L2; AltName: Full=rRNA N-glycosidase PD-L1/PD-L2 [Phytolacca dioica]
HU03G02226	-6.49662	0.000107306	0.00704818	-	-	-
HU09G01101	-6.03104	3.90323e-05	0.00324144	At3g07620	XP_010683539.1	PREDICTED: probable glycosyltransferase At3g07620 isoform X1 [Beta vulgaris subsp. vulgaris]
HU08G00370	-1.74244	0.000207343	0.0117191	AGT1	XP_010277598.1	PREDICTED: serine--glyoxylate aminotransferase [Nelumbo nucifera]
HU02G03321	-2.57753	3.54857e-05	0.00298263	ufaA1	XP_021848401.1	uncharacterized protein LOC110788065 [Spinacia oleracea]
HU04G01479	-2.83501	0.0011377	0.0413042	TCP5	XP_010695237.1	PREDICTED: transcription factor TCP17 [Beta vulgaris subsp. vulgaris]
novel.22885	-3.14857	3.78312e-07	8.32797e-05	-	KNA17576.1	hypothetical protein SOVF_078120 [Spinacia oleracea]
HU11G00614	-5.61507	0.00017372	0.0102549	PR-1	XP_021755905.1	pathogenesis-related protein PRB1-3-like [Chenopodium quinoa]
HU02G00559	-2.14669	0.00113534	0.0412725	-	XP_010685294.1	PREDICTED: uncharacterized protein LOC104899736 [Beta vulgaris subsp. vulgaris]
novel.937	-3.69601	0.000234343	0.0127701	-	-	-
HU10G00471	-24.4418	3.25586e-07	7.52566e-05	-	XP_022951913.1	jacalin-related lectin 5-like [Cucurbita moschata]
HU08G01557	-2.58406	0.000352915	0.0174488	-	XP_021853023.1	uncharacterized protein LOC110792509 [Spinacia oleracea]
HU08G00118	-5.70586	5.2285e-11	1.20852e-07	-	-	-
HU01G02319	-5.80405	0.00120663	0.0424726	CYP78A5	KAE8124475.1	hypothetical protein FH972_019357 [Carpinus fangiana]
HU02G02901	-3.87109	0.000544368	0.024005	At2g25737	XP_010249715.1	PREDICTED: uncharacterized protein LOC104592187 [Nelumbo nucifera]
HU01G00919	-3.94846	0.000924425	0.0360123	A36	KMT01789.1;XP_010689965.1	hypothetical protein BVRB_9g210710 [Beta vulgaris subsp. vulgaris];PREDICTED: aspartic proteinase-like protein 2 [Beta vulgaris subsp. vulgaris]
novel.15375	-5.18986	9.86103e-08	3.33555e-05	-	XP_023881656.1	uncharacterized protein LOC111994031 [Quercus suber]
HU01G02560	-3.50327	0.000149281	0.00912028	TAR2	XP_010678834.1	PREDICTED: tryptophan aminotransferase-related protein 2 [Beta vulgaris subsp. vulgaris]
HU06G00931	-2.65291	3.40595e-06	0.000494612	POT2	AAK53759.1	potassium transporter HAK2p [Mesembryanthemum crystallinum]
HU02G00055	-3.03664	6.04184e-07	0.000121437	LTPG1	XP_021745068.1;XP_010682757.1	non-specific lipid transfer protein GPI-anchored 1-like [Chenopodium quinoa];PREDICTED: non-specific lipid transfer protein GPI-anchored 1 [Beta vulgaris subsp. vulgaris]
HU03G00941	-6.8097	2.85107e-05	0.00254277	CCL4	XP_021745231.1	probable acyl-activating enzyme 6 [Chenopodium quinoa]
novel.25070	-2.23968	0.00049139	0.0224172	-	-	-
HU03G00822	-2.89925	0.000984384	0.0377647	CSLA9	XP_021731465.1	glucomannan 4-beta-mannosyltransferase 9-like isoform X1 [Chenopodium quinoa]
novel.1066	-8.9506	1.16915e-05	0.00132905	-	XP_028106146.1	protein MAINTENANCE OF MERISTEMS-like [Camellia sinensis]
HU04G01473	-5.93837	0.000842495	0.033431	CYP78A5	KAA8541056.1	hypothetical protein F0562_025019 [Nyssa sinensis]
HU07G01997	-5.43277	3.01126e-07	7.22251e-05	HTH	XP_010685404.1	PREDICTED: protein HOTHEAD [Beta vulgaris subsp. vulgaris]
HU06G02301	-2.02711	0.00144704	0.0485915	NR1	XP_021847696.1	malate dehydrogenase, cytoplasmic [Spinacia oleracea]
novel.22933	-7.51457	0.000120446	0.00766242	TRX2	XP_010683289.1	PREDICTED: thioredoxin H1 [Beta vulgaris subsp. vulgaris]
novel.20625	-7.30281	0.0003735	0.0182712	RLT3	XP_021733997.1	homeobox-DDT domain protein RLT3-like isoform X2 [Chenopodium quinoa]
novel.24690	-7.04667	2.81356e-07	7.09452e-05	-	-	-
novel.9268	-7.39699	0.00123654	0.0430336	ARF9	XP_021757697.1	auxin response factor 9-like isoform X2 [Chenopodium quinoa]
novel.4225	-6.84046	8.5251e-05	0.00603216	-	-	-
HU07G02171	-3.57505	0.00106927	0.0399171	At5g58770	XP_021864209.1	dehydrodolichyl diphosphate synthase 2 [Spinacia oleracea]
HU01G00312	-4.82997	0.000259891	0.0137045	-	XP_021738411.1	organ-specific protein S2-like [Chenopodium quinoa]
HU01G01678	-3.03257	1.63616e-05	0.00169971	CSP41A	PON63942.1	NAD(P)-binding domain containing protein [Trema orientale]
HU03G02144	-5.66973	1.62067e-05	0.00168994	PDF1	XP_010667972.1	PREDICTED: protodermal factor 1 [Beta vulgaris subsp. vulgaris]
HU07G00064	-2.16149	0.00068973	0.0287685	-	XP_010669447.1	PREDICTED: putative glucose-6-phosphate 1-epimerase isoform X1 [Beta vulgaris subsp. vulgaris]
HU05G01881	-2.98428	0.00053404	0.0237217	-	XP_021752152.1	uncharacterized protein LOC110717696 [Chenopodium quinoa]
HU11G01167	-5.80803	0.00110619	0.0405703	HSP70	XP_021719364.1	heat shock 70 kDa protein 18-like [Chenopodium quinoa]
HU02G02622	-8.04135	6.04818e-36	1.67758e-31	-	AFR43276.1	lipid transfer protein precursor [Gossypium herbaceum subsp. africanum]
HU11G00838	-4.01833	0.000840856	0.0334138	CLPB1	RAL53378.1	hypothetical protein DM860_007050 [Cuscuta australis]
HU06G00677	-6.25601	1.14584e-07	3.65312e-05	RBCS1	XP_021734008.1	ribulose bisphosphate carboxylase small chain 1, chloroplastic [Chenopodium quinoa]
HU06G00396	-7.03671	0.000692088	0.0288235	ELI1	XP_021735063.1	pentatricopeptide repeat-containing protein ELI1, chloroplastic-like [Chenopodium quinoa]
HU08G02084	-4.43847	0.00124227	0.043125	ENT3	XP_021838891.1;OAP00072.1	equilibrative nucleotide transporter 3-like [Spinacia oleracea];ENT4 [Arabidopsis thaliana]
HU01G00289	-4.1068	8.61474e-09	5.57574e-06	EGS2	AYU58889.1	phenylcoumaran benzylic ether reductase-like protein I, partial [Ferocactus pilosus]
HU10G02005	-6.07762	1.4823e-07	4.30708e-05	ACO	XP_021766818.1	1-aminocyclopropane-1-carboxylate oxidase-like [Chenopodium quinoa]
novel.18413	-3.56177	0.000322419	0.0161425	-	-	-
HU06G00941	-6.12169	0.000186415	0.0108245	EXPA10	XP_013461515.1	expansin-A8 [Medicago truncatula]
HU08G00366	-7.18197	1.24418e-05	0.00139716	GAST1	XP_010673717.1	PREDICTED: protein GAST1 isoform X1 [Beta vulgaris subsp. vulgaris]
HU06G02349	-7.37411	0.000515771	0.0230741	-	XP_010693742.1	PREDICTED: oleosin 1 [Beta vulgaris subsp. vulgaris]
HU05G00348	-3.01956	0.000546495	0.0240605	LHCB4.1	XP_021768069.1	chlorophyll a-b binding protein CP29.1, chloroplastic-like [Chenopodium quinoa]
HU04G02181	-8.86776	7.41233e-06	0.000893895	-	P84853.2	RecName: Full=Ribosome-inactivating protein PD-L1/PD-L2; AltName: Full=rRNA N-glycosidase PD-L1/PD-L2 [Phytolacca dioica]
HU03G00433	-2.19743	0.000576367	0.0250584	ASMT	KNA03838.1	hypothetical protein SOVF_205310 [Spinacia oleracea]
HU05G01817	-2.636	0.00119332	0.0423118	-	XP_021751794.1	inositol-3-phosphate synthase [Chenopodium quinoa]
HU02G03164	-8.07934	7.16103e-06	0.000875002	REM5	XP_021774639.1;XP_021774638.1	B3 domain-containing protein REM9-like isoform X2 [Chenopodium quinoa];B3 domain-containing protein REM9-like isoform X1 [Chenopodium quinoa]
HU03G02400	-8.81699	2.79268e-06	0.000420982	GER3	XP_031267949.1	auxin-binding protein ABP19a-like [Pistacia vera]
HU04G00224	-2.33578	1.77267e-06	0.000286118	CYP86A22	XP_021735806.1	cytochrome P450 86A22-like [Chenopodium quinoa]
HU11G01392	-1.74752	0.000641829	0.0272637	UGT85A23	XP_010676253.1	PREDICTED: 7-deoxyloganetin glucosyltransferase [Beta vulgaris subsp. vulgaris]
novel.7688	-7.18284	0.000318814	0.0160198	-	XP_028245948.1	uncharacterized protein LOC114423399 [Glycine soja]
HU05G00327	-2.90615	0.000238562	0.0128735	-	XP_021845807.1	21 kDa seed protein-like [Spinacia oleracea]
HU08G02276	-2.79808	1.1503e-06	0.000200665	-	XP_029118018.1;NP_001351664.1	albumin-2-like, partial [Elaeis guineensis];albumin-2-like [Cicer arietinum]
HU05G01538	-7.99756	1.07635e-05	0.00125969	UGT76B1	KMT18431.1	hypothetical protein BVRB_2g025760 [Beta vulgaris subsp. vulgaris]
HU07G00502	-4.68931	9.51589e-10	1.14757e-06	CYP76AD1	KMT00140.1;XP_010692298.1	hypothetical protein BVRB_1g019610 [Beta vulgaris subsp. vulgaris];PREDICTED: cytochrome P450 76AD1-like [Beta vulgaris subsp. vulgaris]
HU03G00343	-4.0062	2.50825e-05	0.00233758	GASA1	XP_010690457.1	PREDICTED: snakin-2 [Beta vulgaris subsp. vulgaris]
novel.17594	-5.53967	8.77877e-08	3.16229e-05	-	XP_017970529.1	PREDICTED: glycine-rich protein 5-like [Theobroma cacao]
novel.8287	-3.08313	0.000433121	0.0202588	At5g08350	XP_010671187.1	PREDICTED: GEM-like protein 4 [Beta vulgaris subsp. vulgaris]
novel.18323	-10.2493	2.70728e-09	2.58938e-06	-	-	-
HU08G01995	-2.58875	1.52304e-05	0.00159414	rab5B	XP_010671389.1	PREDICTED: uncharacterized protein LOC104888193 [Beta vulgaris subsp. vulgaris]
HU10G01680	-4.08289	4.01607e-05	0.0033155	FRO7	XP_021849507.1	ferric reduction oxidase 7, chloroplastic-like [Spinacia oleracea]
HU06G00842	-2.25375	0.00123017	0.0429919	srlD	XP_021751950.1;XP_021751951.1	uncharacterized protein LOC110717532 isoform X1 [Chenopodium quinoa];uncharacterized protein LOC110717532 isoform X2 [Chenopodium quinoa]
HU09G01427	-2.2992	1.35721e-05	0.00145593	MLP43	XP_010681182.1	PREDICTED: MLP-like protein 28 [Beta vulgaris subsp. vulgaris]
HU04G02052	-5.11155	0.000572025	0.0250257	DIR1	KAF4367553.1	hypothetical protein G4B88_003757 [Cannabis sativa]
HU08G01994	-9.12031	9.79164e-32	1.35795e-27	GPT2	BAD91175.1	plastidic glucose 6-phoaphate/phosphate translocator2 [Mesembryanthemum crystallinum]
HU0G00075	-3.25075	0.00100659	0.038194	AHP4	XP_021776433.1;XP_021598019.1	histidine-containing phosphotransfer protein 4-like isoform X2 [Chenopodium quinoa];histidine-containing phosphotransfer protein 4-like [Manihot esculenta]
novel.20621	-5.8167	5.32629e-07	0.000108629	JOX4	XP_021849758.1;XP_010687863.1	codeine O-demethylase-like [Spinacia oleracea];PREDICTED: codeine O-demethylase [Beta vulgaris subsp. vulgaris]
HU06G02265	-4.86345	3.2082e-07	7.47781e-05	PGR5	BAE00075.1	PGR5 [Portulaca grandiflora]
HU07G01018	-2.26667	0.000493261	0.0224656	DHRS12	XP_022772376.1;XP_023902634.1	dehydrogenase/reductase SDR family member 12-like isoform X2 [Durio zibethinus];dehydrogenase/reductase SDR family member 12 [Quercus suber]
HU07G01809	-4.06041	4.90013e-05	0.00389441	BAS	AXQ05178.1	beta amyrin synthase [Talinum paniculatum]
novel.12366	-7.39396	0.000664931	0.0279866	-	XP_019451344.1;KAA8530629.1	PREDICTED: uncharacterized protein LOC109353499 [Lupinus angustifolius];hypothetical protein F0562_005437 [Nyssa sinensis]
novel.317	-2.27217	8.42305e-05	0.00597519	WSD10	XP_019107098.1;XP_021753330.1	PREDICTED: O-acyltransferase WSD1-like isoform X6 [Beta vulgaris subsp. vulgaris];O-acyltransferase WSD1-like isoform X2 [Chenopodium quinoa]
HU11G00644	-2.69733	0.000211511	0.011828	-	KDO72682.1;XP_010670201.1;XP_021770894.1	hypothetical protein CISIN_1g012903mg [Citrus sinensis];PREDICTED: uncharacterized protein LOC104887287 [Beta vulgaris subsp. vulgaris];uncharacterized protein LOC110735066 [Chenopodium quinoa]
HU10G00198	-3.26706	0.00105679	0.0397185	DRM2	KNA06051.1	hypothetical protein SOVF_184680 [Spinacia oleracea]
HU11G00607	-6.63665	7.11608e-05	0.00523551	PR-1	XP_021755905.1	pathogenesis-related protein PRB1-3-like [Chenopodium quinoa]
HU01G00066	-2.95244	0.000134177	0.00838214	PRP4	XP_010690436.1	PREDICTED: proline-rich protein 4 [Beta vulgaris subsp. vulgaris]
HU05G01139	-7.86434	1.83455e-05	0.00181732	At4g27190	KNA20610.1	hypothetical protein SOVF_050770 [Spinacia oleracea]
HU07G02025	-9.18099	0.000339455	0.0168434	PLP9	XP_021852131.1	probable inactive patatin-like protein 9 [Spinacia oleracea]
HU02G00466	-1.99838	1.96917e-05	0.00193684	-	-	-
HU10G01839	-2.49144	0.000144335	0.00885715	BHLH112	XP_010665766.1	PREDICTED: transcription factor bHLH112 [Beta vulgaris subsp. vulgaris]
HU02G03180	-5.04337	0.00033228	0.0165466	SOT15	XP_010672209.1	PREDICTED: cytosolic sulfotransferase 15 [Beta vulgaris subsp. vulgaris]
HU01G01632	-3.24946	1.49922e-05	0.00158175	-	XP_011095507.1;XP_021842629.1	uncharacterized protein LOC105174943 [Sesamum indicum];uncharacterized protein LOC110782714 isoform X1 [Spinacia oleracea]
novel.7835	-4.14014	0.00126443	0.0436213	-	-	-
HU02G03109	-2.40047	5.7639e-05	0.00439212	CYP716A17	XP_010669702.1;XP_028064418.1	PREDICTED: beta-amyrin 28-oxidase [Beta vulgaris subsp. vulgaris];beta-amyrin 28-monooxygenase-like isoform X2 [Camellia sinensis]
HU11G00983	-2.96107	5.43832e-05	0.00419008	At1g71691	XP_021729539.1	GDSL esterase/lipase At1g71691-like [Chenopodium quinoa]
HU06G02353	-5.94242	1.7027e-05	0.00175569	rpsQ	XP_039041944.1	30S ribosomal protein S17-like [Hibiscus syriacus]
HU05G01933	-4.10372	2.28515e-12	9.05473e-09	RD21A	XP_010679531.1	PREDICTED: cysteine proteinase COT44 [Beta vulgaris subsp. vulgaris]
HU02G03088	-3.05387	6.22423e-06	0.000791933	ACA7	XP_021860070.1	alpha carbonic anhydrase 7-like [Spinacia oleracea]
HU10G00565	-3.20389	1.44904e-05	0.00153993	STN7	XP_021723885.1;XP_021754724.1	serine/threonine-protein kinase STN7, chloroplastic-like [Chenopodium quinoa];serine/threonine-protein kinase STN7, chloroplastic-like [Chenopodium quinoa]
HU09G01426	-3.31276	0.000108597	0.00708739	MLP43	XP_021735375.1;XP_021739206.1	MLP-like protein 31 [Chenopodium quinoa];MLP-like protein 28 [Chenopodium quinoa]
novel.22982	-2.4492	9.30349e-05	0.00637163	-	-	-
HU07G01775	-3.6089	0.000326924	0.0163386	AAE	XP_010673153.1;XP_010241274.1;XP_021715053.1;XP_021758676.1	PREDICTED: GDSL esterase/lipase At1g28610 [Beta vulgaris subsp. vulgaris];PREDICTED: acetylajmalan esterase-like [Nelumbo nucifera];GDSL esterase/lipase At1g28650-like [Chenopodium quinoa];acetylajmalan esterase-like [Chenopodium quinoa]
novel.22932	-4.09056	5.77164e-10	8.0044e-07	TRX2	XP_010683289.1;AGG19202.1;XP_021844595.1	PREDICTED: thioredoxin H1 [Beta vulgaris subsp. vulgaris];thioredoxin H-type 3 [Tamarix hispida];thioredoxin H-type-like [Spinacia oleracea]
HU0G00003	-4.29233	0.000342783	0.0169781	At5g58770	XP_021762220.1	dehydrodolichyl diphosphate synthase 2-like [Chenopodium quinoa]
HU09G00995	-3.88903	1.14005e-05	0.00130668	ACA1	XP_021859980.1	alpha carbonic anhydrase 1, chloroplastic-like isoform X1 [Spinacia oleracea]
HU09G01540	-3.22203	1.74786e-05	0.00179102	ERECTA	XP_021744110.1	LRR receptor-like serine/threonine-protein kinase ERECTA [Chenopodium quinoa]
HU08G01816	-2.6985	0.000929313	0.036152	UREG	XP_010695342.1	PREDICTED: urease accessory protein G [Beta vulgaris subsp. vulgaris]
novel.5194	-9.43083	8.64599e-07	0.000160949	-	-	-
novel.20321	-2.53185	1.77242e-05	0.00179102	CRK10	XP_021719626.1;XP_021719627.1	cysteine-rich receptor-like protein kinase 10 isoform X1 [Chenopodium quinoa];cysteine-rich receptor-like protein kinase 10 isoform X2 [Chenopodium quinoa]
HU10G00264	-9.04785	1.74367e-09	1.86016e-06	HST	XP_021747201.1	anthranilate N-benzoyltransferase protein 2-like [Chenopodium quinoa]
HU04G02106	-3.59023	5.08688e-09	3.89654e-06	DXR	KNA25045.1	hypothetical protein SOVF_010230 [Spinacia oleracea]
HU08G02018	-3.0612	0.000639611	0.0272518	CRK25	KMT04006.1;XP_021858857.1;XP_021719626.1	hypothetical protein BVRB_8g187110 [Beta vulgaris subsp. vulgaris];cysteine-rich receptor-like protein kinase 10 [Spinacia oleracea];cysteine-rich receptor-like protein kinase 10 isoform X1 [Chenopodium quinoa]
HU01G02142	-1.79259	0.0014576	0.0487406	At3g03770	XP_021775922.1;AFC98464.1	probable inactive leucine-rich repeat receptor-like protein kinase At3g03770 isoform X2 [Chenopodium quinoa];leucine-rich repeat kinase-like protein [Atriplex canescens]
HU06G02359	-3.91452	1.84828e-09	1.89174e-06	Os04g0602400	XP_010672117.1	PREDICTED: maltose excess protein 1-like, chloroplastic [Beta vulgaris subsp. vulgaris]
HU06G02646	-2.10806	0.000498001	0.0226073	SS1	XP_010671436.1	PREDICTED: starch synthase 1, chloroplastic/amyloplastic [Beta vulgaris subsp. vulgaris]
novel.15222	-3.80657	0.000741624	0.0302506	-	XP_021835690.1	uncharacterized protein LOC110775387 [Spinacia oleracea]
novel.4981	-2.85828	2.78974e-05	0.00253767	-	-	-
novel.22406	-6.05292	0.00110862	0.0405703	-	-	-
novel.3460	-2.2708	2.05646e-06	0.000325943	At5g33370	XP_030451406.1	GDSL esterase/lipase At4g28780-like [Syzygium oleosum]
HU10G01409	-4.15662	3.77648e-07	8.32797e-05	-	-	-
HU04G01991	-2.96756	0.00136524	0.0463993	ECP31	XP_010679062.1	PREDICTED: late embryogenesis abundant protein 31 [Beta vulgaris subsp. vulgaris]
HU04G00253	-2.4961	0.000141366	0.0087135	MPK2	XP_021757551.1	mitogen-activated protein kinase homolog MMK2-like [Chenopodium quinoa]
HU05G00324	-4.02247	0.000136165	0.00848718	KTI2	XP_021845821.1	21 kDa seed protein-like [Spinacia oleracea]
HU07G01550	-3.97553	6.62066e-06	0.000827195	A3G2XYLT	XP_010674067.1	PREDICTED: UDP-glycosyltransferase 79B6-like [Beta vulgaris subsp. vulgaris]
HU09G00944	-6.1117	0.00126161	0.0435781	GRF3	XP_021764786.1	growth-regulating factor 3-like isoform X2 [Chenopodium quinoa]
novel.17094	-6.89345	3.41995e-05	0.00291874	-	-	-
HU08G00119	-4.99565	2.73486e-16	1.89642e-12	LE16	-	-
HU08G01949	-3.27824	3.28452e-06	0.000482025	-	-	-
HU03G01706	-2.86728	7.71221e-05	0.00561453	LTPG14	XP_021771952.1	protein YLS3-like [Chenopodium quinoa]
novel.9575	-6.10539	0.000722864	0.0296599	-	VFQ65631.1	unnamed protein product [Cuscuta campestris]
HU02G01129	-3.44469	0.00116447	0.04173	AAP6	XP_010667459.1	PREDICTED: amino acid permease 6 [Beta vulgaris subsp. vulgaris]
HU08G01955	-2.54016	0.00122423	0.0429829	petM	XP_010263800.1	PREDICTED: uncharacterized protein LOC104601975 [Nelumbo nucifera]
HU11G01024	-5.36811	1.05143e-07	3.46297e-05	-	-	-
novel.13580	-2.46756	0.00109624	0.0405186	-	-	-
novel.24509	-3.04146	2.07268e-05	0.00201014	-	-	-
HU06G01583	-2.43973	0.000703878	0.0292267	At1g06690	XP_010688853.1	PREDICTED: uncharacterized oxidoreductase At1g06690, chloroplastic [Beta vulgaris subsp. vulgaris]
novel.24959	-4.24457	8.63916e-12	2.66249e-08	Os05g0239150	KMS98808.1	hypothetical protein BVRB_3g068830 [Beta vulgaris subsp. vulgaris]
HU02G03426	-2.28889	0.000305491	0.0155046	MET1	XP_010671163.1	PREDICTED: uncharacterized protein LOC104888040 [Beta vulgaris subsp. vulgaris]
novel.15762	-3.30774	4.95452e-05	0.00392639	PMEI11	XP_021751894.1	21 kDa protein-like [Chenopodium quinoa]
HU06G00788	-2.37758	7.33941e-06	0.000888966	MET1	XP_007014614.2	PREDICTED: uncharacterized protein LOC18589530 [Theobroma cacao]
HU07G00526	-2.06785	0.00124079	0.043125	CYP76AD1	XP_010692298.1	PREDICTED: cytochrome P450 76AD1-like [Beta vulgaris subsp. vulgaris]
HU03G00355	-2.19197	0.000376406	0.0183486	PRP4	XP_010690436.1	PREDICTED: proline-rich protein 4 [Beta vulgaris subsp. vulgaris]
HU05G01958	-2.77417	0.000642841	0.0272637	CGLD27	XP_010679581.1	PREDICTED: uncharacterized protein ycf36 [Beta vulgaris subsp. vulgaris]
HU01G02730	-2.79245	0.00022943	0.012527	PHT1-4	XP_021770188.1	probable inorganic phosphate transporter 1-7 [Chenopodium quinoa]
HU09G00458	-2.27672	0.000263712	0.0138797	PPD	Q42910.1;XP_016898902.1	RecName: Full=Pyruvate, phosphate dikinase, chloroplastic; AltName: Full=Pyruvate, orthophosphate dikinase; Flags: Precursor [Mesembryanthemum crystallinum];PREDICTED: pyruvate, phosphate dikinase, chloroplastic isoform X1 [Cucumis melo]
HU06G00179	-2.33615	0.000101112	0.00678747	-	-	-
HU01G01558	-1.74873	0.000800997	0.0321059	-	XP_021745519.1	ycf3-interacting protein 1, chloroplastic-like isoform X1 [Chenopodium quinoa]
HU01G01958	-3.09589	0.000145143	0.00888706	BZIP34	XP_021847306.1	basic leucine zipper 34-like isoform X2 [Spinacia oleracea]
HU02G00186	-6.11401	4.0651e-06	0.000563957	-	XP_021742925.1;XP_008389679.1	uncharacterized protein LOC110709003 [Chenopodium quinoa];uncharacterized protein LOC103451994 [Malus domestica]

## Sheet: CdS-vs-CdSM
GeneID	logFC	Gene_name	NR_annotation
HU02G00705	3.18288	SEOB	protein SIEVE ELEMENT OCCLUSION B-like [Spinacia oleracea]
HU03G01569	7.69949	HEXO3	hypothetical protein BVRB_4g074520 [Beta vulgaris subsp. vulgaris];beta-hexosaminidase 3 [Spinacia oleracea]
HU03G00534	4.42085	-	unnamed protein product [Coffea canephora]
HU06G02385	3.52872	TDR	leucine-rich repeat receptor-like protein kinase TDR [Chenopodium quinoa]
HU08G01302	3.3893	-	PREDICTED: uncharacterized protein LOC104890176 [Beta vulgaris subsp. vulgaris]
novel.20640	4.58516	HSP21	PREDICTED: small heat shock protein, chloroplastic [Beta vulgaris subsp. vulgaris]
novel.7157	6.46054	-	uncharacterized protein LOC110690267 [Chenopodium quinoa];uncharacterized protein LOC110789603 [Spinacia oleracea];PREDICTED: uncharacterized protein LOC104908513 [Beta vulgaris subsp. vulgaris]
HU07G00235	22.4698	FTIP7	PREDICTED: FT-interacting protein 1 [Beta vulgaris subsp. vulgaris]
HU06G00456	3.2956	SMXL8	hypothetical protein SOVF_148300, partial [Spinacia oleracea];protein SMAX1-LIKE 8-like [Chenopodium quinoa]
novel.8089	7.03966	-	-
HU10G01264	5.91526	-	PREDICTED: xyloglucan endotransglucosylase/hydrolase 2 [Beta vulgaris subsp. vulgaris]
HU02G00596	4.26873	-	peamaclein-like [Chenopodium quinoa]
novel.5459	7.83316	-	unnamed protein product [Cuscuta campestris]
HU09G00420	2.66897	ORRM1	organelle RRM domain-containing protein 1, chloroplastic-like [Chenopodium quinoa];hypothetical protein BVRB_6g140940 [Beta vulgaris subsp. vulgaris]
HU04G00025	8.52016	-	probable aquaporin TIP-type [Chenopodium quinoa]
HU09G00765	4.98287	FLA11	fasciclin-like arabinogalactan protein 11 [Spinacia oleracea]
HU08G02262	4.16306	CESA8	hypothetical protein BVRB_8g181090 [Beta vulgaris subsp. vulgaris];PREDICTED: cellulose synthase A catalytic subunit 8 [UDP-forming] [Beta vulgaris subsp. vulgaris]
HU06G01980	5.41333	Cht9	chitinase C [Ananas comosus]
HU09G01285	7.5979	-	PREDICTED: protein SLOW GREEN 1, chloroplastic [Beta vulgaris subsp. vulgaris]
HU06G01599	3.24287	-	-
novel.21651	3.27245	UPL6	putative homeobox-leucine zipper protein HAT5-like [Capsicum annuum];hypothetical protein SOVF_168220 [Spinacia oleracea];uncharacterized protein LOC110769318 [Prunus avium];hypothetical protein BVRB_3g059750 [Beta vulgaris subsp. vulgaris]
HU09G00973	6.52826	-	-
novel.1747	8.8914	-	-
HU11G00956	4.48223	KO	ent-kaurene oxidase, chloroplastic-like isoform X1 [Chenopodium quinoa]
HU04G02052	7.16861	DIR1	hypothetical protein G4B88_003757 [Cannabis sativa]
HU09G01636	8.17857	-	uncharacterized protein LOC110683734 isoform X1 [Chenopodium quinoa]
HU07G01524	5.23077	CESA4	cellulose synthase A catalytic subunit 4 [UDP-forming] isoform X2 [Spinacia oleracea];cellulose synthase A catalytic subunit 4 [UDP-forming]-like [Chenopodium quinoa]
HU02G01581	6.02935	LAC2	laccase-2-like [Chenopodium quinoa];laccase-17-like [Chenopodium quinoa]
HU06G01652	7.46188	Loxhd1	PLAT domain-containing protein 3-like [Prosopis alba]
novel.17300	7.99199	-	-
novel.1734	8.8914	-	-
HU05G01809	11.7545	CDR1	PREDICTED: aspartic proteinase CDR1-like [Beta vulgaris subsp. vulgaris]
HU09G01674	5.36012	LAC4	laccase-17-like [Chenopodium quinoa]
HU07G00739	2.49669	WAT1	protein WALLS ARE THIN 1-like [Chenopodium quinoa]
HU01G01001	4.33171	LSH10	LOW QUALITY PROTEIN: protein LIGHT-DEPENDENT SHORT HYPOCOTYLS 10 [Rhodamnia argentea]
novel.9634	10.401	-	-
HU03G00922	4.39456	SEOB	protein SIEVE ELEMENT OCCLUSION B-like [Spinacia oleracea]
HU09G00069	3.88153	HSP21	PREDICTED: small heat shock protein, chloroplastic [Beta vulgaris subsp. vulgaris]
novel.12429	8.8408	-	-
HU08G02194	3.86634	E6	protein E6-like [Chenopodium quinoa]
novel.21981	7.64884	At3g06240	PREDICTED: uncharacterized protein LOC107794225, partial [Nicotiana tabacum]
HU10G00906	3.42903	FAD2	omega-6 desaturase, partial [Portulaca oleracea]
novel.9203	11.8813	-	jasmonate-induced protein homolog [Chenopodium quinoa];PREDICTED: jasmonate-induced protein homolog [Beta vulgaris subsp. vulgaris]
novel.10714	4.91498	HSP21	small heat shock protein, chloroplastic-like [Chenopodium quinoa]
HU03G01260	7.66369	BHLH94	transcription factor bHLH94-like [Chenopodium quinoa]
novel.1755	8.8914	-	-
novel.5975	9.24608	-	-
HU10G01015	-6.54788	ZOG1	hypothetical protein SOVF_004790 [Spinacia oleracea]
HU03G00482	-8.17455	CYP76AD1	cytochrome P450 CYP76AD9 [Opuntia ficus-indica]
HU02G00157	-2.03012	-	PREDICTED: uncharacterized protein LOC104897290 [Beta vulgaris subsp. vulgaris]
HU07G01367	-3.53177	GRXS6	PREDICTED: monothiol glutaredoxin-S6 [Beta vulgaris subsp. vulgaris]
HU01G02767	-2.70455	MARCHF1	uncharacterized protein LOC110777156 [Spinacia oleracea];PREDICTED: uncharacterized protein LOC104889416 [Beta vulgaris subsp. vulgaris]
HU09G00469	-2.38096	RABF1	PREDICTED: ras-related protein RABF1 isoform X2 [Beta vulgaris subsp. vulgaris]
novel.2953	-23.378	TRX2	thioredoxin H-type-like [Chenopodium quinoa];hypothetical protein F0562_033720 [Nyssa sinensis];thioredoxin H-type-like [Spinacia oleracea]
HU11G01312	-3.33521	MAN7	mannan endo-1,4-beta-mannosidase 7-like [Chenopodium quinoa]
HU06G00525	-2.63064	-	PREDICTED: uncharacterized protein DDB_G0271670 [Beta vulgaris subsp. vulgaris]
HU02G02682	-3.56629	-	glycine-rich RNA-binding protein 1-like isoform X2 [Spinacia oleracea]
[truncated: 4 more rows]

## Sheet: CdSD-vs-CdDSM
GeneID	logFC	Gene_name	NR_ID	NR_annotation
[truncated: 1,153 more rows]
