# Supplementary material for: Transcriptome Profiles Reveal Key Regulatory Networks during Single and Multifactorial Stresses Coupled with Melatonin Treatment in Pitaya (Selenicereus undatus L.)
Source: Int J Mol Sci. 2024 Aug 15;25(16):8901. doi: 10.3390/ijms25168901 (PMC11354645; doi:10.3390/ijms25168901)
Supplement: Supplementary file 1 [file ijms-25-08901-s001.zip › supplementray file S14 .xlsx]

## Sheet: Sheet1
	Primers
1	WRKY-1-F	AACCCGAACCCTAGGAGCTA
2	WRKY-1-R	TCAGGTTAGGGGCGTTATTG
3	WRKY-2-F	TTGACCTAACCAAGCCCAAG
4	WRKY-2-R	CAGCAAGAGCAGCTGTGAAG
5	NAC-3-F	GCTGGATGACTGGGTGCTAT
6	NAC-3-R	ACGTCGTCGTGGTATGATGA
7	MYB-4-F	GAGAAATACGGCAAGGGTGA
8	MYB-4-R	GGAATCCAGTTCTGCTCGAC
9	bHLH-5-F	TCCAGCCACAATACCAACAA
10	bHLH-5-R	GACTGGATGCTGGGTTCATT
11	HuActin-F	AAAGGCTAACAGGGAGAAAA
12	HuActin-R	GACCACTGGCGTAAAGAGAA
