# Supplementary material for: Transcriptome Profiles Reveal Key Regulatory Networks during Single and Multifactorial Stresses Coupled with Melatonin Treatment in Pitaya (Selenicereus undatus L.)
Source: Int J Mol Sci. 2024 Aug 15;25(16):8901. doi: 10.3390/ijms25168901 (PMC11354645; doi:10.3390/ijms25168901)
Supplement: Supplementary file 1 [file ijms-25-08901-s001.zip › Supplementry file S10 .xlsx]

## Sheet: S-vs-Ck
GeneID	logFC	Gene_name	NR_annotation	GO_ID
HU02G01607	5.30311	PSB27-1	PREDICTED: photosystem II repair protein PSB27-H1, chloroplastic [Beta vulgaris subsp. vulgaris]	GO:0010207
HU08G00166	3.71407	PSAN	PREDICTED: photosystem I reaction center subunit N, chloroplastic [Beta vulgaris subsp. vulgaris]	GO:0030093;GO:0009535;GO:0009522;GO:0009507;GO:0015979
HU03G02486	1.52998	psbB	photosystem II CP47 chlorophyll apoprotein [Commiphora gileadensis]	GO:0045156;GO:0009772;GO:0016021;GO:0018298;GO:0009507;GO:0009523;GO:0009535;GO:0016168
HU01G01477	3.47563	PSAG	PREDICTED: photosystem I reaction center subunit V, chloroplastic-like [Pyrus x bretschneideri]	GO:0030093;GO:0016021;GO:0050821;GO:0009941;GO:0009780;GO:0015979;GO:0009535;GO:0042550;GO:0009522;GO:0009773
novel.8237	2.11622	HCF136	Photosystem II stability/assembly factor HCF136, chloroplastic [Vitis vinifera];PREDICTED: photosystem II stability/assembly factor HCF136, chloroplastic-like [Populus euphratica]	GO:0009507
HU11G01195	4.79811	PETJ	photosystem II 22 kDa protein, chloroplastic [Chenopodium quinoa];PREDICTED: cytochrome c6, chloroplastic isoform X2 [Beta vulgaris subsp. vulgaris]	GO:0020037;GO:0016021;GO:0009055;GO:0005506;GO:0046872;GO:0009536;GO:0009535
HU04G01161	3.36472	PSBR	photosystem II 10 kDa polypeptide, chloroplastic [Chenopodium quinoa]	GO:0009535;GO:0015979;GO:0009654;GO:0016021
novel.5046	1.80408	ndhD	putative photosystem I protein PsaC [Helianthus annuus]	GO:0051539;GO:0009507;GO:0046872;GO:0048038;GO:0009773;GO:0009522;GO:0009536;GO:0009060;GO:0042651;GO:0042773;GO:0008137;GO:0048039;GO:0016021;GO:0015990
novel.14556	2.32209	HCF136	photosystem II stability/assembly factor HCF136, chloroplastic [Arachis ipaensis]	-
HU07G01571	3.19814	PSAE-1	PREDICTED: photosystem I reaction center subunit IV, chloroplastic [Beta vulgaris subsp. vulgaris]	GO:0009535;GO:0015979;GO:0009538
HU01G02700	3.65322	psbW	PREDICTED: photosystem II reaction center W protein, chloroplastic [Beta vulgaris subsp. vulgaris]	GO:0016021;GO:0009535;GO:0042549;GO:0009523;GO:0015979
HU03G01514	3.82472	PSAL	PREDICTED: photosystem I reaction center subunit XI, chloroplastic [Beta vulgaris subsp. vulgaris]	GO:0015979;GO:0009535;GO:0016491;GO:0009538;GO:0016021
HU07G01998	3.50514	PSAK	photosystem I reaction center subunit psaK, chloroplastic [Vitis riparia]	GO:0009522;GO:0009535;GO:0015979;GO:0016021
HU06G00927	3.26311	PSAF	PREDICTED: photosystem I reaction center subunit III, chloroplastic [Beta vulgaris subsp. vulgaris]	GO:0015979;GO:0009535;GO:0009538
HU03G01632	2.98837		photosystem II 5 kDa protein, chloroplastic-like [Chenopodium quinoa]	-
HU08G01556	3.0034	PSAE-1	photosystem I reaction center subunit IV A, chloroplastic [Manihot esculenta]	GO:0015979;GO:0009535;GO:0009538
HU07G00261	2.30297	RPL21	50S ribosomal protein L21, chloroplastic [Cannabis sativa]	GO:0005840;GO:0003735;GO:0019843;GO:0006412;GO:0009507
HU03G02572	2.60529	RPL35	50S ribosomal protein L35, chloroplastic [Chenopodium quinoa]	GO:0005840;GO:0003735;GO:0015934;GO:0006412;GO:0009507
HU10G00833	-2.04263	BAM1	beta-amylase 1, chloroplastic-like [Chenopodium quinoa]	GO:0102229;GO:0016161;GO:0005634;GO:0000272;GO:0009414;GO:0005983;GO:0005829
novel.25358	6.76127	MTERF15	PREDICTED: transcription termination factor MTERF9, chloroplastic-like [Beta vulgaris subsp. vulgaris]	-
HU05G01198	3.78026	ELI1	pentatricopeptide repeat-containing protein ELI1, chloroplastic-like [Chenopodium quinoa]	GO:0008270
HU02G01607	5.30311	PSB27-1	PREDICTED: photosystem II repair protein PSB27-H1, chloroplastic [Beta vulgaris subsp. vulgaris]	GO:0010207
HU05G00817	1.57296	EGY1	probable zinc metalloprotease EGY1, chloroplastic [Chenopodium quinoa]	GO:0048564;GO:0060359;GO:0043157;GO:0016021;GO:0004222;GO:0009507;GO:0010027;GO:0009723;GO:0010207;GO:0009416;GO:0009658;GO:0009959
HU06G00916	-4.32731	At3g47520	malate dehydrogenase, chloroplastic-like [Chenopodium quinoa]	GO:0005739;GO:0005975;GO:0006108;GO:0006099;GO:0005737;GO:0030060
HU02G03122	1.58708	ABCC2	PREDICTED: ABC transporter D family member 2, chloroplastic [Beta vulgaris subsp. vulgaris]	GO:0006635;GO:0009507;GO:0005324;GO:0042760;GO:0042626;GO:0005778;GO:0016887;GO:0015910;GO:0016021;GO:0005524;GO:0007031
HU04G00278	3.048	ARASP	PREDICTED: probable membrane metalloprotease ARASP2, chloroplastic [Nicotiana attenuata]	GO:0005886;GO:0004222;GO:0016021
HU11G00956	5.63149	KO	ent-kaurene oxidase, chloroplastic-like isoform X1 [Chenopodium quinoa]	GO:0005506;GO:0009707;GO:0010241;GO:0052615;GO:0016021;GO:0020037;GO:0009686;GO:0005783
HU05G01192	2.77034	DEGP8	protease Do-like 8, chloroplastic [Chenopodium quinoa];Retrovirus-related Pol polyprotein from transposon TNT 1-94 [Vitis vinifera];protease Do-like 8, chloroplastic [Chenopodium quinoa];uncharacterized protein LOC110776120 [Spinacia oleracea]	GO:0003676;GO:0004491;GO:0008270;GO:0004252;GO:0015074
HU08G01720	1.23429	At5g10920	argininosuccinate lyase, chloroplastic-like [Chenopodium quinoa];argininosuccinate lyase, chloroplastic [Spinacia oleracea]	GO:0005737;GO:0005829;GO:0004056;GO:0042450;GO:0009570
HU03G02870	6.43048	-	RecName: Full=Ferredoxin-1, chloroplastic; AltName: Full=Ferredoxin I; Flags: Precursor [Mesembryanthemum crystallinum]	GO:0046872;GO:0009507;GO:0051537;GO:0009055
HU03G02481	5.10535	PRXQ	peroxiredoxin Q [Salicornia europaea];RecName: Full=Peroxiredoxin Q, chloroplastic; AltName: Full=Thioredoxin peroxidase; AltName: Full=Thioredoxin-dependent peroxiredoxin Q; Flags: Precursor [Suaeda salsa]	GO:0016491;GO:0016209;GO:0009543;GO:0004601
HU10G01607	1.97108	EGY2	probable zinc metalloprotease EGY2, chloroplastic isoform X5 [Spinacia oleracea];probable zinc metalloprotease EGY2, chloroplastic isoform X1 [Chenopodium quinoa];hypothetical protein SOVF_048550 isoform B [Spinacia oleracea]	GO:0016021
HU06G02691	1.67559	secA	protein translocase subunit SecA, chloroplastic [Chenopodium quinoa];protein translocase subunit SecA, chloroplastic-like [Chenopodium quinoa]	GO:0009646;GO:0009570;GO:0006605;GO:0005524;GO:0016464;GO:0017038;GO:0009658;GO:0016020;GO:0015450;GO:0010090;GO:0010109;GO:0015462;GO:0009941
HU08G01821	-1.51049	KAS1	3-oxoacyl-[acyl-carrier-protein] synthase I, chloroplastic [Spinacia oleracea]	GO:0006633;GO:0004315
HU01G01451	4.35309	PETE	plastocyanin, chloroplastic [Chenopodium quinoa]	GO:0005507;GO:0009055;GO:0009535
HU03G02030	3.80361	petC	cytochrome b6-f complex iron-sulfur subunit, chloroplastic-like [Chenopodium quinoa]	GO:0009496;GO:0045158;GO:0051537;GO:0016021;GO:0046872;GO:0016491;GO:0009535;GO:0005886
HU01G01343	2.17482	SODCP	superoxide dismutase [Cu-Zn], chloroplastic [Spinacia oleracea]	GO:0009507;GO:0046872;GO:0004784
HU02G03226	5.61133	PNSB3	PREDICTED: photosynthetic NDH subunit of subcomplex B 3, chloroplastic [Beta vulgaris subsp. vulgaris];uncharacterized protein LOC116248302 isoform X2 [Nymphaea colorata]	GO:0009055;GO:0051536
HU03G00092	3.26496	CCS1	PREDICTED: cytochrome c biogenesis protein CCS1, chloroplastic [Beta vulgaris subsp. vulgaris]	GO:0017004;GO:0016021
HU09G00058	-2.17181	AKHSDH2	bifunctional aspartokinase/homoserine dehydrogenase 1, chloroplastic-like [Spinacia oleracea]	GO:0009067;GO:0009089;GO:0009090;GO:0004072;GO:0005524;GO:0009088;GO:0009086;GO:0050661;GO:0004412
HU03G01301	3.27684	VDE1	PREDICTED: violaxanthin de-epoxidase, chloroplastic [Beta vulgaris subsp. vulgaris]	GO:0010028;GO:0046422;GO:0009507;GO:0015994;GO:0016491
HU03G02884	1.84354	CFM3	PREDICTED: CRM-domain containing factor CFM3, chloroplastic/mitochondrial [Beta vulgaris subsp. vulgaris]	GO:0003723
HU05G02158	2.99203	Os07g0190000	probable 1-deoxy-D-xylulose-5-phosphate synthase 2, chloroplastic [Spinacia oleracea]	GO:0016114;GO:0008661;GO:0009228;GO:0052865;GO:0046872
HU01G01984	-3.20958	AO	PREDICTED: L-aspartate oxidase, chloroplastic [Vitis vinifera]	GO:0009507;GO:0008734;GO:0009435;GO:0044318
HU03G02888	2.04643	At2g20020	CRS2-associated factor 1, chloroplastic isoform X1 [Spinacia oleracea];CRS2-associated factor 1, chloroplastic-like [Chenopodium quinoa]	GO:0000373;GO:0003723
HU02G03143	1.87934	FKBP16-3	PREDICTED: peptidyl-prolyl cis-trans isomerase FKBP16-3, chloroplastic isoform X1 [Beta vulgaris subsp. vulgaris];hypothetical protein CISIN_1g030573mg [Citrus sinensis];PREDICTED: peptidyl-prolyl cis-trans isomerase FKBP16-3, chloroplastic isoform X2 [Beta vulgaris subsp. vulgaris]	GO:0003755;GO:0016021;GO:0016491
HU05G01675	4.87805	RBCS1	ribulose bisphosphate carboxylase small chain 1, chloroplastic [Chenopodium quinoa]	GO:0009853;GO:0019253;GO:0009507
HU10G00378	4.29944	PNSL2	hypothetical protein BVRB_6g153560 [Beta vulgaris subsp. vulgaris];PREDICTED: photosynthetic NDH subunit of lumenal location 2, chloroplastic [Beta vulgaris subsp. vulgaris]	GO:0005509;GO:0015979;GO:0019898;GO:0009654
HU05G00909	2.2856	ndhM	NAD(P)H-quinone oxidoreductase subunit M, chloroplastic-like [Chenopodium quinoa]	GO:0016655;GO:0048038;GO:0009535
HU04G01408	5.7224	CYP26-2	PREDICTED: peptidyl-prolyl cis-trans isomerase CYP26-2, chloroplastic [Beta vulgaris subsp. vulgaris]	GO:0003755;GO:0009507
HU03G01204	3.47768	PPD7	psbP domain-containing protein 7, chloroplastic-like [Chenopodium quinoa];psbP domain-containing protein 7, chloroplastic-like [Chenopodium quinoa]	GO:0016021;GO:0005509;GO:0015979;GO:0009654;GO:0019898
HU02G01114	2.17921	HCF164	PREDICTED: thioredoxin-like protein HCF164, chloroplastic [Vitis vinifera];hypothetical protein SOVF_045940 [Spinacia oleracea]	GO:0016671;GO:0009535;GO:0010190
HU02G00707	2.07213	-	PREDICTED: 28 kDa ribonucleoprotein, chloroplastic [Beta vulgaris subsp. vulgaris]	GO:0003723
HU08G02333	-3.24361	SUFE2	sufE-like protein 2, chloroplastic isoform X2 [Chenopodium quinoa]	-
HU08G00006	4.33211	PNSL3	photosynthetic NDH subunit of lumenal location 3, chloroplastic-like isoform X2 [Chenopodium quinoa]	GO:0009507;GO:0009654;GO:0019898;GO:0009344;GO:0009767;GO:0015979;GO:0009535;GO:0005509;GO:0045156
HU01G00582	-3.47681	VTE4	PREDICTED: probable tocopherol O-methyltransferase, chloroplastic isoform X2 [Beta vulgaris subsp. vulgaris]	GO:0008168;GO:0032259
HU03G00446	2.87111	FBP	hypothetical protein CDL15_Pgr008199 [Punica granatum];fructose-1,6-bisphosphatase, chloroplastic-like [Chenopodium quinoa];fructose-1,6-bisphosphatase, chloroplastic [Spinacia oleracea]	GO:0030388;GO:0005829;GO:0006002;GO:0005986;GO:0006094;GO:0005975;GO:0006000;GO:0042132;GO:0005737
HU07G01646	-2.60475	SUFE2	sufE-like protein 2, chloroplastic isoform X1 [Chenopodium quinoa]	-
HU08G00166	3.71407	PSAN	PREDICTED: photosystem I reaction center subunit N, chloroplastic [Beta vulgaris subsp. vulgaris]	GO:0030093;GO:0009535;GO:0009522;GO:0009507;GO:0015979
HU09G00645	-1.69385	TPP2	PREDICTED: thylakoidal processing peptidase 1, chloroplastic [Beta vulgaris subsp. vulgaris];probable thylakoidal processing peptidase 2, chloroplastic isoform X1 [Chenopodium quinoa]	GO:0004252;GO:0016021
HU07G00819	3.03853	MSL2	mechanosensitive ion channel protein 2, chloroplastic-like [Chenopodium quinoa]	GO:0016021;GO:0055085
HU06G02275	1.58007	RPL28	50S ribosomal protein L28, chloroplastic [Chenopodium quinoa]	GO:0005840;GO:0003735;GO:0006412;GO:0005762
HU08G00716	1.31705	CAS	uncharacterized protein LOC110717360 [Chenopodium quinoa];uncharacterized protein LOC110785394 [Spinacia oleracea];PREDICTED: calcium sensing receptor, chloroplastic [Beta vulgaris subsp. vulgaris]	GO:0009704;GO:0090333;GO:0071277;GO:0009534;GO:0016021;GO:0005634
HU02G03312	5.2329	PGR5	protein PROTON GRADIENT REGULATION 5, chloroplastic [Spinacia oleracea]	GO:0009644;GO:0009773
HU07G00989	1.24694	PPA6	soluble inorganic pyrophosphatase 6, chloroplastic [Spinacia oleracea]	GO:0000287;GO:0005829;GO:0006796;GO:0004427;GO:0005737
HU08G00613	1.74713	RAP	RAP domain-containing protein, chloroplastic-like [Chenopodium quinoa]	-
HU04G00083	4.13278	TL20.3	PREDICTED: thylakoid lumenal protein TL20.3, chloroplastic [Beta vulgaris subsp. vulgaris]	-
HU08G00973	1.89525	RPL6	PREDICTED: 50S ribosomal protein L6, chloroplastic [Nicotiana attenuata];50S ribosomal protein L6, chloroplastic [Glycine max]	GO:0019843;GO:0006412;GO:0009793;GO:0009941;GO:0009570;GO:0003729;GO:0005840;GO:0003735
HU03G02307	2.16228	DJC76	chaperone protein dnaJ C76, chloroplastic-like [Chenopodium quinoa]	-
HU02G02074	3.15569	ATPF2	ATP synthase subunit b&apos;, chloroplastic-like [Chenopodium quinoa]	GO:0000398;GO:0005689;GO:0016021;GO:0015986;GO:0045263;GO:0015078
HU06G00129	4.03678	PETH	hypothetical protein CRG98_040474 [Punica granatum];RecName: Full=Ferredoxin--NADP reductase, chloroplastic; Short=FNR; Flags: Precursor [Mesembryanthemum crystallinum]	GO:0009570;GO:0004324;GO:0009535;GO:0015979;GO:0009507
HU06G02664	1.39924	TL17	hypothetical protein EUGRSUZ_K00402 [Eucalyptus grandis];thylakoid lumenal 17.4 kDa protein, chloroplastic-like [Chenopodium quinoa]	-
HU03G01529	1.86688	-	thioredoxin F-type, chloroplastic [Eucalyptus grandis];RecName: Full=Thioredoxin F-type, chloroplastic; Short=Trx-F; Flags: Precursor [Mesembryanthemum crystallinum]	GO:0009507
HU07G02177	3.67413	ASA2	anthranilate synthase alpha subunit 2, chloroplastic-like [Chenopodium quinoa]	GO:0000162;GO:0004049
HU03G00803	-1.83161	CNGC20	PREDICTED: probable cyclic nucleotide-gated ion channel 20, chloroplastic isoform X2 [Beta vulgaris subsp. vulgaris];PREDICTED: probable cyclic nucleotide-gated ion channel 20, chloroplastic isoform X1 [Beta vulgaris subsp. vulgaris]	GO:0005216;GO:0016021
HU10G01968	-1.79304	2024-04-01	5&apos;-adenylylsulfate reductase 1, chloroplastic-like [Chenopodium quinoa]	GO:0019419;GO:0016671
HU02G02214	1.58492	RPL27	PREDICTED: 50S ribosomal protein L27, chloroplastic [Beta vulgaris subsp. vulgaris]	GO:0005840;GO:0003735;GO:0006412
HU05G00140	2.12652	SODB	superoxide dismutase [Fe], chloroplastic-like isoform X2 [Chenopodium quinoa]	GO:0004784;GO:0046872
HU03G02673	2.2943	ISA1	PREDICTED: isoamylase 1, chloroplastic [Beta vulgaris subsp. vulgaris]	GO:0004553;GO:0005975
HU10G01643	3.0217	-	triose phosphate/phosphate translocator precursor [Mesembryanthemum crystallinum];triose phosphate/phosphate translocator, chloroplastic isoform X2 [Punica granatum]	GO:0022857;GO:0005794;GO:0031969;GO:0016021;GO:0015297
HU02G00366	1.9085	CLPF	clp protease adapter protein ClpF, chloroplastic-like [Chenopodium quinoa]	GO:0009507;GO:0003677;GO:0008233;GO:0009840
novel.16034	-2.15234	GAPCP2	glyceraldehyde-3-phosphate dehydrogenase GAPCP2, chloroplastic-like isoform X1 [Chenopodium quinoa]	GO:0006096;GO:0005829;GO:0006006;GO:0051287;GO:0016620;GO:0050661;GO:0004365
HU06G02682	-1.56205	DAP	LL-diaminopimelate aminotransferase, chloroplastic-like [Spinacia oleracea]	GO:0008483;GO:0009058;GO:0030170
HU02G01111	-1.57887	ACA10	PREDICTED: calcium-transporting ATPase 1, chloroplastic [Beta vulgaris subsp. vulgaris]	GO:0005516;GO:0005388;GO:0005887;GO:0005886;GO:0009706;GO:0005524;GO:0019829;GO:0005783;GO:0016021;GO:0043231
HU08G01307	1.42681	PGLP1A	PREDICTED: phosphoglycolate phosphatase 1B, chloroplastic [Beta vulgaris subsp. vulgaris]	GO:0016311;GO:0016791
HU04G01429	1.30141	SPPA	PREDICTED: serine protease SPPA, chloroplastic [Beta vulgaris subsp. vulgaris];serine protease SPPA, chloroplastic-like [Chenopodium quinoa]	GO:0008233
HU02G00030	-1.9592	-	PREDICTED: glucose-6-phosphate 1-dehydrogenase, chloroplastic [Beta vulgaris subsp. vulgaris]	GO:0006098;GO:0050661;GO:0004345;GO:0006006
HU02G02154	3.25064	G6PD	hypothetical protein BVRB_9g206300 [Beta vulgaris subsp. vulgaris];glucose-6-phosphate 1-dehydrogenase, chloroplastic [Sesamum indicum]	GO:0006098;GO:0050661;GO:0004345;GO:0006006
HU03G00310	-3.70735	RIBA1	hypothetical protein EZV62_019236 [Acer yangbiense];PREDICTED: bifunctional riboflavin biosynthesis protein RIBA 1, chloroplastic [Beta vulgaris subsp. vulgaris]	GO:0009507;GO:0046872;GO:0009231;GO:0005525;GO:0008686;GO:0003935
HU04G02057	2.45989	TUFB	elongation factor TuA, chloroplastic-like [Chenopodium quinoa]	GO:0003746;GO:0005525;GO:0003924
HU01G01623	2.98667	RPS10	30S ribosomal protein S10, chloroplastic [Eucalyptus grandis]	GO:0006412;GO:0005840;GO:0003723;GO:0003735
HU05G00014	3.61668	TIC32A	PREDICTED: short-chain dehydrogenase TIC 32, chloroplastic [Beta vulgaris subsp. vulgaris]	GO:0016491
HU09G01928	-1.90467	FdGOGAT	ferredoxin-dependent glutamate synthase, chloroplastic [Chenopodium quinoa];PREDICTED: ferredoxin-dependent glutamate synthase, chloroplastic [Beta vulgaris subsp. vulgaris];hypothetical protein JCGZ_16658 [Jatropha curcas]	GO:0006541;GO:0019899;GO:0051538;GO:0009570;GO:0097054;GO:0016040;GO:0016491;GO:0019676;GO:0015930;GO:0006537;GO:0046872;GO:0016041
HU03G00638	5.34391	ISPS	PREDICTED: tricyclene synthase TPS4, chloroplastic-like isoform X2 [Beta vulgaris subsp. vulgaris]	GO:0000287;GO:0010333
HU03G00088	2.70586	TIC62	PREDICTED: protein TIC 62, chloroplastic [Beta vulgaris subsp. vulgaris];Protein TIC 62, chloroplastic [Vitis vinifera]	GO:0009941;GO:0009535
HU03G00721	1.96764	PSA2	protein EMBRYO SAC DEVELOPMENT ARREST 3, chloroplastic-like [Chenopodium quinoa];hypothetical protein F0562_001360 [Nyssa sinensis]	GO:0016021;GO:0016853
HU08G01390	3.16034	CSP41B	PREDICTED: chloroplast stem-loop binding protein of 41 kDa b, chloroplastic [Beta vulgaris subsp. vulgaris]	GO:0003824
HU05G01187	1.10307	SS2	hypothetical protein RHSIM_Rhsim08G0070300 [Rhododendron simsii];PREDICTED: granule-bound starch synthase 2, chloroplastic/amyloplastic [Beta vulgaris subsp. vulgaris]	GO:0004373;GO:0009501;GO:0019252;GO:0009507
HU03G00279	2.66625	MTERF6	PREDICTED: transcription termination factor MTERF6, chloroplastic/mitochondrial [Beta vulgaris subsp. vulgaris]	GO:0006353;GO:0006355;GO:0003690
HU11G01845	1.80027	Os03g0117800	PREDICTED: protein-ribulosamine 3-kinase, chloroplastic [Beta vulgaris subsp. vulgaris];hypothetical protein L484_002285 [Morus notabilis]	GO:0102193;GO:0009507;GO:0016301
HU02G00509	1.87019	AOC	allene oxide cyclase, chloroplastic [Medicago truncatula]	GO:0009507;GO:0009695;GO:0046423
HU06G01931	1.71946	RPS1	30S ribosomal protein S1, chloroplastic [Chenopodium quinoa];30S ribosomal protein S1, chloroplastic-like [Ziziphus jujuba]	GO:0006412;GO:0003735;GO:0005840;GO:0009570;GO:0022627;GO:0003676;GO:0003729
HU10G00861	3.94416	PNSB2	PREDICTED: photosynthetic NDH subunit of subcomplex B 2, chloroplastic [Beta vulgaris subsp. vulgaris]	GO:0003824;GO:0047938;GO:0030246;GO:0005975;GO:0005737
HU07G00355	2.96538	CUTA	PREDICTED: protein CutA, chloroplastic [Beta vulgaris subsp. vulgaris]	GO:0005507;GO:0010038
HU01G01976	4.08868	RPL12	PREDICTED: 50S ribosomal protein L12, chloroplastic [Beta vulgaris subsp. vulgaris]	GO:0005840;GO:0006412;GO:0003735
HU08G01319	1.48338	VIPP1	membrane-associated protein VIPP1, chloroplastic-like [Chenopodium quinoa]	GO:0016050;GO:0042644;GO:0009508;GO:0010027;GO:0009941;GO:0009535
HU04G01105	4.95327	FKBP13	peptidyl-prolyl cis-trans isomerase FKBP13, chloroplastic [Herrania umbratica]	GO:0003755;GO:0061077
HU11G00972	2.21953	HO2	PREDICTED: probable inactive heme oxygenase 2, chloroplastic isoform X2 [Beta vulgaris subsp. vulgaris]	GO:0009507;GO:0004392;GO:0015979;GO:0006788
HU04G01426	-2.37684	ENO1	PREDICTED: enolase 1, chloroplastic [Beta vulgaris subsp. vulgaris];enolase 1, chloroplastic [Spinacia oleracea];PREDICTED: enolase 1, chloroplastic [Vitis vinifera]	GO:0032889;GO:0010090;GO:0004634;GO:0000287;GO:0000015;GO:0009570;GO:0006096
HU08G01159	2.63024	At3g04760	PREDICTED: pentatricopeptide repeat-containing protein At3g04760, chloroplastic [Beta vulgaris subsp. vulgaris]	-
HU05G00255	5.20943	CCD4	probable carotenoid cleavage dioxygenase 4, chloroplastic [Chenopodium quinoa]	GO:0016702;GO:0046872
HU11G01184	1.95553	APXT	probable L-ascorbate peroxidase 6, chloroplastic isoform X1 [Sesamum indicum];thylakoid-bound L-ascorbate peroxidase precursor [Mesembryanthemum crystallinum]	GO:0009507;GO:0046872;GO:0006979;GO:0016688;GO:0020037;GO:0016021
HU03G00210	3.12352	MRL1	PREDICTED: pentatricopeptide repeat-containing protein MRL1, chloroplastic [Beta vulgaris subsp. vulgaris]	GO:0016021
HU10G01147	2.77243	PPD6	PREDICTED: psbP domain-containing protein 6, chloroplastic isoform X2 [Lupinus angustifolius];PREDICTED: psbP domain-containing protein 6, chloroplastic [Beta vulgaris subsp. vulgaris];psbP domain-containing protein 6, chloroplastic isoform X1 [Prunus avium]	GO:0009535;GO:0015979;GO:0009654;GO:0019898;GO:0016021;GO:0005509
HU02G01634	3.03016	THIC	PREDICTED: phosphomethylpyrimidine synthase, chloroplastic isoform X2 [Beta vulgaris subsp. vulgaris]	-
HU04G00820	2.24238	-	33 kDa ribonucleoprotein, chloroplastic-like [Chenopodium quinoa]	GO:0003729;GO:0003723;GO:1901259;GO:0009535
HU01G01477	3.47563	PSAG	PREDICTED: photosystem I reaction center subunit V, chloroplastic-like [Pyrus x bretschneideri]	GO:0030093;GO:0016021;GO:0050821;GO:0009941;GO:0009780;GO:0015979;GO:0009535;GO:0042550;GO:0009522;GO:0009773
HU10G01605	1.79008	RPS31	30S ribosomal protein S31, chloroplastic [Spinacia oleracea];hypothetical protein FXO38_24853, partial [Capsicum annuum]	GO:0006520;GO:0016021;GO:0005840;GO:0003824;GO:0016831;GO:0009536;GO:0005737;GO:0032544;GO:0030170
HU11G00134	2.7919	CAO	signal recognition particle 43 kDa protein, chloroplastic [Spinacia oleracea]	GO:0000502;GO:0080085;GO:0045038;GO:0016787;GO:0009416;GO:0009507
HU07G01171	-2.08708	EMB3004	Bifunctional 3-dehydroquinate dehydratase/shikimate dehydrogenase, chloroplastic [Morella rubra]	GO:0003855;GO:0050661;GO:0009423;GO:0009073;GO:0004764;GO:0019632
HU09G01308	4.12675	PPD	RecName: Full=Pyruvate, phosphate dikinase, chloroplastic; AltName: Full=Pyruvate, orthophosphate dikinase; Flags: Precursor [Mesembryanthemum crystallinum]	GO:0006090;GO:0005524;GO:0050242;GO:0016301;GO:0015979;GO:0009507;GO:0046872
HU10G00579	1.35187	CPLS1	ATP-dependent Clp protease adapter CLPS1, chloroplastic [Olea europaea subsp. europaea];ATP-dependent Clp protease adapter protein CLPS1, chloroplastic-like [Chenopodium quinoa]	GO:1903052;GO:0006508;GO:0030674;GO:0030163;GO:0008233
HU03G02919	4.32578	At4g02530	thylakoid lumenal 16.5 kDa protein, chloroplastic-like [Chenopodium quinoa]	GO:0010206
HU03G00510	2.73765	PNSB1	photosynthetic NDH subunit of subcomplex B 1, chloroplastic-like [Chenopodium quinoa]	GO:0009535;GO:0009773;GO:0010598
HU08G01499	1.22613	CLPR3	ATP-dependent Clp protease proteolytic subunit-related protein 3, chloroplastic-like [Chenopodium quinoa]	GO:0009368;GO:0009941;GO:0005739;GO:0009579;GO:0004252;GO:0006515;GO:0004176;GO:0051117;GO:0009570
HU08G01314	1.74165	PRFB1	hypothetical protein SOVF_144710 [Spinacia oleracea];peptide chain release factor PrfB1, chloroplastic-like [Chenopodium quinoa];hypothetical protein BVRB_4g074830 [Beta vulgaris subsp. vulgaris]	GO:0006396;GO:0005737;GO:0016149;GO:0009657;GO:0009570;GO:0003747
novel.8237	2.11622	HCF136	Photosystem II stability/assembly factor HCF136, chloroplastic [Vitis vinifera];PREDICTED: photosystem II stability/assembly factor HCF136, chloroplastic-like [Populus euphratica]	GO:0009507
HU10G00032	2.13745	ATPD	PREDICTED: ATP synthase delta chain, chloroplastic [Beta vulgaris subsp. vulgaris]	GO:0046933;GO:0009772;GO:0015986;GO:0045261;GO:0009773;GO:0016020;GO:0009535
HU09G01561	1.82229	ABC1K1	protein ACTIVITY OF BC1 COMPLEX KINASE 1, chloroplastic-like [Chenopodium quinoa]	GO:1901562;GO:0010027;GO:0004672;GO:0010109;GO:0031540;GO:1902171;GO:0009767;GO:0006995;GO:0010114;GO:0015996;GO:1904143;GO:0009637;GO:0009414;GO:0005524;GO:0080183;GO:0010287;GO:0080177;GO:1902326
HU10G00938	3.86697	FDC1	ferredoxin C 1, chloroplastic [Ziziphus jujuba]	GO:0009507;GO:0046872;GO:0051537;GO:0051536;GO:0009055
HU11G01833	1.32545	CPFTSY	cell division protein FtsY homolog, chloroplastic-like [Chenopodium quinoa];hypothetical protein TEA_025908 [Camellia sinensis var. sinensis]	GO:0006605;GO:0051301;GO:0009536;GO:0016020;GO:0005525;GO:0003924;GO:0006614;GO:0005047
HU01G02753	1.50794	RHON1	PREDICTED: rho-N domain-containing protein 1, chloroplastic [Beta vulgaris subsp. vulgaris]	GO:0006353
HU06G01775	2.06676	OR	hypothetical protein CISIN_1g0215091mg [Citrus sinensis];protein ORANGE-GREEN, chloroplastic-like isoform X2 [Durio zibethinus];hypothetical protein F0562_026439 [Nyssa sinensis];hypothetical protein RHSIM_Rhsim03G0158800 [Rhododendron simsii]	GO:0016021
HU05G00373	1.94619	RPL19	50S ribosomal protein L19, chloroplastic [Spinacia oleracea]	GO:0006412;GO:0005840;GO:0003735
HU02G02856	2.81901	ASP5	hypothetical protein BVRB_2g031080 [Beta vulgaris subsp. vulgaris];aspartate aminotransferase, chloroplastic [Spinacia oleracea]	GO:0004069;GO:0006520;GO:0009058;GO:0030170
HU05G00348	3.45379	LHCB4.1	chlorophyll a-b binding protein CP29.1, chloroplastic-like [Chenopodium quinoa]	GO:0018298;GO:0009523;GO:0009765;GO:0009535;GO:0016168;GO:0009522
HU06G00790	2.10449	RPL29	PREDICTED: 50S ribosomal protein L29, chloroplastic [Beta vulgaris subsp. vulgaris]	GO:0003735;GO:0005840;GO:0009507;GO:0006412
HU08G01050	1.6073	-	PREDICTED: pentatricopeptide repeat-containing protein At3g04760, chloroplastic [Beta vulgaris subsp. vulgaris]	GO:0003729
HU11G01195	4.79811	PETJ	photosystem II 22 kDa protein, chloroplastic [Chenopodium quinoa];PREDICTED: cytochrome c6, chloroplastic isoform X2 [Beta vulgaris subsp. vulgaris]	GO:0020037;GO:0016021;GO:0009055;GO:0005506;GO:0046872;GO:0009536;GO:0009535
HU06G00450	-4.08402	FAD7	chloroplast omega-3 desaturase [Portulaca oleracea]	GO:0006629;GO:0016021;GO:0016717
HU05G00266	1.7291	-	PREDICTED: transcription termination factor MTERF2, chloroplastic-like [Beta vulgaris subsp. vulgaris]	-
HU08G00921	-3.33675	CAT6	PREDICTED: cationic amino acid transporter 6, chloroplastic [Beta vulgaris subsp. vulgaris]	GO:0005886;GO:0022857;GO:0006865;GO:0016021;GO:0015171
novel.20640	5.01839	HSP21	PREDICTED: small heat shock protein, chloroplastic [Beta vulgaris subsp. vulgaris]	-
HU04G00623	2.02768	-	protein LOW PSII ACCUMULATION 3, chloroplastic [Cucurbita maxima];PREDICTED: protein LOW PSII ACCUMULATION 3, chloroplastic isoform X1 [Beta vulgaris subsp. vulgaris];PREDICTED: protein LOW PSII ACCUMULATION 3, chloroplastic isoform X2 [Beta vulgaris subsp. vulgaris]	-
HU08G00139	-2.73196	GPT1	glucose-6-phosphate/phosphate translocator 2, chloroplastic-like [Chenopodium quinoa]	GO:0022857;GO:0016021;GO:0031969
HU04G01076	1.15175	RPL13	PREDICTED: 50S ribosomal protein L13, chloroplastic [Camelina sativa]	GO:0017148;GO:0022625;GO:0006412;GO:0003735;GO:0003729;GO:0005840
HU04G01161	3.36472	PSBR	photosystem II 10 kDa polypeptide, chloroplastic [Chenopodium quinoa]	GO:0009535;GO:0015979;GO:0009654;GO:0016021
HU08G01202	-3.01511	RBCX2	chaperonin-like RbcX protein 2, chloroplastic [Spinacia oleracea]	GO:0015977;GO:0044183;GO:0015979;GO:0110102
HU10G00042	-2.0232	-	PREDICTED: glucose-6-phosphate 1-dehydrogenase, chloroplastic [Beta vulgaris subsp. vulgaris]	GO:0006006;GO:0004345;GO:0006098;GO:0050661
HU04G02045	1.46399	BASS3	probable sodium/metabolite cotransporter BASS3, chloroplastic [Spinacia oleracea];PREDICTED: probable sodium/metabolite cotransporter BASS3, chloroplastic [Beta vulgaris subsp. vulgaris]	GO:0009941;GO:0016021
HU01G01517	3.84224	GAPB	hypothetical protein CISIN_1g012940mg [Citrus sinensis];PREDICTED: glyceraldehyde-3-phosphate dehydrogenase B, chloroplastic [Beta vulgaris subsp. vulgaris]	GO:0051287;GO:0006006;GO:0019253;GO:0047100;GO:0009507;GO:0004365;GO:0050661;GO:0016620
HU08G01278	3.46125	At3g04760	PREDICTED: pentatricopeptide repeat-containing protein At3g04760, chloroplastic [Beta vulgaris subsp. vulgaris]	-
HU03G01639	-10.533	RBCX2	chaperonin-like RbcX protein 2, chloroplastic [Chenopodium quinoa]	GO:0015977;GO:0110102;GO:0015979;GO:0044183
HU02G01386	1.97574	FKBP18	peptidyl-prolyl cis-trans isomerase FKBP18, chloroplastic-like isoform X2 [Chenopodium quinoa]	GO:0003755
HU09G00069	4.99536	HSP21	PREDICTED: small heat shock protein, chloroplastic [Beta vulgaris subsp. vulgaris]	-
HU09G01538	2.24674	YLMG2	PREDICTED: ylmG homolog protein 2, chloroplastic [Beta vulgaris subsp. vulgaris]	GO:0010020;GO:0090143;GO:0016020
HU09G01416	4.11499	At1g67280	PREDICTED: probable lactoylglutathione lyase, chloroplastic [Nelumbo nucifera];probable lactoylglutathione lyase, chloroplastic [Chenopodium quinoa]	GO:0004462;GO:0046872;GO:0019243;GO:0005737
HU09G01402	-1.97082	BCAT2	branched-chain amino acid aminotransferase 2, chloroplastic-like [Spinacia oleracea]	GO:0052656;GO:0004084;GO:0050048;GO:0009082;GO:0008652;GO:0052655;GO:0052654
HU07G00920	2.85375	PPD4	psbP domain-containing protein 4, chloroplastic isoform X2 [Populus trichocarpa];PREDICTED: psbP domain-containing protein 4, chloroplastic isoform X2 [Beta vulgaris subsp. vulgaris]	GO:0005509;GO:0009534;GO:0009570;GO:0031977;GO:0015979;GO:0009654;GO:0019898
HU09G00623	1.42381	PRXIIE	peroxiredoxin-2E-2, chloroplastic [Cannabis sativa]	GO:0045454;GO:0008379;GO:0005737;GO:0034599;GO:0042744;GO:0004601
HU05G00244	4.93916	-	RecName: Full=Phosphoribulokinase, chloroplastic; Short=PRK; Short=PRKase; AltName: Full=Phosphopentokinase; Flags: Precursor [Mesembryanthemum crystallinum]	GO:0008974;GO:0005737;GO:0019253;GO:0009507;GO:0005524
HU01G02020	2.30652	At1g17220	translation initiation factor IF-2, chloroplastic-like [Chenopodium quinoa]	GO:0009941;GO:0003924;GO:0005525;GO:0009570;GO:0003729;GO:0003743
HU02G00441	2.85468	SNAT2	serotonin N-acetyltransferase 2, chloroplastic-like [Chenopodium quinoa]	GO:0008080
HU06G01786	2.20034	GLX2-4	hydroxyacylglutathione hydrolase 2, mitochondrial-like [Chenopodium quinoa];probable hydroxyacylglutathione hydrolase 2, chloroplastic [Spinacia oleracea]	GO:0019243;GO:0046872;GO:0004416
HU03G02520	4.02203	PAM68	protein PAM68, chloroplastic [Vitis riparia]	GO:0016021
HU08G01937	1.40258	EMB2369	leucine--tRNA ligase, chloroplastic/mitochondrial isoform X2 [Spinacia oleracea];leucine--tRNA ligase, chloroplastic/mitochondrial-like isoform X1 [Chenopodium quinoa]	GO:0002161;GO:0004823;GO:0005829;GO:0005524;GO:0006429
HU02G01178	-7.62838	BCAT2	branched-chain-amino-acid aminotransferase 2, chloroplastic-like isoform X1 [Spinacia oleracea];branched-chain-amino-acid aminotransferase 2, chloroplastic-like [Chenopodium quinoa]	GO:0052654;GO:0052655;GO:0008652;GO:0009082;GO:0050048;GO:0052656
HU03G01692	1.47208	PAP12	PREDICTED: probable plastid-lipid-associated protein 12, chloroplastic [Beta vulgaris subsp. vulgaris]	-
HU01G02241	-3.48354	CD4B	PREDICTED: ATP-dependent Clp protease ATP-binding subunit ClpA homolog CD4B, chloroplastic [Beta vulgaris subsp. vulgaris]	GO:0016887;GO:0005524
HU01G01459	2.82216	At1g07700	thioredoxin-like 4, chloroplastic [Chenopodium quinoa]	GO:0009507
HU01G00041	2.53116	ERD7	protein EARLY-RESPONSIVE TO DEHYDRATION 7, chloroplastic-like [Chenopodium quinoa]	GO:0005886
HU05G00923	8.11708	SGRL	protein STAY-GREEN LIKE, chloroplastic-like [Chenopodium quinoa];PREDICTED: protein STAY-GREEN LIKE, chloroplastic [Beta vulgaris subsp. vulgaris];protein STAY-GREEN LIKE, chloroplastic [Spinacia oleracea]	GO:0009658
HU07G00236	3.82627	dnaJ	chaperone protein dnaJ 8, chloroplastic [Spinacia oleracea];glutaredoxin domain-containing cysteine-rich protein CG12206-like [Coffea arabica];uncharacterized protein LOC104095185 isoform X2 [Nicotiana tomentosiformis]	-
HU04G00421	2.50724	LIL3.1	PREDICTED: light-harvesting complex-like protein 3 isotype 2, chloroplastic [Beta vulgaris subsp. vulgaris]	GO:0009535
HU05G00684	4.26833	ELIP1	PREDICTED: early light-induced protein 2, chloroplastic isoform X2 [Beta vulgaris subsp. vulgaris]	-
HU01G02285	2.37951	CAS	PREDICTED: calcium sensing receptor, chloroplastic [Beta vulgaris subsp. vulgaris]	GO:0016021;GO:0009535;GO:0009704;GO:0005739;GO:0090333;GO:0071277
HU02G00005	-1.97147	AK1	aspartokinase 1, chloroplastic-like isoform X1 [Spinacia oleracea]	GO:0004072;GO:0005524;GO:0009088;GO:0009570;GO:0009090;GO:0009089
HU06G00564	1.47762	CIA2	protein CHLOROPLAST IMPORT APPARATUS 2-like isoform X2 [Spinacia oleracea];protein CHLOROPLAST IMPORT APPARATUS 2-like isoform X2 [Chenopodium quinoa]	GO:0005634
HU06G02646	4.1394	SS1	PREDICTED: starch synthase 1, chloroplastic/amyloplastic [Beta vulgaris subsp. vulgaris]	GO:0004373;GO:0009501;GO:0010021;GO:0019252;GO:0009960;GO:0009507
HU0G00068	4.35216	RLK7	hypothetical protein SOVF_106860 [Spinacia oleracea];PREDICTED: uncharacterized protein LOC105964676 [Erythranthe guttata];unnamed protein product, partial [Vitis vinifera];PREDICTED: uncharacterized protein LOC104885860 [Beta vulgaris subsp. vulgaris];endoribonuclease YBEY, chloroplastic isoform X3 [Arachis hypogaea]	GO:0004521;GO:0005886;GO:0006364;GO:0009658;GO:0004222;GO:0009507;GO:0004672;GO:0046872;GO:1901259;GO:0009755;GO:0004519;GO:0016021;GO:0005524
HU03G00972	1.7646	RCOM_1767360	hypothetical protein Ahy_B08g089156 isoform C [Arachis hypogaea];translation factor GUF1 homolog, chloroplastic-like [Chenopodium quinoa]	GO:0045727;GO:0009507;GO:0043022;GO:0005525;GO:0003924;GO:0005759;GO:0006412;GO:0005743
HU06G01889	2.29603	RPL18	PREDICTED: 50S ribosomal protein L18, chloroplastic [Beta vulgaris subsp. vulgaris]	GO:0003735;GO:0005840;GO:0009570;GO:0009941;GO:0005730;GO:0006412;GO:0008097;GO:0019843
HU03G02559	1.91747	RPOT3-TOM	PREDICTED: DNA-directed RNA polymerase 3, chloroplastic [Beta vulgaris subsp. vulgaris]	GO:0003677;GO:0006351;GO:0003899
HU07G00582	4.14006	MEE40	PREDICTED: pentatricopeptide repeat-containing protein At3g53700, chloroplastic [Beta vulgaris subsp. vulgaris]	GO:0009507
HU10G01644	1.48701	DJA6	PREDICTED: chaperone protein dnaJ A6, chloroplastic [Beta vulgaris subsp. vulgaris];chaperone protein dnaJ A7A, chloroplastic-like [Chenopodium quinoa]	GO:0006457;GO:0046872;GO:0009408;GO:0005524;GO:0051082;GO:0031072
HU05G01665	2.73426	PSRP3	30S ribosomal protein 3, chloroplastic [Chenopodium quinoa];PREDICTED: 30S ribosomal protein 3, chloroplastic [Beta vulgaris subsp. vulgaris]	GO:0005840;GO:0003735;GO:0006412
HU03G00543	1.75264	APO2	PREDICTED: APO protein 2, chloroplastic isoform X1 [Beta vulgaris subsp. vulgaris]	GO:0003723
HU05G02174	-2.51557	MSL2	hypothetical protein SOVF_149040 isoform A [Spinacia oleracea];mechanosensitive ion channel protein 2, chloroplastic [Carica papaya];PREDICTED: mechanosensitive ion channel protein 2, chloroplastic [Beta vulgaris subsp. vulgaris]	GO:0016021;GO:0055085
HU04G00483	-1.90797	PRS2	PREDICTED: ribose-phosphate pyrophosphokinase 2, chloroplastic [Beta vulgaris subsp. vulgaris]	GO:0006164;GO:0009156;GO:0005737;GO:0009116;GO:0000287;GO:0006015;GO:0009165;GO:0016757;GO:0004749;GO:0002189;GO:0005524;GO:0016301
HU03G01152	2.48709	OsI_19898	LOW QUALITY PROTEIN: UPF0603 protein At1g54780, chloroplastic-like [Chenopodium quinoa];PREDICTED: UPF0603 protein At1g54780, chloroplastic [Beta vulgaris subsp. vulgaris]	GO:0016021
HU02G00179	2.52026	MENG	hypothetical protein HHK36_024974 [Tetracentron sinense];2-phytyl-1,4-beta-naphthoquinone methyltransferase, chloroplastic-like isoform X1 [Chenopodium quinoa]	GO:0008168;GO:0052624;GO:0009507;GO:0032259;GO:0042372;GO:0006744
HU04G01865	2.74797	CP12-1	PREDICTED: calvin cycle protein CP12-1, chloroplastic [Beta vulgaris subsp. vulgaris]	GO:0009507;GO:0080153
HU01G00231	3.10927	GC1	Epimerase family protein SDR39U1 -like protein, chloroplastic [Capsicum baccatum]	GO:0003824
HU01G00895	-3.74193	ADT1	arogenate dehydratase/prephenate dehydratase 6, chloroplastic-like [Chenopodium quinoa]	GO:0005737;GO:0009094;GO:0009507;GO:0009570;GO:0047769;GO:0004664
HU02G01935	1.74847	LPA2	protein LOW PSII ACCUMULATION 2, chloroplastic-like [Chenopodium quinoa]	GO:0009507;GO:0009534;GO:0016021
HU06G02158	2.91208	GUN4	PREDICTED: tetrapyrrole-binding protein, chloroplastic [Beta vulgaris subsp. vulgaris]	GO:0046906;GO:0009507;GO:0010019
HU07G01627	2.40189	At5g48730	PREDICTED: pentatricopeptide repeat-containing protein At5g48730, chloroplastic [Beta vulgaris subsp. vulgaris];pentatricopeptide repeat-containing protein At5g48730, chloroplastic-like [Chenopodium quinoa]	-
HU07G01355	1.29947	ISA2	PREDICTED: isoamylase 2, chloroplastic [Beta vulgaris subsp. vulgaris]	GO:0019156;GO:0009507;GO:0019252;GO:0010021
HU02G01474	5.33745	RIBA3	PREDICTED: monofunctional riboflavin biosynthesis protein RIBA 3, chloroplastic isoform X2 [Beta vulgaris subsp. vulgaris]	GO:0003935;GO:0008686;GO:0005525;GO:0009231;GO:0046872
HU06G00656	2.28765	At5g16180	chloroplastic group IIA intron splicing facilitator CRS1, chloroplastic-like [Chenopodium quinoa]	GO:0003723
HU06G00342	2.3532	RPL1	PREDICTED: 50S ribosomal protein L1, chloroplastic [Beta vulgaris subsp. vulgaris]	GO:0003735;GO:0003723;GO:0009507;GO:0022625;GO:0006412;GO:0015934;GO:0019843;GO:0000470
HU02G01237	3.40814	LQY1	protein SPA, chloroplastic [Spinacia oleracea]	GO:0016021
HU04G02096	-6.1122	PPT2	hypothetical protein HYC85_004741 [Camellia sinensis];PREDICTED: triose phosphate/phosphate translocator, non-green plastid, chloroplastic-like isoform X2 [Gossypium hirsutum]	GO:0022857;GO:0016021;GO:0031969
HU02G01632	1.87454	FSD3	superoxide dismutase [Fe] 3, chloroplastic isoform X1 [Spinacia oleracea];superoxide dismutase [Fe] 3, chloroplastic-like isoform X1 [Chenopodium quinoa]	GO:0046872;GO:0004784
HU01G01588	1.9349	FKBP16-1	PREDICTED: peptidyl-prolyl cis-trans isomerase FKBP16-1, chloroplastic isoform X1 [Beta vulgaris subsp. vulgaris];peptidyl-prolyl cis-trans isomerase FKBP16-1, chloroplastic-like [Chenopodium quinoa]	GO:0003755
HU08G01527	-2.80777	DPD1	PREDICTED: exonuclease DPD1, chloroplastic/mitochondrial [Beta vulgaris subsp. vulgaris]	GO:0000738;GO:0005737;GO:0003676;GO:0008296
novel.14556	2.32209	HCF136	photosystem II stability/assembly factor HCF136, chloroplastic [Arachis ipaensis]	-
HU06G00881	2.37068	CBSX1	CBS domain-containing protein CBSX1, chloroplastic-like [Chenopodium quinoa];CBS domain-containing protein CBSX1, chloroplastic [Vitis vinifera]	-
HU07G00844	-1.74239	APX8	PREDICTED: probable L-ascorbate peroxidase 6, chloroplastic isoform X2 [Beta vulgaris subsp. vulgaris]	GO:0006979;GO:0046872;GO:0009507;GO:0016688;GO:0016021;GO:0020037
HU07G00839	1.41076	HEMB	hypothetical protein F0562_028003 [Nyssa sinensis];PREDICTED: delta-aminolevulinic acid dehydratase, chloroplastic [Beta vulgaris subsp. vulgaris];PREDICTED: delta-aminolevulinic acid dehydratase, chloroplastic isoform X2 [Vitis vinifera]	GO:0046872;GO:0009507;GO:0006783;GO:0005829;GO:0006782;GO:0008270;GO:0015995;GO:0016021;GO:0004655
HU01G01006	1.43337	EMB2768	tyrosine--tRNA ligase, chloroplastic/mitochondrial-like [Chenopodium quinoa]	GO:0005524;GO:0005829;GO:0043039;GO:0003723;GO:0009570;GO:0004831;GO:0005739;GO:0006437
HU02G00429	2.31378	HSP90-5	PREDICTED: heat shock protein 90-5, chloroplastic isoform X1 [Beta vulgaris subsp. vulgaris]	GO:0016887;GO:0051082;GO:0005524;GO:0006457
HU07G01571	3.19814	PSAE-1	PREDICTED: photosystem I reaction center subunit IV, chloroplastic [Beta vulgaris subsp. vulgaris]	GO:0009535;GO:0015979;GO:0009538
HU09G01708	1.93245	PAM71-HL	PREDICTED: GDT1-like protein 2, chloroplastic [Beta vulgaris subsp. vulgaris];PREDICTED: GDT1-like protein 2, chloroplastic isoform X3 [Gossypium raimondii]	GO:0005384;GO:0015085;GO:0016021;GO:0071421;GO:0032468;GO:0046873;GO:0005794;GO:0009507;GO:0070588;GO:0032472
HU03G02661	1.41029	At2g18940	PREDICTED: pentatricopeptide repeat-containing protein At2g18940, chloroplastic [Beta vulgaris subsp. vulgaris]	GO:0016021;GO:0003729
HU02G02092	3.06021	RPS20	hypothetical protein FNV43_RR16391 [Rhamnella rubrinervis];PREDICTED: 30S ribosomal protein S20, chloroplastic [Beta vulgaris subsp. vulgaris]	GO:0006412;GO:0015935;GO:0019843;GO:0070181;GO:0005840;GO:0003735
HU02G02030	-2.29557	At4g14450	uncharacterized protein At4g14450, chloroplastic-like [Chenopodium quinoa]	GO:0005737;GO:0005634
HU09G01000	1.33411	FFC	signal recognition particle 54 kDa protein, chloroplastic-like [Chenopodium quinoa];hypothetical protein HYC85_021780 [Camellia sinensis];hypothetical protein CRG98_041078 [Punica granatum]	GO:0048500;GO:0008312;GO:0006614;GO:0009536;GO:0003924;GO:0005525;GO:0005786
HU09G01812	2.47395	OEP163	outer envelope pore protein 16-3, chloroplastic/mitochondrial-like [Hevea brasiliensis];outer envelope pore protein 16-3 chloroplastic/mitochondrial [Phtheirospermum japonicum]	GO:0045039;GO:0042721;GO:0016021
HU01G02002	7.28567	D27	beta-carotene isomerase D27, chloroplastic [Hevea brasiliensis];beta-carotene isomerase D27, chloroplastic-like [Chenopodium quinoa]	GO:0016853;GO:0005506
HU05G00124	-4.41075	FAD7	PREDICTED: omega-3 fatty acid desaturase, chloroplastic-like [Fragaria vesca subsp. vesca]	GO:0006629;GO:0016021;GO:0016717
HU01G02471	1.74743	PTAC2	pentatricopeptide repeat-containing protein At1g74850, chloroplastic isoform X1 [Spinacia oleracea];pentatricopeptide repeat-containing protein At1g74850, chloroplastic isoform X2 [Spinacia oleracea]	GO:0045893;GO:0009508;GO:0042644;GO:0042793
HU08G02227	1.97205	CHUP1	protein CHUP1, chloroplastic [Spinacia oleracea]	-
HU08G00990	1.85308	PCMP-H40	PREDICTED: pentatricopeptide repeat-containing protein At1g11290, chloroplastic [Beta vulgaris subsp. vulgaris]	GO:0008270
HU03G00869	-1.12582	PPR4	PREDICTED: pentatricopeptide repeat-containing protein At5g04810, chloroplastic isoform X1 [Nelumbo nucifera];hypothetical protein HHK36_019386 [Tetracentron sinense];PREDICTED: pentatricopeptide repeat-containing protein At5g04810, chloroplastic [Beta vulgaris subsp. vulgaris];hypothetical protein BVRB_3g063860 [Beta vulgaris subsp. vulgaris];pentatricopeptide repeat-containing protein At5g04810…	GO:0009507;GO:0048366;GO:0008380;GO:0009880;GO:0003723;GO:0003729
HU06G02425	2.42261	-	PREDICTED: transketolase, chloroplastic [Beta vulgaris subsp. vulgaris]	GO:0006098;GO:0046872;GO:0004802;GO:0005829
HU10G00857	-2.84772	At3g03980	NADPH-dependent aldehyde reductase-like protein, chloroplastic [Chenopodium quinoa]	GO:0016491
novel.17444	3.53169	-	hypothetical chloroplast RF19 [Euphorbia smithii]	GO:0009706;GO:0016021;GO:0015031
HU04G01761	6.55236	HSP22	small heat shock protein, chloroplastic-like [Chenopodium quinoa]	GO:0106310;GO:0009408;GO:0106311
HU06G00549	3.01895	At2g44920	PREDICTED: thylakoid lumenal 15 kDa protein 1, chloroplastic [Beta vulgaris subsp. vulgaris]	-
HU06G02630	2.46223	At5g13770	PREDICTED: pentatricopeptide repeat-containing protein At5g13770, chloroplastic [Beta vulgaris subsp. vulgaris]	-
HU06G01808	1.39315	At1g08570	PREDICTED: thioredoxin-like 1-1, chloroplastic [Beta vulgaris subsp. vulgaris]	-
HU11G01419	4.61698	CP33	28 kDa ribonucleoprotein, chloroplastic-like [Chenopodium quinoa]	GO:0005737;GO:0009570;GO:0003729;GO:1990904;GO:0003723;GO:0005634
HU01G01558	1.85411	-	ycf3-interacting protein 1, chloroplastic-like isoform X1 [Chenopodium quinoa]	GO:0016021;GO:0048564;GO:0080183;GO:0009535
HU09G00360	-1.83618	TPP2	probable thylakoidal processing peptidase 2, chloroplastic isoform X1 [Chenopodium quinoa]	GO:0004252;GO:0016021
HU08G00056	2.0546	CCDA1	PREDICTED: cytochrome c-type biogenesis ccda-like chloroplastic protein isoform X1 [Beta vulgaris subsp. vulgaris];hypothetical protein BVRB_4g093100 isoform A [Beta vulgaris subsp. vulgaris]	GO:0045454;GO:0017004;GO:0016021;GO:0009534
HU06G01194	-3.00575	CM1	PREDICTED: chorismate mutase 3, chloroplastic [Beta vulgaris subsp. vulgaris]	GO:0004106;GO:0046417;GO:0008652;GO:0009073
HU04G00529	3.59239	CP31B	29 kDa ribonucleoprotein B, chloroplastic-like [Chenopodium quinoa];33 kDa ribonucleoprotein, chloroplastic [Spinacia oleracea]	GO:0003729;GO:0003723;GO:1901259;GO:0009535
HU01G01449	3.06576	CDSP32	thioredoxin-like protein CDSP32, chloroplastic [Papaver somniferum]	GO:0016671
HU07G02184	2.0073	RPL4	50S ribosomal protein L4, chloroplastic [Spinacia oleracea]	GO:0005840;GO:0003735;GO:0019843;GO:0006412;GO:0006353;GO:0009507
HU06G01420	2.38306	DCL	protein DCL, chloroplastic isoform X1 [Spinacia oleracea]	-
HU06G00418	6.15829	-	ferritin-3, chloroplastic-like [Chenopodium quinoa]	GO:0004322;GO:0006826;GO:0009507;GO:0008199;GO:0006879
HU08G02340	-1.57508	NDT2	nicotinamide adenine dinucleotide transporter 1, chloroplastic-like [Chenopodium quinoa]	GO:0051724;GO:0035352;GO:0016021;GO:0006862;GO:0055085
HU05G00736	1.20395	DGD1	digalactosyldiacylglycerol synthase 1, chloroplastic-like [Chenopodium quinoa]	GO:0035250;GO:0009707;GO:0046481;GO:0019375
HU05G00570	2.59839	PGRL1A	PGR5-like protein 1A, chloroplastic isoform X2 [Punica granatum];PGR5-like protein 1A, chloroplastic [Spinacia oleracea];hypothetical protein C3L33_08602, partial [Rhododendron williamsianum]	GO:0009773;GO:0009535;GO:0016021;GO:0016730
HU07G02119	3.2599	BSD2	uncharacterized protein LOC4326942 [Oryza sativa Japonica Group];PREDICTED: protein SPA, chloroplastic [Beta vulgaris subsp. vulgaris]	GO:0016021
HU03G02563	2.57646	At4g30825	pentatricopeptide repeat-containing protein At4g30825, chloroplastic-like [Chenopodium quinoa]	GO:0005675;GO:0006281;GO:0006357;GO:0000079
HU08G00105	5.39907	PNSL3	photosynthetic NDH subunit of lumenal location 3, chloroplastic-like isoform X2 [Chenopodium quinoa]	GO:0005509;GO:0045156;GO:0009535;GO:0009654;GO:0019898;GO:0009507;GO:0009344;GO:0015979;GO:0009767
HU05G02132	-2.09856	DHQS	3-dehydroquinate synthase, chloroplastic [Spinacia oleracea]	GO:0009073;GO:0000166;GO:0003856;GO:0046872;GO:0005737
HU03G00894	1.49327	SPP2	hypothetical protein SOVF_179880, partial [Spinacia oleracea];sucrose-phosphatase 2-like isoform X1 [Spinacia oleracea];PREDICTED: 20 kDa chaperonin, chloroplastic [Beta vulgaris subsp. vulgaris]	GO:1901671;GO:0009536;GO:0005759;GO:0006457;GO:0009507;GO:0046872;GO:0016887;GO:0051085;GO:0000287;GO:0051087;GO:0046914;GO:0005986;GO:0051082;GO:0050307;GO:0005524
HU04G01773	2.10562	PSRP1	PREDICTED: ribosome-binding factor PSRP1, chloroplastic [Beta vulgaris subsp. vulgaris]	GO:0006417;GO:0009570;GO:0022627;GO:0044238;GO:0043022;GO:0019843;GO:0045900;GO:0043024
HU05G00383	-6.81436	At4g16820	PREDICTED: phospholipase A1-Ibeta2, chloroplastic [Beta vulgaris subsp. vulgaris]	GO:0008970;GO:0006629;GO:0052739;GO:0052740;GO:0004620
HU01G02183	-6.47312	FATB	palmitoyl-acyl carrier protein thioesterase, chloroplastic-like [Chenopodium quinoa]	GO:0009507;GO:0006633;GO:0016790
HU10G01558	1.25856	MTERF5	PREDICTED: transcription termination factor MTERF5, chloroplastic [Beta vulgaris subsp. vulgaris]	GO:0006353;GO:0006355;GO:0032502;GO:0003690
HU05G01579	3.48502	At2g44920	hypothetical protein DM860_003888 [Cuscuta australis];Thylakoid lumenal 15 kDa protein 1, chloroplastic [Vitis vinifera]	GO:0009534;GO:0009543;GO:0009535
HU01G02610	1.80818	STR4A	rhodanese-like domain-containing protein 4A, chloroplastic [Spinacia oleracea]	GO:0016021;GO:0009535
HU03G02901	-3.50013	HO1	heme oxygenase 1, chloroplastic-like [Chenopodium quinoa]	GO:0004392;GO:0009507;GO:0015979;GO:0006788
HU08G01372	2.85763	BOLA1	PREDICTED: sufE-like protein 1, chloroplastic/mitochondrial [Beta vulgaris subsp. vulgaris]	-
HU03G01012	3.18628	RAF1.1	rubisco accumulation factor 1.1, chloroplastic-like [Chenopodium quinoa]	GO:0009507
HU02G03029	-3.65649	PAA2	hypothetical protein SOVF_124370, partial [Spinacia oleracea];PREDICTED: copper-transporting ATPase PAA2, chloroplastic [Beta vulgaris subsp. vulgaris]	GO:0019829;GO:0005375;GO:0005524;GO:0016021;GO:0043682;GO:0046872;GO:0009535
HU08G01726	3.0324	At2g41040	hypothetical protein SOVF_155010 [Spinacia oleracea];uncharacterized methyltransferase At2g41040, chloroplastic-like [Chenopodium quinoa]	GO:0010287;GO:0080167;GO:0008168;GO:0009507;GO:0032259;GO:0006744
HU09G01268	2.61711	CRTISO	prolycopene isomerase, chloroplastic [Spinacia oleracea]	GO:0009662;GO:0046608;GO:0016491;GO:0016853
HU03G00593	1.38873	At1g80170	PREDICTED: probable polygalacturonase At1g80170 isoform X1 [Beta vulgaris subsp. vulgaris];ferrochelatase-2, chloroplastic-like [Chenopodium quinoa]	GO:0006783;GO:0005618;GO:0004325;GO:0005975;GO:0005739;GO:0009507;GO:0004650
HU06G00380	2.53388	RNC1	ribonuclease III domain-containing protein RNC1, chloroplastic-like [Chenopodium quinoa]	GO:0004525;GO:0006396
HU08G02050	2.73021	PSBQ1	oxygen-evolving enhancer protein 3, chloroplastic [Chenopodium quinoa];oxygen-evolving enhancer protein 3, chloroplastic-like [Prosopis alba]	GO:0009654;GO:0019898;GO:0015979;GO:0005509
HU08G02033	2.34435	At4g21770	RNA pseudouridine synthase 6, chloroplastic-like [Spinacia oleracea];hypothetical protein SOVF_139500, partial [Spinacia oleracea]	GO:0003723;GO:0000455;GO:0001522;GO:0009982
HU04G00747	2.06132	TIC56	protein TIC 56, chloroplastic [Spinacia oleracea]	GO:0045037;GO:0009706;GO:0008320
HU05G02037	2.194	PPH	PREDICTED: pheophytinase, chloroplastic [Beta vulgaris subsp. vulgaris]	GO:0016787
HU02G01595	2.90302	PTAC16	protein plastid transcriptionally active 16, chloroplastic-like isoform X1 [Chenopodium quinoa]	-
HU02G00080	2.91946	LOX6	PREDICTED: lipoxygenase 6, chloroplastic [Beta vulgaris subsp. vulgaris]	GO:0031408;GO:0006633;GO:0016702;GO:0005737;GO:0046872
HU06G01444	2.0544	CCB1	PREDICTED: protein COFACTOR ASSEMBLY OF COMPLEX C SUBUNIT B CCB1, chloroplastic [Beta vulgaris subsp. vulgaris];protein COFACTOR ASSEMBLY OF COMPLEX C SUBUNIT B CCB1, chloroplastic-like [Chenopodium quinoa]	GO:0016021
HU03G02113	2.13305	At5g35170	adenylate kinase 5, chloroplastic-like isoform X1 [Chenopodium quinoa];adenylate kinase 5, chloroplastic-like isoform X2 [Chenopodium quinoa]	GO:0006165;GO:0004127;GO:0005737;GO:0009535;GO:0004550;GO:0006139;GO:0009941;GO:0009142;GO:0019205;GO:0004017;GO:0005524
HU02G02375	4.09072	At3g02060	PREDICTED: ATP-dependent DNA helicase At3g02060, chloroplastic [Beta vulgaris subsp. vulgaris]	GO:0006281;GO:0003676;GO:0005524;GO:0004386
HU04G00201	-1.61412	PYRP2	5-amino-6-(5-phospho-D-ribitylamino)uracil phosphatase, chloroplastic-like [Chenopodium quinoa]	GO:0016787
HU04G01107	2.88868	FAP3	fatty-acid-binding protein 3, chloroplastic [Spinacia oleracea];fatty-acid-binding protein 3, chloroplastic-like [Chenopodium quinoa]	GO:0006631;GO:0016872;GO:0005504;GO:0009570
HU02G02376	2.15559	At3g02060	ATP-dependent DNA helicase At3g02060, chloroplastic-like isoform X1 [Chenopodium quinoa];hypothetical protein ES332_1Z015900v1 [Gossypium tomentosum]	GO:0005524;GO:0003676;GO:0006281
HU07G00689	-2.49103	Os07g0147900	PREDICTED: ferredoxin--NADP reductase, root isozyme, chloroplastic [Beta vulgaris subsp. vulgaris];ferredoxin--NADP reductase, root-type isozyme, chloroplastic [Sesamum indicum]	GO:0004324;GO:0009507
HU01G02700	3.65322	psbW	PREDICTED: photosystem II reaction center W protein, chloroplastic [Beta vulgaris subsp. vulgaris]	GO:0016021;GO:0009535;GO:0042549;GO:0009523;GO:0015979
HU01G01848	2.01945	RPL24	hypothetical protein CISIN_1g029417mg [Citrus sinensis];PREDICTED: 50S ribosomal protein L24, chloroplastic [Beta vulgaris subsp. vulgaris];50S ribosomal protein L24, chloroplastic [Chenopodium quinoa]	GO:0009941;GO:0003735;GO:0009507;GO:0005739;GO:0003723;GO:0006412;GO:0032544;GO:0019843;GO:0005840;GO:0009570;GO:0003729
HU03G01514	3.82472	PSAL	PREDICTED: photosystem I reaction center subunit XI, chloroplastic [Beta vulgaris subsp. vulgaris]	GO:0015979;GO:0009535;GO:0016491;GO:0009538;GO:0016021
HU05G01409	2.45267	-	ferritin-3, chloroplastic-like [Chenopodium quinoa]	GO:0008198;GO:0006880;GO:0005737;GO:0008199;GO:0006879;GO:0006826;GO:0009507;GO:0004322
HU06G02106	-1.95777	ADK	adenylate kinase 1, chloroplastic-like [Spinacia oleracea]	GO:0008652;GO:0005634;GO:0009570;GO:0048364;GO:0005524;GO:0004017;GO:0048367
HU09G01260	3.74924	DPEP	4-alpha-glucanotransferase, chloroplastic/amyloplastic [Spinacia oleracea]	-
HU10G01845	1.79041	DAG	PREDICTED: DAG protein, chloroplastic [Beta vulgaris subsp. vulgaris]	GO:0009941;GO:0042803;GO:1900865;GO:0016554;GO:0006397;GO:0009570;GO:0003729
HU09G01539	-1.52498	PAA2	hypothetical protein SOVF_124370, partial [Spinacia oleracea];PREDICTED: copper-transporting ATPase PAA2, chloroplastic [Beta vulgaris subsp. vulgaris]	GO:0016021;GO:0043682;GO:0019829;GO:0005375;GO:0005524;GO:0009535;GO:0046872
HU06G02419	1.43788	PCMP-E53	pentatricopeptide repeat-containing protein At4g25270, chloroplastic-like [Chenopodium quinoa]	-
HU08G00178	1.20675	PCMP-A3	PREDICTED: uncharacterized protein LOC104891673 [Beta vulgaris subsp. vulgaris];PREDICTED: pentatricopeptide repeat-containing protein At1g71460, chloroplastic [Beta vulgaris subsp. vulgaris]	GO:0009451;GO:0003723;GO:0043231
HU09G00071	3.53003	HSP21	chloroplast small heat shock protein [Chenopodium album]	GO:0009408
HU09G00985	1.52571	FTSZ2-2	PREDICTED: cell division protein FtsZ homolog 2-1, chloroplastic [Beta vulgaris subsp. vulgaris];cell division protein FtsZ homolog 2-1, chloroplastic-like [Chenopodium quinoa]	GO:0010020;GO:0009507;GO:0005737;GO:0003924;GO:0005525;GO:0048285
HU10G00326	-1.76505	PBL3	PREDICTED: protein kinase 2B, chloroplastic [Beta vulgaris subsp. vulgaris]	GO:0005524;GO:0004672;GO:0004674
HU11G01492	2.77426	RPS13	30S ribosomal protein S13, chloroplastic-like [Vitis riparia]	GO:0009507;GO:0005739;GO:0006412;GO:0015935;GO:0019843;GO:0003735;GO:0003723;GO:0005840
HU02G02674	1.54965	RNE	ribonuclease E/G-like protein, chloroplastic [Chenopodium quinoa];PREDICTED: ribonuclease E/G-like protein, chloroplastic isoform X2 [Beta vulgaris subsp. vulgaris];ribonuclease E/G-like protein, chloroplastic isoform X1 [Spinacia oleracea]	GO:0005737;GO:0006364;GO:0006396;GO:0003723;GO:0004540
HU07G01001	1.90333	PRPS9	30S ribosomal protein S9, chloroplastic [Spinacia oleracea]	GO:0005840;GO:0003723;GO:0000312;GO:0003735;GO:0019843;GO:0015935;GO:0006412;GO:0009507
HU03G02598	3.15345	PSBO	PREDICTED: oxygen-evolving enhancer protein 1, chloroplastic [Beta vulgaris subsp. vulgaris]	GO:0009654;GO:0042549;GO:0010242;GO:0010207
HU06G01737	1.6678	IJ	protein Iojap, chloroplastic-like isoform X2 [Chenopodium quinoa];PREDICTED: protein Iojap, chloroplastic [Beta vulgaris subsp. vulgaris];protein Iojap, chloroplastic [Spinacia oleracea]	GO:0017148;GO:0090071;GO:0009507;GO:0043023
HU01G01497	1.01804	FTSH	ATP-dependent zinc metalloprotease FTSH, chloroplastic-like [Chenopodium quinoa]	GO:0004176;GO:0016020;GO:0006508;GO:0016021;GO:0004222;GO:0009534;GO:0005524
HU06G02626	-4.72397	GLT1	glutamate synthase 1 [NADH], chloroplastic-like isoform X3 [Chenopodium quinoa];glutamate synthase 1 [NADH], chloroplastic-like isoform X3 [Chenopodium quinoa];glutamate synthase 1 [NADH], chloroplastic-like isoform X1 [Chenopodium quinoa]	GO:0050660;GO:0010181;GO:0097054;GO:0046686;GO:0006541;GO:0009570;GO:0051538;GO:0005506;GO:0006537;GO:0048589;GO:0016040;GO:0015930;GO:0019676;GO:0016491
HU04G00125	-1.81663	SGR	protein STAY-GREEN 1, chloroplastic-like [Chenopodium quinoa]	-
HU09G00862	6.29488	-	carbonic anhydrase, chloroplastic [Chenopodium quinoa]	GO:0009570;GO:0004089;GO:0015976;GO:0008270
HU01G02679	1.24412	-	2-methyl-6-phytyl-1,4-hydroquinone methyltransferase, chloroplastic-like [Tripterygium wilfordii];2-methyl-6-phytyl-1,4-hydroquinone methyltransferase, chloroplastic isoform X2 [Durio zibethinus]	GO:0032259;GO:0016021;GO:0051741
HU10G01990	3.96376	RBCX1	chaperonin-like RBCX protein 1, chloroplastic [Spinacia oleracea]	GO:0044183;GO:0015979;GO:0110102;GO:0015977
HU01G02621	1.43134	PAP10	probable plastid-lipid-associated protein 10, chloroplastic [Chenopodium quinoa]	-
novel.10714	5.03012	HSP21	small heat shock protein, chloroplastic-like [Chenopodium quinoa]	GO:0009408;GO:0106310;GO:0106311
HU07G00359	4.55201	ndhN	hypothetical protein B456_013G019100 [Gossypium raimondii];NAD(P)H-quinone oxidoreductase subunit N, chloroplastic [Juglans regia]	GO:0050832;GO:0010258;GO:0009941;GO:0016655;GO:0048038;GO:0016020;GO:0009535
HU02G02517	1.21232	MTERF1	transcription termination factor MTEF1, chloroplastic-like [Chenopodium quinoa]	GO:0003690;GO:0032502;GO:0006355;GO:0009658;GO:0009507;GO:0006353
HU09G01063	1.59208	BAS1	PREDICTED: 2-Cys peroxiredoxin BAS1, chloroplastic [Beta vulgaris subsp. vulgaris]	GO:0051920
HU06G01184	-2.32606	CGS1	cystathionine gamma-synthase 1, chloroplastic [Spinacia oleracea]	GO:0030170;GO:0016829;GO:0009086;GO:0019346;GO:0016740;GO:0003962
HU10G01191	3.39465	PSRP5	PREDICTED: 50S ribosomal protein 5 alpha, chloroplastic [Beta vulgaris subsp. vulgaris]	GO:0019843;GO:0032544;GO:0009535;GO:0005840
HU09G01783	1.67193	WCRKC1	PREDICTED: thioredoxin-like 3-1, chloroplastic [Beta vulgaris subsp. vulgaris];thioredoxin-like 3-1, chloroplastic [Chenopodium quinoa]	GO:0009570;GO:0045454
HU07G00401	-6.304	DHAPS-1	PREDICTED: phospho-2-dehydro-3-deoxyheptonate aldolase 1, chloroplastic [Beta vulgaris subsp. vulgaris]	GO:0008652;GO:0009507;GO:0003849;GO:0009423;GO:0009073
HU04G02225	2.38666	CHLP	geranylgeranyl diphosphate reductase, chloroplastic [Spinacia oleracea]	GO:0015995;GO:0071949;GO:0102067;GO:0015979;GO:0045550;GO:0009535
HU02G03372	-3.02963	BT1	adenine nucleotide transporter BT1, chloroplastic/mitochondrial [Morus notabilis];adenine nucleotide transporter BT1, chloroplastic/mitochondrial [Arachis ipaensis]	GO:0055085;GO:0016021
HU10G01725	2.95912	PLR1	PREDICTED: pyridoxal reductase, chloroplastic isoform X1 [Beta vulgaris subsp. vulgaris];pyridoxal reductase, chloroplastic isoform X1 [Spinacia oleracea]	GO:0042821;GO:0050236;GO:0070402;GO:0009507;GO:0047834;GO:0009443
HU01G00768	2.69956	RPS17	30S ribosomal protein S17, chloroplastic-like [Chenopodium quinoa]	GO:0003735;GO:0009534;GO:0005840;GO:0009570;GO:0003729;GO:0009941;GO:0019843;GO:0032544
HU10G01680	4.67878	FRO7	ferric reduction oxidase 7, chloroplastic-like [Spinacia oleracea]	GO:0005886;GO:0016491;GO:0046872;GO:0016021
HU09G00952	-2.06638	FBA3	PREDICTED: fructose-bisphosphate aldolase 3, chloroplastic [Beta vulgaris subsp. vulgaris]	GO:0006096;GO:0004332
HU05G00547	2.96805	-	phosphoglycerate kinase, chloroplastic [Spinacia oleracea];phosphoglycerate kinase, chloroplastic [Chenopodium quinoa]	GO:0043531;GO:0009507;GO:0019253;GO:0006094;GO:0004618;GO:0006096;GO:0005829;GO:0005524;GO:0046686
HU07G01998	3.50514	PSAK	photosystem I reaction center subunit psaK, chloroplastic [Vitis riparia]	GO:0009522;GO:0009535;GO:0015979;GO:0016021
HU02G02716	-2.04894	-	phosphoserine aminotransferase 2, chloroplastic-like [Papaver somniferum]	GO:0005737;GO:0030170;GO:0009570;GO:0004648;GO:0006564
HU01G02318	3.41895	PPL1	PREDICTED: psbP-like protein 1, chloroplastic [Beta vulgaris subsp. vulgaris]	GO:0009654;GO:0019898;GO:0005509;GO:0015979
HU03G00833	3.30758	MDH1	PREDICTED: malate dehydrogenase [NADP], chloroplastic [Beta vulgaris subsp. vulgaris];RecName: Full=Malate dehydrogenase [NADP], chloroplastic; AltName: Full=NADP-MDH; Flags: Precursor [Mesembryanthemum crystallinum]	GO:0006108;GO:0009507;GO:0005975;GO:0046554
HU01G02297	1.99602	SPPA	serine protease SPPA, chloroplastic-like [Chenopodium quinoa];serine protease SPPA, chloroplastic [Spinacia oleracea]	GO:0016021;GO:0006465;GO:0008233;GO:0009507
HU03G00696	1.16788	FTSHI2	probable inactive ATP-dependent zinc metalloprotease FTSHI 2, chloroplastic [Chenopodium quinoa]	GO:0016021;GO:0004176;GO:0062091;GO:0016464;GO:0009534;GO:0005524;GO:0042026;GO:0006508;GO:0016020;GO:0045037;GO:0009941;GO:0004222
HU07G00686	1.88502	RPL3	PREDICTED: 50S ribosomal protein L3, chloroplastic [Beta vulgaris subsp. vulgaris];50S ribosomal protein L3, chloroplastic [Chenopodium quinoa];hypothetical protein TEA_000899 [Camellia sinensis var. sinensis]	GO:0006412;GO:0019843;GO:0009941;GO:0005840;GO:0009570;GO:0003729;GO:0003735
HU06G01740	1.45902	OVA6	hypothetical protein SOVF_099520, partial [Spinacia oleracea];proline--tRNA ligase, chloroplastic/mitochondrial [Spinacia oleracea]	GO:0005737;GO:0005739;GO:0017101;GO:0004827;GO:0009570;GO:0006433;GO:0005524
HU03G00465	1.41216	KEA3	PREDICTED: K(+) efflux antiporter 3, chloroplastic isoform X2 [Beta vulgaris subsp. vulgaris];K(+) efflux antiporter 3, chloroplastic-like isoform X2 [Chenopodium quinoa];PREDICTED: K(+) efflux antiporter 3, chloroplastic isoform X1 [Beta vulgaris subsp. vulgaris]	GO:0016020;GO:0015299;GO:0009507;GO:0006813;GO:0016021
HU04G00487	2.11403	At5g46580	pentatricopeptide repeat-containing protein At5g46580, chloroplastic [Spinacia oleracea]	-
HU10G00988	1.58522	SVR3	putative elongation factor TypA-like SVR3, chloroplastic [Chenopodium quinoa]	GO:0003924;GO:0005525;GO:1990904
HU11G01821	1.64442	KEA2	PREDICTED: K(+) efflux antiporter 2, chloroplastic [Beta vulgaris subsp. vulgaris]	GO:0016020;GO:0015386;GO:0009507;GO:0016021
HU08G00767	2.05831	RPL10	PREDICTED: 50S ribosomal protein L10, chloroplastic [Beta vulgaris subsp. vulgaris]	GO:0005840;GO:0003735;GO:0042254;GO:0015934;GO:0006412
HU11G01716	3.92069	CURT1A	PREDICTED: protein CURVATURE THYLAKOID 1A, chloroplastic [Beta vulgaris subsp. vulgaris]	GO:0016021;GO:0009535;GO:0004812;GO:0009579
HU0G00022	-5.75219	SGR1	protein STAY-GREEN 1, chloroplastic-like [Chenopodium quinoa];hypothetical protein TEA_014161 [Camellia sinensis var. sinensis]	-
HU10G00615	2.6734	RPL15	PREDICTED: 50S ribosomal protein L15, chloroplastic [Beta vulgaris subsp. vulgaris]	GO:0006412;GO:0015934;GO:0009941;GO:0009570;GO:0003729;GO:0003735
HU06G02026	2.4814	CLH2	chlorophyllase-2, chloroplastic-like [Chenopodium quinoa]	GO:0015996;GO:0047746;GO:0102293
HU06G01363	1.44968	NUDT23	PREDICTED: nudix hydrolase 23, chloroplastic [Beta vulgaris subsp. vulgaris]	GO:0046872;GO:0016787
HU04G00387	2.67415	rpl11	PREDICTED: 50S ribosomal protein L11, chloroplastic [Beta vulgaris subsp. vulgaris]	GO:0005840;GO:0070180;GO:0003735;GO:0015934;GO:0006412;GO:0022625;GO:0019843
HU01G01670	2.68615	TIG	PREDICTED: trigger factor-like protein TIG, Chloroplastic [Beta vulgaris subsp. vulgaris]	GO:0006457;GO:0015031;GO:0043022;GO:0009941;GO:0043335;GO:0044183;GO:0061077;GO:0051083;GO:0009570;GO:0003729;GO:0003755
HU03G00982	1.62386	RRF	ribosome-recycling factor, chloroplastic [Chenopodium quinoa]	GO:0043023;GO:0006412;GO:0032544;GO:0009507;GO:0005739
HU02G01173	1.69958	FLN1	fructokinase-like 1, chloroplastic [Spinacia oleracea]	GO:0016301;GO:0016773
HU04G01826	-2.11213	RUS2	hypothetical protein BVRB_5g121110 isoform A [Beta vulgaris subsp. vulgaris];PREDICTED: protein root UVB sensitive 2, chloroplastic [Beta vulgaris subsp. vulgaris]	GO:0009926;GO:0010224;GO:0005739;GO:0009941
HU01G02526	1.98764	DXR	PREDICTED: 1-deoxy-D-xylulose 5-phosphate reductoisomerase, chloroplastic [Beta vulgaris subsp. vulgaris]	GO:0030145;GO:0030604;GO:0019288;GO:0046872;GO:0070402;GO:0051484;GO:0016853
HU02G02211	3.09443	PSBP	PREDICTED: oxygen-evolving enhancer protein 2, chloroplastic [Beta vulgaris subsp. vulgaris]	GO:0005509;GO:0019898;GO:0009654;GO:0015979
HU09G01898	2.31484	PRFB3	peptide chain release factor PrfB3, chloroplastic [Spinacia oleracea];PREDICTED: peptide chain release factor PrfB3, chloroplastic [Beta vulgaris subsp. vulgaris]	GO:0006415;GO:0003747
HU10G00386	2.70197	LSMT-L	fructose-bisphosphate aldolase-lysine N-methyltransferase, chloroplastic-like [Chenopodium quinoa]	GO:0016279;GO:0009507;GO:0030785;GO:0018026;GO:0018024
HU09G01155	3.17772	STN8	serine/threonine-protein kinase STN8, chloroplastic [Chenopodium quinoa]	GO:0005524;GO:0004672;GO:0004674
HU02G02847	1.63105	FBN5	probable plastid-lipid-associated protein 7, chloroplastic isoform X2 [Spinacia oleracea];PREDICTED: probable plastid-lipid-associated protein 7, chloroplastic [Beta vulgaris subsp. vulgaris]	GO:0010236;GO:0009507
HU07G00206	1.72823	HSP70	stromal 70 kDa heat shock-related protein, chloroplastic-like [Chenopodium quinoa]	GO:0009507;GO:0006457;GO:0005524;GO:0051082;GO:0016887
HU02G01230	-1.37254	HXK2	PREDICTED: hexokinase-2, chloroplastic [Beta vulgaris subsp. vulgaris]	GO:0004340;GO:0004396;GO:0005739;GO:0005536;GO:0051156;GO:0019318;GO:0001678;GO:0005829;GO:0005524;GO:0019158;GO:0006096;GO:0008865
HU08G01934	-2.41982	RBCX1	F-box protein CPR1-like [Camellia sinensis];hypothetical protein IFM89_004020 [Coptis chinensis];PREDICTED: chaperonin-like RBCX protein 1, chloroplastic [Beta vulgaris subsp. vulgaris]	GO:0044183;GO:0110102;GO:0015979;GO:0015977
HU10G00774	2.75046	DVR	PREDICTED: divinyl chlorophyllide a 8-vinyl-reductase, chloroplastic [Beta vulgaris subsp. vulgaris];hypothetical protein DCAR_030558 [Daucus carota subsp. sativus]	GO:0051744;GO:0015995;GO:0033728;GO:0009507;GO:0016491
novel.1973	3.08572	-	pentatricopeptide repeat-containing protein At1g79080, chloroplastic-like [Chenopodium quinoa]	GO:0003729
HU09G01180	2.98124	At3g63540	thylakoid lumenal 19 kDa protein, chloroplastic [Juglans regia]	GO:0009535;GO:0019898;GO:0009654;GO:0015979;GO:0005509
novel.11374	4.65968	PAP3	probable plastid-lipid-associated protein 3, chloroplastic [Chenopodium quinoa]	-
HU10G01575	3.68417	RPL34	50S ribosomal protein L34, chloroplastic [Chenopodium quinoa]	GO:0005762;GO:0006412;GO:0003735;GO:0005840
HU02G02954	-1.41368	HEMH	ferrochelatase-2, chloroplastic-like [Chenopodium quinoa]	GO:0016021;GO:0004325;GO:0006783;GO:0009507
HU06G02150	-2.98716	GAPCP1	glyceraldehyde-3-phosphate dehydrogenase GAPCP2, chloroplastic-like isoform X2 [Chenopodium quinoa]	GO:0016620;GO:0050661;GO:0004365;GO:0005829;GO:0006006;GO:0051287;GO:0006096
HU11G00633	2.39355	PPD5	hypothetical protein ES332_A06G057100v1 [Gossypium tomentosum];psbP domain-containing protein 5, chloroplastic-like [Chenopodium quinoa]	GO:0005509;GO:0015979;GO:0009654;GO:0019898
HU01G00302	1.42501	MTERF2	hypothetical protein BVRB_9g217510 [Beta vulgaris subsp. vulgaris];transcription termination factor MTERF2, chloroplastic-like [Chenopodium quinoa]	GO:0003690;GO:0016021;GO:0009506;GO:0005524;GO:0016567;GO:0032502;GO:0006355;GO:0004672;GO:0009507;GO:0006353
HU02G01131	1.235	MCD1	protein MULTIPLE CHLOROPLAST DIVISION SITE 1-like isoform X1 [Chenopodium quinoa]	GO:0009507;GO:0009706;GO:0010020;GO:0016021
novel.20689	4.6968	HSP21	PREDICTED: small heat shock protein, chloroplastic [Beta vulgaris subsp. vulgaris];small heat shock protein, chloroplastic-like isoform X2 [Chenopodium quinoa]	GO:0106311;GO:0106310;GO:0009408
HU03G01633	-1.62106	SIR1	PREDICTED: sulfite reductase 1 [ferredoxin], chloroplastic [Beta vulgaris subsp. vulgaris]	GO:0020037;GO:0042644;GO:0050311;GO:0051539;GO:0046872
HU03G02550	1.11396	IF3-2	translation initiation factor IF3-4, chloroplastic-like isoform X1 [Chenopodium quinoa]	GO:0009507;GO:0043022;GO:0003743;GO:0032790
HU02G01012	1.76821	DEGP2	PREDICTED: protease Do-like 2, chloroplastic isoform X1 [Beta vulgaris subsp. vulgaris]	GO:0009941;GO:0030163;GO:0004252;GO:0010206;GO:0006508;GO:0009658;GO:0009535;GO:0009533
HU03G00936	4.07591	GAPA	glyceraldehyde-3-phosphate dehydrogenase A, chloroplastic [Chenopodium quinoa]	GO:0047100;GO:0019253;GO:0009507;GO:0004365;GO:0016620;GO:0050661;GO:0051287;GO:0006006;GO:0048046
HU09G01814	2.13323	STR9	rhodanese-like domain-containing protein 9, chloroplastic [Chenopodium quinoa];Rhodanese domain-containing protein [Cephalotus follicularis];hypothetical protein EZV62_015534 [Acer yangbiense]	GO:0016740;GO:0016021;GO:0009507;GO:0009535
HU09G01481	-4.58449	HEMH	ferrochelatase-1, chloroplastic-like [Chenopodium quinoa];ferrochelatase-2, chloroplastic [Spinacia oleracea]	GO:0016021;GO:0005739;GO:0009507;GO:0004325;GO:0006783
HU01G02052	6.35396	FKBP17-2	peptidyl-prolyl cis-trans isomerase FKBP17-2, chloroplastic-like [Chenopodium quinoa]	GO:0003755;GO:0009507
HU06G02343	2.22992	Os04g0602400	PREDICTED: maltose excess protein 1-like, chloroplastic [Beta vulgaris subsp. vulgaris]	GO:0016021;GO:0005363;GO:0009941
HU06G00927	3.26311	PSAF	PREDICTED: photosystem I reaction center subunit III, chloroplastic [Beta vulgaris subsp. vulgaris]	GO:0015979;GO:0009535;GO:0009538
HU05G02210	-7.20046	-	putative WEB family protein At1g65010, chloroplastic [Chenopodium quinoa]	-
HU01G01667	1.98189	TIG	PREDICTED: trigger factor-like protein TIG, Chloroplastic [Beta vulgaris subsp. vulgaris]	GO:0003755;GO:0015031;GO:0006457
HU09G00802	3.04059	HCF152	pentatricopeptide repeat-containing protein At3g09650, chloroplastic-like [Chenopodium quinoa]	GO:0003729;GO:0009570;GO:0006397
HU05G00682	-6.15729	ELIP2	PREDICTED: early light-induced protein 2, chloroplastic isoform X1 [Beta vulgaris subsp. vulgaris]	-
HU03G02357	1.43152	LUT2	PREDICTED: lycopene epsilon cyclase, chloroplastic [Beta vulgaris subsp. vulgaris];lycopene epsilon cyclase, chloroplastic-like [Chenopodium quinoa]	GO:0016705;GO:0016021;GO:0016123;GO:0016117;GO:0016491;GO:0006744;GO:0016120
HU03G01881	-1.13847	AHRI	RecName: Full=Ketol-acid reductoisomerase, chloroplastic; AltName: Full=Acetohydroxy-acid reductoisomerase; AltName: Full=Alpha-keto-beta-hydroxylacyl reductoisomerase; Flags: Precursor [Spinacia oleracea]	GO:0004455;GO:0000287;GO:0009097;GO:0009507;GO:0046872;GO:0070402;GO:0042803;GO:0016853;GO:0009099
HU01G01988	4.46776	TIC32B	PREDICTED: short-chain dehydrogenase TIC 32, chloroplastic [Beta vulgaris subsp. vulgaris]	GO:0016491
HU07G02013	-1.95172	NIN3	neutral/alkaline invertase 3, chloroplastic-like [Chenopodium quinoa];neutral/alkaline invertase 3, chloroplastic-like [Ziziphus jujuba]	GO:0048510;GO:0007623;GO:0010029;GO:0033926;GO:0005739;GO:0005987;GO:0004575
HU04G02233	2.33702	RPS6	30S ribosomal protein S6 alpha, chloroplastic-like [Chenopodium quinoa]	GO:0006412;GO:0019843;GO:0003735;GO:0005840
HU01G02012	2.35315	-	pentatricopeptide repeat-containing protein At1g79080, chloroplastic-like [Cucurbita moschata];PREDICTED: pentatricopeptide repeat-containing protein At1g79080, chloroplastic [Beta vulgaris subsp. vulgaris]	GO:0003729
HU06G02079	2.15728	CP29B	PREDICTED: RNA-binding protein CP29B, chloroplastic [Beta vulgaris subsp. vulgaris];29 kDa ribonucleoprotein A, chloroplastic-like [Chenopodium quinoa]	GO:0003723
HU04G00807	1.52363	PCMP-H32	PREDICTED: pentatricopeptide repeat-containing protein DOT4, chloroplastic [Beta vulgaris subsp. vulgaris]	GO:0008270
HU03G02814	-1.4849	FATB	PREDICTED: palmitoyl-acyl carrier protein thioesterase, chloroplastic [Beta vulgaris subsp. vulgaris]	GO:0009507;GO:0016790;GO:0006633
HU06G01391	1.60832	RBL10	hypothetical protein CMV_012645 [Castanea mollissima];PREDICTED: RHOMBOID-like protein 10, chloroplastic [Vitis vinifera]	GO:0006654;GO:0004252;GO:0009706;GO:0005743;GO:0019374;GO:0010821;GO:0031969;GO:0016021
HU07G01109	4.37385	NGTPT	hypothetical protein F0562_024770 [Nyssa sinensis];unnamed protein product [Cuscuta campestris];hypothetical protein F0562_023571 [Nyssa sinensis];PREDICTED: triose phosphate/phosphate translocator, non-green plastid, chloroplastic-like isoform X2 [Gossypium hirsutum]	GO:0031969;GO:0016021;GO:0015297;GO:0022857;GO:0005794
HU01G02408	1.96579	At3g47520	malate dehydrogenase, chloroplastic-like [Spinacia oleracea]	GO:0030060;GO:0005975;GO:0006099;GO:0006108
HU10G01106	1.43719	FdGOGAT	PREDICTED: ferredoxin-dependent glutamate synthase, chloroplastic [Beta vulgaris subsp. vulgaris]	GO:0015930;GO:0019676;GO:0016491;GO:0016040;GO:0016041;GO:0046872;GO:0006537;GO:0009570;GO:0051538;GO:0019899;GO:0006541;GO:0097054
HU03G00241	-1.6604	PGDH1	PREDICTED: D-3-phosphoglycerate dehydrogenase 3, chloroplastic [Beta vulgaris subsp. vulgaris]	GO:0004617;GO:0009570;GO:0051287;GO:0006564
HU05G02122	3.07348	PETH	ferredoxin--NADP reductase, leaf isozyme, chloroplastic [Jatropha curcas]	GO:0015979;GO:0009507;GO:0004324;GO:0009535;GO:0009570
HU03G01842	1.7619	FTSH2	ATP-dependent zinc metalloprotease FTSH 2, chloroplastic [Chenopodium quinoa];unnamed protein product, partial [Vitis vinifera]	GO:0005524;GO:0004176;GO:0016021;GO:0004222;GO:0016020
HU03G02662	2.12791	NIFU3	nifU-like protein 3, chloroplastic [Spinacia oleracea]	GO:0016226;GO:0005506;GO:0005739;GO:0051539;GO:0097428;GO:0051536;GO:0009570
HU03G02852	-7.12005	AOS1	PREDICTED: allene oxide synthase 1, chloroplastic [Beta vulgaris subsp. vulgaris]	GO:0016491;GO:0009978;GO:0047987;GO:0009535;GO:0005506;GO:0009941;GO:0020037;GO:0006633;GO:0031408;GO:0009695;GO:0016705;GO:0004497;GO:0016125;GO:0006952
HU09G00458	2.04788	PPD	RecName: Full=Pyruvate, phosphate dikinase, chloroplastic; AltName: Full=Pyruvate, orthophosphate dikinase; Flags: Precursor [Mesembryanthemum crystallinum];PREDICTED: pyruvate, phosphate dikinase, chloroplastic isoform X1 [Cucumis melo]	GO:0006090;GO:0016301;GO:0005524;GO:0050242;GO:0015979;GO:0046872;GO:0009507
HU03G02237	1.83892	TRZ2	tRNase Z TRZ2, chloroplastic [Spinacia oleracea]	-
HU04G00087	2.49839	fusA1	PREDICTED: elongation factor G-2, chloroplastic [Beta vulgaris subsp. vulgaris]	GO:0009507;GO:0032543;GO:0005739;GO:0005525;GO:0003924;GO:0032790;GO:0003746
HU03G02882	1.64693	At1g67280	probable lactoylglutathione lyase, chloroplastic [Chenopodium quinoa]	GO:0046872;GO:0019243;GO:0005737;GO:0004462;GO:0010319;GO:0031977;GO:0009570;GO:0009409
HU07G00704	2.07558	RPL31	50S ribosomal protein L31, chloroplastic [Chenopodium quinoa]	GO:0006412;GO:0009941;GO:0009570;GO:0005840;GO:0003735
HU03G01632	2.98837	-	photosystem II 5 kDa protein, chloroplastic-like [Chenopodium quinoa]	-
HU03G01392	4.00879	PPD2	PREDICTED: psbP domain-containing protein 2, chloroplastic [Beta vulgaris subsp. vulgaris];psbP domain-containing protein 2, chloroplastic-like [Chenopodium quinoa]	GO:0015979;GO:0009654;GO:0019898;GO:0005509
HU04G00349	-3.12513	ADCS	aminodeoxychorismate synthase, chloroplastic-like isoform X2 [Chenopodium quinoa];aminodeoxychorismate synthase, chloroplastic-like isoform X1 [Chenopodium quinoa]	GO:0046654;GO:0046820;GO:0006541;GO:0046656
HU10G01898	2.39004	PDRP1	probable pyruvate, phosphate dikinase regulatory protein, chloroplastic isoform X1 [Spinacia oleracea]	GO:0005524;GO:0004674
HU09G01013	1.30242	ORLIKE	PREDICTED: protein ORANGE-LIKE, chloroplastic [Beta vulgaris subsp. vulgaris];hypothetical protein BVC80_1751g200 [Macleaya cordata]	GO:0016021
HU06G00552	1.82322	RCA1	PREDICTED: ribulose bisphosphate carboxylase/oxygenase activase, chloroplastic [Vitis vinifera]	GO:0009579;GO:0005524;GO:0046863;GO:0016887;GO:0009570
novel.26305	1.98225	SG1	protein SLOW GREEN 1, chloroplastic-like [Chenopodium quinoa]	GO:0009941;GO:0009535;GO:0009658
HU06G02707	-2.10704	GAPCP1	glyceraldehyde-3-phosphate dehydrogenase GAPCP2, chloroplastic-like isoform X2 [Chenopodium quinoa];glyceraldehyde-3-phosphate dehydrogenase GAPCP2, chloroplastic-like isoform X1 [Chenopodium quinoa]	GO:0016620;GO:0050661;GO:0004365;GO:0006096;GO:0005829;GO:0006006;GO:0051287
HU05G00306	-2.62152	PRS2	ribose-phosphate pyrophosphokinase 2, chloroplastic isoform X1 [Chenopodium quinoa]	GO:0016301;GO:0005524;GO:0002189;GO:0004749;GO:0016757;GO:0006015;GO:0000287;GO:0009116;GO:0005737;GO:0006164;GO:0009156
HU09G01917	1.21849	LCY1	PREDICTED: lycopene beta cyclase, chloroplastic [Vitis vinifera]	GO:0016117;GO:0016705;GO:0016853
HU06G01583	3.35858	At1g06690	PREDICTED: uncharacterized oxidoreductase At1g06690, chloroplastic [Beta vulgaris subsp. vulgaris]	GO:0047834
HU03G01625	-2.31694	RER4	protein RETICULATA-RELATED 4, chloroplastic-like [Chenopodium quinoa];hypothetical protein CMV_013935 [Castanea mollissima];protein RETICULATA-RELATED 4, chloroplastic-like [Chenopodium quinoa]	GO:0008168;GO:0005634;GO:0045717;GO:0031969;GO:0003676;GO:0016021;GO:0009788;GO:0005524;GO:0009506;GO:0005829;GO:1901652;GO:0005886;GO:1901000;GO:0032259;GO:0004672;GO:0003964
HU11G01374	2.84571	At1g78140	uncharacterized methyltransferase At1g78140, chloroplastic-like [Chenopodium quinoa];PREDICTED: uncharacterized methyltransferase At1g78140, chloroplastic [Beta vulgaris subsp. vulgaris]	GO:0032259;GO:0008168;GO:0010287
HU01G01803	1.05599	GPT1	glucose-6-phosphate/phosphate translocator 2, chloroplastic-like [Chenopodium quinoa]	GO:0022857;GO:0031969;GO:0016021
HU05G01601	3.35522	CIA2	protein CHLOROPLAST IMPORT APPARATUS 2-like isoform X3 [Spinacia oleracea];protein CHLOROPLAST IMPORT APPARATUS 2-like isoform X2 [Spinacia oleracea]	GO:0005634
HU06G00494	4.84338	-	sedoheptulose-1,7-bisphosphatase, chloroplastic-like [Chenopodium quinoa]	GO:0016791;GO:0005737;GO:0006094;GO:0005975;GO:0006000;GO:0042132;GO:0046872;GO:0006002;GO:0005986;GO:0030388
HU01G01995	1.37809	CYP38	hypothetical protein Ahy_B05g075808 isoform C [Arachis hypogaea];peptidyl-prolyl cis-trans isomerase CYP38 [Cucumis melo var. makuwa];peptidyl-prolyl cis-trans isomerase, chloroplastic isoform X1 [Chenopodium quinoa];peptidyl-prolyl cis-trans isomerase, chloroplastic isoform X2 [Chenopodium quinoa]	GO:0003755;GO:0009535;GO:0031977;GO:0042742;GO:0009579;GO:0009570;GO:0009543
HU02G02857	3.63474	ASP5	aspartate aminotransferase, chloroplastic [Spinacia oleracea]	GO:0006520;GO:0004069;GO:0009058;GO:0030170
HU01G01345	1.8486	RPL9	PREDICTED: 50S ribosomal protein L9, chloroplastic [Beta vulgaris subsp. vulgaris]	GO:0005739;GO:0009941;GO:0019843;GO:0006412;GO:0003735;GO:0009570;GO:0003729;GO:0005840
HU01G02685	-3.3102	-	PREDICTED: pyruvate kinase isozyme A, chloroplastic [Beta vulgaris subsp. vulgaris]	GO:0006096;GO:0009570;GO:0000287;GO:0005524;GO:0016301;GO:0030955;GO:0005737;GO:0004743
HU11G01801	2.14353	At3g61320	PREDICTED: UPF0187 protein At3g61320, chloroplastic [Beta vulgaris subsp. vulgaris]	GO:0005247;GO:0016021;GO:0042548
HU08G01556	3.0034	PSAE-1	photosystem I reaction center subunit IV A, chloroplastic [Manihot esculenta]	GO:0015979;GO:0009535;GO:0009538
HU07G00661	1.72232	RPL3	50S ribosomal protein L3, chloroplastic [Chenopodium quinoa];hypothetical protein TEA_000899 [Camellia sinensis var. sinensis]	GO:0009941;GO:0006412;GO:0019843;GO:0003735;GO:0005840;GO:0009570;GO:0003729
HU06G00957	1.37685	At5g05200	uncharacterized aarF domain-containing protein kinase At5g05200, chloroplastic-like [Chenopodium quinoa];uncharacterized aarF domain-containing protein kinase At5g05200, chloroplastic-like [Chenopodium quinoa]	GO:0004672;GO:0007005;GO:0055088;GO:0016301;GO:0005524;GO:0005743;GO:0010287;GO:0032592
HU01G02438	-2.58199	PPH	PREDICTED: pheophytinase, chloroplastic [Beta vulgaris subsp. vulgaris];pheophytinase, chloroplastic-like [Chenopodium quinoa]	GO:0009507;GO:0080124;GO:0015996
HU08G02176	1.8446	rps5	PREDICTED: 30S ribosomal protein S5, chloroplastic [Beta vulgaris subsp. vulgaris]	GO:0005763;GO:0046677;GO:0009507;GO:0015935;GO:0019843;GO:0006412;GO:0003735
HU07G02286	1.66667	PPF-1	inner membrane protein PPF-1, chloroplastic-like [Chenopodium quinoa]	GO:0090342;GO:0016021;GO:0051205;GO:0045038;GO:0032991;GO:0032977;GO:0072598;GO:0010027;GO:0070208;GO:0019904;GO:0009535
HU03G02110	3.3519	CYP28	PREDICTED: peptidyl-prolyl cis-trans isomerase CYP28, chloroplastic [Beta vulgaris subsp. vulgaris]	GO:0003755;GO:0031977;GO:0009507
HU02G00103	2.76686	HHL1	protein HHL1, chloroplastic-like [Chenopodium quinoa]	GO:0009941;GO:0009534;GO:0003729
HU07G01570	2.30306	LPA1	PREDICTED: protein LOW PSII ACCUMULATION 1, chloroplastic [Beta vulgaris subsp. vulgaris]	GO:0016021
HU02G01742	-3.57058	CA2	beta-carotene hydroxylase 2, chloroplastic-like [Chenopodium quinoa]	GO:0005506;GO:0016491;GO:0008610;GO:0016021
HU10G00571	-3.31756	AOC	PREDICTED: allene oxide cyclase 4, chloroplastic-like [Pyrus x bretschneideri]	GO:0009507;GO:0009695;GO:0046423
HU11G00647	2.51831	At1g67280	probable lactoylglutathione lyase, chloroplastic [Quercus lobata]	GO:0004462;GO:0005737;GO:0051213;GO:0019243;GO:0046872
HU03G00507	1.444	LPA3	protein LOW PSII ACCUMULATION 3, chloroplastic [Chenopodium quinoa]	GO:0009570;GO:0016021
HU02G00878	-2.22434	NDT1	PREDICTED: nicotinamide adenine dinucleotide transporter 1, chloroplastic [Beta vulgaris subsp. vulgaris]	GO:0006862;GO:0005739;GO:0055085;GO:0035352;GO:0051724;GO:0031969;GO:0016021
HU05G00247	2.49297	PLGG1	plastidal glycolate/glycerate translocator 1, chloroplastic-like [Chenopodium quinoa]	GO:0009853;GO:0043879;GO:0016021;GO:0010118;GO:0009706;GO:0009737;GO:0048527;GO:0009658;GO:0042631;GO:1901974
HU07G02097	2.30594	At5g22090	PREDICTED: protein FAF-like, chloroplastic [Beta vulgaris subsp. vulgaris]	-
HU05G00301	1.47913	ABCI7	protein ABCI7, chloroplastic-like [Chenopodium quinoa]	GO:0016226
HU09G01263	-1.92316	SK	shikimate kinase, chloroplastic-like [Chenopodium quinoa];shikimate kinase 1, chloroplastic-like [Spinacia oleracea]	GO:0009423;GO:0005524;GO:0008652;GO:0004765
HU01G01458	2.81305	At1g07700	thioredoxin-like 4, chloroplastic [Chenopodium quinoa]	GO:0016021;GO:0009507
HU08G01157	2.63024	At3g04760	PREDICTED: pentatricopeptide repeat-containing protein At3g04760, chloroplastic [Beta vulgaris subsp. vulgaris]	-
HU05G00749	2.878	-	33 kDa ribonucleoprotein, chloroplastic-like [Chenopodium quinoa]	GO:0003729;GO:0003723;GO:0009535;GO:1901259
HU03G00351	1.29608	TPIP1	PREDICTED: triosephosphate isomerase, chloroplastic [Beta vulgaris subsp. vulgaris]	GO:0006096;GO:0004807
HU06G01034	2.31438	CITRX	thioredoxin-like protein CITRX, chloroplastic [Spinacia oleracea]	GO:0009657;GO:0006952;GO:0015036;GO:0009507;GO:0015035;GO:0045454;GO:0009579

## Sheet: M-vs-Ck
GeneID	logFC	Gene_name	NR_annotation	GO_ID
HU07G02067	-1.0794	PSAO	photosystem I subunit O-like [Chenopodium quinoa]	GO:0003729;GO:0016021;GO:0016491;GO:0009522;GO:0009767;GO:0009507
HU07G01998	-1.26023	PSAK	photosystem I reaction center subunit psaK, chloroplastic [Vitis riparia]	GO:0009522;GO:0009535;GO:0015979;GO:0016021
HU08G00166	-1.00461	PSAN	PREDICTED: photosystem I reaction center subunit N, chloroplastic [Beta vulgaris subsp. vulgaris]	GO:0030093;GO:0009535;GO:0009522;GO:0009507;GO:0015979
HU02G02990	-1.33306	GRXC6	glutaredoxin-C6-like [Chenopodium quinoa]	GO:0008794;GO:0015035;GO:0005737
HU02G00988	2.10737	GRXS1	monothiol glutaredoxin-S6-like [Spinacia oleracea]	GO:0015035;GO:0005737
HU03G02928	3.30561	-	cucumber peeling cupredoxin-like [Chenopodium quinoa]	GO:0009055;GO:0016021;GO:0046658
HU10G01957	5.72945	SS3	starch synthase 3, chloroplastic/amyloplastic [Spinacia oleracea];hypothetical protein B456_009G178700 [Gossypium raimondii];soluble starch synthase 3 chloroplastic/amyloplastic-like, partial [Trifolium pratense];PREDICTED: starch synthase 3, chloroplastic/amyloplastic [Beta vulgaris subsp. vulgaris]	GO:0010021;GO:0019252;GO:0009507;GO:0016757;GO:2001070;GO:0004373;GO:0009501;GO:0042802;GO:0009011;GO:0033201
novel.22582	2.68652	AAE16	PREDICTED: probable acyl-activating enzyme 16, chloroplastic [Beta vulgaris subsp. vulgaris];probable acyl-activating enzyme 16, chloroplastic [Hevea brasiliensis]	GO:0016874
HU11G01196	-1.27151	At4g08330	uncharacterized protein At4g08330, chloroplastic-like [Chenopodium quinoa]	-
HU09G01571	-1.17136	PAP8	PREDICTED: probable plastid-lipid-associated protein 8, chloroplastic [Beta vulgaris subsp. vulgaris];unnamed protein product [Cuscuta campestris]	GO:0016021;GO:0003676;GO:0008270
HU05G00923	-2.42888	SGRL	protein STAY-GREEN LIKE, chloroplastic-like [Chenopodium quinoa];PREDICTED: protein STAY-GREEN LIKE, chloroplastic [Beta vulgaris subsp. vulgaris];protein STAY-GREEN LIKE, chloroplastic [Spinacia oleracea]	GO:0009658
HU02G01742	-1.28934	CA2	beta-carotene hydroxylase 2, chloroplastic-like [Chenopodium quinoa]	GO:0005506;GO:0016491;GO:0008610;GO:0016021
HU09G01250	7.31379	ABC1K8	uncharacterized protein LOC110790728 [Spinacia oleracea];hypothetical protein CISIN_1g0041151mg, partial [Citrus sinensis];protein ACTIVITY OF BC1 COMPLEX KINASE 8, chloroplastic [Cajanus cajan];hypothetical protein C1H46_005062 [Malus baccata];Protein activity of BC1 complex kinase 8, chloroplastic [Vitis vinifera]	GO:0004672;GO:0046467;GO:1901031;GO:0016301;GO:0016021;GO:0055072
HU10G01742	-1.05032	STN7	serine/threonine-protein kinase STN7, chloroplastic-like [Chenopodium quinoa];serine/threonine-protein kinase STN7, chloroplastic-like [Chenopodium quinoa]	GO:0005524;GO:0042651;GO:0007623;GO:0016021;GO:0042548;GO:0004672;GO:0009507;GO:0106310;GO:0004674;GO:0009643;GO:0106311
HU02G01153	-1.70075	CHLH	magnesium-chelatase subunit ChlH, chloroplastic-like [Chenopodium quinoa]	GO:0015979;GO:0015995;GO:0016851;GO:0005524
HU11G01268	1.35525	VTE4	PREDICTED: probable tocopherol O-methyltransferase, chloroplastic isoform X2 [Beta vulgaris subsp. vulgaris]	GO:0008168;GO:0032259
HU01G01905	-2.84964	LHCB3	PREDICTED: chlorophyll a-b binding protein 13, chloroplastic [Gossypium arboreum]	GO:0010287;GO:0018298;GO:0009941;GO:0009768;GO:0009523;GO:0009765;GO:0009535;GO:0016168;GO:0009522;GO:0009416
HU09G00420	2.48669	ORRM1	organelle RRM domain-containing protein 1, chloroplastic-like [Chenopodium quinoa];hypothetical protein BVRB_6g140940 [Beta vulgaris subsp. vulgaris]	GO:0080156;GO:0005739;GO:0003723;GO:0016554;GO:0006397
HU07G01998	-1.26023	PSAK	photosystem I reaction center subunit psaK, chloroplastic [Vitis riparia]	GO:0009522;GO:0009535;GO:0015979;GO:0016021
HU05G01590	-7.28657	CIA2	protein CHLOROPLAST IMPORT APPARATUS 2-like isoform X2 [Spinacia oleracea];protein CHLOROPLAST IMPORT APPARATUS 2-like isoform X3 [Spinacia oleracea]	GO:0005634
HU06G02604	-1.38747	SIGE	RNA polymerase sigma factor sigE, chloroplastic/mitochondrial-like [Chenopodium quinoa]	GO:0010114;GO:0006352;GO:0071483;GO:0016987;GO:0010207;GO:0009658;GO:0003677;GO:0045893;GO:0010218;GO:0009553;GO:0071472;GO:0005739
HU02G02938	-1.07472	-	chlorophyll a-b binding protein, chloroplastic-like [Chenopodium quinoa]	GO:0018298;GO:0009768;GO:0009523;GO:0009765;GO:0009535;GO:0016168;GO:0009522;GO:0009416
HU04G00125	1.40363	SGR	protein STAY-GREEN 1, chloroplastic-like [Chenopodium quinoa]	-
HU02G01382	-1.1573	GAPB	PREDICTED: glyceraldehyde-3-phosphate dehydrogenase GAPB, chloroplastic isoform X1 [Camelina sativa];hypothetical protein H0E87_005914 [Populus deltoides];PREDICTED: glyceraldehyde-3-phosphate dehydrogenase B, chloroplastic [Beta vulgaris subsp. vulgaris]	GO:0006006;GO:0051287;GO:0016620;GO:0050661;GO:0004365;GO:0009507;GO:0019253;GO:0047100
HU06G01629	4.0452	CLPR1	ATP-dependent Clp protease proteolytic subunit-related protein 1, chloroplastic-like [Chenopodium quinoa]	GO:0006364;GO:0004252;GO:0009658;GO:0009941;GO:0009368;GO:0004176;GO:0003723;GO:0051117;GO:0009534;GO:0006515;GO:0009840
HU06G00950	5.44138	GLY1	PREDICTED: glycerol-3-phosphate dehydrogenase [NAD(+)] 2, chloroplastic isoform X2 [Tarenaya hassleriana];PREDICTED: glycerol-3-phosphate dehydrogenase [NAD(+)] 2, chloroplastic isoform X1 [Beta vulgaris subsp. vulgaris]	GO:0000160;GO:0046168;GO:0005975;GO:0051287;GO:0004367;GO:0009331
HU10G01990	3.57893	RBCX1	chaperonin-like RBCX protein 1, chloroplastic [Spinacia oleracea]	GO:0044183;GO:0015979;GO:0110102;GO:0015977
HU08G00451	-3.72902	PORA	PREDICTED: protochlorophyllide reductase, chloroplastic [Beta vulgaris subsp. vulgaris]	GO:0015979;GO:0009507;GO:0016630;GO:0015995
HU06G00418	1.27708	-	ferritin-3, chloroplastic-like [Chenopodium quinoa]	GO:0004322;GO:0006826;GO:0009507;GO:0008199;GO:0006879
HU01G01988	2.94812	TIC32B	PREDICTED: short-chain dehydrogenase TIC 32, chloroplastic [Beta vulgaris subsp. vulgaris]	GO:0016491
HU07G00395	-2.08542	CLEB3J9	thylakoid lumenal 29 kDa protein, chloroplastic-like [Chenopodium quinoa];thylakoid lumenal 29 kDa protein, chloroplastic-like [Chenopodium quinoa]	GO:0034599;GO:0009535;GO:0042744;GO:0006979;GO:0000302;GO:0009507;GO:0020037;GO:0004601
HU10G01194	-1.28758	CRD1	hypothetical protein SOVF_191490 [Spinacia oleracea];magnesium-protoporphyrin IX monomethyl ester [oxidative] cyclase, chloroplastic [Carica papaya]	GO:0015979;GO:0046872;GO:0009535;GO:0048529;GO:0015995
HU08G00166	-1.00461	PSAN	PREDICTED: photosystem I reaction center subunit N, chloroplastic [Beta vulgaris subsp. vulgaris]	GO:0030093;GO:0009535;GO:0009522;GO:0009507;GO:0015979
HU01G01493	-2.67132	-	hypothetical protein B296_00003227 [Ensete ventricosum];Chlorophyll a-b binding protein type 2 member 1B, chloroplastic, partial [Ananas comosus];hypothetical protein BHM03_00000945 [Ensete ventricosum]	GO:0016168;GO:0009522;GO:0009416;GO:0009765;GO:0009535;GO:0010287;GO:0009523;GO:0009941;GO:0018298;GO:0009768
HU01G02401	-1.4705	lhcA-P4	PREDICTED: chlorophyll a-b binding protein 4, chloroplastic [Beta vulgaris subsp. vulgaris]	GO:0016168;GO:0009416;GO:0009522;GO:0009765;GO:0009535;GO:0009523;GO:0018298;GO:0009768;GO:0046872
HU01G00895	-1.12358	ADT1	arogenate dehydratase/prephenate dehydratase 6, chloroplastic-like [Chenopodium quinoa]	GO:0005737;GO:0009094;GO:0009507;GO:0009570;GO:0047769;GO:0004664
HU06G00677	-1.81345	RBCS1	ribulose bisphosphate carboxylase small chain 1, chloroplastic [Chenopodium quinoa]	GO:0009507;GO:0019253;GO:0015979;GO:0009853;GO:0015977;GO:0004497;GO:0016984
HU01G01667	-1.0016	TIG	PREDICTED: trigger factor-like protein TIG, Chloroplastic [Beta vulgaris subsp. vulgaris]	GO:0003755;GO:0015031;GO:0006457
novel.2099	1.16283	ATJ8	PREDICTED: chaperone protein dnaJ 8, chloroplastic [Beta vulgaris subsp. vulgaris]	GO:0005634;GO:0009570;GO:0009416
HU03G02850	-1.07372	AOS1	PREDICTED: allene oxide synthase 1, chloroplastic [Beta vulgaris subsp. vulgaris]	GO:0009941;GO:0005506;GO:0016491;GO:0009535;GO:0016125;GO:0004497;GO:0020037;GO:0009695;GO:0016705
HU08G01923	1.10165	PAP	plastid-lipid-associated protein, chloroplastic-like [Spinacia oleracea]	GO:0009507
HU07G00062	-1.02485	CURT1A	protein CURVATURE THYLAKOID 1A, chloroplastic-like [Chenopodium quinoa];unnamed protein product [Arabidopsis thaliana]	GO:0009535;GO:0097753;GO:0009515;GO:0009579;GO:0090391;GO:0009941;GO:0016021;GO:0010287
HU01G02052	1.64514	FKBP17-2	peptidyl-prolyl cis-trans isomerase FKBP17-2, chloroplastic-like [Chenopodium quinoa]	GO:0003755;GO:0009507
HU03G00774	-1.58258	-	chlorophyll a-b binding protein CP24 10A, chloroplastic [Cajanus cajan]	GO:0009765;GO:0009535;GO:0016168;GO:0009522;GO:0018298;GO:0046872;GO:0009523
HU01G01505	-2.02693	LHCA3	chlorophyll a-b binding protein 8, chloroplastic [Manihot esculenta]	GO:0009523;GO:0009768;GO:0046872;GO:0018298;GO:0009522;GO:0009416;GO:0016168;GO:0009535;GO:0009765;GO:0010287
HU06G02158	-1.3913	GUN4	PREDICTED: tetrapyrrole-binding protein, chloroplastic [Beta vulgaris subsp. vulgaris]	GO:0046906;GO:0009507;GO:0010019
HU02G03241	-1.772	LHCB4.1	chlorophyll a-b binding protein CP29.1, chloroplastic [Citrus clementina]	GO:0010287;GO:0009523;GO:0009768;GO:0046872;GO:0018298;GO:0009941;GO:0009416;GO:0009522;GO:0016168;GO:0009535;GO:0009765
HU01G01494	-3.06927	CAB-M9	hypothetical protein B296_00003227 [Ensete ventricosum];hypothetical protein BHM03_00000945 [Ensete ventricosum];Chlorophyll a-b binding protein, chloroplastic [Ananas comosus]	GO:0009522;GO:0009416;GO:0016168;GO:0009535;GO:0009765;GO:0009523;GO:0010287;GO:0009768;GO:0018298;GO:0009941
HU06G00396	2.60192	ELI1	pentatricopeptide repeat-containing protein ELI1, chloroplastic-like [Chenopodium quinoa]	GO:0008270
HU02G03029	-1.11029	PAA2	hypothetical protein SOVF_124370, partial [Spinacia oleracea];PREDICTED: copper-transporting ATPase PAA2, chloroplastic [Beta vulgaris subsp. vulgaris]	GO:0019829;GO:0005375;GO:0005524;GO:0016021;GO:0043682;GO:0046872;GO:0009535
HU11G01748	-2.64665	LHCB5	PREDICTED: chlorophyll a-b binding protein CP26, chloroplastic [Beta vulgaris subsp. vulgaris];PREDICTED: chlorophyll a-b binding protein CP26, chloroplastic [Vitis vinifera]	GO:0016168;GO:0009416;GO:0009522;GO:0009765;GO:0009535;GO:0009523;GO:0018298;GO:0009768;GO:0046872;GO:0010287
HU03G00957	-1.21431	PSY	phytoene synthase 2, chloroplastic [Chenopodium quinoa]	GO:0004310;GO:0009058;GO:0016117;GO:0010287;GO:0051996;GO:0016767;GO:0046905
HU07G00833	-2.4043	CAO	hypothetical protein CISIN_1g009233mg [Citrus sinensis];chlorophyllide a oxygenase, chloroplastic-like [Chenopodium quinoa]	GO:0051537;GO:0005506;GO:0009507;GO:0046872;GO:0016491;GO:0010277

## Sheet: D-vs-Ck
GeneID	logFC	Gene_name	NR_annotation	GO_ID
HU03G01912	2.16453	GRXC9	PREDICTED: glutaredoxin-C9 [Beta vulgaris subsp. vulgaris]	GO:0005737;GO:0015035
HU05G00684	1.8889	ELIP1	PREDICTED: early light-induced protein 2, chloroplastic isoform X2 [Beta vulgaris subsp. vulgaris]	-
HU06G00418	1.98241	-	ferritin-3, chloroplastic-like [Chenopodium quinoa]	GO:0004322;GO:0006826;GO:0009507;GO:0008199;GO:0006879
HU02G00171	2.65048	ycf2-A	hypothetical chloroplast RF2 [Carnegiea gigantea];hypothetical protein HannXRQ_Chr00c0126g0571801 [Helianthus annuus];hypothetical protein BVRB_6g148080 [Beta vulgaris subsp. vulgaris]	GO:0009507;GO:0000166;GO:0016887;GO:0009570;GO:0016021;GO:0005524
HU06G01426	-1.367	At1g58060	PREDICTED: DExH-box ATP-dependent RNA helicase DExH7, chloroplastic isoform X1 [Beta vulgaris subsp. vulgaris];DExH-box ATP-dependent RNA helicase DExH4 [Hylocereus polyrhizus];helicase [Sesuvium portulacastrum]	GO:0016021;GO:0003676;GO:0003723;GO:0004386;GO:0005524;GO:0003724
HU10G01223	-1.09074	SPPA	serine protease SPPA, chloroplastic-like [Chenopodium quinoa];serine protease SPPA, chloroplastic [Spinacia oleracea];serine protease SPPA, chloroplastic-like [Chenopodium quinoa]	GO:0008233;GO:0003899;GO:0009507;GO:0009941;GO:0004252;GO:0009535
HU07G00582	8.37909	MEE40	PREDICTED: pentatricopeptide repeat-containing protein At3g53700, chloroplastic [Beta vulgaris subsp. vulgaris]	GO:0009507
novel.20640	1.29695	HSP21	PREDICTED: small heat shock protein, chloroplastic [Beta vulgaris subsp. vulgaris]	-
HU04G00443	2.2958	BAM3	PREDICTED: beta-amylase 3, chloroplastic [Beta vulgaris subsp. vulgaris]	GO:0000272;GO:0016161;GO:0102229
HU05G01590	-8.60502	CIA2	protein CHLOROPLAST IMPORT APPARATUS 2-like isoform X2 [Spinacia oleracea];protein CHLOROPLAST IMPORT APPARATUS 2-like isoform X3 [Spinacia oleracea]	GO:0005634
HU01G01988	5.99599	TIC32B	PREDICTED: short-chain dehydrogenase TIC 32, chloroplastic [Beta vulgaris subsp. vulgaris]	GO:0016491
HU03G00310	1.31194	RIBA1	hypothetical protein EZV62_019236 [Acer yangbiense];PREDICTED: bifunctional riboflavin biosynthesis protein RIBA 1, chloroplastic [Beta vulgaris subsp. vulgaris]	GO:0009507;GO:0046872;GO:0009231;GO:0005525;GO:0008686;GO:0003935
HU05G02284	-1.30305	SS4	PREDICTED: probable starch synthase 4, chloroplastic/amyloplastic isoform X2 [Beta vulgaris subsp. vulgaris]	GO:0019252;GO:0009507;GO:0016757
HU02G00770	4.97251	DALL4	PREDICTED: phospholipase A1-Igamma3, chloroplastic [Beta vulgaris subsp. vulgaris]	GO:0004620;GO:0006629
HU10G00589	-1.05585	WAXY	Granule-bound starch synthase 1, chloroplastic/amyloplastic [Morella rubra]	GO:0019252;GO:0009507;GO:0004373;GO:0009501
novel.19191	-2.17911	RCA	ribulose bisphosphate carboxylase/oxygenase activase 1, chloroplastic isoform X2 [Asparagus officinalis];Rubisco activase 2 [Mesembryanthemum crystallinum];hypothetical protein TorRG33x02_143310 [Trema orientale]	GO:0016887;GO:0005524;GO:0016021

## Sheet: Cd-vs-Ck
GeneID	logFC	Gene_name	NR_annotation	GO_ID
HU02G03475	1.39467	PSA3	photosystem I assembly factor PSA3, chloroplastic-like [Chenopodium quinoa]	GO:0009941;GO:0098572;GO:0005739;GO:0009535;GO:0048564;GO:0005634;GO:0009570
HU02G01607	2.65436	PSB27-1	PREDICTED: photosystem II repair protein PSB27-H1, chloroplastic [Beta vulgaris subsp. vulgaris]	GO:0010207
HU06G00927	1.38136	PSAF	PREDICTED: photosystem I reaction center subunit III, chloroplastic [Beta vulgaris subsp. vulgaris]	GO:0015979;GO:0009535;GO:0009538
HU07G01547	1.32699	PSB28	photosystem II reaction center Psb28 protein [Spinacia oleracea]	GO:0009535;GO:0009654;GO:0015979
HU01G00767	1.56307	PSAH	photosystem I reaction center subunit VI, chloroplastic [Chenopodium quinoa];PsaH [Suaeda salsa]	GO:0016021;GO:0009538;GO:0009535;GO:0015979
HU03G01632	1.89357	-	photosystem II 5 kDa protein, chloroplastic-like [Chenopodium quinoa]	-
HU07G01998	1.30039	PSAK	photosystem I reaction center subunit psaK, chloroplastic [Vitis riparia]	GO:0009522;GO:0009535;GO:0015979;GO:0016021
HU03G01514	1.86601	PSAL	PREDICTED: photosystem I reaction center subunit XI, chloroplastic [Beta vulgaris subsp. vulgaris]	GO:0015979;GO:0009535;GO:0016491;GO:0009538;GO:0016021
HU06G02014	1.68317	psaD	photosystem I reaction center subunit II, chloroplastic [Chenopodium quinoa]	GO:0009535;GO:0015979;GO:0009538
HU01G02700	1.71005	psbW	PREDICTED: photosystem II reaction center W protein, chloroplastic [Beta vulgaris subsp. vulgaris]	GO:0016021;GO:0009535;GO:0042549;GO:0009523;GO:0015979
HU07G02216	1.69475	PSB27-1	Photosystem II Pbs [Trema orientale]	GO:0010207
novel.14556	1.09374	HCF136	photosystem II stability/assembly factor HCF136, chloroplastic [Arachis ipaensis]	-
HU07G01571	2.00804	PSAE-1	PREDICTED: photosystem I reaction center subunit IV, chloroplastic [Beta vulgaris subsp. vulgaris]	GO:0009535;GO:0015979;GO:0009538
HU11G01195	1.12102	PETJ	photosystem II 22 kDa protein, chloroplastic [Chenopodium quinoa];PREDICTED: cytochrome c6, chloroplastic isoform X2 [Beta vulgaris subsp. vulgaris]	GO:0020037;GO:0016021;GO:0009055;GO:0005506;GO:0046872;GO:0009536;GO:0009535
HU04G01161	1.55492	PSBR	photosystem II 10 kDa polypeptide, chloroplastic [Chenopodium quinoa]	GO:0009535;GO:0015979;GO:0009654;GO:0016021
HU01G01477	1.15064	PSAG	PREDICTED: photosystem I reaction center subunit V, chloroplastic-like [Pyrus x bretschneideri]	GO:0030093;GO:0016021;GO:0050821;GO:0009941;GO:0009780;GO:0015979;GO:0009535;GO:0042550;GO:0009522;GO:0009773
HU07G02067	1.42845	PSAO	photosystem I subunit O-like [Chenopodium quinoa]	GO:0003729;GO:0016021;GO:0016491;GO:0009522;GO:0009767;GO:0009507
HU07G00689	-1.53027	Os07g0147900	PREDICTED: ferredoxin--NADP reductase, root isozyme, chloroplastic [Beta vulgaris subsp. vulgaris];ferredoxin--NADP reductase, root-type isozyme, chloroplastic [Sesamum indicum]	GO:0004324;GO:0009507
HU11G00690	1.6749	-	ferredoxin [Papaver somniferum]	GO:0009507;GO:0046872;GO:0051537;GO:0009055
HU06G00129	1.96251	PETH	hypothetical protein CRG98_040474 [Punica granatum];RecName: Full=Ferredoxin--NADP reductase, chloroplastic; Short=FNR; Flags: Precursor [Mesembryanthemum crystallinum]	GO:0009570;GO:0004324;GO:0009535;GO:0015979;GO:0009507
HU04G00713	1.12025	GRXS16	bifunctional monothiol glutaredoxin-S16, chloroplastic-like [Chenopodium quinoa]	GO:0051536;GO:0015035;GO:0046872
HU06G01034	1.29361	CITRX	thioredoxin-like protein CITRX, chloroplastic [Spinacia oleracea]	GO:0009657;GO:0006952;GO:0015036;GO:0009507;GO:0015035;GO:0045454;GO:0009579
novel.6786	1.02772	FDX3	ferredoxin, root R-B1-like [Quercus suber]	GO:0046872;GO:0009507;GO:0051537;GO:0009055
HU02G00989	-6.89033	GRXS1	monothiol glutaredoxin-S6-like [Spinacia oleracea]	GO:0015035;GO:0005737
HU02G00992	2.19741	GRXS1	monothiol glutaredoxin-S1-like [Chenopodium quinoa]	GO:0015035;GO:0005737
HU05G02122	1.45111	PETH	ferredoxin--NADP reductase, leaf isozyme, chloroplastic [Jatropha curcas]	GO:0015979;GO:0009507;GO:0004324;GO:0009535;GO:0009570
HU02G00993	2.47596	GRXS6	PREDICTED: monothiol glutaredoxin-S6 [Beta vulgaris subsp. vulgaris]	GO:0015035;GO:0005737
novel.22930	4.61249	TRX2	thioredoxin H-type-like [Spinacia oleracea]	-
HU02G01294	-7.13451	Os01g0794400	putative nucleoredoxin 2 [Vitis vinifera];hypothetical protein CICLE_v10001187mg [Citrus clementina];PREDICTED: probable nucleoredoxin 2 [Beta vulgaris subsp. vulgaris]	GO:0035556
HU06G01808	1.15039	At1g08570	PREDICTED: thioredoxin-like 1-1, chloroplastic [Beta vulgaris subsp. vulgaris]	-
HU05G01831	-6.76987	TTL1	PREDICTED: TPR repeat-containing thioredoxin TTL4 [Beta vulgaris subsp. vulgaris]	GO:0005737
HU05G02067	-2.80021	TRX1	thioredoxin H-type [Herrania umbratica];thioredoxin H-type [Prunus persica]	GO:0015035;GO:0006662
HU09G01585	1.38994	At4g31240	PREDICTED: probable nucleoredoxin 3 [Beta vulgaris subsp. vulgaris]	-
HU09G01928	-2.15521	FdGOGAT	ferredoxin-dependent glutamate synthase, chloroplastic [Chenopodium quinoa];PREDICTED: ferredoxin-dependent glutamate synthase, chloroplastic [Beta vulgaris subsp. vulgaris];hypothetical protein JCGZ_16658 [Jatropha curcas]	GO:0006541;GO:0019899;GO:0051538;GO:0009570;GO:0097054;GO:0016040;GO:0016491;GO:0019676;GO:0015930;GO:0006537;GO:0046872;GO:0016041
HU01G01924	-1.37417	NIR	ferredoxin--nitrite reductase [Silene vulgaris]	GO:0020037;GO:0016491;GO:0051539;GO:0048307;GO:0046872
HU10G00938	2.06245	FDC1	ferredoxin C 1, chloroplastic [Ziziphus jujuba]	GO:0009507;GO:0046872;GO:0051537;GO:0051536;GO:0009055
HU07G00236	1.43749	dnaJ	chaperone protein dnaJ 8, chloroplastic [Spinacia oleracea];glutaredoxin domain-containing cysteine-rich protein CG12206-like [Coffea arabica];uncharacterized protein LOC104095185 isoform X2 [Nicotiana tomentosiformis]	-
HU11G00670	1.45166	-	ferredoxin [Papaver somniferum]	GO:0009507;GO:0046872;GO:0009055;GO:0051537
HU01G02106	1.03406	At4g26160	thioredoxin-like 2-1, chloroplastic [Spinacia oleracea]	-
HU09G01869	1.02667	NTRC	predicted protein, partial [Hordeum vulgare subsp. vulgare];thioredoxin reductase NTRC [Pistacia vera];PREDICTED: thioredoxin reductase NTRC [Beta vulgaris subsp. vulgaris]	GO:0004791;GO:0019430;GO:0005737;GO:0016491
novel.22933	4.52055	TRX2	PREDICTED: thioredoxin H1 [Beta vulgaris subsp. vulgaris]	GO:0015035;GO:0006662
HU03G00211	-1.60574	At2g18990	thioredoxin domain-containing protein 9 homolog [Chenopodium quinoa]	-
novel.22932	4.17703	TRX2	PREDICTED: thioredoxin H1 [Beta vulgaris subsp. vulgaris];thioredoxin H-type 3 [Tamarix hispida];thioredoxin H-type-like [Spinacia oleracea]	GO:0015035;GO:0006662
novel.2953	-8.79068	TRX2	thioredoxin H-type-like [Chenopodium quinoa];hypothetical protein F0562_033720 [Nyssa sinensis];thioredoxin H-type-like [Spinacia oleracea]	GO:0015035;GO:0006662

## Sheet: CdS-vs-Ck
GeneID	logFC	Gene_name	NR_annotation	GO_ID
HU02G01294	-6.32604	Os01g0794400	putative nucleoredoxin 2 [Vitis vinifera];hypothetical protein CICLE_v10001187mg [Citrus clementina];PREDICTED: probable nucleoredoxin 2 [Beta vulgaris subsp. vulgaris]	GO:0035556
novel.6786	1.45565	FDX3	ferredoxin, root R-B1-like [Quercus suber]	GO:0046872;GO:0009507;GO:0051537;GO:0009055
HU02G02990	2.47978	GRXC6	glutaredoxin-C6-like [Chenopodium quinoa]	GO:0008794;GO:0015035;GO:0005737
HU05G00306	-2.88408	PRS2	ribose-phosphate pyrophosphokinase 2, chloroplastic isoform X1 [Chenopodium quinoa]	GO:0016301;GO:0005524;GO:0002189;GO:0004749;GO:0016757;GO:0006015;GO:0000287;GO:0009116;GO:0005737;GO:0006164;GO:0009156
HU03G00803	-1.5528	CNGC20	PREDICTED: probable cyclic nucleotide-gated ion channel 20, chloroplastic isoform X2 [Beta vulgaris subsp. vulgaris];PREDICTED: probable cyclic nucleotide-gated ion channel 20, chloroplastic isoform X1 [Beta vulgaris subsp. vulgaris]	GO:0005216;GO:0016021
novel.10714	5.91444	HSP21	small heat shock protein, chloroplastic-like [Chenopodium quinoa]	GO:0009408;GO:0106310;GO:0106311
HU08G02227	2.70148	CHUP1	protein CHUP1, chloroplastic [Spinacia oleracea]	-
HU06G00450	-4.11693	FAD7	chloroplast omega-3 desaturase [Portulaca oleracea]	GO:0006629;GO:0016021;GO:0016717
HU11G00956	5.00413	KO	ent-kaurene oxidase, chloroplastic-like isoform X1 [Chenopodium quinoa]	GO:0005506;GO:0009707;GO:0010241;GO:0052615;GO:0016021;GO:0020037;GO:0009686;GO:0005783
HU03G01639	-9.20358	RBCX2	chaperonin-like RbcX protein 2, chloroplastic [Chenopodium quinoa]	GO:0015977;GO:0110102;GO:0015979;GO:0044183
HU01G01670	2.21731	TIG	PREDICTED: trigger factor-like protein TIG, Chloroplastic [Beta vulgaris subsp. vulgaris]	GO:0006457;GO:0015031;GO:0043022;GO:0009941;GO:0043335;GO:0044183;GO:0061077;GO:0051083;GO:0009570;GO:0003729;GO:0003755
HU04G00443	2.21525	BAM3	PREDICTED: beta-amylase 3, chloroplastic [Beta vulgaris subsp. vulgaris]	GO:0000272;GO:0016161;GO:0102229
HU09G00420	2.37445	ORRM1	organelle RRM domain-containing protein 1, chloroplastic-like [Chenopodium quinoa];hypothetical protein BVRB_6g140940 [Beta vulgaris subsp. vulgaris]	GO:0080156;GO:0005739;GO:0003723;GO:0016554;GO:0006397
HU05G00923	5.46452	SGRL	protein STAY-GREEN LIKE, chloroplastic-like [Chenopodium quinoa];PREDICTED: protein STAY-GREEN LIKE, chloroplastic [Beta vulgaris subsp. vulgaris];protein STAY-GREEN LIKE, chloroplastic [Spinacia oleracea]	GO:0009658
HU02G01178	-7.21893	BCAT2	branched-chain-amino-acid aminotransferase 2, chloroplastic-like isoform X1 [Spinacia oleracea];branched-chain-amino-acid aminotransferase 2, chloroplastic-like [Chenopodium quinoa]	GO:0052654;GO:0052655;GO:0008652;GO:0009082;GO:0050048;GO:0052656
HU04G00125	-3.1878	SGR	protein STAY-GREEN 1, chloroplastic-like [Chenopodium quinoa]	-
HU02G03241	2.60782	LHCB4.1	chlorophyll a-b binding protein CP29.1, chloroplastic [Citrus clementina]	GO:0010287;GO:0009523;GO:0009768;GO:0046872;GO:0018298;GO:0009941;GO:0009416;GO:0009522;GO:0016168;GO:0009535;GO:0009765
HU08G00451	2.77941	PORA	PREDICTED: protochlorophyllide reductase, chloroplastic [Beta vulgaris subsp. vulgaris]	GO:0015979;GO:0009507;GO:0016630;GO:0015995
HU09G00069	4.72126	HSP21	PREDICTED: small heat shock protein, chloroplastic [Beta vulgaris subsp. vulgaris]	-
novel.20640	5.77881	HSP21	PREDICTED: small heat shock protein, chloroplastic [Beta vulgaris subsp. vulgaris]	-
HU05G00682	-7.68732	ELIP2	PREDICTED: early light-induced protein 2, chloroplastic isoform X1 [Beta vulgaris subsp. vulgaris]	-
HU0G00022	-6.02403	SGR1	protein STAY-GREEN 1, chloroplastic-like [Chenopodium quinoa];hypothetical protein TEA_014161 [Camellia sinensis var. sinensis]	-
HU11G01748	2.26517	LHCB5	PREDICTED: chlorophyll a-b binding protein CP26, chloroplastic [Beta vulgaris subsp. vulgaris];PREDICTED: chlorophyll a-b binding protein CP26, chloroplastic [Vitis vinifera]	GO:0016168;GO:0009416;GO:0009522;GO:0009765;GO:0009535;GO:0009523;GO:0018298;GO:0009768;GO:0046872;GO:0010287
HU02G01742	-3.94544	CA2	beta-carotene hydroxylase 2, chloroplastic-like [Chenopodium quinoa]	GO:0005506;GO:0016491;GO:0008610;GO:0016021
HU06G02626	-4.37717	GLT1	glutamate synthase 1 [NADH], chloroplastic-like isoform X3 [Chenopodium quinoa];glutamate synthase 1 [NADH], chloroplastic-like isoform X3 [Chenopodium quinoa];glutamate synthase 1 [NADH], chloroplastic-like isoform X1 [Chenopodium quinoa]	GO:0050660;GO:0010181;GO:0097054;GO:0046686;GO:0006541;GO:0009570;GO:0051538;GO:0005506;GO:0006537;GO:0048589;GO:0016040;GO:0015930;GO:0019676;GO:0016491

## Sheet: CdS-vs-CdSM
GeneID	logFC	Gene_name	NR_annotation	GO_ID
HU07G01367	-3.53177	GRXS6	PREDICTED: monothiol glutaredoxin-S6 [Beta vulgaris subsp. vulgaris]	GO:0015035;GO:0005737
novel.2953	-23.378	TRX2	thioredoxin H-type-like [Chenopodium quinoa];hypothetical protein F0562_033720 [Nyssa sinensis];thioredoxin H-type-like [Spinacia oleracea]	GO:0015035;GO:0006662
novel.20640	4.58516	HSP21	PREDICTED: small heat shock protein, chloroplastic [Beta vulgaris subsp. vulgaris]	-
HU09G00420	2.66897	ORRM1	organelle RRM domain-containing protein 1, chloroplastic-like [Chenopodium quinoa];hypothetical protein BVRB_6g140940 [Beta vulgaris subsp. vulgaris]	GO:0080156;GO:0005739;GO:0003723;GO:0016554;GO:0006397
HU09G01285	7.5979	-	PREDICTED: protein SLOW GREEN 1, chloroplastic [Beta vulgaris subsp. vulgaris]	GO:0009535
HU11G00956	4.48223	KO	ent-kaurene oxidase, chloroplastic-like isoform X1 [Chenopodium quinoa]	GO:0005506;GO:0009707;GO:0010241;GO:0052615;GO:0016021;GO:0020037;GO:0009686;GO:0005783
HU09G00069	3.88153	HSP21	PREDICTED: small heat shock protein, chloroplastic [Beta vulgaris subsp. vulgaris]	-
novel.10714	4.91498	HSP21	small heat shock protein, chloroplastic-like [Chenopodium quinoa]	GO:0009408;GO:0106310;GO:0106311

## Sheet: CdSD-vs-CdDSM
GeneID	logFC	Gene_name	NR_annotation	GO_ID
HU0G00117	-3.85624	psbA	photosystem II protein D1 [Carnegiea gigantea]	GO:0016021;GO:0016682;GO:0009772;GO:0009635;GO:0045156;GO:0042170;GO:0009535;GO:0010242;GO:0016168;GO:0046872;GO:0005506;GO:0018298;GO:0009507;GO:0009523
HU03G02923	-7.66236	-	cucumber peeling cupredoxin-like [Chenopodium quinoa]	GO:0046658;GO:0009055
HU11G01278	-3.28783	-	PREDICTED: thioredoxin H-type 1 [Nicotiana sylvestris]	GO:0015035;GO:0006662
HU05G01831	-3.90711	TTL1	PREDICTED: TPR repeat-containing thioredoxin TTL4 [Beta vulgaris subsp. vulgaris]	GO:0005737
HU08G02202	-1.9656	GRXC9	glutaredoxin-C9-like [Chenopodium quinoa]	GO:0015035;GO:0005737
GeneID	logFC	Gene_name	NR_annotation	GO_ID
HU01G00838	-2.99573	CHUP1	PREDICTED: protein CHUP1, chloroplastic [Beta vulgaris subsp. vulgaris]	GO:0016021;GO:0009707;GO:0009658
HU08G00139	-2.33252	GPT1	glucose-6-phosphate/phosphate translocator 2, chloroplastic-like [Chenopodium quinoa]	GO:0022857;GO:0016021;GO:0031969
HU03G00803	-2.27348	CNGC20	PREDICTED: probable cyclic nucleotide-gated ion channel 20, chloroplastic isoform X2 [Beta vulgaris subsp. vulgaris];PREDICTED: probable cyclic nucleotide-gated ion channel 20, chloroplastic isoform X1 [Beta vulgaris subsp. vulgaris]	GO:0005216;GO:0016021
HU02G03029	-2.32806	PAA2	hypothetical protein SOVF_124370, partial [Spinacia oleracea];PREDICTED: copper-transporting ATPase PAA2, chloroplastic [Beta vulgaris subsp. vulgaris]	GO:0019829;GO:0005375;GO:0005524;GO:0016021;GO:0043682;GO:0046872;GO:0009535
HU06G00916	-2.62728	At3g47520	malate dehydrogenase, chloroplastic-like [Chenopodium quinoa]	GO:0005739;GO:0005975;GO:0006108;GO:0006099;GO:0005737;GO:0030060
HU02G00715	-1.96709	QS	quinolinate synthase, chloroplastic-like [Chenopodium quinoa]	GO:0008047;GO:0009435;GO:0034628;GO:0008987;GO:0009060;GO:0046872;GO:0051176;GO:0009507;GO:0051539;GO:0042803
HU08G01957	-2.58564	2024-04-01	PREDICTED: 5&apos;-adenylylsulfate reductase 1, chloroplastic [Beta vulgaris subsp. vulgaris];5&apos;-adenylylsulfate reductase 1, chloroplastic-like [Chenopodium quinoa]	GO:0019419;GO:0016671
HU06G00450	-2.5541	FAD7	chloroplast omega-3 desaturase [Portulaca oleracea]	GO:0006629;GO:0016021;GO:0016717
HU07G01646	-3.3385	SUFE2	sufE-like protein 2, chloroplastic isoform X1 [Chenopodium quinoa]	-
HU04G02096	-3.782	PPT2	hypothetical protein HYC85_004741 [Camellia sinensis];PREDICTED: triose phosphate/phosphate translocator, non-green plastid, chloroplastic-like isoform X2 [Gossypium hirsutum]	GO:0022857;GO:0016021;GO:0031969
HU06G02626	-3.04923	GLT1	glutamate synthase 1 [NADH], chloroplastic-like isoform X3 [Chenopodium quinoa];glutamate synthase 1 [NADH], chloroplastic-like isoform X3 [Chenopodium quinoa];glutamate synthase 1 [NADH], chloroplastic-like isoform X1 [Chenopodium quinoa]	GO:0050660;GO:0010181;GO:0097054;GO:0046686;GO:0006541;GO:0009570;GO:0051538;GO:0005506;GO:0006537;GO:0048589;GO:0016040;GO:0015930;GO:0019676;GO:0016491
HU08G00451	2.98577	PORA	PREDICTED: protochlorophyllide reductase, chloroplastic [Beta vulgaris subsp. vulgaris]	GO:0015979;GO:0009507;GO:0016630;GO:0015995
HU01G02401	2.97611	lhcA-P4	PREDICTED: chlorophyll a-b binding protein 4, chloroplastic [Beta vulgaris subsp. vulgaris]	GO:0016168;GO:0009416;GO:0009522;GO:0009765;GO:0009535;GO:0009523;GO:0018298;GO:0009768;GO:0046872
HU03G00310	-4.1813	RIBA1	hypothetical protein EZV62_019236 [Acer yangbiense];PREDICTED: bifunctional riboflavin biosynthesis protein RIBA 1, chloroplastic [Beta vulgaris subsp. vulgaris]	GO:0009507;GO:0046872;GO:0009231;GO:0005525;GO:0008686;GO:0003935
HU01G01505	1.76597	LHCA3	chlorophyll a-b binding protein 8, chloroplastic [Manihot esculenta]	GO:0009523;GO:0009768;GO:0046872;GO:0018298;GO:0009522;GO:0009416;GO:0016168;GO:0009535;GO:0009765;GO:0010287
HU02G00486	-2.60756	TADA	PREDICTED: tRNA(adenine(34)) deaminase, chloroplastic [Beta vulgaris subsp. vulgaris]	GO:0009507;GO:0005886;GO:0008251;GO:0002100
HU02G00105	2.49814	HSP21	small heat shock protein, chloroplastic-like [Chenopodium quinoa]	GO:0009408
HU10G00326	-1.85778	PBL3	PREDICTED: protein kinase 2B, chloroplastic [Beta vulgaris subsp. vulgaris]	GO:0005524;GO:0004672;GO:0004674
HU09G01161	-2.61029	-	interactor of constitutive active ROPs 2, chloroplastic isoform X1 [Spinacia oleracea];interactor of constitutive active ROPs 2, chloroplastic-like isoform X2 [Chenopodium quinoa];interactor of constitutive active ROPs 2, chloroplastic isoform X2 [Spinacia oleracea]	-
HU10G00571	-2.96863	AOC	PREDICTED: allene oxide cyclase 4, chloroplastic-like [Pyrus x bretschneideri]	GO:0009507;GO:0009695;GO:0046423
HU02G00305	-1.55006	PBL3	PREDICTED: protein kinase 2B, chloroplastic [Beta vulgaris subsp. vulgaris]	GO:0004674;GO:0005524
HU02G03455	-10.3522	SUFE2	sufE-like protein 2, chloroplastic isoform X2 [Chenopodium quinoa]	-
HU05G02210	-4.68934	-	putative WEB family protein At1g65010, chloroplastic [Chenopodium quinoa]	-
HU01G01494	2.06394	CAB-M9	hypothetical protein B296_00003227 [Ensete ventricosum];hypothetical protein BHM03_00000945 [Ensete ventricosum];Chlorophyll a-b binding protein, chloroplastic [Ananas comosus]	GO:0009522;GO:0009416;GO:0016168;GO:0009535;GO:0009765;GO:0009523;GO:0010287;GO:0009768;GO:0018298;GO:0009941
HU03G01639	-4.24759	RBCX2	chaperonin-like RbcX protein 2, chloroplastic [Chenopodium quinoa]	GO:0015977;GO:0110102;GO:0015979;GO:0044183
HU02G00412	8.17902	FLN2	hypothetical protein BVRB_6g136290 [Beta vulgaris subsp. vulgaris];PREDICTED: fructokinase-like 2, chloroplastic [Beta vulgaris subsp. vulgaris];hypothetical protein PRUPE_1G289300 [Prunus persica]	GO:0006355;GO:0009658;GO:0016301;GO:0042793;GO:0000427;GO:0016773;GO:0042644;GO:0009662
HU01G02685	-3.16453	-	PREDICTED: pyruvate kinase isozyme A, chloroplastic [Beta vulgaris subsp. vulgaris]	GO:0006096;GO:0009570;GO:0000287;GO:0005524;GO:0016301;GO:0030955;GO:0005737;GO:0004743
HU05G02174	-3.47018	MSL2	hypothetical protein SOVF_149040 isoform A [Spinacia oleracea];mechanosensitive ion channel protein 2, chloroplastic [Carica papaya];PREDICTED: mechanosensitive ion channel protein 2, chloroplastic [Beta vulgaris subsp. vulgaris]	GO:0016021;GO:0055085
HU11G01748	2.65021	LHCB5	PREDICTED: chlorophyll a-b binding protein CP26, chloroplastic [Beta vulgaris subsp. vulgaris];PREDICTED: chlorophyll a-b binding protein CP26, chloroplastic [Vitis vinifera]	GO:0016168;GO:0009416;GO:0009522;GO:0009765;GO:0009535;GO:0009523;GO:0018298;GO:0009768;GO:0046872;GO:0010287
HU06G01161	-2.09522	PFK5	ATP-dependent 6-phosphofructokinase 5, chloroplastic-like [Chenopodium quinoa]	GO:0005524;GO:0006002;GO:0046872;GO:0003872;GO:0005737
HU09G02038	-3.05183	UGT75C1	crocetin glucosyltransferase, chloroplastic-like [Spinacia oleracea]	GO:0080043;GO:0008194;GO:0080044
HU07G01943	-3.52737	LOX3.1	PREDICTED: linoleate 13S-lipoxygenase 3-1, chloroplastic [Beta vulgaris subsp. vulgaris]	GO:0046872;GO:0005737;GO:0016702;GO:0006633;GO:0034440;GO:0031408
HU03G00638	7.96079	ISPS	PREDICTED: tricyclene synthase TPS4, chloroplastic-like isoform X2 [Beta vulgaris subsp. vulgaris]	GO:0000287;GO:0010333
HU02G00017	-3.70487	GDPD1	glycerophosphodiester phosphodiesterase GDPD1, chloroplastic-like isoform X1 [Chenopodium quinoa]	GO:0016021;GO:0046475;GO:0008889;GO:0006071;GO:0006629
HU09G02040	-3.324	UGT75L6	crocetin glucosyltransferase, chloroplastic-like [Spinacia oleracea]	GO:0080044;GO:0008194;GO:0080043
HU09G01481	-2.617	HEMH	ferrochelatase-1, chloroplastic-like [Chenopodium quinoa];ferrochelatase-2, chloroplastic [Spinacia oleracea]	GO:0016021;GO:0005739;GO:0009507;GO:0004325;GO:0006783
HU02G00710	2.2825	STR11	PREDICTED: rhodanese-like domain-containing protein 11, chloroplastic isoform X2 [Beta vulgaris subsp. vulgaris];PREDICTED: rhodanese-like domain-containing protein 11, chloroplastic isoform X1 [Beta vulgaris subsp. vulgaris]	-
HU01G01493	2.46317	-	hypothetical protein B296_00003227 [Ensete ventricosum];Chlorophyll a-b binding protein type 2 member 1B, chloroplastic, partial [Ananas comosus];hypothetical protein BHM03_00000945 [Ensete ventricosum]	GO:0016168;GO:0009522;GO:0009416;GO:0009765;GO:0009535;GO:0010287;GO:0009523;GO:0009941;GO:0018298;GO:0009768
HU01G01905	3.39649	LHCB3	PREDICTED: chlorophyll a-b binding protein 13, chloroplastic [Gossypium arboreum]	GO:0010287;GO:0018298;GO:0009941;GO:0009768;GO:0009523;GO:0009765;GO:0009535;GO:0016168;GO:0009522;GO:0009416
HU08G01660	-3.41209	BPG2	PREDICTED: GTP-binding protein BRASSINAZOLE INSENSITIVE PALE GREEN 2, chloroplastic isoform X1 [Beta vulgaris subsp. vulgaris]	GO:0005525
HU02G00171	-2.93783	ycf2-A	hypothetical chloroplast RF2 [Carnegiea gigantea];hypothetical protein HannXRQ_Chr00c0126g0571801 [Helianthus annuus];hypothetical protein BVRB_6g148080 [Beta vulgaris subsp. vulgaris]	GO:0009507;GO:0000166;GO:0016887;GO:0009570;GO:0016021;GO:0005524
HU02G00878	-2.23647	NDT1	PREDICTED: nicotinamide adenine dinucleotide transporter 1, chloroplastic [Beta vulgaris subsp. vulgaris]	GO:0006862;GO:0005739;GO:0055085;GO:0035352;GO:0051724;GO:0031969;GO:0016021

## Sheet: CdD-vs-Ck
GeneID	logFC	Gene_name	NR_annotation	GO_ID
HU11G01195	-1.01543	PETJ	photosystem II 22 kDa protein, chloroplastic [Chenopodium quinoa];PREDICTED: cytochrome c6, chloroplastic isoform X2 [Beta vulgaris subsp. vulgaris]	GO:0020037;GO:0016021;GO:0009055;GO:0005506;GO:0046872;GO:0009536;GO:0009535
HU07G01140	-1.38232	psbC	photosystem II CP43 chlorophyll apoprotein [Corbichonia decumbens]	GO:0016168;GO:0009535;GO:0009523;GO:0018298;GO:0046872;GO:0009772;GO:0016021;GO:0045156
HU08G01556	-1.24097	PSAE-1	photosystem I reaction center subunit IV A, chloroplastic [Manihot esculenta]	GO:0015979;GO:0009535;GO:0009538
HU0G00117	-1.35728	psbA	photosystem II protein D1 [Carnegiea gigantea]	GO:0016021;GO:0016682;GO:0009772;GO:0009635;GO:0045156;GO:0042170;GO:0009535;GO:0010242;GO:0016168;GO:0046872;GO:0005506;GO:0018298;GO:0009507;GO:0009523
HU02G01294	-2.87674	Os01g0794400	putative nucleoredoxin 2 [Vitis vinifera];hypothetical protein CICLE_v10001187mg [Citrus clementina];PREDICTED: probable nucleoredoxin 2 [Beta vulgaris subsp. vulgaris]	GO:0035556
HU02G00992	1.23026	GRXS1	monothiol glutaredoxin-S1-like [Chenopodium quinoa]	GO:0015035;GO:0005737
GeneID	logFC	Gene_name	NR_annotation	GO_ID
HU06G00881	-1.19699	CBSX1	CBS domain-containing protein CBSX1, chloroplastic-like [Chenopodium quinoa];CBS domain-containing protein CBSX1, chloroplastic [Vitis vinifera]	-
novel.20640	1.9419	HSP21	PREDICTED: small heat shock protein, chloroplastic [Beta vulgaris subsp. vulgaris]	-
HU10G01680	-3.48664	FRO7	ferric reduction oxidase 7, chloroplastic-like [Spinacia oleracea]	GO:0005886;GO:0016491;GO:0046872;GO:0016021
HU07G00395	-1.21352	CLEB3J9	thylakoid lumenal 29 kDa protein, chloroplastic-like [Chenopodium quinoa];thylakoid lumenal 29 kDa protein, chloroplastic-like [Chenopodium quinoa]	GO:0034599;GO:0009535;GO:0042744;GO:0006979;GO:0000302;GO:0009507;GO:0020037;GO:0004601
HU10G00589	-1.59832	WAXY	Granule-bound starch synthase 1, chloroplastic/amyloplastic [Morella rubra]	GO:0019252;GO:0009507;GO:0004373;GO:0009501
HU0G00205	-1.57753	GWD1	alpha-glucan water dikinase, chloroplastic-like [Chenopodium quinoa]	GO:0050521;GO:0005739;GO:0009941;GO:0016301;GO:0005983;GO:0005524;GO:0009570;GO:0003729;GO:0009610;GO:0009631
HU05G00348	-1.18748	LHCB4.1	chlorophyll a-b binding protein CP29.1, chloroplastic-like [Chenopodium quinoa]	GO:0018298;GO:0009523;GO:0009765;GO:0009535;GO:0016168;GO:0009522
HU11G01716	-1.01466	CURT1A	PREDICTED: protein CURVATURE THYLAKOID 1A, chloroplastic [Beta vulgaris subsp. vulgaris]	GO:0016021;GO:0009535;GO:0004812;GO:0009579
HU09G01268	-1.28328	CRTISO	prolycopene isomerase, chloroplastic [Spinacia oleracea]	GO:0009662;GO:0046608;GO:0016491;GO:0016853
HU07G00759	-6.99472	ARC6	protein ACCUMULATION AND REPLICATION OF CHLOROPLASTS 6, chloroplastic isoform X2 [Spinacia oleracea]	GO:0010020;GO:0031357
HU01G02698	-1.46363	DALL4	phospholipase A1-Igamma2, chloroplastic [Spinacia oleracea]	GO:0006629;GO:0004620
HU09G00069	1.4238	HSP21	PREDICTED: small heat shock protein, chloroplastic [Beta vulgaris subsp. vulgaris]	-
HU05G00682	-8.13053	ELIP2	PREDICTED: early light-induced protein 2, chloroplastic isoform X1 [Beta vulgaris subsp. vulgaris]	-
HU11G00956	2.29288	KO	ent-kaurene oxidase, chloroplastic-like isoform X1 [Chenopodium quinoa]	GO:0005506;GO:0009707;GO:0010241;GO:0052615;GO:0016021;GO:0020037;GO:0009686;GO:0005783
HU11G01195	-1.01543	PETJ	photosystem II 22 kDa protein, chloroplastic [Chenopodium quinoa];PREDICTED: cytochrome c6, chloroplastic isoform X2 [Beta vulgaris subsp. vulgaris]	GO:0020037;GO:0016021;GO:0009055;GO:0005506;GO:0046872;GO:0009536;GO:0009535
HU02G01082	-1.1324	DCL	protein DCL homolog, chloroplastic-like isoform X1 [Chenopodium quinoa]	GO:1901259;GO:0009507;GO:0009658
HU03G00833	-1.00679	MDH1	PREDICTED: malate dehydrogenase [NADP], chloroplastic [Beta vulgaris subsp. vulgaris];RecName: Full=Malate dehydrogenase [NADP], chloroplastic; AltName: Full=NADP-MDH; Flags: Precursor [Mesembryanthemum crystallinum]	GO:0006108;GO:0009507;GO:0005975;GO:0046554
HU09G00397	3.80212	ORRM1	hypothetical protein BVRB_6g140940 [Beta vulgaris subsp. vulgaris];organelle RRM domain-containing protein 1, chloroplastic-like [Chenopodium quinoa];organelle RRM domain-containing protein 1, chloroplastic [Spinacia oleracea]	GO:0016554;GO:0003723;GO:0006397;GO:0080156;GO:0005739
HU01G01493	-1.81177	-	hypothetical protein B296_00003227 [Ensete ventricosum];Chlorophyll a-b binding protein type 2 member 1B, chloroplastic, partial [Ananas comosus];hypothetical protein BHM03_00000945 [Ensete ventricosum]	GO:0016168;GO:0009522;GO:0009416;GO:0009765;GO:0009535;GO:0010287;GO:0009523;GO:0009941;GO:0018298;GO:0009768
HU06G00677	-4.20174	RBCS1	ribulose bisphosphate carboxylase small chain 1, chloroplastic [Chenopodium quinoa]	GO:0009507;GO:0019253;GO:0015979;GO:0009853;GO:0015977;GO:0004497;GO:0016984
HU02G01742	-1.42929	CA2	beta-carotene hydroxylase 2, chloroplastic-like [Chenopodium quinoa]	GO:0005506;GO:0016491;GO:0008610;GO:0016021
HU08G01202	-2.16194	RBCX2	chaperonin-like RbcX protein 2, chloroplastic [Spinacia oleracea]	GO:0015977;GO:0044183;GO:0015979;GO:0110102
novel.10714	5.59507	HSP21	small heat shock protein, chloroplastic-like [Chenopodium quinoa]	GO:0009408;GO:0106310;GO:0106311
HU10G00960	-1.54857	CTPA3	carboxyl-terminal-processing peptidase 3, chloroplastic-like [Chenopodium quinoa]	GO:0008236;GO:0004175
HU05G00684	-2.77348	ELIP1	PREDICTED: early light-induced protein 2, chloroplastic isoform X2 [Beta vulgaris subsp. vulgaris]	-
HU03G02063	-1.22074	AGPB1	PREDICTED: glucose-1-phosphate adenylyltransferase small subunit, chloroplastic/amyloplastic [Beta vulgaris subsp. vulgaris]	GO:0009507;GO:0019252;GO:0005978;GO:0005524;GO:0008878
HU08G01916	-1.67052	AOX4	ubiquinol oxidase 4, chloroplastic/chromoplastic [Spinacia oleracea];PREDICTED: ubiquinol oxidase 4, chloroplastic/chromoplastic [Beta vulgaris subsp. vulgaris]	GO:0016021;GO:0009916;GO:0070469;GO:0102721;GO:0046872
HU02G00177	-1.71578	R1	alpha-glucan water dikinase, chloroplastic-like [Chenopodium quinoa]	GO:0005524;GO:0016301;GO:0005983;GO:0003729;GO:0009570;GO:0009631;GO:0009610;GO:0050521;GO:0005739;GO:0009941
HU01G00579	-1.64083	VTE4	PREDICTED: probable tocopherol O-methyltransferase, chloroplastic isoform X2 [Beta vulgaris subsp. vulgaris];gamma-tocopherol methyltransferase [Actinidia rufa]	GO:0008168;GO:0032259
HU08G01556	-1.24097	PSAE-1	photosystem I reaction center subunit IV A, chloroplastic [Manihot esculenta]	GO:0015979;GO:0009535;GO:0009538
HU04G01103	-1.30623	MSRB1	peptide methionine sulfoxide reductase B1, chloroplastic-like [Chenopodium quinoa]	GO:0030091;GO:0009570;GO:0046872;GO:0006979;GO:0033743
HU01G01505	-1.45895	LHCA3	chlorophyll a-b binding protein 8, chloroplastic [Manihot esculenta]	GO:0009523;GO:0009768;GO:0046872;GO:0018298;GO:0009522;GO:0009416;GO:0016168;GO:0009535;GO:0009765;GO:0010287
HU01G02401	-1.1228	lhcA-P4	PREDICTED: chlorophyll a-b binding protein 4, chloroplastic [Beta vulgaris subsp. vulgaris]	GO:0016168;GO:0009416;GO:0009522;GO:0009765;GO:0009535;GO:0009523;GO:0018298;GO:0009768;GO:0046872
HU03G01677	-3.51058	LOX2.1	linoleate 13S-lipoxygenase 2-1, chloroplastic-like [Quercus suber]	GO:0031408;GO:0006633;GO:0016702;GO:0046872
HU08G01303	1.60052	-	PREDICTED: stearoyl-[acyl-carrier-protein] 9-desaturase, chloroplastic [Beta vulgaris subsp. vulgaris]	GO:0045300;GO:0102786;GO:0006633;GO:0009570;GO:0006631;GO:0046872;GO:0009507
HU02G02938	-1.03093	-	chlorophyll a-b binding protein, chloroplastic-like [Chenopodium quinoa]	GO:0018298;GO:0009768;GO:0009523;GO:0009765;GO:0009535;GO:0016168;GO:0009522;GO:0009416
HU01G01988	1.9859	TIC32B	PREDICTED: short-chain dehydrogenase TIC 32, chloroplastic [Beta vulgaris subsp. vulgaris]	GO:0016491
HU06G02604	-1.3559	SIGE	RNA polymerase sigma factor sigE, chloroplastic/mitochondrial-like [Chenopodium quinoa]	GO:0010114;GO:0006352;GO:0071483;GO:0016987;GO:0010207;GO:0009658;GO:0003677;GO:0045893;GO:0010218;GO:0009553;GO:0071472;GO:0005739

## Sheet: CdD-vs-CdDM
GeneID	logFC	Gene_name	NR_annotation	GO_ID
HU03G02928	3.52381	-	cucumber peeling cupredoxin-like [Chenopodium quinoa]	GO:0009055;GO:0016021;GO:0046658
novel.2953	23.6447	TRX2	thioredoxin H-type-like [Chenopodium quinoa];hypothetical protein F0562_033720 [Nyssa sinensis];thioredoxin H-type-like [Spinacia oleracea]	GO:0015035;GO:0006662
novel.22933	-7.51457	TRX2	PREDICTED: thioredoxin H1 [Beta vulgaris subsp. vulgaris]	GO:0015035;GO:0006662
HU01G01098	7.81964	GRXC9	PREDICTED: glutaredoxin-C9 [Beta vulgaris subsp. vulgaris]	GO:0015035;GO:0005737
HU05G01831	10.0585	TTL1	PREDICTED: TPR repeat-containing thioredoxin TTL4 [Beta vulgaris subsp. vulgaris]	GO:0005737
novel.22932	-4.09056	TRX2	PREDICTED: thioredoxin H1 [Beta vulgaris subsp. vulgaris];thioredoxin H-type 3 [Tamarix hispida];thioredoxin H-type-like [Spinacia oleracea]	GO:0015035;GO:0006662
HU02G01294	4.27047	Os01g0794400	putative nucleoredoxin 2 [Vitis vinifera];hypothetical protein CICLE_v10001187mg [Citrus clementina];PREDICTED: probable nucleoredoxin 2 [Beta vulgaris subsp. vulgaris]	GO:0035556
HU04G02096	6.55972	PPT2	hypothetical protein HYC85_004741 [Camellia sinensis];PREDICTED: triose phosphate/phosphate translocator, non-green plastid, chloroplastic-like isoform X2 [Gossypium hirsutum]	GO:0022857;GO:0016021;GO:0031969
HU09G00862	-4.8414	-	carbonic anhydrase, chloroplastic [Chenopodium quinoa]	GO:0009570;GO:0004089;GO:0015976;GO:0008270
HU03G01677	-3.0428	LOX2.1	linoleate 13S-lipoxygenase 2-1, chloroplastic-like [Quercus suber]	GO:0031408;GO:0006633;GO:0016702;GO:0046872
novel.19191	-4.20539	RCA	ribulose bisphosphate carboxylase/oxygenase activase 1, chloroplastic isoform X2 [Asparagus officinalis];Rubisco activase 2 [Mesembryanthemum crystallinum];hypothetical protein TorRG33x02_143310 [Trema orientale]	GO:0016887;GO:0005524;GO:0016021
HU07G00582	-7.43258	MEE40	PREDICTED: pentatricopeptide repeat-containing protein At3g53700, chloroplastic [Beta vulgaris subsp. vulgaris]	GO:0009507
HU05G02210	8.38636	-	putative WEB family protein At1g65010, chloroplastic [Chenopodium quinoa]	-
HU05G00045	4.80653	ndhS	PREDICTED: uncharacterized protein LOC104892150 [Beta vulgaris subsp. vulgaris];PREDICTED: NAD(P)H-quinone oxidoreductase subunit S, chloroplastic [Beta vulgaris subsp. vulgaris]	GO:0009767
HU06G00677	-6.25601	RBCS1	ribulose bisphosphate carboxylase small chain 1, chloroplastic [Chenopodium quinoa]	GO:0009507;GO:0019253;GO:0015979;GO:0009853;GO:0015977;GO:0004497;GO:0016984
HU06G00396	-7.03671	ELI1	pentatricopeptide repeat-containing protein ELI1, chloroplastic-like [Chenopodium quinoa]	GO:0008270
HU10G00857	4.79921	At3g03980	NADPH-dependent aldehyde reductase-like protein, chloroplastic [Chenopodium quinoa]	GO:0016491
HU05G00348	-3.01956	LHCB4.1	chlorophyll a-b binding protein CP29.1, chloroplastic-like [Chenopodium quinoa]	GO:0018298;GO:0009523;GO:0009765;GO:0009535;GO:0016168;GO:0009522
HU06G02626	5.91994	GLT1	glutamate synthase 1 [NADH], chloroplastic-like isoform X3 [Chenopodium quinoa];glutamate synthase 1 [NADH], chloroplastic-like isoform X3 [Chenopodium quinoa];glutamate synthase 1 [NADH], chloroplastic-like isoform X1 [Chenopodium quinoa]	GO:0050660;GO:0010181;GO:0097054;GO:0046686;GO:0006541;GO:0009570;GO:0051538;GO:0005506;GO:0006537;GO:0048589;GO:0016040;GO:0015930;GO:0019676;GO:0016491
HU02G01671	3.91887	GLT1	PREDICTED: glutamate synthase 1 [NADH], chloroplastic isoform X1 [Beta vulgaris subsp. vulgaris]	GO:0051538;GO:0006541;GO:0097054;GO:0050660;GO:0010181;GO:0016491;GO:0015930;GO:0019676;GO:0016040;GO:0006537;GO:0005506
HU10G01680	-4.08289	FRO7	ferric reduction oxidase 7, chloroplastic-like [Spinacia oleracea]	GO:0005886;GO:0016491;GO:0046872;GO:0016021
HU03G01639	8.05369	RBCX2	chaperonin-like RbcX protein 2, chloroplastic [Chenopodium quinoa]	GO:0015977;GO:0110102;GO:0015979;GO:0044183
HU02G01178	7.2971	BCAT2	branched-chain-amino-acid aminotransferase 2, chloroplastic-like isoform X1 [Spinacia oleracea];branched-chain-amino-acid aminotransferase 2, chloroplastic-like [Chenopodium quinoa]	GO:0052654;GO:0052655;GO:0008652;GO:0009082;GO:0050048;GO:0052656
HU09G01481	5.01659	HEMH	ferrochelatase-1, chloroplastic-like [Chenopodium quinoa];ferrochelatase-2, chloroplastic [Spinacia oleracea]	GO:0016021;GO:0005739;GO:0009507;GO:0004325;GO:0006783
HU10G00565	-3.20389	STN7	serine/threonine-protein kinase STN7, chloroplastic-like [Chenopodium quinoa];serine/threonine-protein kinase STN7, chloroplastic-like [Chenopodium quinoa]	GO:0042651;GO:0005524;GO:0016021;GO:0007623;GO:0042548;GO:0004672;GO:0009507;GO:0009643;GO:0106311;GO:0004674;GO:0106310
HU09G00995	-3.88903	ACA1	alpha carbonic anhydrase 1, chloroplastic-like isoform X1 [Spinacia oleracea]	-
HU06G02359	-3.91452	Os04g0602400	PREDICTED: maltose excess protein 1-like, chloroplastic [Beta vulgaris subsp. vulgaris]	GO:0005363;GO:0016021;GO:0009941
HU06G02646	-2.10806	SS1	PREDICTED: starch synthase 1, chloroplastic/amyloplastic [Beta vulgaris subsp. vulgaris]	GO:0004373;GO:0009501;GO:0010021;GO:0019252;GO:0009960;GO:0009507
HU07G00401	6.18965	DHAPS-1	PREDICTED: phospho-2-dehydro-3-deoxyheptonate aldolase 1, chloroplastic [Beta vulgaris subsp. vulgaris]	GO:0008652;GO:0009507;GO:0003849;GO:0009423;GO:0009073
HU09G00397	3.10038	ORRM1	hypothetical protein BVRB_6g140940 [Beta vulgaris subsp. vulgaris];organelle RRM domain-containing protein 1, chloroplastic-like [Chenopodium quinoa];organelle RRM domain-containing protein 1, chloroplastic [Spinacia oleracea]	GO:0016554;GO:0003723;GO:0006397;GO:0080156;GO:0005739
HU03G00006	3.39911	PIX13	PREDICTED: probable serine/threonine-protein kinase Cx32, chloroplastic [Beta vulgaris subsp. vulgaris]	GO:0005524;GO:0004674;GO:0005886
HU06G01583	-2.43973	At1g06690	PREDICTED: uncharacterized oxidoreductase At1g06690, chloroplastic [Beta vulgaris subsp. vulgaris]	GO:0047834
HU09G00458	-2.27672	PPD	RecName: Full=Pyruvate, phosphate dikinase, chloroplastic; AltName: Full=Pyruvate, orthophosphate dikinase; Flags: Precursor [Mesembryanthemum crystallinum];PREDICTED: pyruvate, phosphate dikinase, chloroplastic isoform X1 [Cucumis melo]	GO:0006090;GO:0016301;GO:0005524;GO:0050242;GO:0015979;GO:0046872;GO:0009507
HU01G01558	-1.74873	-	ycf3-interacting protein 1, chloroplastic-like isoform X1 [Chenopodium quinoa]	GO:0016021;GO:0048564;GO:0080183;GO:0009535
