# Supplementary material for: Transcriptome Profiles Reveal Key Regulatory Networks during Single and Multifactorial Stresses Coupled with Melatonin Treatment in Pitaya (Selenicereus undatus L.)
Source: Int J Mol Sci. 2024 Aug 15;25(16):8901. doi: 10.3390/ijms25168901 (PMC11354645; doi:10.3390/ijms25168901)
Supplement: Supplementary file 1 [file ijms-25-08901-s001.zip › Supplementry file S11.xlsx]

## Sheet: S-vs-Ck
GeneID	logFC	Gene_name	NR_annotation	GO_ID
HU10G01980	-4.65541	WRKY6	PREDICTED: probable WRKY transcription factor 31 isoform X1 [Beta vulgaris subsp. vulgaris]	GO:0003700;GO:0005634;GO:0043565
HU04G00262	-7.82852	WRKY24	probable WRKY transcription factor 56 [Chenopodium quinoa]	GO:0005634;GO:0043565;GO:0003700
HU06G00411	-3.64073	WRKY15	probable WRKY transcription factor 15 [Chenopodium quinoa]	GO:0003700;GO:0005634;GO:0043565
HU01G02174	-9.66903	WRKY75	PREDICTED: probable WRKY transcription factor 75 [Beta vulgaris subsp. vulgaris]	GO:0005634;GO:0043565;GO:0003700
HU02G02628	3.8234	WRKY70	probable WRKY transcription factor 30 [Chenopodium quinoa]	GO:0005634;GO:0043565;GO:0003700
HU03G01848	-2.96794	WRKY69	probable WRKY transcription factor 65 [Spinacia oleracea]	GO:0043565;GO:0005634;GO:0003700
HU06G02430	-9.19609	WRKY44	WRKY transcription factor 44 isoform X2 [Herrania umbratica];hypothetical protein FH972_017484 [Carpinus fangiana]	GO:0043565;GO:0005634;GO:0003700
HU11G01694	-2.67393	WRKY41	probable WRKY transcription factor 41 [Chenopodium quinoa]	GO:0043565;GO:0005634;GO:0003700;GO:0000976
HU08G01835	-5.14815	WRKY71	PREDICTED: probable WRKY transcription factor 71 [Beta vulgaris subsp. vulgaris]	GO:0003700;GO:0005634;GO:0043565
HU05G01931	-2.15363	WRKY15	probable WRKY transcription factor 15 [Chenopodium quinoa]	GO:0003700;GO:0043565;GO:0005634
novel.11251	-5.97591	WRKY56	probable WRKY transcription factor 56 [Chenopodium quinoa]	GO:0003700;GO:0043565;GO:0005634
HU10G00045	-7.70748	WRKY75	WRKY transcription factor [Fagopyrum tataricum]	GO:0003700;GO:0043565;GO:0005634
HU01G00584	-2.61956	WRKY40	PREDICTED: probable WRKY transcription factor 40 isoform X2 [Beta vulgaris subsp. vulgaris]	GO:0005634;GO:0043565;GO:0003700
HU01G00960	-1.94582	WRKY69	PREDICTED: probable WRKY transcription factor 69 isoform X2 [Beta vulgaris subsp. vulgaris]	GO:0043565;GO:0005634;GO:0003700
HU08G01942	-1.32443	WRKY6	PREDICTED: probable WRKY transcription factor 31 isoform X1 [Beta vulgaris subsp. vulgaris]	GO:0003700;GO:0043565;GO:0005634
HU10G00322	-3.059	WRKY72	probable WRKY transcription factor 72 [Chenopodium quinoa]	GO:0043565;GO:0005634;GO:0003700
HU11G01744	-2.72467	WRKY22	PREDICTED: WRKY transcription factor 22 [Beta vulgaris subsp. vulgaris]	GO:0043565;GO:0005634;GO:0003700
HU08G01913	-7.01447	WRKY65	probable WRKY transcription factor 65 isoform X1 [Chenopodium quinoa]	GO:0003700;GO:0000976;GO:0043565;GO:0005634
HU02G02539	-2.07174	WRKY33	PREDICTED: probable WRKY transcription factor 33 [Beta vulgaris subsp. vulgaris];WRKY DNA-binding protein 33 [Sesuvium portulacastrum]	GO:0003700;GO:0043565;GO:0005634
GeneID	logFC	Gene_name	NR_annotation	GO_ID
HU01G00420	1.67222	NAC6	NAC domain-containing protein 35-like [Chenopodium quinoa]	GO:0003677;GO:0006355
HU02G00016	1.74968	NAC083	NAC transcription factor 38 [Haloxylon ammodendron]	GO:0003677;GO:0006355
HU07G00854	-1.6961	NAC002	NAC domain-containing protein 2 [Morus notabilis]	GO:0006355;GO:0003677;GO:0009611;GO:0009788;GO:0000976;GO:0019900
HU08G00445	-5.59118	JA2L	PREDICTED: NAC domain-containing protein 72 [Beta vulgaris subsp. vulgaris]	GO:0006355;GO:0003677
HU02G00350	-5.26842	NAP2	NAC transcription factor 20 [Haloxylon ammodendron]	GO:0003677;GO:0006355
novel.8333	-3.40459	NAC047	NAC domain-containing protein 67-like [Chenopodium quinoa]	GO:0006355;GO:0003677
HU07G02058	1.9294	NAC090	LOW QUALITY PROTEIN: NAC domain-containing protein 90-like [Spinacia oleracea]	GO:0003677;GO:0006355
HU04G00486	2.31083	NAC071	NAC transcription factor 16 [Haloxylon ammodendron]	GO:0006355;GO:0003677
HU05G01179	-5.38156	NAC100	NAC domain-containing protein 92-like [Chenopodium quinoa]	GO:0003677;GO:0006355
HU10G00380	-3.12359	NAP2	NAC transcription factor 29-like [Spinacia oleracea]	GO:0006355;GO:0003677
HU08G02126	-5.99885	NAC025	PREDICTED: NAC transcription factor 25 [Beta vulgaris subsp. vulgaris]	GO:0006355;GO:0003677;GO:0048731
HU04G01575	-3.41158	NAC100	NAC domain protein 6 [Sesuvium portulacastrum]	GO:0006355;GO:0003677
HU10G01741	2.25669	NAC056	PREDICTED: NAC transcription factor 25 [Beta vulgaris subsp. vulgaris]	GO:0006355;GO:0003677;GO:0048731
HU05G01773	-8.73148	MYB59	transcription factor MYB13-like [Chenopodium quinoa]	GO:0003700;GO:0005634;GO:0043565;GO:0006355
HU02G01484	3.61364	MYB59	hypothetical protein FH972_011447 [Carpinus fangiana];transcription factor MYB59 isoform X1 [Spinacia oleracea]	GO:0005634;GO:0043565;GO:0003700
HU02G02937	-4.74621	MYB36	transcription factor MYB36-like [Chenopodium quinoa]	GO:0005634
HU05G01190	1.55428	MYB30	PREDICTED: transcription factor MYB30 [Beta vulgaris subsp. vulgaris]	GO:0003700;GO:0009617;GO:0000976;GO:0005634;GO:0009626;GO:0010100;GO:0003677;GO:0042761;GO:0001666;GO:0009733
HU02G00344	-5.26291	MYB105	PREDICTED: transcription factor MYB28 [Beta vulgaris subsp. vulgaris];transcription factor MYB117-like [Chenopodium quinoa]	GO:0005634;GO:0000978;GO:0006355;GO:0000981
HU10G00373	5.69981	MYB117	transcription factor MYB117-like [Chenopodium quinoa]	GO:0000978;GO:0006355;GO:0000981;GO:0005634
HU04G01827	-6.51285	MYB14	PREDICTED: myb-related protein Myb4 [Beta vulgaris subsp. vulgaris]	GO:0005634
HU02G00652	-2.51431	PHL6	PREDICTED: myb family transcription factor PHL6 [Beta vulgaris subsp. vulgaris];myb family transcription factor PHL6-like [Chenopodium quinoa]	GO:0005634;GO:0003677
HU08G01429	2.76029	MYB61	transcription factor MYB61-like [Chenopodium quinoa]	GO:0010119;GO:0005634
HU06G01932	-5.51936	MYB78	transcription factor MYB108-like [Chenopodium quinoa]	GO:0005634;GO:0043565;GO:0003700;GO:0006355
HU09G01729	1.35673	MYR2	myb-related protein 2-like isoform X2 [Chenopodium quinoa];PREDICTED: myb-related protein 2-like isoform X2 [Beta vulgaris subsp. vulgaris]	-
HU10G01804	-6.04903	MYB41	transcription factor MYB34-like [Cucumis melo var. makuwa]	GO:0005634
HU08G00677	-7.78546	MYB78	transcription factor MYB108-like [Chenopodium quinoa]	GO:0006355;GO:0003700;GO:0005634;GO:0043565
HU04G00540	-10.4239	MYB39	PREDICTED: transcription factor MYB39 [Beta vulgaris subsp. vulgaris]	GO:0005634
HU01G02733	-4.87361	MYB30	PREDICTED: myb-related protein Myb4 [Beta vulgaris subsp. vulgaris]	GO:0005634
HU06G01541	-2.08251	At1g14600	myb-related protein 1-like isoform X2 [Chenopodium quinoa]	GO:0005634;GO:0003677
HU10G01810	-3.41979	MYB102	MYB transcription factor [Mesembryanthemum crystallinum]	GO:0005634
HU03G02696	-4.25205	RAX1	transcription factor MYB36-like [Chenopodium quinoa]	GO:0005634
HU03G00993	-4.02409	MYB4	PREDICTED: transcription repressor MYB6 [Beta vulgaris subsp. vulgaris]	GO:0005634
HU09G01487	-4.27169	MYBS3	transcription factor MYBS3-like isoform X2 [Rhodamnia argentea];transcription factor MYBS3-like [Vitis riparia];hypothetical protein HHK36_025519 [Tetracentron sinense]	GO:0008270;GO:0005634;GO:0003677
GeneID	logFC	Gene_name	NR_annotation	GO_ID
HU02G02118	5.71377	BHLH147	transcription factor bHLH147-like [Spinacia oleracea]	GO:0006355;GO:0046983;GO:0005634
HU06G00908	7.90219	BHLH61	PREDICTED: uncharacterized protein LOC18600910 isoform X2 [Theobroma cacao];transcription factor bHLH61-like [Durio zibethinus]	GO:0006355;GO:0003700;GO:0046983;GO:0005634;GO:0043565
HU09G00363	4.63645	BHLH75	PREDICTED: transcription factor bHLH75 [Beta vulgaris subsp. vulgaris]	GO:0006355;GO:0003700;GO:0046983;GO:0005634
HU10G01250	4.42673	BHLH78	PREDICTED: transcription factor bHLH78 [Beta vulgaris subsp. vulgaris]	GO:0006355;GO:0046983;GO:0005634
HU09G02029	1.7137	BHLH62	PREDICTED: transcription factor bHLH78 [Beta vulgaris subsp. vulgaris]	GO:0005634;GO:0046983;GO:0006355
HU07G00693	3.43558	BHLH91	transcription factor bHLH91-like [Spinacia oleracea]	GO:0046983;GO:0005634
HU07G01699	2.4554	BHLH62	PREDICTED: transcription factor bHLH78 [Beta vulgaris subsp. vulgaris]	GO:0005634;GO:0046983;GO:0003700;GO:0006355
HU02G02661	-4.83211	BHLH81	transcription factor bHLH80-like isoform X1 [Brassica napus];transcription factor bHLH130-like [Cucurbita pepo subsp. pepo]	GO:0006357;GO:0005634;GO:0046983;GO:0000978;GO:0000981
HU09G01833	-2.11248	BHLH130	transcription factor bHLH130-like [Senna tora];PREDICTED: transcription factor bHLH130 [Beta vulgaris subsp. vulgaris]	GO:0000978;GO:0005525;GO:0003924;GO:0000981;GO:0006357;GO:0046983;GO:0005634
HU02G01210	3.63672	BHLH93	PREDICTED: transcription factor bHLH93 [Beta vulgaris subsp. vulgaris];transcription factor bHLH61-like [Chenopodium quinoa]	GO:0005634;GO:0046983;GO:0043565;GO:0003700;GO:0006355
HU02G03248	3.20356	BHLH147	transcription factor bHLH147-like [Spinacia oleracea]	GO:0006355;GO:0046983;GO:0005634
HU10G00143	3.07359	-	PREDICTED: transcription factor bHLH48 isoform X2 [Vigna angularis]	-
HU07G00388	6.23136	BHLH94	PREDICTED: transcription factor bHLH94 [Beta vulgaris subsp. vulgaris]	GO:0005634;GO:0046983;GO:0006357;GO:0000978;GO:0000981
HU10G00944	3.2086	BHLH48	transcription factor bHLH48 [Spinacia oleracea]	GO:0046983;GO:0005634;GO:0003700;GO:0003677;GO:0006355
novel.20371	-2.6614	BHLH112	transcription factor bHLH112-like [Chenopodium quinoa]	GO:0006357;GO:0005634;GO:0046983;GO:0000981;GO:0000978
HU09G01836	4.04606	BHLH48	PREDICTED: transcription factor bHLH48 [Beta vulgaris subsp. vulgaris]	GO:0005634;GO:0046983;GO:0006355
HU11G01294	-3.92428	BZIP44	bZIP transcription factor 11-like [Chenopodium quinoa]	GO:0045893;GO:0005634;GO:0000976;GO:0003700
HU04G01783	-2.50075	BZIP44	PREDICTED: bZIP transcription factor 11 [Beta vulgaris subsp. vulgaris]	GO:0045893;GO:0005634;GO:0000976;GO:0003700
HU09G00001	-3.71643	BZIP11	PREDICTED: bZIP transcription factor 11 [Beta vulgaris subsp. vulgaris]	GO:0045893;GO:0005634;GO:0003700;GO:0000976

## Sheet: M-vs-Ck
GeneID	logFC	Gene_name	NR_annotation	GO_ID
HU04G01010	1.62815	WRKY33	probable WRKY transcription factor 33 [Chenopodium quinoa]	GO:0005634;GO:0043565;GO:0003700
HU02G02539	1.45777	WRKY33	PREDICTED: probable WRKY transcription factor 33 [Beta vulgaris subsp. vulgaris];WRKY DNA-binding protein 33 [Sesuvium portulacastrum]	GO:0003700;GO:0043565;GO:0005634
HU11G01694	2.25506	WRKY41	probable WRKY transcription factor 41 [Chenopodium quinoa]	GO:0043565;GO:0005634;GO:0003700;GO:0000976
HU09G01037	1.7792	WRKY33	probable WRKY transcription factor 33 [Chenopodium quinoa]	GO:0005634;GO:0043565;GO:0003700
HU02G00385	1.43734	WRKY57	probable WRKY transcription factor 57 [Spinacia oleracea]	GO:0003700;GO:0005634;GO:0043565
HU04G01891	1.98339	WRKY48	probable WRKY transcription factor 23 [Chenopodium quinoa];probable WRKY transcription factor 23 [Chenopodium quinoa]	GO:0003700;GO:0043565;GO:0005634
HU05G01710	-2.09883	WRKY14	probable WRKY transcription factor 14 [Camellia sinensis]	GO:0003700;GO:0043565;GO:0005634
HU01G02396	2.46235	NAC92	PREDICTED: NAC domain-containing protein 100 [Beta vulgaris subsp. vulgaris]	GO:0003677;GO:0006355
HU10G00623	2.65503	MYB62	transcription factor MYB62-like [Chenopodium quinoa]	GO:0003700;GO:0005634;GO:0043565;GO:0006355
HU04G01892	2.97337	BHLH160	transcription factor bHLH160-like isoform X2 [Chenopodium quinoa];transcription factor bHLH160-like isoform X1 [Chenopodium quinoa]	GO:0000981;GO:0005634;GO:0046983;GO:0000977;GO:0006357;GO:0090575;GO:0003700
HU03G02874	-1.30137	BHLH68	PREDICTED: transcription factor bHLH68 [Vitis vinifera];transcription factor bHLH68 [Morus notabilis];transcription factor bHLH68-like isoform X1 [Chenopodium quinoa]	GO:0000981;GO:0000978;GO:0005634;GO:0046983;GO:0006357
HU10G01119	-1.2514	BHLH106	PREDICTED: transcription factor bHLH106 [Beta vulgaris subsp. vulgaris]	GO:0046983;GO:0005634
HU10G01839	-1.34235	BHLH112	PREDICTED: transcription factor bHLH112 [Beta vulgaris subsp. vulgaris]	GO:0046983;GO:0005634;GO:0006357;GO:0000981;GO:0000978
HU02G03248	-1.32989	BHLH147	transcription factor bHLH147-like [Spinacia oleracea]	GO:0006355;GO:0046983;GO:0005634
HU02G03273	1.00281	BZIP53	PREDICTED: bZIP transcription factor 53 [Beta vulgaris subsp. vulgaris]	GO:0003700
HU07G00715	1.00749	BZIP44	bZIP transcription factor 11-like [Chenopodium quinoa]	GO:0003700

## Sheet: D-vs-Ck
GeneID	logFC	Gene_name	NR_annotation	GO_ID
HU03G00514	3.81538	WRKY40	PREDICTED: probable WRKY transcription factor 40 isoform X2 [Beta vulgaris subsp. vulgaris]	GO:0005634;GO:0043565;GO:0003700
HU09G01037	2.18675	WRKY33	probable WRKY transcription factor 33 [Chenopodium quinoa]	GO:0005634;GO:0043565;GO:0003700
HU04G00301	1.63509	WRKY41	probable WRKY transcription factor 41 [Chenopodium quinoa]	GO:0005634;GO:0043565;GO:0003700
HU10G01980	2.00341	WRKY6	PREDICTED: probable WRKY transcription factor 31 isoform X1 [Beta vulgaris subsp. vulgaris]	GO:0003700;GO:0005634;GO:0043565
HU01G00584	2.14798	WRKY40	PREDICTED: probable WRKY transcription factor 40 isoform X2 [Beta vulgaris subsp. vulgaris]	GO:0005634;GO:0043565;GO:0003700
HU02G02539	1.52954	WRKY33	PREDICTED: probable WRKY transcription factor 33 [Beta vulgaris subsp. vulgaris];WRKY DNA-binding protein 33 [Sesuvium portulacastrum]	GO:0003700;GO:0043565;GO:0005634
HU04G01010	2.34531	WRKY33	probable WRKY transcription factor 33 [Chenopodium quinoa]	GO:0005634;GO:0043565;GO:0003700
HU01G00420	1.39249	NAC6	NAC domain-containing protein 35-like [Chenopodium quinoa]	GO:0003677;GO:0006355
HU01G01910	2.09102	JA2L	PREDICTED: NAC domain-containing protein 72 [Beta vulgaris subsp. vulgaris]	GO:0003677;GO:0006355
HU06G00609	-2.97051	MYB2	transcription factor MYB13-like [Chenopodium quinoa];Transcription factor MYB2 [Vitis vinifera]	GO:0043565;GO:0005634;GO:0003700;GO:0006355
HU06G01167	2.73773	MYB306	myb-related protein 306-like [Chenopodium quinoa]	GO:0000976;GO:0003700;GO:0009617;GO:0005634;GO:0009626;GO:0009733;GO:0001666;GO:0010100;GO:0042761
HU01G00182	1.80268	MYB44	PREDICTED: transcription factor MYB44-like [Beta vulgaris subsp. vulgaris]	GO:0005634;GO:0000978;GO:0006355;GO:0000981
HU01G00040	1.22229	MYB4	transcription factor MYB4 [Amaranthus tricolor]	GO:0005634
HU02G02118	3.92495	BHLH147	transcription factor bHLH147-like [Spinacia oleracea]	GO:0006355;GO:0046983;GO:0005634
HU03G01158	-3.20825	BHLH94	transcription factor bHLH94-like [Quercus suber]	GO:0000981;GO:0000978;GO:0046983;GO:0005634;GO:0006357
HU10G01250	1.12584	BHLH78	PREDICTED: transcription factor bHLH78 [Beta vulgaris subsp. vulgaris]	GO:0006355;GO:0046983;GO:0005634
HU04G01352	-1.99111	BHLH137	transcription factor bHLH137-like [Chenopodium quinoa]	GO:0006355;GO:0005634;GO:0046983;GO:0003700
HU10G00944	1.61789	BHLH48	transcription factor bHLH48 [Spinacia oleracea]	GO:0046983;GO:0005634;GO:0003700;GO:0003677;GO:0006355
HU09G01836	1.26081	BHLH48	PREDICTED: transcription factor bHLH48 [Beta vulgaris subsp. vulgaris]	GO:0005634;GO:0046983;GO:0006355
HU07G00715	1.05941	BZIP44	bZIP transcription factor 11-like [Chenopodium quinoa]	GO:0003700
HU01G02772	3.24085	BZIP53	bZIP transcription factor 53-like [Chenopodium quinoa]	GO:0000976;GO:0003700;GO:0005634;GO:0045893

## Sheet: Cd-vs-Ck
GeneID	logFC	Gene_name	NR_annotation	GO_ID
HU01G02174	-8.02492	WRKY75	PREDICTED: probable WRKY transcription factor 75 [Beta vulgaris subsp. vulgaris]	GO:0005634;GO:0043565;GO:0003700
HU04G00301	2.72976	WRKY41	probable WRKY transcription factor 41 [Chenopodium quinoa]	GO:0005634;GO:0043565;GO:0003700
novel.11251	-5.49528	WRKY56	probable WRKY transcription factor 56 [Chenopodium quinoa]	GO:0003700;GO:0043565;GO:0005634
HU10G01980	-3.91138	WRKY6	PREDICTED: probable WRKY transcription factor 31 isoform X1 [Beta vulgaris subsp. vulgaris]	GO:0003700;GO:0005634;GO:0043565
HU06G00411	-2.50548	WRKY15	probable WRKY transcription factor 15 [Chenopodium quinoa]	GO:0003700;GO:0005634;GO:0043565
HU05G00064	1.30675	WRKY41	probable WRKY transcription factor 41 [Chenopodium quinoa]	GO:0003700;GO:0000976;GO:0043565;GO:0005634
HU04G01891	-1.22468	WRKY48	probable WRKY transcription factor 23 [Chenopodium quinoa];probable WRKY transcription factor 23 [Chenopodium quinoa]	GO:0003700;GO:0043565;GO:0005634
HU04G02201	-7.90165	WRKY72A	LOW QUALITY PROTEIN: probable WRKY transcription factor 61 [Chenopodium quinoa]	GO:0043565;GO:0005634;GO:0003700
HU08G01835	-4.7206	WRKY71	PREDICTED: probable WRKY transcription factor 71 [Beta vulgaris subsp. vulgaris]	GO:0003700;GO:0005634;GO:0043565
HU03G00514	2.77988	WRKY40	PREDICTED: probable WRKY transcription factor 40 isoform X2 [Beta vulgaris subsp. vulgaris]	GO:0005634;GO:0043565;GO:0003700
HU05G01931	-1.82904	WRKY15	probable WRKY transcription factor 15 [Chenopodium quinoa]	GO:0003700;GO:0043565;GO:0005634
HU08G01913	-6.37831	WRKY65	probable WRKY transcription factor 65 isoform X1 [Chenopodium quinoa]	GO:0003700;GO:0000976;GO:0043565;GO:0005634
HU04G01916	-1.56443	WRKY21	PREDICTED: probable WRKY transcription factor 21 [Beta vulgaris subsp. vulgaris]	GO:0043565;GO:0005634;GO:0003700
HU07G00077	2.54428	WRKY53	probable WRKY transcription factor 41 [Chenopodium quinoa]	GO:0005634;GO:0003700;GO:0000976
HU09G01339	-4.55328	WRKY40	PREDICTED: probable WRKY transcription factor 40 [Beta vulgaris subsp. vulgaris]	GO:0042742;GO:0009611;GO:0045892;GO:0009751;GO:0043565;GO:0005634;GO:0002237;GO:0031347;GO:0010200;GO:0050832;GO:0003700;GO:0000976
GeneID	logFC	Gene_name	NR_annotation	GO_ID
HU05G01179	-4.84766	NAC100	NAC domain-containing protein 92-like [Chenopodium quinoa]	GO:0003677;GO:0006355
HU08G02126	-4.8257	NAC025	PREDICTED: NAC transcription factor 25 [Beta vulgaris subsp. vulgaris]	GO:0006355;GO:0003677;GO:0048731
HU07G02058	2.98581	NAC090	LOW QUALITY PROTEIN: NAC domain-containing protein 90-like [Spinacia oleracea]	GO:0003677;GO:0006355
HU08G02199	-3.70874	NAC073	NAC domain-containing protein 73-like [Chenopodium quinoa];PREDICTED: NAC domain-containing protein 10 [Beta vulgaris subsp. vulgaris]	GO:0000976;GO:0005634;GO:0003677;GO:0006355
HU06G01400	-4.31348	SOG1	PREDICTED: NAC domain-containing protein 8 [Beta vulgaris subsp. vulgaris]	-
HU10G01741	2.13378	NAC056	PREDICTED: NAC transcription factor 25 [Beta vulgaris subsp. vulgaris]	GO:0006355;GO:0003677;GO:0048731
HU04G01575	-2.68781	NAC100	NAC domain protein 6 [Sesuvium portulacastrum]	GO:0006355;GO:0003677
HU01G00420	2.71051	NAC6	NAC domain-containing protein 35-like [Chenopodium quinoa]	GO:0003677;GO:0006355
HU01G01912	1.77919	NAC025	NAC transcription factor 56-like [Quercus suber];NAC transcription factor 25-like [Manihot esculenta];NAC transcription factor 56 [Manihot esculenta]	GO:0048731;GO:0006355;GO:0003677
HU02G00350	-4.80497	NAP2	NAC transcription factor 20 [Haloxylon ammodendron]	GO:0003677;GO:0006355
HU10G00380	-3.08009	NAP2	NAC transcription factor 29-like [Spinacia oleracea]	GO:0006355;GO:0003677
GeneID	logFC	Gene_name	NR_annotation	GO_ID
HU05G01179	-4.84766	NAC100	NAC domain-containing protein 92-like [Chenopodium quinoa]	GO:0003677;GO:0006355
HU08G02126	-4.8257	NAC025	PREDICTED: NAC transcription factor 25 [Beta vulgaris subsp. vulgaris]	GO:0006355;GO:0003677;GO:0048731
HU07G02058	2.98581	NAC090	LOW QUALITY PROTEIN: NAC domain-containing protein 90-like [Spinacia oleracea]	GO:0003677;GO:0006355
HU08G02199	-3.70874	NAC073	NAC domain-containing protein 73-like [Chenopodium quinoa];PREDICTED: NAC domain-containing protein 10 [Beta vulgaris subsp. vulgaris]	GO:0000976;GO:0005634;GO:0003677;GO:0006355
HU06G01400	-4.31348	SOG1	PREDICTED: NAC domain-containing protein 8 [Beta vulgaris subsp. vulgaris]	-
HU10G01741	2.13378	NAC056	PREDICTED: NAC transcription factor 25 [Beta vulgaris subsp. vulgaris]	GO:0006355;GO:0003677;GO:0048731
HU04G01575	-2.68781	NAC100	NAC domain protein 6 [Sesuvium portulacastrum]	GO:0006355;GO:0003677
HU01G00420	2.71051	NAC6	NAC domain-containing protein 35-like [Chenopodium quinoa]	GO:0003677;GO:0006355
HU01G01912	1.77919	NAC025	NAC transcription factor 56-like [Quercus suber];NAC transcription factor 25-like [Manihot esculenta];NAC transcription factor 56 [Manihot esculenta]	GO:0048731;GO:0006355;GO:0003677
HU02G00350	-4.80497	NAP2	NAC transcription factor 20 [Haloxylon ammodendron]	GO:0003677;GO:0006355
HU10G00380	-3.08009	NAP2	NAC transcription factor 29-like [Spinacia oleracea]	GO:0006355;GO:0003677
GeneID	logFC	Gene_name	NR_annotation	GO_ID
HU01G02733	-4.78524	MYB30	PREDICTED: myb-related protein Myb4 [Beta vulgaris subsp. vulgaris]	GO:0005634
HU04G00166	-3.88708	MYB3R5	transcription factor MYB3R-5-like [Chenopodium quinoa]	GO:0005634
HU05G01773	-7.82682	MYB59	transcription factor MYB13-like [Chenopodium quinoa]	GO:0003700;GO:0005634;GO:0043565;GO:0006355
HU06G01182	2.00531	MYB16	PREDICTED: transcription factor MYB36-like [Beta vulgaris subsp. vulgaris]	GO:0005634
HU09G00231	-1.87856	At5g41620	myb-like protein Z isoform X1 [Spinacia oleracea]	-
HU06G00304	2.80857	-	PREDICTED: myb-like protein X [Beta vulgaris subsp. vulgaris]	GO:0016021
HU04G00540	-8.93525	MYB39	PREDICTED: transcription factor MYB39 [Beta vulgaris subsp. vulgaris]	GO:0005634
HU10G00623	-2.40287	MYB62	transcription factor MYB62-like [Chenopodium quinoa]	GO:0003700;GO:0005634;GO:0043565;GO:0006355
HU04G01827	-3.39583	MYB14	PREDICTED: myb-related protein Myb4 [Beta vulgaris subsp. vulgaris]	GO:0005634
HU06G01167	4.64553	MYB306	myb-related protein 306-like [Chenopodium quinoa]	GO:0000976;GO:0003700;GO:0009617;GO:0005634;GO:0009626;GO:0009733;GO:0001666;GO:0010100;GO:0042761
HU08G01429	1.80597	MYB61	transcription factor MYB61-like [Chenopodium quinoa]	GO:0010119;GO:0005634
HU11G01815	3.55201	MYB17	PREDICTED: myb-related protein Myb4 [Beta vulgaris subsp. vulgaris]	GO:0005634
HU10G01810	-2.67015	MYB102	MYB transcription factor [Mesembryanthemum crystallinum]	GO:0005634
HU02G02937	-3.51455	MYB36	transcription factor MYB36-like [Chenopodium quinoa]	GO:0005634
HU05G00205	-4.25538	MYB93	PREDICTED: transcription factor MYB39 [Beta vulgaris subsp. vulgaris]	GO:0005634
HU04G02165	1.39951	-	putative transcription factor MYB-HB-like family [Lupinus albus]	GO:0005634;GO:0003677
HU09G01729	1.3041	MYR2	myb-related protein 2-like isoform X2 [Chenopodium quinoa];PREDICTED: myb-related protein 2-like isoform X2 [Beta vulgaris subsp. vulgaris]	-
HU06G02289	-1.79228	MYB3R1	PREDICTED: myb-related protein 3R-1 [Beta vulgaris subsp. vulgaris]	GO:0005634;GO:0000978;GO:0006355;GO:0000981
HU06G00609	-2.99227	MYB2	transcription factor MYB13-like [Chenopodium quinoa];Transcription factor MYB2 [Vitis vinifera]	GO:0043565;GO:0005634;GO:0003700;GO:0006355
HU05G01190	1.3718	MYB30	PREDICTED: transcription factor MYB30 [Beta vulgaris subsp. vulgaris]	GO:0003700;GO:0009617;GO:0000976;GO:0005634;GO:0009626;GO:0010100;GO:0003677;GO:0042761;GO:0001666;GO:0009733
HU10G00328	1.50223	MYB124	transcription factor MYB124-like [Chenopodium quinoa];PREDICTED: uncharacterized protein LOC104897953 [Beta vulgaris subsp. vulgaris]	GO:0000981;GO:0006355;GO:0000978;GO:0005634
HU02G00652	-3.26842	PHL6	PREDICTED: myb family transcription factor PHL6 [Beta vulgaris subsp. vulgaris];myb family transcription factor PHL6-like [Chenopodium quinoa]	GO:0005634;GO:0003677
HU03G00993	-3.80546	MYB4	PREDICTED: transcription repressor MYB6 [Beta vulgaris subsp. vulgaris]	GO:0005634
HU02G00513	-5.49019	HHO3	PREDICTED: myb family transcription factor EFM [Beta vulgaris subsp. vulgaris]	GO:0005634;GO:0003677
HU02G00307	2.31373	MYB88	transcription factor MYB124-like [Chenopodium quinoa]	GO:0006355;GO:0000981;GO:0000978;GO:0005634
HU02G01484	3.14712	MYB59	hypothetical protein FH972_011447 [Carpinus fangiana];transcription factor MYB59 isoform X1 [Spinacia oleracea]	GO:0005634;GO:0043565;GO:0003700
HU09G01487	-4.20722	MYBS3	transcription factor MYBS3-like isoform X2 [Rhodamnia argentea];transcription factor MYBS3-like [Vitis riparia];hypothetical protein HHK36_025519 [Tetracentron sinense]	GO:0008270;GO:0005634;GO:0003677
HU02G00344	-4.43414	MYB105	PREDICTED: transcription factor MYB28 [Beta vulgaris subsp. vulgaris];transcription factor MYB117-like [Chenopodium quinoa]	GO:0005634;GO:0000978;GO:0006355;GO:0000981
HU02G03349	-4.76299	MYB15	PREDICTED: myb-related protein Myb4 [Beta vulgaris subsp. vulgaris]	GO:0005634
HU06G01932	-4.49746	MYB78	transcription factor MYB108-like [Chenopodium quinoa]	GO:0005634;GO:0043565;GO:0003700;GO:0006355
HU08G01038	-2.3338	MYB330	PREDICTED: transcription repressor MYB6 [Beta vulgaris subsp. vulgaris]	GO:0005634
GeneID	logFC	Gene_name	NR_annotation	GO_ID
HU06G00908	5.5687	BHLH61	PREDICTED: uncharacterized protein LOC18600910 isoform X2 [Theobroma cacao];transcription factor bHLH61-like [Durio zibethinus]	GO:0006355;GO:0003700;GO:0046983;GO:0005634;GO:0043565
HU07G01699	2.56887	BHLH62	PREDICTED: transcription factor bHLH78 [Beta vulgaris subsp. vulgaris]	GO:0005634;GO:0046983;GO:0003700;GO:0006355
HU02G01210	2.38352	BHLH93	PREDICTED: transcription factor bHLH93 [Beta vulgaris subsp. vulgaris];transcription factor bHLH61-like [Chenopodium quinoa]	GO:0005634;GO:0046983;GO:0043565;GO:0003700;GO:0006355
HU09G02029	1.56272	BHLH62	PREDICTED: transcription factor bHLH78 [Beta vulgaris subsp. vulgaris]	GO:0005634;GO:0046983;GO:0006355
HU02G02118	3.36778	BHLH147	transcription factor bHLH147-like [Spinacia oleracea]	GO:0006355;GO:0046983;GO:0005634
HU09G01833	-2.17087	BHLH130	transcription factor bHLH130-like [Senna tora];PREDICTED: transcription factor bHLH130 [Beta vulgaris subsp. vulgaris]	GO:0000978;GO:0005525;GO:0003924;GO:0000981;GO:0006357;GO:0046983;GO:0005634
HU10G00944	2.32827	BHLH48	transcription factor bHLH48 [Spinacia oleracea]	GO:0046983;GO:0005634;GO:0003700;GO:0003677;GO:0006355
HU03G00738	1.16149	BHLH35	PREDICTED: transcription factor bHLH35 [Beta vulgaris subsp. vulgaris]	GO:0003677;GO:0005634;GO:0046983
HU02G03248	3.26724	BHLH147	transcription factor bHLH147-like [Spinacia oleracea]	GO:0006355;GO:0046983;GO:0005634
HU10G01250	4.1929	BHLH78	PREDICTED: transcription factor bHLH78 [Beta vulgaris subsp. vulgaris]	GO:0006355;GO:0046983;GO:0005634
HU04G00527	2.18	BHLH94	PREDICTED: transcription factor bHLH71 [Beta vulgaris subsp. vulgaris]	GO:0000978;GO:0000981;GO:0006357;GO:0005634;GO:0046983
HU09G01836	3.6893	BHLH48	PREDICTED: transcription factor bHLH48 [Beta vulgaris subsp. vulgaris]	GO:0005634;GO:0046983;GO:0006355
GeneID	logFC	Gene_name	NR_annotation	GO_ID
HU11G01294	-3.01562	BZIP44	bZIP transcription factor 11-like [Chenopodium quinoa]	GO:0045893;GO:0005634;GO:0000976;GO:0003700

## Sheet: CdS-vs-Ck
GeneID	logFC	Gene_name	NR_annotation	GO_ID
HU08G01835	-3.71647	WRKY71	PREDICTED: probable WRKY transcription factor 71 [Beta vulgaris subsp. vulgaris]	GO:0003700;GO:0005634;GO:0043565
HU01G02174	-8.52579	WRKY75	PREDICTED: probable WRKY transcription factor 75 [Beta vulgaris subsp. vulgaris]	GO:0005634;GO:0043565;GO:0003700
HU08G00445	-4.68076	JA2L	PREDICTED: NAC domain-containing protein 72 [Beta vulgaris subsp. vulgaris]	GO:0006355;GO:0003677
HU08G02126	-5.07059	NAC025	PREDICTED: NAC transcription factor 25 [Beta vulgaris subsp. vulgaris]	GO:0006355;GO:0003677;GO:0048731
HU04G01575	-3.92711	NAC100	NAC domain protein 6 [Sesuvium portulacastrum]	GO:0006355;GO:0003677
HU10G00380	-3.66298	NAP2	NAC transcription factor 29-like [Spinacia oleracea]	GO:0006355;GO:0003677
HU02G00350	-5.33243	NAP2	NAC transcription factor 20 [Haloxylon ammodendron]	GO:0003677;GO:0006355
HU06G00304	3.99363	-	PREDICTED: myb-like protein X [Beta vulgaris subsp. vulgaris]	GO:0016021
HU06G01167	3.62783	MYB306	myb-related protein 306-like [Chenopodium quinoa]	GO:0000976;GO:0003700;GO:0009617;GO:0005634;GO:0009626;GO:0009733;GO:0001666;GO:0010100;GO:0042761
HU02G00652	-3.14832	PHL6	PREDICTED: myb family transcription factor PHL6 [Beta vulgaris subsp. vulgaris];myb family transcription factor PHL6-like [Chenopodium quinoa]	GO:0005634;GO:0003677
HU04G01827	-4.78716	MYB14	PREDICTED: myb-related protein Myb4 [Beta vulgaris subsp. vulgaris]	GO:0005634
HU02G03349	-7.05519	MYB15	PREDICTED: myb-related protein Myb4 [Beta vulgaris subsp. vulgaris]	GO:0005634
HU01G02733	-3.74988	MYB30	PREDICTED: myb-related protein Myb4 [Beta vulgaris subsp. vulgaris]	GO:0005634
HU09G01487	-4.27394	MYBS3	transcription factor MYBS3-like isoform X2 [Rhodamnia argentea];transcription factor MYBS3-like [Vitis riparia];hypothetical protein HHK36_025519 [Tetracentron sinense]	GO:0008270;GO:0005634;GO:0003677
HU05G01773	-9.44438	MYB59	transcription factor MYB13-like [Chenopodium quinoa]	GO:0003700;GO:0005634;GO:0043565;GO:0006355
HU06G00609	-3.68262	MYB2	transcription factor MYB13-like [Chenopodium quinoa];Transcription factor MYB2 [Vitis vinifera]	GO:0043565;GO:0005634;GO:0003700;GO:0006355
HU08G01429	2.33709	MYB61	transcription factor MYB61-like [Chenopodium quinoa]	GO:0010119;GO:0005634
HU04G00540	-8.19358	MYB39	PREDICTED: transcription factor MYB39 [Beta vulgaris subsp. vulgaris]	GO:0005634
HU10G01250	3.78455	BHLH78	PREDICTED: transcription factor bHLH78 [Beta vulgaris subsp. vulgaris]	GO:0006355;GO:0046983;GO:0005634
HU02G03248	3.83256	BHLH147	transcription factor bHLH147-like [Spinacia oleracea]	GO:0006355;GO:0046983;GO:0005634
HU09G01092	-2.51195	BHLH61	transcription factor bHLH61-like [Chenopodium quinoa]	GO:0043565;GO:0005634;GO:0046983;GO:0003700;GO:0006355

## Sheet: CdS-vs-CdSM
GeneID	logFC	Gene_name	NR_annotation	GO_ID	KO_ID
HU03G01260	7.66369	BHLH94	transcription factor bHLH94-like [Chenopodium quinoa]	GO:0000978;GO:0000981;GO:0005634;GO:0046983;GO:0006357	-

## Sheet: CdSD-vs-CdDSM
GeneID	logFC	Gene_name	NR_annotation	GO_ID
HU02G01423	-2.55416	FBL3	WRKY transcription factor WRKY24-like [Chenopodium quinoa];hypothetical protein BVRB_7g175500 [Beta vulgaris subsp. vulgaris];PREDICTED: F-box/LRR-repeat protein 3-like [Beta vulgaris subsp. vulgaris]	GO:0005634;GO:0043565;GO:0003700;GO:0016567;GO:0006511;GO:0019005;GO:0031146
HU09G01037	-3.41157	WRKY33	probable WRKY transcription factor 33 [Chenopodium quinoa]	GO:0005634;GO:0043565;GO:0003700
HU08G01835	-3.16822	WRKY71	PREDICTED: probable WRKY transcription factor 71 [Beta vulgaris subsp. vulgaris]	GO:0003700;GO:0005634;GO:0043565
HU04G02201	-5.31046	WRKY72A	LOW QUALITY PROTEIN: probable WRKY transcription factor 61 [Chenopodium quinoa]	GO:0043565;GO:0005634;GO:0003700
HU02G02539	-3.21995	WRKY33	PREDICTED: probable WRKY transcription factor 33 [Beta vulgaris subsp. vulgaris];WRKY DNA-binding protein 33 [Sesuvium portulacastrum]	GO:0003700;GO:0043565;GO:0005634
HU10G00405	-2.08494	WRKY3	probable WRKY transcription factor 3 [Chenopodium quinoa]	GO:0003700;GO:0005634;GO:0043565
HU05G01710	6.63667	WRKY14	probable WRKY transcription factor 14 [Camellia sinensis]	GO:0003700;GO:0043565;GO:0005634
HU04G01010	-3.64227	WRKY33	probable WRKY transcription factor 33 [Chenopodium quinoa]	GO:0005634;GO:0043565;GO:0003700
HU06G00411	-1.97783	WRKY15	probable WRKY transcription factor 15 [Chenopodium quinoa]	GO:0003700;GO:0005634;GO:0043565
HU10G00322	-4.22895	WRKY72	probable WRKY transcription factor 72 [Chenopodium quinoa]	GO:0043565;GO:0005634;GO:0003700
HU07G00854	-1.85182	NAC002	NAC domain-containing protein 2 [Morus notabilis]	GO:0006355;GO:0003677;GO:0009611;GO:0009788;GO:0000976;GO:0019900
novel.8333	-4.66758	NAC047	NAC domain-containing protein 67-like [Chenopodium quinoa]	GO:0006355;GO:0003677
HU02G00350	-3.73098	NAP2	NAC transcription factor 20 [Haloxylon ammodendron]	GO:0003677;GO:0006355
HU03G00832	-2.208	NAC078	PREDICTED: NAC domain-containing protein 78 [Beta vulgaris subsp. vulgaris]	GO:0006355;GO:0003677;GO:0016021
HU11G00300	-2.11853	NAC017	PREDICTED: NAC domain-containing protein 17 [Beta vulgaris subsp. vulgaris]	GO:0006355;GO:0003677;GO:0016021
HU03G01381	-3.16967	NAC081	NAC domain-containing protein 2-like [Chenopodium quinoa]	GO:0006355;GO:0003677
HU03G00770	4.39729	NAC104	NAC domain-containing protein 104-like [Chenopodium quinoa]	GO:0003677;GO:0006355
HU01G02396	-2.70201	NAC92	PREDICTED: NAC domain-containing protein 100 [Beta vulgaris subsp. vulgaris]	GO:0003677;GO:0006355
HU04G01827	-2.66364	MYB14	PREDICTED: myb-related protein Myb4 [Beta vulgaris subsp. vulgaris]	GO:0005634
HU10G00370	2.07178	PHL8	myb family transcription factor PHL8-like isoform X1 [Chenopodium quinoa];myb family transcription factor PHL8-like isoform X1 [Chenopodium quinoa]	GO:0003677;GO:0005634
HU01G00820	-1.72088	MYBS3	PREDICTED: transcription factor MYB1R1 [Beta vulgaris subsp. vulgaris]	GO:0005634;GO:0009723;GO:0003677;GO:0009733;GO:0009739
HU08G00486	2.46861	-	myb-like protein V [Chenopodium quinoa];uncharacterized protein LOC110737720 [Chenopodium quinoa]	-
HU06G01932	-2.36268	MYB78	transcription factor MYB108-like [Chenopodium quinoa]	GO:0005634;GO:0043565;GO:0003700;GO:0006355
HU09G01284	4.5794	MYB48	hypothetical protein FH972_011447 [Carpinus fangiana];transcription factor MYB59 isoform X1 [Spinacia oleracea]	GO:0003700;GO:0005634;GO:0043565
HU04G00166	-4.63171	MYB3R5	transcription factor MYB3R-5-like [Chenopodium quinoa]	GO:0005634
HU02G02118	5.34921	BHLH147	transcription factor bHLH147-like [Spinacia oleracea]	GO:0006355;GO:0046983;GO:0005634
HU09G01833	-3.3408	BHLH130	transcription factor bHLH130-like [Senna tora];PREDICTED: transcription factor bHLH130 [Beta vulgaris subsp. vulgaris]	GO:0000978;GO:0005525;GO:0003924;GO:0000981;GO:0006357;GO:0046983;GO:0005634
HU04G00760	4.79362	NAI1	transcription factor NAI1-like [Pistacia vera];PREDICTED: transcription factor bHLH25-like [Nicotiana tabacum]	GO:0046983;GO:0005634
HU10G00920	-4.65351	TGA10	bZIP transcription factor TGA10-like [Chenopodium quinoa]	GO:0006351;GO:0003700;GO:0043565
HU01G02772	-3.17438	BZIP53	bZIP transcription factor 53-like [Chenopodium quinoa]	GO:0000976;GO:0003700;GO:0005634;GO:0045893

## Sheet: CdD-vs-Ck
GeneID	logFC	Gene_name	NR_annotation	GO_ID
HU06G01682	1.59206	JUB1	NAC transcription factor 21 [Haloxylon ammodendron]	GO:0003677;GO:0006355
HU09G01487	-1.96533	MYBS3	transcription factor MYBS3-like isoform X2 [Rhodamnia argentea];transcription factor MYBS3-like [Vitis riparia];hypothetical protein HHK36_025519 [Tetracentron sinense]	GO:0008270;GO:0005634;GO:0003677
HU04G02165	-1.05069	-	putative transcription factor MYB-HB-like family [Lupinus albus]	GO:0005634;GO:0003677
HU02G00307	1.97953	MYB88	transcription factor MYB124-like [Chenopodium quinoa]	GO:0006355;GO:0000981;GO:0000978;GO:0005634
HU10G00575	1.1318	HHO3	PREDICTED: myb family transcription factor EFM [Beta vulgaris subsp. vulgaris]	GO:0003677;GO:0005634
HU10G00941	1.89572	BHLH130	PREDICTED: transcription factor bHLH130 [Beta vulgaris subsp. vulgaris]	GO:0005634;GO:0046983
HU07G01699	1.36782	BHLH62	PREDICTED: transcription factor bHLH78 [Beta vulgaris subsp. vulgaris]	GO:0005634;GO:0046983;GO:0003700;GO:0006355
HU02G03248	4.96156	BHLH147	transcription factor bHLH147-like [Spinacia oleracea]	GO:0006355;GO:0046983;GO:0005634
HU10G01839	-2.12069	BHLH112	PREDICTED: transcription factor bHLH112 [Beta vulgaris subsp. vulgaris]	GO:0046983;GO:0005634;GO:0006357;GO:0000981;GO:0000978
HU09G01836	1.56254	BHLH48	PREDICTED: transcription factor bHLH48 [Beta vulgaris subsp. vulgaris]	GO:0005634;GO:0046983;GO:0006355
HU04G00527	1.83289	BHLH94	PREDICTED: transcription factor bHLH71 [Beta vulgaris subsp. vulgaris]	GO:0000978;GO:0000981;GO:0006357;GO:0005634;GO:0046983
HU10G01250	2.19611	BHLH78	PREDICTED: transcription factor bHLH78 [Beta vulgaris subsp. vulgaris]	GO:0006355;GO:0046983;GO:0005634
HU10G00944	1.58154	BHLH48	transcription factor bHLH48 [Spinacia oleracea]	GO:0046983;GO:0005634;GO:0003700;GO:0003677;GO:0006355
HU04G01783	-2.98852	BZIP44	PREDICTED: bZIP transcription factor 11 [Beta vulgaris subsp. vulgaris]	GO:0045893;GO:0005634;GO:0000976;GO:0003700

## Sheet: CdD-vs-CdDM
GeneID	logFC	Gene_name	NR_annotation	GO_ID
HU10G00322	3.42703	WRKY72	probable WRKY transcription factor 72 [Chenopodium quinoa]	GO:0043565;GO:0005634;GO:0003700
HU06G02430	8.40271	WRKY44	WRKY transcription factor 44 isoform X2 [Herrania umbratica];hypothetical protein FH972_017484 [Carpinus fangiana]	GO:0043565;GO:0005634;GO:0003700
HU08G01835	4.36032	WRKY71	PREDICTED: probable WRKY transcription factor 71 [Beta vulgaris subsp. vulgaris]	GO:0003700;GO:0005634;GO:0043565
HU01G02174	7.19334	WRKY75	PREDICTED: probable WRKY transcription factor 75 [Beta vulgaris subsp. vulgaris]	GO:0005634;GO:0043565;GO:0003700
HU05G01179	4.64028	NAC100	NAC domain-containing protein 92-like [Chenopodium quinoa]	GO:0003677;GO:0006355
HU06G01682	2.4629	JUB1	NAC transcription factor 21 [Haloxylon ammodendron]	GO:0003677;GO:0006355
HU05G01773	7.48364	MYB59	transcription factor MYB13-like [Chenopodium quinoa]	GO:0003700;GO:0005634;GO:0043565;GO:0006355
HU02G00513	7.85542	HHO3	PREDICTED: myb family transcription factor EFM [Beta vulgaris subsp. vulgaris]	GO:0005634;GO:0003677
HU11G00304	6.17245	BHLH41	putative transcription factor bHLH041 [Chenopodium quinoa]	GO:0046983;GO:0005634
HU02G02661	5.53184	BHLH81	transcription factor bHLH80-like isoform X1 [Brassica napus];transcription factor bHLH130-like [Cucurbita pepo subsp. pepo]	GO:0006357;GO:0005634;GO:0046983;GO:0000978;GO:0000981
HU08G01382	4.85173	BHLH149	PREDICTED: transcription factor bHLH149 [Beta vulgaris subsp. vulgaris]	GO:0046983;GO:0006355
HU10G01839	-2.49144	BHLH112	PREDICTED: transcription factor bHLH112 [Beta vulgaris subsp. vulgaris]	GO:0046983;GO:0005634;GO:0006357;GO:0000981;GO:0000978
HU08G01618	4.94857	BHLH94	PREDICTED: transcription factor bHLH94 [Beta vulgaris subsp. vulgaris]	GO:0005634;GO:0046983
