# Supplementary material for: Transcriptome Profiles Reveal Key Regulatory Networks during Single and Multifactorial Stresses Coupled with Melatonin Treatment in Pitaya (Selenicereus undatus L.)
Source: Int J Mol Sci. 2024 Aug 15;25(16):8901. doi: 10.3390/ijms25168901 (PMC11354645; doi:10.3390/ijms25168901)
Supplement: Supplementary file 1 [file ijms-25-08901-s001.zip › Supplementry file S12 .xlsx]

## Sheet: Sheet1
Modules	GO ID	GO_term	P-Value
	GO:0009765	photosynthesis, light harvesting	2.96864e-11
Red	GO:0009768	photosynthesis, light harvesting in photosystem I	2.35255e-11
	GO:0009522	photosystem I	6.00157e-10
	GO:0010287	plastoglobule	2.28436e-08
	GO:0090447	glycerol-3-phosphate 2-O-acyltransferase activity	3.1438e-06
	GO:0016168	chlorophyll binding	4.63497e-06
	GO:0031225	anchored component of membrane	7.63247e-06
	GO:0009733	response to auxin	1.05119e-05
	GO:0010143	cutin biosynthetic process	1.93049e-05
	GO:0009521	photosystem	2.80285e-05
	GO:0018298	protein-chromophore linkage	4.64571e-05
	GO:0009523	photosystem II	5.09353e-05
	GO:0019684	photosynthesis, light reaction	6.01664e-05
	GO:0045547	dehydrodolichyl diphosphate synthase activity	6.27658e-05
	GO:0071944	cell periphery	7.04053e-05
	GO:0009314	response to radiation	0.000100913
	GO:0002094	polyprenyltransferase activity	0.000123045
	GO:0009535	chloroplast thylakoid membrane	0.000147807
	GO:0016094	polyprenol biosynthetic process	0.000165207
	GO:0055035	plastid thylakoid membrane	0.000168146
Salmon	GO ID	GO_term	P-Value
	GO:0005576	extracellular region	2.84033e-05
	GO:0031225	anchored component of membrane	1.07749e-05
	GO:0016747	acyltransferase activity, transferring groups other than amino-acyl groups	1.96912e-05
	GO:0030570	pectate lyase activity	2.85347e-05
	GO:0019748	secondary metabolic process	6.14841e-05
	GO:0003824	catalytic activity	5.34912e-05
	GO:0016746	acyltransferase activity	5.85347e-05
	GO:0016837	carbon-oxygen lyase activity, acting on polysaccharides	7.14363e-05
	GO:0000272	polysaccharide catabolic process	0.00010536
	GO:0009698	phenylpropanoid metabolic process	0.000193641
	GO:0016052	carbohydrate catabolic process	0.000200486
	GO:0016491	oxidoreductase activity	0.000180069
	GO:0020037	heme binding	0.000173668
	GO:0045703	ketoreductase activity	0.000150379
	GO:0005618	cell wall	0.000246032
	GO:0030312	external encapsulating structure	0.000278465
	GO:0045490	pectin catabolic process	0.000346327
	GO:0005976	polysaccharide metabolic process	0.000411003
	GO:0071944	cell periphery	0.000417545
	GO:0046906	tetrapyrrole binding	0.000471331
Purple	GO ID	GO_term	P-Value
	GO:0006098	pentose-phosphate shunt	5.31524e-06
	GO:0006740	NADPH regeneration	7.94001e-06
	GO:0017057	6-phosphogluconolactonase activity	1.10468e-05
	GO:0006739	NADP metabolic process	5.11344e-05
	GO:0051156	glucose 6-phosphate metabolic process	4.49589e-05
	GO:0005615	extracellular space	0.00014069
	GO:0003824	catalytic activity	0.00012083
	GO:0009308	amine metabolic process	0.000204786
	GO:0043001	Golgi to plasma membrane protein transport	0.000641565
	GO:0061951	establishment of protein localization to plasma membrane	0.000641565
	GO:1901565	organonitrogen compound catabolic process	0.000648033
	GO:0098791	Golgi apparatus subcompartment	0.000582537
	GO:0004801	transaldolase activity	0.000641565
	GO:0016645	oxidoreductase activity, acting on the CH-NH group of donors	0.000419202
	GO:0051213	dioxygenase activity	0.000987118
	GO:0004708	MAP kinase kinase activity	0.00106191
	GO:0005777	peroxisome	0.00138415
	GO:0005802	trans-Golgi network	0.00124174
	GO:0042579	microbody	0.00138415
	GO:0042910	xenobiotic transmembrane transporter activity	0.00145022
Black	GO ID	GO_term	P-Value
	GO:0003700	DNA-binding transcription factor activity	1.26208e-13
	GO:0140110	transcription regulator activity	7.87888e-12
	GO:0003677	DNA binding	1.85884e-08
	GO:0043565	sequence-specific DNA binding	1.25057e-07
	GO:0004842	ubiquitin-protein transferase activity	4.19853e-07
	GO:0019787	ubiquitin-like protein transferase activity	6.78587e-07
	GO:0043531	ADP binding	1.57516e-05
	GO:0009819	drought recovery	5.33253e-05
	GO:0005615	extracellular space	0.000145512
	GO:0009415	response to water	0.000986719
	GO:0001101	response to acid chemical	0.00112106
	GO:0006569	tryptophan catabolic process	0.0019151
	GO:0019441	tryptophan catabolic process to kynurenine	0.0019151
	GO:0042436	indole-containing compound catabolic process	0.0019151
	GO:0046218	indolalkylamine catabolic process	0.0019151
	GO:0070189	kynurenine metabolic process	0.0019151
	GO:1901700	response to oxygen-containing compound	0.00135325
	GO:0006952	defense response	0.00354869
	GO:0009414	response to water deprivation	0.0051331
	GO:0051252	regulation of RNA metabolic process	0.00501038
Pink	GO ID	GO_term	P-Value
	GO:0034976	response to endoplasmic reticulum stress	1.05439e-06
	GO:0043168	anion binding	1.23892e-06
	GO:0036094	small molecule binding	2.83555e-06
	GO:0000166	nucleotide binding	5.58694e-06
	GO:1901265	nucleoside phosphate binding	5.58694e-06
	GO:0030968	endoplasmic reticulum unfolded protein response	9.98318e-06
	GO:1901698	response to nitrogen compound	1.08711e-05
	GO:0034663	endoplasmic reticulum chaperone complex	1.61769e-05
	GO:0010181	FMN binding	1.85526e-05
	GO:0032553	ribonucleotide binding	1.98775e-05
	GO:0097367	carbohydrate derivative binding	1.80723e-05
	GO:0004674	protein serine/threonine kinase activity	5.11763e-05
	GO:0006749	glutathione metabolic process	0.000155268
	GO:0016651	oxidoreductase activity, acting on NAD(P)H	0.000157754
	GO:0035639	purine ribonucleoside triphosphate binding	0.000159944
	GO:0010243	response to organonitrogen compound	0.000184558
	GO:0051179	localization	0.000239726
	GO:0017003	protein-heme linkage	0.000256557
	GO:0006810	transport	0.000288713
	GO:0016773	phosphotransferase activity, alcohol group as acceptor	0.000277155
Blue	GO ID	GO_term	P-Value
	GO:0005773	vacuole	3.20862e-13
	GO:0044248	cellular catabolic process	1.49816e-12
	GO:0009056	catabolic process	3.80703e-10
	GO:0006914	autophagy	1.28543e-09
	GO:0061919	process utilizing autophagic mechanism	1.28543e-09
	GO:0004842	ubiquitin-protein transferase activity	5.12443e-09
	GO:0019787	ubiquitin-like protein transferase activity	1.32923e-08
	GO:1901575	organic substance catabolic process	6.13584e-08
	GO:0044265	cellular macromolecule catabolic process	3.14396e-07
	GO:0005777	peroxisome	4.99629e-07
	GO:0042579	microbody	4.99629e-07
	GO:1901565	organonitrogen compound catabolic process	6.1606e-07
	GO:0016236	macroautophagy	9.41747e-07
	GO:0000813	ESCRT I complex	1.35865e-06
	GO:0005776	autophagosome	1.3386e-06
	GO:0061631	ubiquitin conjugating enzyme activity	1.85307e-06
	GO:0000045	autophagosome assembly	4.90313e-06
	GO:0006511	ubiquitin-dependent protein catabolic process	4.05216e-06
	GO:0006629	lipid metabolic process	3.91673e-06
	GO:0006971	hypotonic response	4.99624e-06
Yellow	GO ID	GO_term	P-Value
	GO:0005634	nucleus	4.20064e-18
	GO:0003723	RNA binding	5.08754e-17
	GO:0006396	RNA processing	3.14766e-16
	GO:0006397	mRNA processing	3.1526e-14
	GO:0010467	gene expression	3.50817e-14
	GO:0090304	nucleic acid metabolic process	1.33625e-13
	GO:0003676	nucleic acid binding	7.80444e-13
	GO:0016070	RNA metabolic process	4.47771e-12
	GO:0016071	mRNA metabolic process	5.12364e-12
	GO:0006139	nucleobase-containing compound metabolic process	7.8972e-11
	GO:0005730	nucleolus	9.96571e-11
	GO:0031981	nuclear lumen	1.0344e-10
	GO:0022613	ribonucleoprotein complex biogenesis	2.25878e-10
	GO:0005622	intracellular anatomical structure	2.85244e-10
	GO:0140513	nuclear protein-containing complex	3.53962e-10
	GO:0043170	macromolecule metabolic process	1.11603e-09
	GO:0071840	cellular component organization or biogenesis	2.55553e-09
	GO:0046483	heterocycle metabolic process	3.66233e-09
	GO:0008380	RNA splicing	4.73745e-09
	GO:1901363	heterocyclic compound binding	5.76545e-09
