# Supplementary material for: Transcriptome Profiles Reveal Key Regulatory Networks during Single and Multifactorial Stresses Coupled with Melatonin Treatment in Pitaya (Selenicereus undatus L.)
Source: Int J Mol Sci. 2024 Aug 15;25(16):8901. doi: 10.3390/ijms25168901 (PMC11354645; doi:10.3390/ijms25168901)
Supplement: Supplementary file 1 [file ijms-25-08901-s001.zip › supplementry file S13. .xlsx]

## Sheet: Sheet1
Modules	Pathway	Pvalue
Red	Photosynthesis - antenna proteins	1.326e-12
	Plant hormone signal transduction	3.27638e-05
	Steroid biosynthesis	0.000222343
	Phagosome	0.0148763
	Glycerolipid metabolism	0.0160876
	Glycerophospholipid metabolism	0.0137102
	Biosynthesis of unsaturated fatty acids	0.0211523
	Fatty acid biosynthesis	0.026815
	Cutin, suberine and wax biosynthesis	0.0461275
	Glycosphingolipid biosynthesis - ganglio series	0.0680968
	Terpenoid backbone biosynthesis	0.0681165
	Fatty acid elongation	0.0840231
	Glutathione metabolism	0.103387
	Protein processing in endoplasmic reticulum	0.136759
	Monobactam biosynthesis	0.131576
	Other glycan degradation	0.130269
	Pentose and glucuronate interconversions	0.148809
	Glycosphingolipid biosynthesis - globo and isoglobo series	0.161683
	Non-homologous end-joining	0.19075
	Glycosaminoglycan degradation	0.204905
Salmon	KEGG Pathway	P-Value
	Cutin, suberine and wax biosynthesis	1.51128e-07
	Biosynthesis of unsaturated fatty acids	9.47086e-07
	Fatty acid elongation	6.88362e-07
	Fatty acid degradation	0.000626109
	Indole alkaloid biosynthesis	0.00151479
	Tryptophan metabolism	0.00295818
	Betalain biosynthesis	0.00285205
	Phenylpropanoid biosynthesis	0.0114707
	Pentose and glucuronate interconversions	0.0106823
	Isoquinoline alkaloid biosynthesis	0.015084
	Nitrogen metabolism	0.018529
	Phenylalanine metabolism	0.0242514
	Pantothenate and CoA biosynthesis	0.0273498
	Tyrosine metabolism	0.0437126
	C5-Branched dibasic acid metabolism	0.0421785
	Pyruvate metabolism	0.0467168
	Fatty acid biosynthesis	0.0475939
	Flavone and flavonol biosynthesis	0.0524463
	Glycosaminoglycan degradation	0.067645
	Pyrimidine metabolism	0.0657543
Purple	KEGG Pathway	P-Value
	Pentose phosphate pathway	0.000651223
	Arginine and proline metabolism	0.00711022
	MAPK signaling pathway - plant	0.0386546
	Plant hormone signal transduction	0.0340985
	Butanoate metabolism	0.0323242
	Amino sugar and nucleotide sugar metabolism	0.0480031
	Folate biosynthesis	0.0584168
	Taurine and hypotaurine metabolism	0.0839809
	Zeatin biosynthesis	0.0765714
	Peroxisome	0.113904
	Proteasome	0.228965
	Alanine, aspartate and glutamate metabolism	0.165651
	Cysteine and methionine metabolism	0.216103
	Lysine biosynthesis	0.123307
	Valine, leucine and isoleucine biosynthesis	0.179175
	Valine, leucine and isoleucine degradation	0.169519
	Fructose and mannose metabolism	0.224943
	Oxidative phosphorylation	0.221399
	Arachidonic acid metabolism	0.197001
	Fatty acid degradation	0.189074
Black	KEGG Pathway	P-Value
	MAPK signaling pathway - plant	0.000238688
	Plant hormone signal transduction	0.00029731
	Plant-pathogen interaction	0.00014216
	Cysteine and methionine metabolism	0.0457087
	Flavone and flavonol biosynthesis	0.0877454
	Amino sugar and nucleotide sugar metabolism	0.0841134
	Linoleic acid metabolism	0.128711
	Ascorbate and aldarate metabolism	0.188809
	Biotin metabolism	0.167853
	Phosphatidylinositol signaling system	0.232289
	Carbon fixation in photosynthetic organisms	0.228915
	Protein processing in endoplasmic reticulum	0.370881
	RNA degradation	0.418533
	Basal transcription factors	0.439993
	Phenylalanine, tyrosine and tryptophan biosynthesis	0.429564
	Pentose phosphate pathway	0.445137
	Sulfur metabolism	0.281764
	N-Glycan biosynthesis	0.460288
	Fatty acid biosynthesis	0.450234
	Fatty acid elongation	0.418943
Pink	KEGG Pathway	P-Value
	Glutathione metabolism	5.21441e-05
	Plant-pathogen interaction	0.00027273
	Peroxisome	0.0022393
	Protein processing in endoplasmic reticulum	0.00447586
	Arginine biosynthesis	0.00720886
	Phagosome	0.0122956
	Protein export	0.0118172
	Fatty acid biosynthesis	0.0234189
	alpha-Linolenic acid metabolism	0.0401682
	Arachidonic acid metabolism	0.0435466
	Alanine, aspartate and glutamate metabolism	0.102128
	Monobactam biosynthesis	0.12646
	Amino sugar and nucleotide sugar metabolism	0.084019
	Citrate cycle (TCA cycle)	0.0987122
	Sulfur metabolism	0.12161
	Fatty acid degradation	0.123568
	Nicotinate and nicotinamide metabolism	0.127204
	Nitrogen metabolism	0.138568
	ABC transporters	0.156002
	Neomycin, kanamycin and gentamicin biosynthesis	0.169664
Blue	KEGG Pathway	P-Value
	Autophagy - other	1.95628e-10
	Valine, leucine and isoleucine degradation	1.78628e-06
	Inositol phosphate metabolism	0.000515938
	Pantothenate and CoA biosynthesis	0.000762274
	Ubiquitin mediated proteolysis	0.00235845
	Sphingolipid metabolism	0.00234914
	Caffeine metabolism	0.00275279
	beta-Alanine metabolism	0.00341857
	Ether lipid metabolism	0.00902446
	Glycerophospholipid metabolism	0.00917356
	Butanoate metabolism	0.0103085
	Ascorbate and aldarate metabolism	0.0155273
	Glycosphingolipid biosynthesis - ganglio series	0.0153864
	Fatty acid degradation	0.0138212
	alpha-Linolenic acid metabolism	0.0191111
	Arginine and proline metabolism	0.0297011
	SNARE interactions in vesicular transport	0.0398431
	Glycerolipid metabolism	0.041162
	Glyoxylate and dicarboxylate metabolism	0.0435431
	Tropane, piperidine and pyridine alkaloid biosynthesis	0.0471047
Yellow	KEGG Pathway	P-Value
	Spliceosome	2.06417e-05
	Ribosome biogenesis in eukaryotes	4.01077e-05
	Nucleocytoplasmic transport	0.00018454
	mRNA surveillance pathway	0.000311386
	Glycosylphosphatidylinositol (GPI)-anchor biosynthesis	0.00386064
	C5-Branched dibasic acid metabolism	0.0216005
	RNA degradation	0.0415974
	RNA polymerase	0.0520815
	Aminoacyl-tRNA biosynthesis	0.0553983
	Other types of O-glycan biosynthesis	0.0625116
	Valine, leucine and isoleucine biosynthesis	0.0973777
	ABC transporters	0.126198
	Homologous recombination	0.186169
	Mismatch repair	0.182617
	Nucleotide excision repair	0.17438
	Various types of N-glycan biosynthesis	0.212965
	Autophagy - other	0.363534
	Endocytosis	0.712018
	Peroxisome	0.832469
	Phagosome	0.854226
