# Supplementary material for: Transcriptome Profiles Reveal Key Regulatory Networks during Single and Multifactorial Stresses Coupled with Melatonin Treatment in Pitaya (Selenicereus undatus L.)
Source: Int J Mol Sci. 2024 Aug 15;25(16):8901. doi: 10.3390/ijms25168901 (PMC11354645; doi:10.3390/ijms25168901)
Supplement: Supplementary file 1 [file ijms-25-08901-s001.zip › Supplementry file S4.xlsx]

## Sheet: Лист1
Supplementary table 4 Protein kinases-related genes that were differentially expressed in response to drought treatment
Gene id	Gene name	Description	Log2 fold change(M/CK)	Log2 fold change(S/CK)	Log2 fold change(D/CK)	Log2 fold change(Cd/CK)	Log2 fold change(CdD/CK)	Log2 fold change(CdS/CK)	Log2 fold change(CdDM/CdD)	Log2 fold change(CdSM/CdS)	Log2 fold change(CdSD/CdDSM)
GeneID	Gene_name	NR_annotation		logFC
HU07G00085	PYL9	PREDICTED: abscisic acid receptor PYL9 [Beta vulgaris subsp. vulgaris];hypothetical protein EJD97_013973 [Solanum chilense]		2.31904
HU04G00678	CYP707A2	abscisic acid 8&apos;-hydroxylase 1-like [Chenopodium quinoa]		3.71795
HU05G00147	CYP707A2	abscisic acid 8&apos;-hydroxylase 1-like [Chenopodium quinoa]		3.79519
HU07G00094	PYL9	PREDICTED: abscisic acid receptor PYL9 [Beta vulgaris subsp. vulgaris]		2.12782
GeneID	Gene_name	NR_annotation		logFC
HU01G02696	AUX22D	auxin-induced protein 22D [Spinacia oleracea]		2.10729
HU01G00208	-	auxin-responsive protein SAUR21-like [Spinacia oleracea]		9.03947
HU03G00209	SAUR19	PREDICTED: auxin-responsive protein SAUR21 [Beta vulgaris subsp. vulgaris]		7.20581
HU03G01065	AUX22D	auxin-induced protein 22D-like [Spinacia oleracea]		6.41247
HU11G01654	ARF18	PREDICTED: auxin response factor 18 [Beta vulgaris subsp. vulgaris]		3.07632
HU01G00222	SAUR50	auxin-responsive protein SAUR50-like [Durio zibethinus]		6.91968
HU03G01066	IAA4	PREDICTED: auxin-responsive protein IAA4 [Beta vulgaris subsp. vulgaris]		7.19974
HU03G02400	GER3	auxin-binding protein ABP19a-like [Pistacia vera]		6.01632
HU03G00255	-	auxin-induced protein 6B-like [Quercus lobata]		7.54175
HU04G01929	AUX22D	auxin-induced protein 22D-like [Chenopodium quinoa]		3.63121
HU01G00719	AUX22	auxin-induced protein 22A-like [Spinacia oleracea]		2.42188
HU03G02449	ARF19	PREDICTED: auxin response factor 7 isoform X1 [Beta vulgaris subsp. vulgaris];PREDICTED: auxin response factor 7 isoform X2 [Beta vulgaris subsp. vulgaris]		2.62517
HU06G01751	SAUR72	PREDICTED: auxin-responsive protein SAUR71 [Beta vulgaris subsp. vulgaris]		2.36835
HU06G01453	AFB2	PREDICTED: protein AUXIN SIGNALING F-BOX 2 [Beta vulgaris subsp. vulgaris]		1.6211
novel.208	SAUR19	auxin-responsive protein SAUR21-like [Chenopodium quinoa]		4.62432
HU06G01734	SAUR72	PREDICTED: auxin-responsive protein SAUR71 [Beta vulgaris subsp. vulgaris]		2.36835
GeneID	Gene_name	NR_annotation		logFC
HU08G00124	At1g20050	probable 3-beta-hydroxysteroid-Delta(8),Delta(7)-isomerase [Quercus suber];probable 3-beta-hydroxysteroid-Delta(8),Delta(7)-isomerase [Chenopodium quinoa]		1.31529
HU10G01832	SCP2	hydroxysteroid dehydrogenase-like protein 2 [Cinnamomum micranthum f. kanehirae];PREDICTED: non-specific lipid-transfer protein-like 1 [Beta vulgaris subsp. vulgaris]		1.86298
HU06G02234	CYC2	PREDICTED: 3-oxo-Delta(4,5)-steroid 5-beta-reductase-like [Beta vulgaris subsp. vulgaris]		4.76797
GeneID	Gene_name	NR_annotation		logFC
HU09G01064	LOG7	cytokinin riboside 5&apos;-monophosphate phosphoribohydrolase LOG7-like [Chenopodium quinoa]		2.31542
GeneID	Gene_name	NR_annotation		logFC
HU09G01420	DREB3	ethylene-responsive transcription factor TINY-like [Chenopodium quinoa]		5.25459
HU11G00557	AIL5	AP2-like ethylene-responsive transcription factor AIL5 [Spinacia oleracea]		5.20927
HU07G00222	CMBL	PREDICTED: carboxymethylenebutenolidase homolog [Beta vulgaris subsp. vulgaris]		2.53242
HU08G00532	SHN3	PREDICTED: ethylene-responsive transcription factor WIN1 [Beta vulgaris subsp. vulgaris]		3.85536
HU11G01475	ERF012	PREDICTED: ethylene-responsive transcription factor ERF014 [Theobroma cacao]		4.01032
GeneID	Gene_name	NR_annotation		logFC
HU06G00023	BSMT3	salicylate carboxymethyltransferase-like [Cucurbita moschata]		2.89999
HU01G00362	PNAE	PREDICTED: salicylic acid-binding protein 2 [Beta vulgaris subsp. vulgaris]		3.54483
HU06G00021	BSMT1	salicylate carboxymethyltransferase-like [Cucurbita moschata];hypothetical protein F0562_003730 [Nyssa sinensis]		2.1409
All data are shown log2 Ratio, and positive and negative values of Log2 Ratio are either up- or down-regulated genes in the four pair-comparisons. No significant fold changes are indicated as “/”

## Sheet: M vs CK
Supplementary table 4 Protein kinases-related genes that were differentially expressed in response to melatonin vs control treatment
Gene id	Gene name	Description	Log2 fold change(M/CK)
HU05G00147	CYP707A2	abscisic acid 8&apos;-hydroxylase 1-like [Chenopodium quinoa]	1.35066
HU06G01804	SP2	acidic endochitinase SP2-like [Chenopodium quinoa]	4.74848
HU09G00019	SE2	PREDICTED: acidic endochitinase SE2 [Beta vulgaris subsp. vulgaris]	11.0376
HU03G00390	AAP2	hypothetical protein F0562_020449 [Nyssa sinensis];PREDICTED: amino acid permease 3 [Vitis vinifera]	1.70826
HU09G00018	SE2	PREDICTED: acidic endochitinase SE2 [Beta vulgaris subsp. vulgaris]	4.35337
HU02G01791	COMT1	caffeic acid 3-O-methyltransferase-like [Spinacia oleracea]	3.32791
HU01G00269	PAP2	PREDICTED: purple acid phosphatase 2 [Beta vulgaris subsp. vulgaris]	1.98808
HU02G01789	COMT1	caffeic acid 3-O-methyltransferase-like [Spinacia oleracea]	1.53242
HU01G02797	COMT1	caffeic acid 3-O-methyltransferase-like [Chenopodium quinoa]	3.23117
HU09G00002	COMT1	caffeic acid 3-O-methyltransferase-like [Chenopodium quinoa]	4.40341
HU03G02709	APS1	acid phosphatase 1-like [Spinacia oleracea]	1.07885
HU08G00431	AAP7	probable amino acid permease 7 [Spinacia oleracea]	3.50403
HU05G02047	TCM_000336	PREDICTED: salicylate carboxymethyltransferase [Beta vulgaris subsp. vulgaris]	1.21827
HU07G00614	SAUR71	auxin-responsive protein SAUR71-like [Chenopodium quinoa]	3.66858
HU07G00613	SAUR41	auxin-responsive protein SAUR71-like [Chenopodium quinoa]	2.90208
HU06G01734	SAUR72	PREDICTED: auxin-responsive protein SAUR71 [Beta vulgaris subsp. vulgaris]	2.41934
HU06G01751	SAUR72	PREDICTED: auxin-responsive protein SAUR71 [Beta vulgaris subsp. vulgaris]	2.41934
HU02G03027	CKX7	cytokinin dehydrogenase 7-like [Chenopodium quinoa]	1.20725
HU09G01358	ABR1	ethylene-responsive transcription factor ERF113-like [Chenopodium quinoa]	4.77169
HU11G00732	At1g16060	AP2-like ethylene-responsive transcription factor At1g79700 [Chenopodium quinoa]	1.61826
HU02G02837	ABR1	ethylene-responsive transcription factor ERF110-like [Chenopodium quinoa]	3.93954
HU03G00380	LAX2	auxin transporter-like protein 2 [Chenopodium quinoa]	-2.35692
HU04G01314	HIPP07	heavy metal-associated isoprenylated plant protein 7-like [Chenopodium quinoa]	-2.17542
HU02G00850	-	hypothetical protein BVRB_7g166820 [Beta vulgaris subsp. vulgaris]	-2.0154
HU05G00240	TRN2	PREDICTED: protein TORNADO 2 [Beta vulgaris subsp. vulgaris]	-1.42254
HU07G01170	-	L-ascorbate oxidase homolog [Chenopodium quinoa];hypothetical protein SOVF_097460 [Spinacia oleracea]	-1.29511
novel.12319	-	uncharacterized protein LOC110696272 isoform X2 [Chenopodium quinoa]	-3.10491
novel.4905	-	-	-1.94393
HU05G02236	At2g23790	PREDICTED: calcium uniporter protein 2, mitochondrial isoform X2 [Beta vulgaris subsp. vulgaris];PREDICTED: calcium uniporter protein 2, mitochondrial isoform X1 [Beta vulgaris subsp. vulgaris]	-2.31115
HU11G02005	atpA	ATP synthase CF1 alpha subunit [Hylocereus undatus]	-1.39092
HU01G01795	FPS1	farnesyl pyrophosphate synthase 1-like isoform X2 [Chenopodium quinoa]	-2.27603
HU11G01813	Trank1	PREDICTED: uncharacterized protein LOC104888712 [Beta vulgaris subsp. vulgaris]	-1.28513
HU09G00306	BGAL1	PREDICTED: beta-galactosidase 1 [Beta vulgaris subsp. vulgaris]	-1.9263
novel.5864	ufaA1	uncharacterized protein LOC110788065 [Spinacia oleracea]	-2.64587
HU09G00287	-	PREDICTED: alcohol-forming fatty acyl-CoA reductase [Beta vulgaris subsp. vulgaris]	-1.31968
HU01G01130	PP2B12	putative F-box protein PP2-B12 [Spinacia oleracea]	-6.69933
HU03G00018	LYM2	lysM domain-containing GPI-anchored protein 2 [Spinacia oleracea]	-3.32954
HU03G00331	TMK1	receptor protein kinase TMK1-like [Chenopodium quinoa];LOW QUALITY PROTEIN: receptor protein kinase TMK1-like [Chenopodium quinoa]	-1.73741
HU05G01706	GAT1_2.1	putative glutamine amidotransferase GAT1_2.1 [Citrus clementina]	-1.86312
HU04G01482	RPA1B	PREDICTED: replication protein A 70 kDa DNA-binding subunit B [Beta vulgaris subsp. vulgaris]	-1.53509
HU05G01007	-	muscle M-line assembly protein unc-89-like isoform X2 [Spinacia oleracea];hypothetical protein SOVF_072490 [Spinacia oleracea]	-1.82915
HU02G01959	INV*DC4	acid beta-fructofuranosidase-like [Chenopodium quinoa]	-1.94296
HU01G01922	VAL2	PREDICTED: B3 domain-containing protein Os07g0563300 isoform X3 [Vitis vinifera];PREDICTED: B3 domain-containing protein Os07g0563300-like isoform X2 [Daucus carota subsp. sativus]	-1.72764
HU06G00160	MCA1	PREDICTED: protein MID1-COMPLEMENTING ACTIVITY 1 isoform X2 [Beta vulgaris subsp. vulgaris]	-1.68816
HU10G00973	F8H	hypothetical protein F8388_020748 [Cannabis sativa]	-2.18932
HU07G00110	APF2	PREDICTED: aspartyl protease family protein 2 [Beta vulgaris subsp. vulgaris]	-1.44082
HU06G00788	MET1	PREDICTED: uncharacterized protein LOC18589530 [Theobroma cacao]	-1.62511
HU01G00046	TLP1	PREDICTED: thaumatin-like protein 1 [Beta vulgaris subsp. vulgaris]	-2.33559
HU05G01334	MES17	alpha/Beta hydrolase fold protein [Artemisia annua];PREDICTED: methylesterase 17 [Beta vulgaris subsp. vulgaris];hypothetical protein BVRB_2g038720 [Beta vulgaris subsp. vulgaris]	-1.55774
HU04G01852	-	hypothetical protein BVRB_5g121590 [Beta vulgaris subsp. vulgaris]	-1.52662
novel.7305	-	hypothetical protein MA16_Dca028043 [Dendrobium catenatum]	-5.33439
HU01G02211	SWEET14	bidirectional sugar transporter SWEET12-like [Chenopodium quinoa]	-1.09014
HU03G00685	IAA27	PREDICTED: auxin-responsive protein IAA27-like [Beta vulgaris subsp. vulgaris]	-1.41479
HU05G01121	ABCG32	PREDICTED: ABC transporter G family member 32 isoform X1 [Beta vulgaris subsp. vulgaris];PREDICTED: ABC transporter G family member 32 isoform X2 [Beta vulgaris subsp. vulgaris]	-1.54266
HU11G00010	DTC	PREDICTED: mitochondrial dicarboxylate/tricarboxylate transporter DTC [Beta vulgaris subsp. vulgaris];mitochondrial dicarboxylate/tricarboxylate transporter DTC-like [Chenopodium quinoa]	-1.01116
HU01G01536	PFP-ALPHA	PREDICTED: pyrophosphate--fructose 6-phosphate 1-phosphotransferase subunit alpha [Beta vulgaris subsp. vulgaris]	-1.50035
HU10G00075	At1g67480	hypothetical protein F0562_033167 [Nyssa sinensis]	-1.07446
HU02G02071	-	uncharacterized protein PFB0145c-like [Chenopodium quinoa]	-1.25931
HU09G01896	FPGS2	PREDICTED: folylpolyglutamate synthase isoform X2 [Beta vulgaris subsp. vulgaris];folylpolyglutamate synthase isoform X1 [Spinacia oleracea];PREDICTED: folylpolyglutamate synthase isoform X3 [Beta vulgaris subsp. vulgaris];PREDICTED: folylpolyglutamate synthase isoform X1 [Beta vulgaris subsp. vulgaris]	-1.05831
HU06G00619	At5g57670	PREDICTED: serine/threonine-protein kinase CDL1 [Beta vulgaris subsp. vulgaris]	-1.30808
HU11G01196	At4g08330	uncharacterized protein At4g08330, chloroplastic-like [Chenopodium quinoa]	-1.27151
HU06G00902	AVT6C	PREDICTED: probable sodium-coupled neutral amino acid transporter 6 [Beta vulgaris subsp. vulgaris];putative pre-mRNA-processing factor 6-like [Capsicum annuum];amino acid transporter AVT6C-like [Chenopodium quinoa]	-1.19232
HU05G00584	HTH	PREDICTED: protein HOTHEAD isoform X2 [Beta vulgaris subsp. vulgaris]	-1.07625
novel.16664	-	uncharacterized protein LOC110691367 [Chenopodium quinoa]	-1.38479
HU03G01662	UNC	PREDICTED: serine/threonine-protein kinase UCNL [Beta vulgaris subsp. vulgaris]	-1.67183
HU11G00277	atpA	ATP synthase CF1 alpha subunit [Hylocereus undatus]	-1.13007
novel.9552	ROPGEF14	rop guanine nucleotide exchange factor 14-like [Chenopodium quinoa]	-1.05602
HU01G01933	GCR2	lanC-like protein GCR2 [Chenopodium quinoa]	-1.77804
novel.8297	-	-	-6.56445
HU03G01982	EXPB3	expansin-B3-like [Chenopodium quinoa]	-1.50815
novel.813	-	-	-1.93213
HU03G00816	GAD	PREDICTED: glutamate decarboxylase [Beta vulgaris subsp. vulgaris]	-1.09376
HU05G00358	EXLB1	PREDICTED: expansin-like B1 [Beta vulgaris subsp. vulgaris]	-2.11479
HU11G00449	SULTR3;5	probable sulfate transporter 3.5 [Chenopodium quinoa]	-2.59648
HU10G00019	COL15	zinc finger protein CONSTANS-LIKE 15-like [Chenopodium quinoa]	-1.63006
novel.15040	-	-	-1.46643
HU09G01571	PAP8	PREDICTED: probable plastid-lipid-associated protein 8, chloroplastic [Beta vulgaris subsp. vulgaris];unnamed protein product [Cuscuta campestris]	-1.17136
HU03G02482	atpA	ATP synthase CF1 alpha subunit [Hylocereus undatus]	-1.40414
HU08G02228	TBL38	PREDICTED: protein trichome birefringence-like 37 [Beta vulgaris subsp. vulgaris]	-1.06821
HU10G00298	GSTU17	glutathione S-transferase U17-like [Chenopodium quinoa]	-1.85036
HU07G01596	At3g07010	probable pectate lyase 8 [Chenopodium quinoa]	-1.49298
HU06G01392	-	hypothetical protein BVRB_6g151870 isoform B [Beta vulgaris subsp. vulgaris]	-1.0066
HU05G00923	SGRL	protein STAY-GREEN LIKE, chloroplastic-like [Chenopodium quinoa];PREDICTED: protein STAY-GREEN LIKE, chloroplastic [Beta vulgaris subsp. vulgaris];protein STAY-GREEN LIKE, chloroplastic [Spinacia oleracea]	-2.42888
HU03G02031	MIP1A	PREDICTED: zinc finger protein CONSTANS-LIKE 4-like [Populus euphratica]	-1.48052
HU05G02102	At4g36180	Putative LRR receptor-like serine/threonine-protein kinase [Glycine soja]	-1.91177
novel.3636	-	hypothetical protein Acr_00g0037550 [Actinidia rufa]	-1.10137
HU02G01742	CA2	beta-carotene hydroxylase 2, chloroplastic-like [Chenopodium quinoa]	-1.28934
HU05G01506	-	hypothetical protein BVRB_2g024470 [Beta vulgaris subsp. vulgaris]	-1.46893
novel.22403	-	-	-7.53709
HU05G00011	At2g25060	PREDICTED: mavicyanin [Beta vulgaris subsp. vulgaris]	-1.68957
HU10G01742	STN7	serine/threonine-protein kinase STN7, chloroplastic-like [Chenopodium quinoa];serine/threonine-protein kinase STN7, chloroplastic-like [Chenopodium quinoa]	-1.05032
HU10G00598	NPF3.1	PREDICTED: protein NRT1/ PTR FAMILY 3.1 [Beta vulgaris subsp. vulgaris]	-3.19177
HU07G00128	At2g46620	LOW QUALITY PROTEIN: AAA-ATPase At2g46620-like [Chenopodium quinoa]	-1.09857
HU03G02835	LRX4	leucine-rich repeat extensin-like protein 3 [Chenopodium quinoa]	-2.67171
HU01G01869	-	probable sesquiterpene synthase [Chenopodium quinoa]	-1.58325
HU08G01495	HIPP36	heavy metal-associated isoprenylated plant protein 36-like [Chenopodium quinoa]	-1.89758
novel.8652	-	unnamed protein product [Cuscuta campestris]	-3.02783
HU07G02067	PSAO	photosystem I subunit O-like [Chenopodium quinoa]	-1.0794
HU02G03379	-	uncharacterized protein LOC115686169 [Syzygium oleosum]	-3.3061
novel.16872	-	uncharacterized protein LOC8057629 isoform X1 [Sorghum bicolor]	-5.78411
HU11G00644	-	hypothetical protein CISIN_1g012903mg [Citrus sinensis];PREDICTED: uncharacterized protein LOC104887287 [Beta vulgaris subsp. vulgaris];uncharacterized protein LOC110735066 [Chenopodium quinoa]	-2.05352
novel.14894	CALS5	callose synthase 5-like isoform X2 [Chenopodium quinoa];PREDICTED: callose synthase 5 [Beta vulgaris subsp. vulgaris]	-2.30817
novel.22539	-	uncharacterized protein LOC110778641 [Spinacia oleracea]	-1.29408
HU01G01868	EXLA2	PREDICTED: expansin-like A1 [Beta vulgaris subsp. vulgaris]	-1.95787
HU05G01740	PARA	PREDICTED: probable glutathione S-transferase parA [Prunus mume]	-1.92066
HU06G01038	AED3	PREDICTED: aspartyl protease AED3 [Beta vulgaris subsp. vulgaris]	-2.0559
HU09G01724	Os03g0802700	DEAD-box ATP-dependent RNA helicase 27-like [Chenopodium quinoa]	-3.59332
novel.7842	-	-	-8.85167
HU09G01830	PGIP1	polygalacturonase inhibitor 1-like [Chenopodium quinoa]	-1.22326
novel.13329	LYK4	PREDICTED: lysM domain receptor-like kinase 4 [Beta vulgaris subsp. vulgaris]	-1.49163
HU06G01193	At5g15350	lamin-like protein [Chenopodium quinoa]	-1.04069
HU04G00814	GSTU8	hypothetical protein COLO4_14686 [Corchorus olitorius]	-1.25544
HU07G00502	CYP76AD1	hypothetical protein BVRB_1g019610 [Beta vulgaris subsp. vulgaris];PREDICTED: cytochrome P450 76AD1-like [Beta vulgaris subsp. vulgaris]	-1.55999
HU09G02015	At1g60690	PREDICTED: probable aldo-keto reductase 5 [Beta vulgaris subsp. vulgaris];hypothetical protein SOVF_026230 [Spinacia oleracea];PREDICTED: probable aldo-keto reductase 4 [Vitis vinifera]	-1.23287
novel.9541	-	-	-2.64743
HU05G00316	EXLB1	expansin-like B1 [Spinacia oleracea];expansin-like B1 [Chenopodium quinoa];PREDICTED: expansin-like B1 [Nelumbo nucifera]	-1.86743
HU09G01322	PERK1	proline-rich receptor-like protein kinase PERK15 [Chenopodium quinoa];PREDICTED: proline-rich receptor-like protein kinase PERK15 [Beta vulgaris subsp. vulgaris]	-1.83655
HU05G01281	AGD11	hypothetical protein BVRB_2g041410 [Beta vulgaris subsp. vulgaris]	-1.40398
HU01G00903	At4g22758	PREDICTED: uncharacterized protein At4g22758 [Beta vulgaris subsp. vulgaris]	-1.40685
HU07G01704	PUB9	PREDICTED: U-box domain-containing protein 9 [Beta vulgaris subsp. vulgaris]	-1.2727
novel.7256	-	-	-2.12078
HU11G00895	TPRP-F1	36.4 kDa proline-rich protein-like [Camellia sinensis]	-2.96909
HU08G02022	PIN1C	PREDICTED: probable auxin efflux carrier component 1c [Beta vulgaris subsp. vulgaris]	-1.98559
HU01G02136	-	-	-1.2126
HU02G02990	GRXC6	glutaredoxin-C6-like [Chenopodium quinoa]	-1.33306
HU09G01937	MAP70.2	microtubule-associated protein 70-2-like [Chenopodium quinoa]	-1.38629
HU02G02729	-	PREDICTED: uncharacterized protein LOC104895726 isoform X2 [Beta vulgaris subsp. vulgaris]	-1.19552
HU04G01294	NPC6	hypothetical protein BVRB_5g124530 [Beta vulgaris subsp. vulgaris];PREDICTED: non-specific phospholipase C6 [Beta vulgaris subsp. vulgaris]	-1.43354
novel.12787	-	-	-1.05201
HU07G00579	cnot1	CCR4-NOT transcription complex subunit 1-like isoform X4 [Chenopodium quinoa];CCR4-NOT transcription complex subunit 1 isoform X1 [Senna tora]	-3.19134
HU03G00701	ATHB-15	homeobox-leucine zipper protein ATHB-15 [Spinacia oleracea]	-1.22184
novel.11593	-	uncharacterized protein LOC110109143 isoform X3 [Dendrobium catenatum]	-4.0717
HU08G00411	KIN14F	PREDICTED: kinesin-like protein KIN-14F [Beta vulgaris subsp. vulgaris]	-1.44813
HU02G02521	At4g16563	probable aspartyl protease At4g16563 [Spinacia oleracea]	-1.69334
HU04G00213	KIN14J	kinesin-like protein KIN-14J [Spinacia oleracea]	-1.43061
HU11G00737	At4g30520	probable LRR receptor-like serine/threonine-protein kinase At4g30520 isoform X2 [Spinacia oleracea];PREDICTED: probable LRR receptor-like serine/threonine-protein kinase At2g23950 isoform X1 [Beta vulgaris subsp. vulgaris]	-1.09954
HU02G01153	CHLH	magnesium-chelatase subunit ChlH, chloroplastic-like [Chenopodium quinoa]	-1.70075
HU05G01236	GLCAT14A	beta-glucuronosyltransferase GlcAT14A-like isoform X1 [Senna tora]	-1.22506
HU08G01569	PER47	peroxidase 47-like [Chenopodium quinoa]	-2.53472
novel.26687	-	-	-1.68025
HU08G02225	At5g45910	hypothetical protein F0562_013871 [Nyssa sinensis]	-1.59293
HU09G00198	-	hypothetical protein BVRB_7g171420 [Beta vulgaris subsp. vulgaris]	-1.65543
HU09G00518	MIEL1	PREDICTED: E3 ubiquitin-protein ligase MIEL1 isoform X1 [Beta vulgaris subsp. vulgaris]	-1.10142
novel.13955	-	-	-1.97363
novel.11731	ZRK7	hypothetical protein MANES_06G006900 [Manihot esculenta]	-1.39587
novel.10366	-	polyprotein-like [Solanum chilense]	-3.90841
HU07G02310	SOK5	protein UPSTREAM OF FLC isoform X1 [Vitis riparia];protein UPSTREAM OF FLC [Spinacia oleracea]	-1.46881
HU03G01665	DRT100	DNA damage-repair/toleration protein DRT100-like [Chenopodium quinoa]	-2.38381
HU09G01831	PGIP1	unnamed protein product [Cuscuta campestris]	-1.4531
HU03G00207	SAUR21	auxin-responsive protein SAUR21-like [Vitis riparia]	-3.2325
novel.16851	RE1	retroelement pol polyprotein-like [Trifolium pratense]	-1.99818
novel.1397	-	-	-8.18636
HU04G01931	At4g02580	NADH dehydrogenase [ubiquinone] flavoprotein 2, mitochondrial [Durio zibethinus]	-1.12848
HU02G00733	A6	PREDICTED: probable glucan endo-1,3-beta-glucosidase A6 [Beta vulgaris subsp. vulgaris]	-1.74091
HU09G00135	WSD11	PREDICTED: O-acyltransferase WSD1-like isoform X1 [Beta vulgaris subsp. vulgaris];hypothetical protein SOVF_081870 [Spinacia oleracea]	-1.81634
HU01G01905	LHCB3	PREDICTED: chlorophyll a-b binding protein 13, chloroplastic [Gossypium arboreum]	-2.84964
novel.16700	-	-	-1.24148
HU05G01349	EXPA10	EXP1 [Phytolacca acinosa]	-1.2982
HU09G01540	ERECTA	LRR receptor-like serine/threonine-protein kinase ERECTA [Chenopodium quinoa]	-2.93864
HU06G00170	ELI3	probable mannitol dehydrogenase [Chenopodium quinoa];PREDICTED: probable mannitol dehydrogenase [Beta vulgaris subsp. vulgaris]	-3.07079
HU07G01998	PSAK	photosystem I reaction center subunit psaK, chloroplastic [Vitis riparia]	-1.26023
HU03G02831	NAKR2	heavy metal-associated isoprenylated plant protein 35 [Spinacia oleracea];heavy metal-associated isoprenylated plant protein 35-like [Chenopodium quinoa]	-4.47342
HU06G02012	-	mavicyanin-like [Chenopodium quinoa]	-1.68804
HU11G01935	UNE10	hypothetical protein BVRB_1g018470 isoform A [Beta vulgaris subsp. vulgaris]	-1.37713
HU05G01590	CIA2	protein CHLOROPLAST IMPORT APPARATUS 2-like isoform X2 [Spinacia oleracea];protein CHLOROPLAST IMPORT APPARATUS 2-like isoform X3 [Spinacia oleracea]	-7.28657
novel.1038	-	-	-2.07518
HU05G01671	KCS5	3-ketoacyl-CoA synthase 5-like [Chenopodium quinoa]	-2.01654
HU08G02264	-	uncharacterized protein CEY00_Acc20712 [Actinidia chinensis var. chinensis]	-1.26915
novel.2921	-	hypothetical protein POPTR_005G048250 [Populus trichocarpa]	-1.31925
novel.24350	HAT	zinc finger BED domain-containing protein RICESLEEPER 2-like [Spinacia oleracea]	-2.78657
novel.23057	-	-	-2.84091
HU02G01370	NLP4	PREDICTED: protein NLP4 [Beta vulgaris subsp. vulgaris]	-1.16411
HU06G00782	ANN2	PREDICTED: annexin D2 [Beta vulgaris subsp. vulgaris]	-1.05052
HU06G00958	EDR4	protein ENHANCED DISEASE RESISTANCE 4-like isoform X2 [Chenopodium quinoa]	-1.92269
HU07G01487	KIN14I	kinesin-like protein KIN-14I [Chenopodium quinoa]	-1.7324
HU01G02049	PIN1C	PREDICTED: probable auxin efflux carrier component 1c [Beta vulgaris subsp. vulgaris]	-1.82908
HU06G02604	SIGE	RNA polymerase sigma factor sigE, chloroplastic/mitochondrial-like [Chenopodium quinoa]	-1.38747
HU10G01239	GDI1	rho GDP-dissociation inhibitor 1-like isoform X2 [Chenopodium quinoa]	-1.56449
HU09G00103	WDR44	PREDICTED: uncharacterized protein LOC104888203 [Beta vulgaris subsp. vulgaris]	-1.24193
HU05G02275	BAM1	leucine-rich repeat receptor-like serine/threonine-protein kinase BAM1 [Chenopodium quinoa]	-1.53272
HU07G00984	ASR2	ABA stress ripening protein [Mesembryanthemum crystallinum]	-1.06901
HU01G01421	CRSP	PREDICTED: CO(2)-response secreted protease [Beta vulgaris subsp. vulgaris]	-1.74196
HU03G00208	SAUR21	PREDICTED: auxin-responsive protein SAUR21 [Beta vulgaris subsp. vulgaris]	-2.51028
novel.21852	At1g65750	hypothetical protein [Beta vulgaris subsp. vulgaris]	-1.72765
novel.24520	At3g13560	PREDICTED: PLASMODESMATA CALLOSE-BINDING PROTEIN 5 [Beta vulgaris subsp. vulgaris]	-2.63369
HU05G02098	EDA2	PREDICTED: probable serine protease EDA2 [Beta vulgaris subsp. vulgaris]	-1.30764
HU11G00799	ZRANB2	hypothetical protein BVRB_8g194940 [Beta vulgaris subsp. vulgaris];zinc finger Ran-binding domain-containing protein 2-like [Spinacia oleracea];PREDICTED: uncharacterized protein LOC104902081 [Beta vulgaris subsp. vulgaris]	-2.23559
HU01G00208	-	auxin-responsive protein SAUR21-like [Spinacia oleracea]	-1.26
novel.20972	-	-	-1.45603
HU02G00912	UXS4	UDP-glucuronic acid decarboxylase 2 [Spinacia oleracea];hypothetical protein C1H46_030289 [Malus baccata]	-1.4617
HU07G01775	AAE	PREDICTED: GDSL esterase/lipase At1g28610 [Beta vulgaris subsp. vulgaris];PREDICTED: acetylajmalan esterase-like [Nelumbo nucifera];GDSL esterase/lipase At1g28650-like [Chenopodium quinoa];acetylajmalan esterase-like [Chenopodium quinoa]	-1.6855
HU10G01950	NIP2	hypothetical protein BVRB_8g186290 [Beta vulgaris subsp. vulgaris]	-2.19548
HU04G00837	ASD2	alpha-L-arabinofuranosidase 2-like [Chenopodium quinoa];alpha-L-arabinofuranosidase 1-like [Spinacia oleracea];alpha-L-arabinofuranosidase 1-like [Spinacia oleracea];hypothetical protein SOVF_102460 [Spinacia oleracea]	-1.97873
HU01G01677	-	Putative gag-pol polyprotein, identical [Solanum demissum]	-1.43833
novel.25472	-	uncharacterized protein LOC110802614 [Spinacia oleracea]	-2.27297
HU06G00941	EXPA10	expansin-A8 [Medicago truncatula]	-2.40166
HU05G01048	BAM1	PREDICTED: leucine-rich repeat receptor-like serine/threonine-protein kinase BAM1 [Beta vulgaris subsp. vulgaris]	-1.18248
HU07G01630	UGT87A2	uncharacterized protein LOC119991488 [Tripterygium wilfordii];UDP-glycosyltransferase 87A1-like [Vitis riparia]	-3.93339
HU02G02938	-	chlorophyll a-b binding protein, chloroplastic-like [Chenopodium quinoa]	-1.07472
HU03G02824	-	-	-1.06668
novel.14910	-	hypothetical protein SOVF_010660 [Spinacia oleracea]	-1.80493
HU02G02438	VIT_19s0014g02480	probable bifunctional methylthioribulose-1-phosphate dehydratase/enolase-phosphatase E1 1 [Spinacia oleracea]	-7.2934
HU09G00308	MSI4	PREDICTED: WD-40 repeat-containing protein MSI4 [Beta vulgaris subsp. vulgaris]	-1.5927
HU03G02874	BHLH68	PREDICTED: transcription factor bHLH68 [Vitis vinifera];transcription factor bHLH68 [Morus notabilis];transcription factor bHLH68-like isoform X1 [Chenopodium quinoa]	-1.30137
novel.15468	tag	hypothetical protein SOVF_088750 [Spinacia oleracea]	-2.46948
HU11G01181	CSI3	PREDICTED: uncharacterized protein LOC104891081 isoform X1 [Beta vulgaris subsp. vulgaris]	-1.00282
HU07G02138	LTPG12	non-specific lipid transfer protein GPI-anchored 2-like [Chenopodium quinoa]	-2.41115
HU06G01201	Os07g0682400	PREDICTED: zinc finger CCCH domain-containing protein 53 [Beta vulgaris subsp. vulgaris]	-1.118
HU01G02041	ICR4	interactor of constitutive active ROPs 4-like [Chenopodium quinoa]	-1.00338
novel.20562	-	-	-8.90362
HU02G02409	ROS1	PREDICTED: protein ROS1 [Beta vulgaris subsp. vulgaris]	-1.19864
HU02G03385	ufaA1	uncharacterized protein LOC110788065 [Spinacia oleracea];PREDICTED: uncharacterized protein LOC104887889 isoform X3 [Beta vulgaris subsp. vulgaris]	-1.56283
novel.16996	-	-	-1.41914
HU09G01158	FER	receptor-like protein kinase FERONIA [Chenopodium quinoa]	-1.43952
novel.17148	-	hypothetical protein TSUD_412790 [Trifolium subterraneum]	-3.61374
HU03G00421	MO2	PREDICTED: uncharacterized protein LOC104903903 [Beta vulgaris subsp. vulgaris];uncharacterized protein LOC110780143 [Spinacia oleracea];uncharacterized protein LOC110739090 [Chenopodium quinoa]	-1.90311
HU09G01681	At5g03700	PREDICTED: PAN domain-containing protein At5g03700 [Beta vulgaris subsp. vulgaris]	-1.04855
HU08G00550	Bp10	PREDICTED: L-ascorbate oxidase homolog [Beta vulgaris subsp. vulgaris]	-2.11457
HU10G01870	atpF	ATP synthase CF0 B subunit [Hylocereus undatus]	-1.34819
HU05G02186	PUMP5	mitochondrial uncoupling protein 5-like [Spinacia oleracea];PREDICTED: mitochondrial uncoupling protein 5 [Vigna angularis]	-1.36586
HU05G00234	-	PREDICTED: glycine-rich cell wall structural protein 1 isoform X2 [Beta vulgaris subsp. vulgaris];glycine-rich cell wall structural protein 1.8-like [Chenopodium quinoa]	-2.01614
HU02G02622	-	lipid transfer protein precursor [Gossypium herbaceum subsp. africanum]	-2.4714
HU04G02018	UGT74G1	UDP-glucuronosyl/UDP-glucosyltransferase [Corchorus olitorius];PREDICTED: UDP-glycosyltransferase 74G1 [Beta vulgaris subsp. vulgaris]	-3.74607
HU08G00460	ABCB13	putative xenobiotic-transporting ATPase [Lupinus albus];hypothetical protein BVRB_1g020690 [Beta vulgaris subsp. vulgaris];ABC transporter B family member 13-like [Chenopodium quinoa]	-1.56298
HU06G02585	ABCC10	ABC transporter C family member 10-like [Spinacia oleracea]	-1.51014
HU10G00468	At1g69160	PREDICTED: protein BIG GRAIN 1-like E [Beta vulgaris subsp. vulgaris]	-1.44261
novel.18326	VIT_19s0014g04930	(-)-germacrene D synthase [Vitis vinifera]	-2.03662
novel.15474	guaA	PREDICTED: probable GMP synthase [glutamine-hydrolyzing] [Cucumis melo]	-2.70824
HU03G03004	TPRP-F1	hypothetical protein FH972_002166 [Carpinus fangiana]	-1.35083
HU02G01170	SQE1	squalene monooxygenase-like isoform X2 [Spinacia oleracea]	-1.15032
HU02G01382	GAPB	PREDICTED: glyceraldehyde-3-phosphate dehydrogenase GAPB, chloroplastic isoform X1 [Camelina sativa];hypothetical protein H0E87_005914 [Populus deltoides];PREDICTED: glyceraldehyde-3-phosphate dehydrogenase B, chloroplastic [Beta vulgaris subsp. vulgaris]	-1.1573
HU02G00963	-	hypothetical protein FXO37_25146 [Capsicum annuum]	-4.87036
HU04G01224	-	hypothetical protein [Beta vulgaris subsp. vulgaris]	-1.06987
HU09G01854	CYP81E8	cytochrome P450 [Cinnamomum micranthum f. kanehirae];isoflavone 2&apos;-hydroxylase-like [Spinacia oleracea]	-2.09654
HU06G02025	ACL5	PREDICTED: thermospermine synthase ACAULIS5 [Beta vulgaris subsp. vulgaris]	-1.54873
novel.26611	clpP	ATP-dependent Clp protease proteolytic subunit [Hylocereus undatus]	-1.32423
HU06G00960	MES17	PREDICTED: methylesterase 17 [Beta vulgaris subsp. vulgaris]	-1.78291
HU03G00995	-	uncharacterized protein LOC110700145 [Chenopodium quinoa]	-1.50918
HU03G01713	At3g13560	glucan endo-1,3-beta-glucosidase 4-like [Chenopodium quinoa]	-1.45689
HU02G03030	ERECTA	LRR receptor-like serine/threonine-protein kinase ERECTA [Chenopodium quinoa]	-3.24149
HU01G00755	PERK1	PREDICTED: proline-rich receptor-like protein kinase PERK15 [Beta vulgaris subsp. vulgaris]	-1.32651
HU02G01466	KCS12	3-ketoacyl-CoA synthase 12-like [Spinacia oleracea]	-1.60597
HU06G01254	LNG2	protein LONGIFOLIA 1-like [Chenopodium quinoa]	-2.20663
HU04G00517	-	glycine-rich cell wall structural protein 1.8-like [Chenopodium quinoa]	-1.31748
HU03G00411	MO2	uncharacterized protein LOC110780143 [Spinacia oleracea];PREDICTED: uncharacterized protein LOC104903903 [Beta vulgaris subsp. vulgaris]	-1.89347
HU08G01912	-	hypothetical protein BVRB_8g181220 [Beta vulgaris subsp. vulgaris]	-1.85875
HU10G01074	SGR9	E3 ubiquitin-protein ligase SGR9, amyloplastic [Spinacia oleracea]	-2.60143
HU08G01494	RBOHB	respiratory burst oxidase homolog protein B-like [Chenopodium quinoa]	-2.07416
HU09G02099	At1g60710	hypothetical protein SOVF_026230 [Spinacia oleracea]	-1.3733
HU09G01857	RFS2	probable galactinol--sucrose galactosyltransferase 2 [Chenopodium quinoa]	-1.21485
HU01G02474	TOR1L3	TORTIFOLIA1-like protein 3 [Chenopodium quinoa]	-1.30356
HU02G01024	-	putative inactive leucine-rich repeat receptor-like protein kinase IMK2 [Senna tora]	-1.54532
HU08G00451	PORA	PREDICTED: protochlorophyllide reductase, chloroplastic [Beta vulgaris subsp. vulgaris]	-3.72902
HU02G00549	-	LOW QUALITY PROTEIN: probable glutathione S-transferase [Spinacia oleracea]	-2.37345
HU10G00214	GP1	PREDICTED: polygalacturonase 1 beta-like protein 3 [Beta vulgaris subsp. vulgaris]	-1.46939
HU08G02171	-	uncharacterized protein LOC110693623 [Chenopodium quinoa]	-1.67855
HU07G00942	At4g01037	protein ROOT PRIMORDIUM DEFECTIVE 1-like [Chenopodium quinoa]	-7.53667
HU07G00545	-	hypothetical protein SOVF_063480 [Spinacia oleracea]	-1.71599
HU03G00905	WRI1	PREDICTED: ethylene-responsive transcription factor WRI1 [Beta vulgaris subsp. vulgaris]	-1.4501
HU10G01524	At2g44510	protein BCCIP homolog [Spinacia oleracea];PREDICTED: protein BCCIP homolog [Beta vulgaris subsp. vulgaris]	-1.2781
HU10G01235	At1g60730	probable aldo-keto reductase 2 [Prosopis alba];probable aldo-keto reductase 4 [Tripterygium wilfordii]	-1.26702
HU02G01721	UGT88B1	UDP-glycosyltransferase 88B1-like [Chenopodium quinoa]	-1.14082
HU07G00635	CYCU4-1	cyclin-U4-1-like [Chenopodium quinoa]	-3.60667
HU01G00979	GSVIVT00023967001	PREDICTED: peroxidase P7 [Beta vulgaris subsp. vulgaris]	-1.32069
HU10G01444	At1g06550	3-hydroxyisobutyryl-CoA hydrolase-like protein 5 [Spinacia oleracea]	-1.04995
HU04G01199	PEAMT	hypothetical protein F0562_023975 [Nyssa sinensis]	-1.07157
HU10G00264	HST	anthranilate N-benzoyltransferase protein 2-like [Chenopodium quinoa]	-2.44231
HU02G01640	GONST2	hypothetical protein EZV62_002945 [Acer yangbiense]	-2.02763
HU07G01804	-	uncharacterized protein LOC110687926 [Chenopodium quinoa]	-1.1086
HU02G02646	PILS6	protein PIN-LIKES 6 [Spinacia oleracea]	-1.75439
novel.24395	VAL2	B3 domain-containing protein isoform X1 [Gossypium australe]	-4.23455
HU02G00551	PBL13	hypothetical protein SOVF_000410 [Spinacia oleracea];serine/threonine-protein kinase RIPK-like [Chenopodium quinoa]	-1.14289
HU08G00095	BGLU41	PREDICTED: putative beta-glucosidase 41 [Beta vulgaris subsp. vulgaris]	-2.04217
HU11G01995	ABCC9	putative ABC transporter C family member 15 [Spinacia oleracea]	-1.23529
HU06G02688	ABCB11	multidrug resistance 16 [Sesuvium portulacastrum]	-1.07584
HU03G01383	Os01g0875500	beta-galactosidase 10 [Spinacia oleracea]	-1.69558
HU06G01949	PTI13	PTI1-like tyrosine-protein kinase 1 isoform X1 [Chenopodium quinoa]	-1.56829
HU02G01519	STY17	mitogen-activated protein kinase kinase kinase-like [Chenopodium quinoa]	-1.08331
HU10G02005	ACO	1-aminocyclopropane-1-carboxylate oxidase-like [Chenopodium quinoa]	-3.43487
HU01G02349	PDCB2	PLASMODESMATA CALLOSE-BINDING PROTEIN 3 isoform X1 [Vigna radiata var. radiata];PREDICTED: PLASMODESMATA CALLOSE-BINDING PROTEIN 3 [Beta vulgaris subsp. vulgaris]	-1.17642
HU10G01119	BHLH106	PREDICTED: transcription factor bHLH106 [Beta vulgaris subsp. vulgaris]	-1.2514
HU01G02419	GSTU9	glutathione S-transferase U10-like [Spinacia oleracea]	-1.57131
HU02G01579	CYP707A2	abscisic acid 8&apos;-hydroxylase 2-like [Chenopodium quinoa]	-1.40421
HU02G01988	caa43	hypothetical protein BVRB_3g067950 [Beta vulgaris subsp. vulgaris];uncharacterized protein LOC101250123 [Solanum lycopersicum];uncharacterized protein LOC110417864 [Herrania umbratica]	-1.14653
novel.18172	EXPA6	expansin-A6-like [Spinacia oleracea]	-1.1931
HU09G00440	HIPP37	heavy metal-associated isoprenylated plant protein 37-like [Durio zibethinus]	-2.03741
HU04G00655	PAE8	pectin acetylesterase 8-like isoform X2 [Chenopodium quinoa];pectin acetylesterase 8-like isoform X1 [Chenopodium quinoa]	-1.22544
HU04G00384	MGL	methionine gamma-lyase-like [Chenopodium quinoa]	-1.5206
HU02G01934	EXL3	protein EXORDIUM-like 3 [Benincasa hispida]	-1.11139
HU09G00971	PAP22	PREDICTED: purple acid phosphatase 22 [Beta vulgaris subsp. vulgaris]	-1.16375
HU01G02704	HOP	PREDICTED: ankyrin repeat and protein kinase domain-containing protein 1-like isoform X1 [Beta vulgaris subsp. vulgaris];hypothetical protein F0562_021181 [Nyssa sinensis]	-1.89346
HU06G00959	NET4A	hypothetical protein SOVF_043350 [Spinacia oleracea]	-1.57961
HU07G00931	-	-	-1.84499
HU06G02161	SRL2	uncharacterized protein LOC110718207 isoform X2 [Chenopodium quinoa];uncharacterized protein LOC110718207 isoform X1 [Chenopodium quinoa]	-1.0733
HU06G02048	TSR2	pre-rRNA-processing protein TSR2 homolog isoform X1 [Chenopodium quinoa]	-1.99804
HU05G01695	STE1	delta(7)-sterol-C5(6)-desaturase-like [Chenopodium quinoa];PREDICTED: delta(7)-sterol-C5(6)-desaturase [Beta vulgaris subsp. vulgaris]	-1.09505
HU08G02120	SRF3	protein STRUBBELIG-RECEPTOR FAMILY 3-like [Spinacia oleracea]	-1.34988
novel.2044	-	-	-1.8483
HU01G00222	SAUR50	auxin-responsive protein SAUR50-like [Durio zibethinus]	-1.55157
HU0G00072	HSL2	hypothetical protein SOVF_106860 [Spinacia oleracea]	-1.81692
HU06G00842	srlD	uncharacterized protein LOC110717532 isoform X1 [Chenopodium quinoa];uncharacterized protein LOC110717532 isoform X2 [Chenopodium quinoa]	-1.74434
HU06G00368	At4g29360	PREDICTED: glucan endo-1,3-beta-glucosidase 13 [Beta vulgaris subsp. vulgaris]	-2.58687
HU06G01064	LNK2	hypothetical protein BVRB_2g041330 isoform B [Beta vulgaris subsp. vulgaris]	-1.43944
HU10G00279	TOR1L4	TORTIFOLIA1-like protein 4 [Chenopodium quinoa]	-2.23138
HU02G00007	SCD2	coiled-coil domain-containing protein SCD2-like isoform X1 [Chenopodium quinoa]	-1.1997
HU08G00917	Aasdhppt	L-aminoadipate-semialdehyde dehydrogenase-phosphopantetheinyl transferase-like isoform X2 [Chenopodium quinoa];hypothetical protein F0562_032073 [Nyssa sinensis];L-aminoadipate-semialdehyde dehydrogenase-phosphopantetheinyl transferase-like isoform X1 [Chenopodium quinoa];L-aminoadipate-semialdehyde dehydrogenase-phosphopantetheinyl transferase-like isoform X3 [Chenopodium quinoa]	-1.04551
HU02G01079	At5g67200	probable inactive receptor kinase At5g67200 isoform X1 [Spinacia oleracea]	-1.15003
HU03G02758	NPF6.2	protein NRT1/ PTR FAMILY 6.2-like [Chenopodium quinoa]	-1.411
HU08G01814	At4g18260	cytochrome b561 domain-containing protein At4g18260 [Spinacia oleracea]	-2.3312
HU10G01711	Os07g0682400	zinc finger CCCH domain-containing protein 46-like [Chenopodium quinoa]	-1.02909
HU08G01555	LTL1	GDSL esterase/lipase At5g33370-like [Quercus lobata]	-2.61477
HU09G00816	PCAP1	PREDICTED: LOW QUALITY PROTEIN: plasma membrane-associated cation-binding protein 1 [Beta vulgaris subsp. vulgaris]	-3.146
HU11G00447	AGD14	probable ADP-ribosylation factor GTPase-activating protein AGD14 [Chenopodium quinoa]	-1.03171
HU06G01950	PTI11	PTI1-like tyrosine-protein kinase 3 isoform X2 [Chenopodium quinoa]	-1.0232
HU04G02191	FEI1	LRR receptor-like serine/threonine-protein kinase FEI 2 [Chenopodium quinoa]	-1.549
HU06G01019	LNK3	PREDICTED: protein LNK4 isoform X1 [Beta vulgaris subsp. vulgaris]	-2.41114
HU11G00292	ALE2	hypothetical protein BVRB_007120 isoform B [Beta vulgaris subsp. vulgaris];PREDICTED: proline-rich protein 36 isoform X1 [Beta vulgaris subsp. vulgaris]	-2.79152
novel.4753	-	-	-1.61476
HU05G02130	APSR1	uncharacterized protein LOC110694734 [Chenopodium quinoa];PREDICTED: uncharacterized protein LOC104895159 [Beta vulgaris subsp. vulgaris]	-1.18238
novel.20763	COL5	PREDICTED: zinc finger protein CONSTANS-LIKE 7 isoform X1 [Beta vulgaris subsp. vulgaris]	-1.33852
HU02G00150	-	-	-1.37415
HU09G01220	PILS7	protein PIN-LIKES 7-like [Chenopodium quinoa]	-1.2412
HU07G01186	ERD4	PREDICTED: CSC1-like protein ERD4 isoform X1 [Beta vulgaris subsp. vulgaris]	-1.06399
HU06G00931	POT2	potassium transporter HAK2p [Mesembryanthemum crystallinum]	-1.35131
HU11G01172	-	uncharacterized protein LOC110717687 [Chenopodium quinoa]	-1.29291
HU02G02927	ATHB-8	homeobox-leucine zipper protein ATHB-8-like [Chenopodium quinoa]	-1.20709
novel.17839	-	-	-2.34342
HU10G00775	ACBP4	PREDICTED: acyl-CoA-binding domain-containing protein 5 [Beta vulgaris subsp. vulgaris]	-1.02827
HU05G01197	ABCB19	PREDICTED: ABC transporter B family member 19 [Beta vulgaris subsp. vulgaris]	-2.13956
HU02G00172	-	hypothetical protein BVRB_6g148020 [Beta vulgaris subsp. vulgaris]	-1.40029
HU02G00483	PERK8	PREDICTED: proline-rich receptor-like protein kinase PERK9 [Beta vulgaris subsp. vulgaris]	-1.22
HU10G00865	GDHB	glutamate dehydrogenase B [Chenopodium quinoa]	-1.0128
HU08G02021	CRK10	cysteine-rich receptor-like protein kinase 25 isoform X3 [Spinacia oleracea];cysteine-rich receptor-like protein kinase 10 [Chenopodium quinoa]	-2.38886
novel.1814	-	-	-6.8907
HU06G00531	BLH9	BEL1-like homeodomain protein 9 [Chenopodium quinoa]	-1.84728
HU02G01129	AAP6	PREDICTED: amino acid permease 6 [Beta vulgaris subsp. vulgaris]	-2.42881
novel.1584	-	hypothetical protein BVRB_6g143350 [Beta vulgaris subsp. vulgaris]	-2.39055
HU03G02725	IQD26	PREDICTED: protein IQ-DOMAIN 14 [Beta vulgaris subsp. vulgaris]	-4.86033
HU11G00352	ABP19A	auxin-binding protein ABP19a-like [Spinacia oleracea]	-1.38704
HU04G01407	SRG1	PREDICTED: protein SRG1 [Beta vulgaris subsp. vulgaris]	-1.32771
novel.25070	-	-	-1.63104
HU03G02568	sbt3	subtilisin-like protease SBT1.9 [Chenopodium quinoa]	-1.58164
HU02G03106	PBL17	probable serine/threonine-protein kinase PBL17 [Chenopodium quinoa]	-1.53932
HU01G02238	SCPL45	PREDICTED: serine carboxypeptidase-like 45 [Beta vulgaris subsp. vulgaris];hypothetical protein SOVF_039970 [Spinacia oleracea]	-1.28874
HU06G01960	MED33A	mediator of RNA polymerase II transcription subunit 33A-like isoform X1 [Chenopodium quinoa];mediator of RNA polymerase II transcription subunit 33A-like isoform X2 [Chenopodium quinoa]	-1.13931
HU03G01706	LTPG14	protein YLS3-like [Chenopodium quinoa]	-1.07864
HU07G00395	CLEB3J9	thylakoid lumenal 29 kDa protein, chloroplastic-like [Chenopodium quinoa];thylakoid lumenal 29 kDa protein, chloroplastic-like [Chenopodium quinoa]	-2.08542
HU02G03040	AHA5	plasma membrane H+ ATPase 9 [Sesuvium portulacastrum];Cation-transporting P-type ATPase [Corchorus olitorius]	-1.42812
HU08G01003	ARF8	PREDICTED: auxin response factor 8 [Beta vulgaris subsp. vulgaris]	-1.03459
HU03G02798	PHN1	PREDICTED: protein argonaute PNH1 [Beta vulgaris subsp. vulgaris]	-1.02977
HU06G00897	CAN2	staphylococcal-like nuclease CAN2 [Manihot esculenta]	-1.26613
HU01G01849	CRLK1	PREDICTED: calcium/calmodulin-regulated receptor-like kinase 1 [Beta vulgaris subsp. vulgaris];calcium/calmodulin-regulated receptor-like kinase 1 isoform X1 [Spinacia oleracea]	-1.0298
HU01G00026	PIP2-7	hypothetical protein Bca52824_038317 [Brassica carinata];Major intrinsic protein [Macleaya cordata]	-1.65329
HU09G01100	CIPK18	PREDICTED: CBL-interacting protein kinase 18 [Beta vulgaris subsp. vulgaris]	-1.5726
HU10G01194	CRD1	hypothetical protein SOVF_191490 [Spinacia oleracea];magnesium-protoporphyrin IX monomethyl ester [oxidative] cyclase, chloroplastic [Carica papaya]	-1.28758
HU05G01185	NIP2-1	aquaporin NIP [Salvia splendens];aquaporin NIP2-1-like isoform X2 [Sesamum indicum]	-1.25562
HU05G02194	DTX27	protein DETOXIFICATION 27-like [Chenopodium quinoa]	-1.15236
HU01G01918	THE1	PREDICTED: receptor-like protein kinase THESEUS 1 [Beta vulgaris subsp. vulgaris]	-1.66495
HU06G00795	QUA2	PREDICTED: probable pectin methyltransferase QUA2 [Beta vulgaris subsp. vulgaris]	-1.77665
HU08G00166	PSAN	PREDICTED: photosystem I reaction center subunit N, chloroplastic [Beta vulgaris subsp. vulgaris]	-1.00461
HU01G01493	-	hypothetical protein B296_00003227 [Ensete ventricosum];Chlorophyll a-b binding protein type 2 member 1B, chloroplastic, partial [Ananas comosus];hypothetical protein BHM03_00000945 [Ensete ventricosum]	-2.67132
HU06G02386	TDR	leucine-rich repeat receptor-like protein kinase TDR [Chenopodium quinoa]	-1.64317
novel.1104	-	-	-3.06579
HU09G01924	hdhd3	haloacid dehalogenase-like hydrolase domain-containing protein 3 [Spinacia oleracea];haloacid dehalogenase-like hydrolase domain-containing protein 3 [Chenopodium quinoa]	-2.48376
novel.4267	AGP41	PREDICTED: arabinogalactan peptide 16 [Beta vulgaris subsp. vulgaris]	-3.0069
novel.25765	-	PREDICTED: uncharacterized protein LOC104905526 [Beta vulgaris subsp. vulgaris]	-2.06888
HU07G01952	-	PREDICTED: uncharacterized protein LOC104901850 [Beta vulgaris subsp. vulgaris]	-1.19736
HU05G00658	PIP1-3	plasma membrane intrinsic protein [Dianthus caryophyllus]	-1.97985
novel.21454	RE2	PREDICTED: uncharacterized protein LOC104898087 [Beta vulgaris subsp. vulgaris];Retrovirus-related Pol polyprotein from transposon RE1 [Vitis vinifera]	-1.06959
HU07G00002	TMEM8B	hypothetical protein SOVF_155450 [Spinacia oleracea];uncharacterized protein LOC110789833 [Spinacia oleracea]	-1.16314
HU02G00832	ELI5	tyrosine decarboxylase 1-like [Chenopodium quinoa]	-1.62712
HU01G00782	NPF1.2	PREDICTED: protein NRT1/ PTR FAMILY 1.2 [Beta vulgaris subsp. vulgaris]	-1.13528
HU09G01612	RPT2	root phototropism protein 2-like [Chenopodium quinoa]	-1.51408
HU01G01664	IAMT1	indole-3-acetate O-methyltransferase 1-like [Chenopodium quinoa]	-2.4177
HU11G00357	OFUT35	uncharacterized protein At1g04910-like [Spinacia oleracea];uncharacterized protein At1g04910-like [Chenopodium quinoa]	-1.00331
HU08G01493	FH11	PREDICTED: formin-like protein 11 [Beta vulgaris subsp. vulgaris]	-1.95756
HU10G01474	FLA7	fasciclin-like arabinogalactan protein 7 [Chenopodium quinoa]	-1.18153
HU10G01945	DTX40	PREDICTED: protein DETOXIFICATION 40 [Beta vulgaris subsp. vulgaris]	-2.12302
HU02G03321	ufaA1	uncharacterized protein LOC110788065 [Spinacia oleracea]	-1.61554
novel.7881	-	protein E6-like [Chenopodium quinoa]	-1.17477
HU01G02401	lhcA-P4	PREDICTED: chlorophyll a-b binding protein 4, chloroplastic [Beta vulgaris subsp. vulgaris]	-1.4705
HU06G00796	UGT85K5	PREDICTED: 7-deoxyloganetin glucosyltransferase-like [Beta vulgaris subsp. vulgaris]	-3.24721
HU11G00843	-	uncharacterized protein LOC110802614 [Spinacia oleracea]	-2.50694
HU01G01931	CHER1	PREDICTED: choline transporter-like protein 2 [Beta vulgaris subsp. vulgaris]	-1.73014
HU01G00895	ADT1	arogenate dehydratase/prephenate dehydratase 6, chloroplastic-like [Chenopodium quinoa]	-1.12358
HU01G00570	CER1	protein ECERIFERUM 1-like [Spinacia oleracea]	-3.14125
HU03G00523	NIP6-1	aquaporin NIP6-1-like [Chenopodium quinoa]	-1.63802
HU02G02337	At3g26720	hypothetical protein SOVF_181830, partial [Spinacia oleracea];PREDICTED: alpha-mannosidase At3g26720 isoform X1 [Beta vulgaris subsp. vulgaris]	-1.62847
HU05G01739	PARA	PREDICTED: probable glutathione S-transferase parA [Prunus mume]	-2.39616
HU04G00588	PCMP-H11	pentatricopeptide repeat-containing protein At1g31920 [Spinacia oleracea]	-1.58557
HU10G00809	MFP2	PREDICTED: peroxisomal fatty acid beta-oxidation multifunctional protein MFP2 [Beta vulgaris subsp. vulgaris]	-1.27936
HU04G01478	LNG2	protein LONGIFOLIA 1 [Spinacia oleracea];PREDICTED: protein LONGIFOLIA 1 [Beta vulgaris subsp. vulgaris]	-2.13873
HU05G01348	EXPA10	EXP1 [Phytolacca acinosa]	-1.13014
HU02G01180	-	KNOX1r [Leuenbergeria lychnidiflora]	-1.30854
HU01G02680	LNG1	PREDICTED: protein LONGIFOLIA 1 isoform X2 [Beta vulgaris subsp. vulgaris]	-1.79152
HU07G00309	LAX3	PREDICTED: auxin transporter-like protein 3 [Beta vulgaris subsp. vulgaris]	-1.46544
HU06G00677	RBCS1	ribulose bisphosphate carboxylase small chain 1, chloroplastic [Chenopodium quinoa]	-1.81345
HU11G01348	KAO1	PREDICTED: ent-kaurenoic acid oxidase 1-like [Beta vulgaris subsp. vulgaris]	-2.2378
HU01G01629	At2g05160	zinc finger CCCH domain-containing protein 18-like isoform X2 [Spinacia oleracea]	-1.40592
HU09G01952	SCPL45	serine carboxypeptidase-like 45 [Chenopodium quinoa]	-1.0621
HU09G01565	FLP2	PREDICTED: flowering-promoting factor 1-like protein 2 [Beta vulgaris subsp. vulgaris]	-6.70618
HU09G00150	IDM1	uncharacterized protein LOC110688241 isoform X1 [Chenopodium quinoa]	-1.75352
HU08G01791	-	unnamed protein product [Prunus armeniaca];hypothetical protein TEA_014244 [Camellia sinensis var. sinensis]	-1.55306
HU02G01663	At3g23880	F-box/kelch-repeat protein At3g23880-like [Chenopodium quinoa]	-2.01287
HU07G00198	LHY	circadian clock associated1 [Mesembryanthemum crystallinum];hypothetical protein SOVF_161680 isoform B [Spinacia oleracea]	-1.96288
HU09G01858	CESA3	PREDICTED: cellulose synthase A catalytic subunit 3 [UDP-forming] [Beta vulgaris subsp. vulgaris]	-1.1137
HU10G01264	-	PREDICTED: xyloglucan endotransglucosylase/hydrolase 2 [Beta vulgaris subsp. vulgaris]	-2.56078
novel.19093	-	uncharacterized protein LOC110792141 [Spinacia oleracea]	-3.97277
novel.5114	-	hypothetical protein HYC85_027943 [Camellia sinensis]	-1.2868
HU07G00205	SPCC594.04c	PREDICTED: uncharacterized protein C594.04c [Beta vulgaris subsp. vulgaris]	-1.93492
HU06G00569	TRP3	PREDICTED: telomere repeat-binding protein 3 [Beta vulgaris subsp. vulgaris]	-1.16418
HU02G01268	HAR1	receptor protein kinase CLAVATA1-like [Spinacia oleracea]	-1.12224
HU10G00155	-	uncharacterized protein LOC110712503 [Chenopodium quinoa]	-3.32049
HU01G01667	TIG	PREDICTED: trigger factor-like protein TIG, Chloroplastic [Beta vulgaris subsp. vulgaris]	-1.0016
HU03G01667	DRT100	DNA damage-repair/toleration protein DRT100-like [Chenopodium quinoa]	-2.96469
HU0G00170	mel1	PREDICTED: probable alpha-galactosidase B isoform X2 [Beta vulgaris subsp. vulgaris];probable alpha-galactosidase B isoform X1 [Spinacia oleracea];probable alpha-galactosidase B isoform X2 [Spinacia oleracea]	-2.9162
HU05G00494	SKU5	PREDICTED: monocopper oxidase-like protein SKU5 [Beta vulgaris subsp. vulgaris];monocopper oxidase-like protein SKU5 [Spinacia oleracea]	-1.45782
HU11G01418	-	-	-1.2589
HU09G01277	CYP96A15	alkane hydroxylase MAH1-like [Spinacia oleracea]	-1.25128
HU07G01997	HTH	PREDICTED: protein HOTHEAD [Beta vulgaris subsp. vulgaris]	-2.52315
HU03G02850	AOS1	PREDICTED: allene oxide synthase 1, chloroplastic [Beta vulgaris subsp. vulgaris]	-1.07372
HU07G00193	APRR9	two-component response regulator-like APRR3 [Chenopodium quinoa]	-1.55579
HU04G02052	DIR1	hypothetical protein G4B88_003757 [Cannabis sativa]	-2.09913
HU05G00490	SKU5	monocopper oxidase-like protein SKU5 [Spinacia oleracea]	-1.43966
HU01G00435	HKT6	PREDICTED: probable cation transporter HKT6 [Beta vulgaris subsp. vulgaris]	-2.20327
novel.4981	-	-	-1.15395
novel.19582	PAR	tetraketide alpha-pyrone reductase 1-like [Chenopodium quinoa]	-1.22717
HU10G00201	At1g48100	polygalacturonase At1g48100 [Chenopodium quinoa]	-2.33882
HU07G01662	-	PREDICTED: uncharacterized protein LOC104908918 [Beta vulgaris subsp. vulgaris]	-1.12116
HU03G01991	At1g60630	inactive leucine-rich repeat receptor-like serine/threonine-protein kinase At1g60630 [Chenopodium quinoa]	-1.18219
HU02G01615	BSK5	probable serine/threonine-protein kinase BSK3 [Chenopodium quinoa]	-2.08106
HU03G00839	CYP77A2	hypothetical protein BVRB_4g094900 [Beta vulgaris subsp. vulgaris]	-3.23974
HU09G01064	LOG7	cytokinin riboside 5&apos;-monophosphate phosphoribohydrolase LOG7-like [Chenopodium quinoa]	-1.4398
HU02G02653	OFUT20	O-fucosyltransferase 20 [Benincasa hispida]	-1.14062
HU03G01379	ALDH3I1	Aldehyde dehydrogenase family 3 member H1 [Spatholobus suberectus];hypothetical protein SOVF_212440 [Spinacia oleracea]	-1.21355
HU09G00300	SELMODRAFT_444075	PREDICTED: inactive protein kinase SELMODRAFT_444075 [Beta vulgaris subsp. vulgaris]	-1.25108
novel.8812	Os03g0733400	zinc finger BED domain-containing protein RICESLEEPER 2-like [Spinacia oleracea]	-1.43804
HU01G02328	LNG1	PREDICTED: protein LONGIFOLIA 1 [Beta vulgaris subsp. vulgaris]	-1.98228
HU01G01134	-	protein E6-like [Chenopodium quinoa]	-2.25834
HU07G00062	CURT1A	protein CURVATURE THYLAKOID 1A, chloroplastic-like [Chenopodium quinoa];unnamed protein product [Arabidopsis thaliana]	-1.02485
HU05G00118	GSVIVT00026920001	PREDICTED: probable polygalacturonase [Beta vulgaris subsp. vulgaris]	-2.08428
HU07G02093	LHW	transcription factor LHW-like [Spinacia oleracea]	-1.12846
HU07G00739	WAT1	protein WALLS ARE THIN 1-like [Chenopodium quinoa]	-1.44796
HU07G00887	At1g21400	PREDICTED: 2-oxoisovalerate dehydrogenase subunit alpha 1, mitochondrial [Beta vulgaris subsp. vulgaris]	-2.08129
HU03G01801	At4g22758	uncharacterized protein At4g22758-like [Chenopodium quinoa]	-1.63035
HU01G00749	DDB_G0289029	PREDICTED: IST1-like protein isoform X2 [Beta vulgaris subsp. vulgaris]	-2.14428
HU10G01522	GASA1	gibberellin-regulated protein 1-like [Chenopodium quinoa]	-1.93562
novel.1177	-	hypothetical protein F0562_027685 [Nyssa sinensis];hypothetical protein CMV_020372 [Castanea mollissima]	-7.79075
HU06G01281	MYOB3	myosin-binding protein 2-like [Chenopodium quinoa]	-1.22643
HU05G00471	TPRP-F1	36.4 kDa proline-rich protein isoform X3 [Spinacia oleracea];36.4 kDa proline-rich protein isoform X2 [Spinacia oleracea]	-1.40185
HU06G02541	At5g24010	probable receptor-like protein kinase At5g24010 [Chenopodium quinoa]	-1.40155
novel.24402	-	uncharacterized protein LOC110690448 [Chenopodium quinoa]	-2.19488
HU11G00393	ARF19	PREDICTED: auxin response factor 7 isoform X2 [Beta vulgaris subsp. vulgaris];PREDICTED: auxin response factor 7 isoform X1 [Beta vulgaris subsp. vulgaris]	-1.08924
HU02G01075	KIN4A	PREDICTED: kinesin-like protein KIN-4A isoform X2 [Beta vulgaris subsp. vulgaris]	-1.1348
novel.4864	TY3B-I	uncharacterized protein LOC117624133 [Prunus dulcis]	-3.05109
novel.1993	-	-	-1.22836
HU06G01160	ABCB19	PREDICTED: ABC transporter B family member 19 [Beta vulgaris subsp. vulgaris]	-1.43324
HU08G01970	ATL24	hypothetical protein BVRB_8g186290 [Beta vulgaris subsp. vulgaris];PREDICTED: NEP1-interacting protein-like 1 isoform X1 [Beta vulgaris subsp. vulgaris]	-1.74207
HU03G02911	-	PREDICTED: uncharacterized protein LOC104902021 [Beta vulgaris subsp. vulgaris];uncharacterized protein LOC110796829 [Spinacia oleracea];LOW QUALITY PROTEIN: uncharacterized protein LOC103437265 [Malus domestica]	-1.0757
novel.11734	-	-	-4.58459
HU10G01227	PKS4	hypothetical protein BVRB_3g064570 [Beta vulgaris subsp. vulgaris]	-1.85911
HU02G02860	-	uncharacterized protein LOC110705809 [Chenopodium quinoa]	-1.18696
HU02G03320	ufaA1	PREDICTED: uncharacterized protein LOC104887860 isoform X2 [Beta vulgaris subsp. vulgaris];uncharacterized protein LOC110788065 [Spinacia oleracea];uncharacterized protein LOC110697240 [Chenopodium quinoa]	-1.22898
HU04G00036	PGSIP8	PREDICTED: putative glucuronosyltransferase PGSIP8 [Beta vulgaris subsp. vulgaris]	-1.05452
HU09G00082	ATHB-12	homeobox-leucine zipper protein ATHB-12-like [Chenopodium quinoa]	-1.29467
HU07G00166	CIPK9	CBL-interacting serine/threonine-protein kinase 9-like [Chenopodium quinoa]	-1.95215
HU02G03383	ufaA1	uncharacterized protein LOC110788065 [Spinacia oleracea]	-1.60013
HU05G00795	BACOVA_02659	PREDICTED: uncharacterized protein LOC104893418 [Beta vulgaris subsp. vulgaris];hypothetical protein SOVF_176460 [Spinacia oleracea]	-1.80712
HU03G00774	-	chlorophyll a-b binding protein CP24 10A, chloroplastic [Cajanus cajan]	-1.58258
HU02G00777	SFH9	PREDICTED: phosphatidylinositol/phosphatidylcholine transfer protein SFH9 isoform X1 [Beta vulgaris subsp. vulgaris]	-1.32102
novel.5553	-	-	-1.19611
HU07G01083	KCS2	3-ketoacyl-CoA synthase 11-like [Chenopodium quinoa]	-2.13277
HU03G02569	sbt3	PREDICTED: subtilisin-like protease SBT1.9 [Beta vulgaris subsp. vulgaris]	-1.21234
HU01G01213	XTH9	xyloglucan endotransglucosylase/hydrolase protein 9 [Cajanus cajan]	-2.76037
novel.24082	-	-	-2.52041
novel.1684	RTase	putative pre-mRNA-processing factor 6-like [Capsicum annuum]	-1.46631
novel.14123	-	Retrovirus-related Pol polyprotein from transposon TNT 1-94 [Cajanus cajan]	-6.32727
HU03G02400	GER3	auxin-binding protein ABP19a-like [Pistacia vera]	-4.00434
HU02G00309	ATHB-13	homeobox-leucine zipper protein ATHB-13-like [Chenopodium quinoa]	-1.40943
HU02G02076	APT5	adenine phosphoribosyltransferase 5-like [Chenopodium quinoa]	-1.66825
HU06G00825	Bp10	L-ascorbate oxidase homolog [Chenopodium quinoa]	-2.09393
HU01G01505	LHCA3	chlorophyll a-b binding protein 8, chloroplastic [Manihot esculenta]	-2.02693
HU06G02158	GUN4	PREDICTED: tetrapyrrole-binding protein, chloroplastic [Beta vulgaris subsp. vulgaris]	-1.3913
HU06G00820	SABP2	PREDICTED: salicylic acid-binding protein 2 [Beta vulgaris subsp. vulgaris]	-1.17362
HU02G01401	HMGR1	3-hydroxy-3-methylglutaryl-coenzyme A reductase 1-like [Ziziphus jujuba]	-1.95295
HU01G01576	At1g12150	hypothetical protein SOVF_111470 [Spinacia oleracea]	-3.32258
HU03G02828	ALDH2C4	hypothetical protein DVH24_017934 [Malus domestica]	-1.08948
HU07G00790	GRDP2	glycine-rich domain-containing protein 2-like isoform X1 [Chenopodium quinoa]	-4.59048
HU07G01742	CYP71A9	cytochrome P450 71A9-like isoform X1 [Spinacia oleracea]	-1.44693
HU08G01927	STM	PREDICTED: homeobox protein knotted-1-like LET6 isoform X2 [Beta vulgaris subsp. vulgaris]	-1.39434
HU05G01259	IQD11	protein IQ-DOMAIN 14-like [Chenopodium quinoa]	-2.42375
HU06G00947	IRK	probable LRR receptor-like serine/threonine-protein kinase IRK [Spinacia oleracea]	-1.0689
HU03G00343	GASA1	PREDICTED: snakin-2 [Beta vulgaris subsp. vulgaris]	-1.28976
novel.21077	-	-	-2.03119
HU06G00059	AUL1	auxilin-like protein 1 isoform X2 [Spinacia oleracea]	-1.55146
HU07G00130	TAC1	uncharacterized protein LOC110727757 [Chenopodium quinoa]	-2.08542
HU02G03317	ufaA1	PREDICTED: uncharacterized protein LOC104887860 isoform X2 [Beta vulgaris subsp. vulgaris];uncharacterized protein LOC110788065 [Spinacia oleracea];Amine oxidase [Corchorus olitorius];PREDICTED: uncharacterized protein LOC104887889 isoform X3 [Beta vulgaris subsp. vulgaris]	-1.48301
HU05G00489	INVA	PREDICTED: acid beta-fructofuranosidase isoform X1 [Beta vulgaris subsp. vulgaris]	-5.12832
HU01G01357	FLA2	PREDICTED: fasciclin-like arabinogalactan protein 2 [Beta vulgaris subsp. vulgaris]	-1.2707
HU03G01468	GPAT2	probable glycerol-3-phosphate acyltransferase 3 [Chenopodium quinoa]	-1.20528
HU02G02785	CBSDUF7	DUF21 domain-containing protein At1g47330-like isoform X3 [Spinacia oleracea];DUF21 domain-containing protein At1g47330-like isoform X2 [Spinacia oleracea];DUF21 domain-containing protein At1g47330-like [Chenopodium quinoa]	-2.39835
HU01G01725	OTU2	ubiquitin thioesterase OTU1 [Spinacia oleracea];OVARIAN TUMOR DOMAIN-containing deubiquitinating enzyme 2 [Hibiscus syriacus]	-3.11017
HU10G00906	FAD2	omega-6 desaturase, partial [Portulaca oleracea]	-1.99244
HU02G02862	ZFP3	zinc finger protein 3-like [Chenopodium quinoa]	-1.33135
HU06G00665	-	PREDICTED: uncharacterized protein LOC104906193 [Beta vulgaris subsp. vulgaris]	-1.11581
HU06G00031	Os05g0277500	PREDICTED: germin-like protein 5-1 [Beta vulgaris subsp. vulgaris]	-1.46218
HU05G02273	HSL2	LRR receptor-like serine/threonine-protein kinase HSL2 [Spinacia oleracea]	-1.69683
HU07G01716	CRRSP55	cysteine-rich repeat secretory protein 55-like [Chenopodium quinoa]	-1.61407
HU02G03241	LHCB4.1	chlorophyll a-b binding protein CP29.1, chloroplastic [Citrus clementina]	-1.772
HU03G02685	SBT2.5	hypothetical protein SOVF_170490 [Spinacia oleracea];subtilisin-like protease SBT2.5 [Spinacia oleracea]	-1.10672
HU10G02029	TDT	tonoplast dicarboxylate transporter [Spinacia oleracea]	-2.14948
HU03G02735	-	PREDICTED: uncharacterized protein LOC104902303 [Beta vulgaris subsp. vulgaris]	-1.44514
HU02G02929	SKM1	probably inactive leucine-rich repeat receptor-like protein kinase At2g25790 [Chenopodium quinoa]	-1.2802
HU04G00974	-	-	-1.94476
HU01G01958	BZIP34	basic leucine zipper 34-like isoform X2 [Spinacia oleracea]	-1.42945
HU0G00080	CAB36	chlorophyll a/b binding protein [Tamarix hispida]	-2.49401
HU10G00098	-	PREDICTED: protein phosphatase 1 regulatory subunit 12A [Beta vulgaris subsp. vulgaris]	-1.15856
novel.7698	RE2	uncharacterized protein LOC110789166 [Spinacia oleracea];uncharacterized protein LOC110634371 [Hevea brasiliensis];PREDICTED: uncharacterized protein LOC109134994 [Beta vulgaris subsp. vulgaris]	-1.45814
HU09G01242	PILS3	protein PIN-LIKES 3-like [Chenopodium quinoa]	-3.19215
HU07G01082	KCS11	3-ketoacyl-CoA synthase 11-like [Chenopodium quinoa]	-2.67756
HU04G00792	WDL4	protein WVD2-like 4 [Spinacia oleracea]	-1.22273
novel.21044	-	hypothetical protein HYC85_003385 [Camellia sinensis]	-2.74898
HU01G01494	CAB-M9	hypothetical protein B296_00003227 [Ensete ventricosum];hypothetical protein BHM03_00000945 [Ensete ventricosum];Chlorophyll a-b binding protein, chloroplastic [Ananas comosus]	-3.06927
HU03G00681	NPF1.2	PREDICTED: protein NRT1/ PTR FAMILY 1.2 [Beta vulgaris subsp. vulgaris]	-2.60136
HU02G03330	At4g14310	PREDICTED: uncharacterized protein LOC104887911 [Beta vulgaris subsp. vulgaris]	-1.05919
HU03G00827	OsI_35105	pyruvate kinase 1, cytosolic [Chenopodium quinoa];pyruvate kinase 1, cytosolic-like isoform X2 [Carica papaya];pyruvate kinase 1, cytosolic-like [Rhodamnia argentea];Pyruvate kinase, cytosolic isozyme [Glycine soja];pyruvate kinase 1, cytosolic-like isoform X1 [Carica papaya]	-1.27988
HU11G01778	GPAT4	glycerol-3-phosphate 2-O-acyltransferase 4-like isoform X1 [Chenopodium quinoa]	-1.09442
novel.17594	-	PREDICTED: glycine-rich protein 5-like [Theobroma cacao]	-2.27219
novel.4458	-	zinc finger BED domain-containing protein RICESLEEPER 2-like [Coffea arabica]	-1.81343
HU01G02414	GASA6	putative gibberellin-regulated GAST1-like protein [Stenocereus gummosus]	-2.04791
novel.22981	-	-	-3.0046
HU03G02597	IBL1	PREDICTED: uncharacterized protein LOC104901783 [Beta vulgaris subsp. vulgaris]	-1.78644
HU02G01705	ABCC10	ABC transporter C family member 10-like [Spinacia oleracea];ABC transporter C family member 10-like [Chenopodium quinoa]	-2.24365
HU10G02009	COP1	PREDICTED: E3 ubiquitin-protein ligase COP1 isoform X2 [Beta vulgaris subsp. vulgaris]	-1.16824
HU01G01495	-	hypothetical protein GOBAR_DD21229 [Gossypium barbadense];hypothetical protein B296_00003227 [Ensete ventricosum];hypothetical protein BHM03_00000945 [Ensete ventricosum];chlorophyll A/B-binding protein 2 [Actinidia rufa]	-3.59194
HU09G01530	ACL5	PREDICTED: thermospermine synthase ACAULIS5 isoform X2 [Beta vulgaris subsp. vulgaris]	-2.47379
HU04G00185	-	myosin-2 heavy chain-like [Spinacia oleracea]	-1.34806
HU02G03157	-	uncharacterized protein LOC110717447 [Chenopodium quinoa]	-1.17966
HU08G00310	FLA1	fasciclin-like arabinogalactan protein 1 [Spinacia oleracea]	-1.38909
HU02G01105	LBD38	hypothetical protein C4D60_Mb03t19740 [Musa balbisiana]	-1.102
HU07G00145	APF2	PREDICTED: aspartyl protease family protein 2 [Beta vulgaris subsp. vulgaris]	-1.44082
HU09G01957	SCAB3	stomatal closure-related actin-binding protein 3-like [Chenopodium quinoa];stomatal closure-related actin-binding protein 3-like [Chenopodium quinoa]	-1.27716
HU06G00720	-	PREDICTED: proline-rich extensin-like protein EPR1 [Beta vulgaris subsp. vulgaris]	-1.24109
HU10G00312	GLOX1	aldehyde oxidase GLOX-like [Spinacia oleracea]	-8.18725
HU01G00985	-	uncharacterized protein LOC110685243 [Chenopodium quinoa]	-1.03813
HU08G00366	GAST1	PREDICTED: protein GAST1 isoform X1 [Beta vulgaris subsp. vulgaris]	-3.95437
HU09G01826	pgip	polygalacturonase inhibitor-like [Spinacia oleracea]	-1.10541
HU09G01862	PXC3	PREDICTED: leucine-rich repeat receptor-like tyrosine-protein kinase PXC3 [Beta vulgaris subsp. vulgaris]	-1.5753
HU01G01837	-	uncharacterized protein LOC110721042 [Chenopodium quinoa];uncharacterized protein LOC110723732 isoform X3 [Chenopodium quinoa]	-2.46426
novel.321	-	-	-4.63744
novel.17640	-	-	-2.73544
HU08G00753	ARP1	PREDICTED: probable RNA-binding protein ARP1 isoform X2 [Beta vulgaris subsp. vulgaris];PREDICTED: probable RNA-binding protein ARP1 isoform X1 [Beta vulgaris subsp. vulgaris]	-1.76098
novel.12497	-	-	-1.23834
HU11G01227	RKL1	probable inactive receptor kinase At1g48480 [Chenopodium quinoa]	-1.18911
HU07G01868	AXY4L	PREDICTED: protein ALTERED XYLOGLUCAN 4-like [Beta vulgaris subsp. vulgaris]	-1.99281
HU01G01434	MO3	monooxygenase 2-like isoform X2 [Rhodamnia argentea];PREDICTED: uncharacterized protein LOC100259199 [Vitis vinifera];FAD-dependent urate hydroxylase [Actinidia chinensis var. chinensis]	-3.56769
novel.8145	-	-	-2.18748
HU07G00953	VTL2	vacuolar iron transporter homolog 2-like [Chenopodium quinoa]	-1.25909
HU09G01853	GK-2	isoflavone 2&apos;-hydroxylase-like [Spinacia oleracea];guanylate kinase 2-like [Spinacia oleracea]	-2.15049
HU08G01143	IRKI	IRK-interacting protein-like isoform X1 [Chenopodium quinoa]	-1.32558
HU01G01762	Os08g0188000	PREDICTED: CRS2-associated factor 2, mitochondrial [Beta vulgaris subsp. vulgaris];CRS2-associated factor 2, mitochondrial-like [Chenopodium quinoa];hypothetical protein Prudu_130S000100 [Prunus dulcis];CRS2-associated factor 2, mitochondrial isoform X2 [Spinacia oleracea];reverse transcriptase [Corchorus capsularis]	-1.2326
HU04G01152	PARC	probable glutathione S-transferase [Chenopodium quinoa]	-1.73192
HU11G01777	CYP86A2	cytochrome P450 86A8 [Spinacia oleracea]	-1.35003
HU06G01958	-	endo-1,3;1,4-beta-D-glucanase-like [Chenopodium quinoa]	-1.4661
HU11G00963	C/VIF2	hypothetical protein BVRB_1g013370 [Beta vulgaris subsp. vulgaris]	-3.65542
HU06G02066	TCX2	PREDICTED: protein tesmin/TSO1-like CXC 2 [Beta vulgaris subsp. vulgaris]	-1.50954
HU06G02137	guaA	PREDICTED: uncharacterized protein LOC104887122 [Beta vulgaris subsp. vulgaris]	-2.14957
HU07G02068	At5g41620	centrosomal protein of 83 kDa-like isoform X2 [Chenopodium quinoa]	-2.32541
HU09G00737	PAL	PREDICTED: phenylalanine ammonia-lyase [Beta vulgaris subsp. vulgaris]	-1.29443
HU11G00978	KCS11	3-ketoacyl-CoA synthase 11-like [Chenopodium quinoa]	-1.28818
novel.109	-	-	-4.06657
HU07G01595	TMKL1	putative kinase-like protein TMKL1 [Chenopodium quinoa]	-1.86489
HU09G01719	At3g07010	probable pectate lyase 8 [Chenopodium quinoa]	-1.34845
HU02G03029	PAA2	hypothetical protein SOVF_124370, partial [Spinacia oleracea];PREDICTED: copper-transporting ATPase PAA2, chloroplastic [Beta vulgaris subsp. vulgaris]	-1.11029
HU11G01748	LHCB5	PREDICTED: chlorophyll a-b binding protein CP26, chloroplastic [Beta vulgaris subsp. vulgaris];PREDICTED: chlorophyll a-b binding protein CP26, chloroplastic [Vitis vinifera]	-2.64665
HU02G03299	GSVIVT00026920001	PREDICTED: probable polygalacturonase [Beta vulgaris subsp. vulgaris]	-1.71404
HU02G01900	SBT1.3	PREDICTED: subtilisin-like protease SBT1.3 [Beta vulgaris subsp. vulgaris]	-1.14305
HU08G01557	-	uncharacterized protein LOC110792509 [Spinacia oleracea]	-1.24986
novel.18179	-	hypothetical protein EJB05_17453, partial [Eragrostis curvula]	-1.58668
HU05G01013	MET1B	PREDICTED: DNA (cytosine-5)-methyltransferase 1B isoform X2 [Beta vulgaris subsp. vulgaris]	-1.38887
HU02G00255	-	transcription factor KUA1-like [Chenopodium quinoa]	-3.11502
HU05G01785	OFUT27	PREDICTED: uncharacterized protein At1g04910 [Beta vulgaris subsp. vulgaris]	-1.1079
HU05G01710	WRKY14	probable WRKY transcription factor 14 [Camellia sinensis]	-2.09883
HU10G00020	LRR1	leucine-rich repeat protein 1-like [Chenopodium quinoa]	-1.05814
HU02G03242	KCS11	PREDICTED: 3-ketoacyl-CoA synthase 11 [Beta vulgaris subsp. vulgaris]	-1.3368
HU06G00758	At5g10080	PREDICTED: aspartic proteinase-like protein 1 isoform X2 [Beta vulgaris subsp. vulgaris];aspartic proteinase-like protein 1 [Spinacia oleracea]	-1.10228
HU03G02967	SPS	hypothetical protein BVRB_8g193450 [Beta vulgaris subsp. vulgaris]	-1.05121
HU01G00119	ANTR5	probable anion transporter 5 [Chenopodium quinoa]	-1.15776
HU03G00120	BHLH63	transcription factor HBI1-like [Chenopodium quinoa]	-1.26533
HU04G01007	-	uncharacterized protein LOC110734030 [Chenopodium quinoa]	-1.54133
novel.1093	-	-	-8.04831
HU10G01839	BHLH112	PREDICTED: transcription factor bHLH112 [Beta vulgaris subsp. vulgaris]	-1.34235
novel.8948	-	-	-1.72767
HU05G01594	ARP5	actin-related protein 5-like isoform X1 [Chenopodium quinoa];actin-related protein 5-like isoform X2 [Chenopodium quinoa]	-1.31276
HU10G00044	LAZY1	protein LAZY 1-like [Chenopodium quinoa]	-2.65135
HU06G02385	TDR	leucine-rich repeat receptor-like protein kinase TDR [Chenopodium quinoa]	-1.59398
HU07G02130	SCP1	serine carboxypeptidase II-3-like [Spinacia oleracea]	-1.09793
HU03G00957	PSY	phytoene synthase 2, chloroplastic [Chenopodium quinoa]	-1.21431
HU01G00066	PRP4	PREDICTED: proline-rich protein 4 [Beta vulgaris subsp. vulgaris]	-1.41185
novel.22935	-	-	-1.4132
HU07G00412	rbm24-b	RNA-binding protein 38-like [Chenopodium quinoa]	-1.41001
novel.15375	-	uncharacterized protein LOC111994031 [Quercus suber]	-2.07528
HU07G00833	CAO	hypothetical protein CISIN_1g009233mg [Citrus sinensis];chlorophyllide a oxygenase, chloroplastic-like [Chenopodium quinoa]	-2.4043
HU11G01451	AED3	PREDICTED: aspartyl protease AED3 [Beta vulgaris subsp. vulgaris]	-1.58765
HU09G00220	NEK5	PREDICTED: serine/threonine-protein kinase Nek5 [Beta vulgaris subsp. vulgaris]	-1.24804
HU02G03248	BHLH147	transcription factor bHLH147-like [Spinacia oleracea]	-1.32989
HU10G01109	AVT1A	amino acid transporter AVT1A-like [Chenopodium quinoa]	-1.05569
HU01G01363	At2g17036	PREDICTED: putative F-box protein At5g55150 [Beta vulgaris subsp. vulgaris]	-4.92641

## Sheet: Sheet19
Gene name	Description
CYP707A2	abscisic acid 8&apos;-hydroxylase 1-like [Chenopodium quinoa]
SP2	acidic endochitinase SP2-like [Chenopodium quinoa]
SE2	PREDICTED: acidic endochitinase SE2 [Beta vulgaris subsp. vulgaris]
AAP2	hypothetical protein F0562_020449 [Nyssa sinensis];PREDICTED: amino acid permease 3 [Vitis vinifera]
SE2	PREDICTED: acidic endochitinase SE2 [Beta vulgaris subsp. vulgaris]
COMT1	caffeic acid 3-O-methyltransferase-like [Spinacia oleracea]
PAP2	PREDICTED: purple acid phosphatase 2 [Beta vulgaris subsp. vulgaris]
COMT1	caffeic acid 3-O-methyltransferase-like [Spinacia oleracea]
COMT1	caffeic acid 3-O-methyltransferase-like [Chenopodium quinoa]
COMT1	caffeic acid 3-O-methyltransferase-like [Chenopodium quinoa]
APS1	acid phosphatase 1-like [Spinacia oleracea]
AAP7	probable amino acid permease 7 [Spinacia oleracea]
TCM_000336	PREDICTED: salicylate carboxymethyltransferase [Beta vulgaris subsp. vulgaris]
SAUR71	auxin-responsive protein SAUR71-like [Chenopodium quinoa]
SAUR41	auxin-responsive protein SAUR71-like [Chenopodium quinoa]
SAUR72	PREDICTED: auxin-responsive protein SAUR71 [Beta vulgaris subsp. vulgaris]
SAUR72	PREDICTED: auxin-responsive protein SAUR71 [Beta vulgaris subsp. vulgaris]
CKX7	cytokinin dehydrogenase 7-like [Chenopodium quinoa]
ABR1	ethylene-responsive transcription factor ERF113-like [Chenopodium quinoa]
At1g16060	AP2-like ethylene-responsive transcription factor At1g79700 [Chenopodium quinoa]
ABR1	ethylene-responsive transcription factor ERF110-like [Chenopodium quinoa]
LAX2	auxin transporter-like protein 2 [Chenopodium quinoa]
HIPP07	heavy metal-associated isoprenylated plant protein 7-like [Chenopodium quinoa]
-	hypothetical protein BVRB_7g166820 [Beta vulgaris subsp. vulgaris]
TRN2	PREDICTED: protein TORNADO 2 [Beta vulgaris subsp. vulgaris]
-	L-ascorbate oxidase homolog [Chenopodium quinoa];hypothetical protein SOVF_097460 [Spinacia oleracea]
-	uncharacterized protein LOC110696272 isoform X2 [Chenopodium quinoa]
-	-
At2g23790	PREDICTED: calcium uniporter protein 2, mitochondrial isoform X2 [Beta vulgaris subsp. vulgaris];PREDICTED: calcium uniporter protein 2, mitochondrial isoform X1 [Beta vulgaris subsp. vulgaris]
atpA	ATP synthase CF1 alpha subunit [Hylocereus undatus]
FPS1	farnesyl pyrophosphate synthase 1-like isoform X2 [Chenopodium quinoa]
Trank1	PREDICTED: uncharacterized protein LOC104888712 [Beta vulgaris subsp. vulgaris]
BGAL1	PREDICTED: beta-galactosidase 1 [Beta vulgaris subsp. vulgaris]
ufaA1	uncharacterized protein LOC110788065 [Spinacia oleracea]
-	PREDICTED: alcohol-forming fatty acyl-CoA reductase [Beta vulgaris subsp. vulgaris]
PP2B12	putative F-box protein PP2-B12 [Spinacia oleracea]
LYM2	lysM domain-containing GPI-anchored protein 2 [Spinacia oleracea]
TMK1	receptor protein kinase TMK1-like [Chenopodium quinoa];LOW QUALITY PROTEIN: receptor protein kinase TMK1-like [Chenopodium quinoa]
GAT1_2.1	putative glutamine amidotransferase GAT1_2.1 [Citrus clementina]
RPA1B	PREDICTED: replication protein A 70 kDa DNA-binding subunit B [Beta vulgaris subsp. vulgaris]
-	muscle M-line assembly protein unc-89-like isoform X2 [Spinacia oleracea];hypothetical protein SOVF_072490 [Spinacia oleracea]
INV*DC4	acid beta-fructofuranosidase-like [Chenopodium quinoa]
VAL2	PREDICTED: B3 domain-containing protein Os07g0563300 isoform X3 [Vitis vinifera];PREDICTED: B3 domain-containing protein Os07g0563300-like isoform X2 [Daucus carota subsp. sativus]
MCA1	PREDICTED: protein MID1-COMPLEMENTING ACTIVITY 1 isoform X2 [Beta vulgaris subsp. vulgaris]
F8H	hypothetical protein F8388_020748 [Cannabis sativa]
APF2	PREDICTED: aspartyl protease family protein 2 [Beta vulgaris subsp. vulgaris]
MET1	PREDICTED: uncharacterized protein LOC18589530 [Theobroma cacao]
TLP1	PREDICTED: thaumatin-like protein 1 [Beta vulgaris subsp. vulgaris]
MES17	alpha/Beta hydrolase fold protein [Artemisia annua];PREDICTED: methylesterase 17 [Beta vulgaris subsp. vulgaris];hypothetical protein BVRB_2g038720 [Beta vulgaris subsp. vulgaris]
-	hypothetical protein BVRB_5g121590 [Beta vulgaris subsp. vulgaris]
-	hypothetical protein MA16_Dca028043 [Dendrobium catenatum]
SWEET14	bidirectional sugar transporter SWEET12-like [Chenopodium quinoa]
IAA27	PREDICTED: auxin-responsive protein IAA27-like [Beta vulgaris subsp. vulgaris]
ABCG32	PREDICTED: ABC transporter G family member 32 isoform X1 [Beta vulgaris subsp. vulgaris];PREDICTED: ABC transporter G family member 32 isoform X2 [Beta vulgaris subsp. vulgaris]
DTC	PREDICTED: mitochondrial dicarboxylate/tricarboxylate transporter DTC [Beta vulgaris subsp. vulgaris];mitochondrial dicarboxylate/tricarboxylate transporter DTC-like [Chenopodium quinoa]
PFP-ALPHA	PREDICTED: pyrophosphate--fructose 6-phosphate 1-phosphotransferase subunit alpha [Beta vulgaris subsp. vulgaris]
At1g67480	hypothetical protein F0562_033167 [Nyssa sinensis]
-	uncharacterized protein PFB0145c-like [Chenopodium quinoa]
FPGS2	PREDICTED: folylpolyglutamate synthase isoform X2 [Beta vulgaris subsp. vulgaris];folylpolyglutamate synthase isoform X1 [Spinacia oleracea];PREDICTED: folylpolyglutamate synthase isoform X3 [Beta vulgaris subsp. vulgaris];PREDICTED: folylpolyglutamate synthase isoform X1 [Beta vulgaris subsp. vulgaris]
At5g57670	PREDICTED: serine/threonine-protein kinase CDL1 [Beta vulgaris subsp. vulgaris]
At4g08330	uncharacterized protein At4g08330, chloroplastic-like [Chenopodium quinoa]
AVT6C	PREDICTED: probable sodium-coupled neutral amino acid transporter 6 [Beta vulgaris subsp. vulgaris];putative pre-mRNA-processing factor 6-like [Capsicum annuum];amino acid transporter AVT6C-like [Chenopodium quinoa]
HTH	PREDICTED: protein HOTHEAD isoform X2 [Beta vulgaris subsp. vulgaris]
-	uncharacterized protein LOC110691367 [Chenopodium quinoa]
UNC	PREDICTED: serine/threonine-protein kinase UCNL [Beta vulgaris subsp. vulgaris]
atpA	ATP synthase CF1 alpha subunit [Hylocereus undatus]
ROPGEF14	rop guanine nucleotide exchange factor 14-like [Chenopodium quinoa]
GCR2	lanC-like protein GCR2 [Chenopodium quinoa]
-	-
EXPB3	expansin-B3-like [Chenopodium quinoa]
-	-
GAD	PREDICTED: glutamate decarboxylase [Beta vulgaris subsp. vulgaris]
EXLB1	PREDICTED: expansin-like B1 [Beta vulgaris subsp. vulgaris]
SULTR3;5	probable sulfate transporter 3.5 [Chenopodium quinoa]
COL15	zinc finger protein CONSTANS-LIKE 15-like [Chenopodium quinoa]
-	-
PAP8	PREDICTED: probable plastid-lipid-associated protein 8, chloroplastic [Beta vulgaris subsp. vulgaris];unnamed protein product [Cuscuta campestris]
atpA	ATP synthase CF1 alpha subunit [Hylocereus undatus]
TBL38	PREDICTED: protein trichome birefringence-like 37 [Beta vulgaris subsp. vulgaris]
GSTU17	glutathione S-transferase U17-like [Chenopodium quinoa]
At3g07010	probable pectate lyase 8 [Chenopodium quinoa]
-	hypothetical protein BVRB_6g151870 isoform B [Beta vulgaris subsp. vulgaris]
SGRL	protein STAY-GREEN LIKE, chloroplastic-like [Chenopodium quinoa];PREDICTED: protein STAY-GREEN LIKE, chloroplastic [Beta vulgaris subsp. vulgaris];protein STAY-GREEN LIKE, chloroplastic [Spinacia oleracea]
MIP1A	PREDICTED: zinc finger protein CONSTANS-LIKE 4-like [Populus euphratica]
At4g36180	Putative LRR receptor-like serine/threonine-protein kinase [Glycine soja]
-	hypothetical protein Acr_00g0037550 [Actinidia rufa]
CA2	beta-carotene hydroxylase 2, chloroplastic-like [Chenopodium quinoa]
-	hypothetical protein BVRB_2g024470 [Beta vulgaris subsp. vulgaris]
-	-
At2g25060	PREDICTED: mavicyanin [Beta vulgaris subsp. vulgaris]
STN7	serine/threonine-protein kinase STN7, chloroplastic-like [Chenopodium quinoa];serine/threonine-protein kinase STN7, chloroplastic-like [Chenopodium quinoa]
NPF3.1	PREDICTED: protein NRT1/ PTR FAMILY 3.1 [Beta vulgaris subsp. vulgaris]
At2g46620	LOW QUALITY PROTEIN: AAA-ATPase At2g46620-like [Chenopodium quinoa]
LRX4	leucine-rich repeat extensin-like protein 3 [Chenopodium quinoa]
-	probable sesquiterpene synthase [Chenopodium quinoa]
HIPP36	heavy metal-associated isoprenylated plant protein 36-like [Chenopodium quinoa]
-	unnamed protein product [Cuscuta campestris]
PSAO	photosystem I subunit O-like [Chenopodium quinoa]
-	uncharacterized protein LOC115686169 [Syzygium oleosum]
-	uncharacterized protein LOC8057629 isoform X1 [Sorghum bicolor]
-	hypothetical protein CISIN_1g012903mg [Citrus sinensis];PREDICTED: uncharacterized protein LOC104887287 [Beta vulgaris subsp. vulgaris];uncharacterized protein LOC110735066 [Chenopodium quinoa]
CALS5	callose synthase 5-like isoform X2 [Chenopodium quinoa];PREDICTED: callose synthase 5 [Beta vulgaris subsp. vulgaris]
-	uncharacterized protein LOC110778641 [Spinacia oleracea]
EXLA2	PREDICTED: expansin-like A1 [Beta vulgaris subsp. vulgaris]
PARA	PREDICTED: probable glutathione S-transferase parA [Prunus mume]
AED3	PREDICTED: aspartyl protease AED3 [Beta vulgaris subsp. vulgaris]
Os03g0802700	DEAD-box ATP-dependent RNA helicase 27-like [Chenopodium quinoa]
-	-
PGIP1	polygalacturonase inhibitor 1-like [Chenopodium quinoa]
LYK4	PREDICTED: lysM domain receptor-like kinase 4 [Beta vulgaris subsp. vulgaris]
At5g15350	lamin-like protein [Chenopodium quinoa]
GSTU8	hypothetical protein COLO4_14686 [Corchorus olitorius]
CYP76AD1	hypothetical protein BVRB_1g019610 [Beta vulgaris subsp. vulgaris];PREDICTED: cytochrome P450 76AD1-like [Beta vulgaris subsp. vulgaris]
At1g60690	PREDICTED: probable aldo-keto reductase 5 [Beta vulgaris subsp. vulgaris];hypothetical protein SOVF_026230 [Spinacia oleracea];PREDICTED: probable aldo-keto reductase 4 [Vitis vinifera]
-	-
EXLB1	expansin-like B1 [Spinacia oleracea];expansin-like B1 [Chenopodium quinoa];PREDICTED: expansin-like B1 [Nelumbo nucifera]
PERK1	proline-rich receptor-like protein kinase PERK15 [Chenopodium quinoa];PREDICTED: proline-rich receptor-like protein kinase PERK15 [Beta vulgaris subsp. vulgaris]
AGD11	hypothetical protein BVRB_2g041410 [Beta vulgaris subsp. vulgaris]
At4g22758	PREDICTED: uncharacterized protein At4g22758 [Beta vulgaris subsp. vulgaris]
PUB9	PREDICTED: U-box domain-containing protein 9 [Beta vulgaris subsp. vulgaris]
-	-
TPRP-F1	36.4 kDa proline-rich protein-like [Camellia sinensis]
PIN1C	PREDICTED: probable auxin efflux carrier component 1c [Beta vulgaris subsp. vulgaris]
-	-
GRXC6	glutaredoxin-C6-like [Chenopodium quinoa]
MAP70.2	microtubule-associated protein 70-2-like [Chenopodium quinoa]
-	PREDICTED: uncharacterized protein LOC104895726 isoform X2 [Beta vulgaris subsp. vulgaris]
NPC6	hypothetical protein BVRB_5g124530 [Beta vulgaris subsp. vulgaris];PREDICTED: non-specific phospholipase C6 [Beta vulgaris subsp. vulgaris]
-	-
cnot1	CCR4-NOT transcription complex subunit 1-like isoform X4 [Chenopodium quinoa];CCR4-NOT transcription complex subunit 1 isoform X1 [Senna tora]
ATHB-15	homeobox-leucine zipper protein ATHB-15 [Spinacia oleracea]
-	uncharacterized protein LOC110109143 isoform X3 [Dendrobium catenatum]
KIN14F	PREDICTED: kinesin-like protein KIN-14F [Beta vulgaris subsp. vulgaris]
At4g16563	probable aspartyl protease At4g16563 [Spinacia oleracea]
KIN14J	kinesin-like protein KIN-14J [Spinacia oleracea]
At4g30520	probable LRR receptor-like serine/threonine-protein kinase At4g30520 isoform X2 [Spinacia oleracea];PREDICTED: probable LRR receptor-like serine/threonine-protein kinase At2g23950 isoform X1 [Beta vulgaris subsp. vulgaris]
CHLH	magnesium-chelatase subunit ChlH, chloroplastic-like [Chenopodium quinoa]
GLCAT14A	beta-glucuronosyltransferase GlcAT14A-like isoform X1 [Senna tora]
PER47	peroxidase 47-like [Chenopodium quinoa]
-	-
At5g45910	hypothetical protein F0562_013871 [Nyssa sinensis]
-	hypothetical protein BVRB_7g171420 [Beta vulgaris subsp. vulgaris]
MIEL1	PREDICTED: E3 ubiquitin-protein ligase MIEL1 isoform X1 [Beta vulgaris subsp. vulgaris]
-	-
ZRK7	hypothetical protein MANES_06G006900 [Manihot esculenta]
-	polyprotein-like [Solanum chilense]
SOK5	protein UPSTREAM OF FLC isoform X1 [Vitis riparia];protein UPSTREAM OF FLC [Spinacia oleracea]
DRT100	DNA damage-repair/toleration protein DRT100-like [Chenopodium quinoa]
PGIP1	unnamed protein product [Cuscuta campestris]
SAUR21	auxin-responsive protein SAUR21-like [Vitis riparia]
RE1	retroelement pol polyprotein-like [Trifolium pratense]
-	-
At4g02580	NADH dehydrogenase [ubiquinone] flavoprotein 2, mitochondrial [Durio zibethinus]
A6	PREDICTED: probable glucan endo-1,3-beta-glucosidase A6 [Beta vulgaris subsp. vulgaris]
WSD11	PREDICTED: O-acyltransferase WSD1-like isoform X1 [Beta vulgaris subsp. vulgaris];hypothetical protein SOVF_081870 [Spinacia oleracea]
LHCB3	PREDICTED: chlorophyll a-b binding protein 13, chloroplastic [Gossypium arboreum]
-	-
EXPA10	EXP1 [Phytolacca acinosa]
ERECTA	LRR receptor-like serine/threonine-protein kinase ERECTA [Chenopodium quinoa]
ELI3	probable mannitol dehydrogenase [Chenopodium quinoa];PREDICTED: probable mannitol dehydrogenase [Beta vulgaris subsp. vulgaris]
PSAK	photosystem I reaction center subunit psaK, chloroplastic [Vitis riparia]
NAKR2	heavy metal-associated isoprenylated plant protein 35 [Spinacia oleracea];heavy metal-associated isoprenylated plant protein 35-like [Chenopodium quinoa]
-	mavicyanin-like [Chenopodium quinoa]
UNE10	hypothetical protein BVRB_1g018470 isoform A [Beta vulgaris subsp. vulgaris]
CIA2	protein CHLOROPLAST IMPORT APPARATUS 2-like isoform X2 [Spinacia oleracea];protein CHLOROPLAST IMPORT APPARATUS 2-like isoform X3 [Spinacia oleracea]
-	-
KCS5	3-ketoacyl-CoA synthase 5-like [Chenopodium quinoa]
-	uncharacterized protein CEY00_Acc20712 [Actinidia chinensis var. chinensis]
-	hypothetical protein POPTR_005G048250 [Populus trichocarpa]
HAT	zinc finger BED domain-containing protein RICESLEEPER 2-like [Spinacia oleracea]
-	-
NLP4	PREDICTED: protein NLP4 [Beta vulgaris subsp. vulgaris]
ANN2	PREDICTED: annexin D2 [Beta vulgaris subsp. vulgaris]
EDR4	protein ENHANCED DISEASE RESISTANCE 4-like isoform X2 [Chenopodium quinoa]
KIN14I	kinesin-like protein KIN-14I [Chenopodium quinoa]
PIN1C	PREDICTED: probable auxin efflux carrier component 1c [Beta vulgaris subsp. vulgaris]
SIGE	RNA polymerase sigma factor sigE, chloroplastic/mitochondrial-like [Chenopodium quinoa]
GDI1	rho GDP-dissociation inhibitor 1-like isoform X2 [Chenopodium quinoa]
WDR44	PREDICTED: uncharacterized protein LOC104888203 [Beta vulgaris subsp. vulgaris]
BAM1	leucine-rich repeat receptor-like serine/threonine-protein kinase BAM1 [Chenopodium quinoa]
ASR2	ABA stress ripening protein [Mesembryanthemum crystallinum]
CRSP	PREDICTED: CO(2)-response secreted protease [Beta vulgaris subsp. vulgaris]
SAUR21	PREDICTED: auxin-responsive protein SAUR21 [Beta vulgaris subsp. vulgaris]
At1g65750	hypothetical protein [Beta vulgaris subsp. vulgaris]
At3g13560	PREDICTED: PLASMODESMATA CALLOSE-BINDING PROTEIN 5 [Beta vulgaris subsp. vulgaris]
EDA2	PREDICTED: probable serine protease EDA2 [Beta vulgaris subsp. vulgaris]
ZRANB2	hypothetical protein BVRB_8g194940 [Beta vulgaris subsp. vulgaris];zinc finger Ran-binding domain-containing protein 2-like [Spinacia oleracea];PREDICTED: uncharacterized protein LOC104902081 [Beta vulgaris subsp. vulgaris]
-	auxin-responsive protein SAUR21-like [Spinacia oleracea]
-	-
UXS4	UDP-glucuronic acid decarboxylase 2 [Spinacia oleracea];hypothetical protein C1H46_030289 [Malus baccata]
AAE	PREDICTED: GDSL esterase/lipase At1g28610 [Beta vulgaris subsp. vulgaris];PREDICTED: acetylajmalan esterase-like [Nelumbo nucifera];GDSL esterase/lipase At1g28650-like [Chenopodium quinoa];acetylajmalan esterase-like [Chenopodium quinoa]
NIP2	hypothetical protein BVRB_8g186290 [Beta vulgaris subsp. vulgaris]
ASD2	alpha-L-arabinofuranosidase 2-like [Chenopodium quinoa];alpha-L-arabinofuranosidase 1-like [Spinacia oleracea];alpha-L-arabinofuranosidase 1-like [Spinacia oleracea];hypothetical protein SOVF_102460 [Spinacia oleracea]
-	Putative gag-pol polyprotein, identical [Solanum demissum]
-	uncharacterized protein LOC110802614 [Spinacia oleracea]
EXPA10	expansin-A8 [Medicago truncatula]
BAM1	PREDICTED: leucine-rich repeat receptor-like serine/threonine-protein kinase BAM1 [Beta vulgaris subsp. vulgaris]
UGT87A2	uncharacterized protein LOC119991488 [Tripterygium wilfordii];UDP-glycosyltransferase 87A1-like [Vitis riparia]
-	chlorophyll a-b binding protein, chloroplastic-like [Chenopodium quinoa]
-	-
-	hypothetical protein SOVF_010660 [Spinacia oleracea]
VIT_19s0014g02480	probable bifunctional methylthioribulose-1-phosphate dehydratase/enolase-phosphatase E1 1 [Spinacia oleracea]
MSI4	PREDICTED: WD-40 repeat-containing protein MSI4 [Beta vulgaris subsp. vulgaris]
BHLH68	PREDICTED: transcription factor bHLH68 [Vitis vinifera];transcription factor bHLH68 [Morus notabilis];transcription factor bHLH68-like isoform X1 [Chenopodium quinoa]
tag	hypothetical protein SOVF_088750 [Spinacia oleracea]
CSI3	PREDICTED: uncharacterized protein LOC104891081 isoform X1 [Beta vulgaris subsp. vulgaris]
LTPG12	non-specific lipid transfer protein GPI-anchored 2-like [Chenopodium quinoa]
Os07g0682400	PREDICTED: zinc finger CCCH domain-containing protein 53 [Beta vulgaris subsp. vulgaris]
ICR4	interactor of constitutive active ROPs 4-like [Chenopodium quinoa]
-	-
ROS1	PREDICTED: protein ROS1 [Beta vulgaris subsp. vulgaris]
ufaA1	uncharacterized protein LOC110788065 [Spinacia oleracea];PREDICTED: uncharacterized protein LOC104887889 isoform X3 [Beta vulgaris subsp. vulgaris]
-	-
FER	receptor-like protein kinase FERONIA [Chenopodium quinoa]
-	hypothetical protein TSUD_412790 [Trifolium subterraneum]
MO2	PREDICTED: uncharacterized protein LOC104903903 [Beta vulgaris subsp. vulgaris];uncharacterized protein LOC110780143 [Spinacia oleracea];uncharacterized protein LOC110739090 [Chenopodium quinoa]
At5g03700	PREDICTED: PAN domain-containing protein At5g03700 [Beta vulgaris subsp. vulgaris]
Bp10	PREDICTED: L-ascorbate oxidase homolog [Beta vulgaris subsp. vulgaris]
atpF	ATP synthase CF0 B subunit [Hylocereus undatus]
PUMP5	mitochondrial uncoupling protein 5-like [Spinacia oleracea];PREDICTED: mitochondrial uncoupling protein 5 [Vigna angularis]
-	PREDICTED: glycine-rich cell wall structural protein 1 isoform X2 [Beta vulgaris subsp. vulgaris];glycine-rich cell wall structural protein 1.8-like [Chenopodium quinoa]
-	lipid transfer protein precursor [Gossypium herbaceum subsp. africanum]
UGT74G1	UDP-glucuronosyl/UDP-glucosyltransferase [Corchorus olitorius];PREDICTED: UDP-glycosyltransferase 74G1 [Beta vulgaris subsp. vulgaris]
ABCB13	putative xenobiotic-transporting ATPase [Lupinus albus];hypothetical protein BVRB_1g020690 [Beta vulgaris subsp. vulgaris];ABC transporter B family member 13-like [Chenopodium quinoa]
ABCC10	ABC transporter C family member 10-like [Spinacia oleracea]
At1g69160	PREDICTED: protein BIG GRAIN 1-like E [Beta vulgaris subsp. vulgaris]
VIT_19s0014g04930	(-)-germacrene D synthase [Vitis vinifera]
guaA	PREDICTED: probable GMP synthase [glutamine-hydrolyzing] [Cucumis melo]
TPRP-F1	hypothetical protein FH972_002166 [Carpinus fangiana]
SQE1	squalene monooxygenase-like isoform X2 [Spinacia oleracea]
GAPB	PREDICTED: glyceraldehyde-3-phosphate dehydrogenase GAPB, chloroplastic isoform X1 [Camelina sativa];hypothetical protein H0E87_005914 [Populus deltoides];PREDICTED: glyceraldehyde-3-phosphate dehydrogenase B, chloroplastic [Beta vulgaris subsp. vulgaris]
-	hypothetical protein FXO37_25146 [Capsicum annuum]
-	hypothetical protein [Beta vulgaris subsp. vulgaris]
CYP81E8	cytochrome P450 [Cinnamomum micranthum f. kanehirae];isoflavone 2&apos;-hydroxylase-like [Spinacia oleracea]
ACL5	PREDICTED: thermospermine synthase ACAULIS5 [Beta vulgaris subsp. vulgaris]
clpP	ATP-dependent Clp protease proteolytic subunit [Hylocereus undatus]
MES17	PREDICTED: methylesterase 17 [Beta vulgaris subsp. vulgaris]
-	uncharacterized protein LOC110700145 [Chenopodium quinoa]
At3g13560	glucan endo-1,3-beta-glucosidase 4-like [Chenopodium quinoa]
ERECTA	LRR receptor-like serine/threonine-protein kinase ERECTA [Chenopodium quinoa]
PERK1	PREDICTED: proline-rich receptor-like protein kinase PERK15 [Beta vulgaris subsp. vulgaris]
KCS12	3-ketoacyl-CoA synthase 12-like [Spinacia oleracea]
LNG2	protein LONGIFOLIA 1-like [Chenopodium quinoa]
-	glycine-rich cell wall structural protein 1.8-like [Chenopodium quinoa]
MO2	uncharacterized protein LOC110780143 [Spinacia oleracea];PREDICTED: uncharacterized protein LOC104903903 [Beta vulgaris subsp. vulgaris]
-	hypothetical protein BVRB_8g181220 [Beta vulgaris subsp. vulgaris]
SGR9	E3 ubiquitin-protein ligase SGR9, amyloplastic [Spinacia oleracea]
RBOHB	respiratory burst oxidase homolog protein B-like [Chenopodium quinoa]
At1g60710	hypothetical protein SOVF_026230 [Spinacia oleracea]
RFS2	probable galactinol--sucrose galactosyltransferase 2 [Chenopodium quinoa]
TOR1L3	TORTIFOLIA1-like protein 3 [Chenopodium quinoa]
-	putative inactive leucine-rich repeat receptor-like protein kinase IMK2 [Senna tora]
PORA	PREDICTED: protochlorophyllide reductase, chloroplastic [Beta vulgaris subsp. vulgaris]
-	LOW QUALITY PROTEIN: probable glutathione S-transferase [Spinacia oleracea]
GP1	PREDICTED: polygalacturonase 1 beta-like protein 3 [Beta vulgaris subsp. vulgaris]
-	uncharacterized protein LOC110693623 [Chenopodium quinoa]
At4g01037	protein ROOT PRIMORDIUM DEFECTIVE 1-like [Chenopodium quinoa]
-	hypothetical protein SOVF_063480 [Spinacia oleracea]
WRI1	PREDICTED: ethylene-responsive transcription factor WRI1 [Beta vulgaris subsp. vulgaris]
At2g44510	protein BCCIP homolog [Spinacia oleracea];PREDICTED: protein BCCIP homolog [Beta vulgaris subsp. vulgaris]
At1g60730	probable aldo-keto reductase 2 [Prosopis alba];probable aldo-keto reductase 4 [Tripterygium wilfordii]
UGT88B1	UDP-glycosyltransferase 88B1-like [Chenopodium quinoa]
CYCU4-1	cyclin-U4-1-like [Chenopodium quinoa]
GSVIVT00023967001	PREDICTED: peroxidase P7 [Beta vulgaris subsp. vulgaris]
At1g06550	3-hydroxyisobutyryl-CoA hydrolase-like protein 5 [Spinacia oleracea]
PEAMT	hypothetical protein F0562_023975 [Nyssa sinensis]
HST	anthranilate N-benzoyltransferase protein 2-like [Chenopodium quinoa]
GONST2	hypothetical protein EZV62_002945 [Acer yangbiense]
-	uncharacterized protein LOC110687926 [Chenopodium quinoa]
PILS6	protein PIN-LIKES 6 [Spinacia oleracea]
VAL2	B3 domain-containing protein isoform X1 [Gossypium australe]
PBL13	hypothetical protein SOVF_000410 [Spinacia oleracea];serine/threonine-protein kinase RIPK-like [Chenopodium quinoa]
BGLU41	PREDICTED: putative beta-glucosidase 41 [Beta vulgaris subsp. vulgaris]
ABCC9	putative ABC transporter C family member 15 [Spinacia oleracea]
ABCB11	multidrug resistance 16 [Sesuvium portulacastrum]
Os01g0875500	beta-galactosidase 10 [Spinacia oleracea]
PTI13	PTI1-like tyrosine-protein kinase 1 isoform X1 [Chenopodium quinoa]
STY17	mitogen-activated protein kinase kinase kinase-like [Chenopodium quinoa]
ACO	1-aminocyclopropane-1-carboxylate oxidase-like [Chenopodium quinoa]
PDCB2	PLASMODESMATA CALLOSE-BINDING PROTEIN 3 isoform X1 [Vigna radiata var. radiata];PREDICTED: PLASMODESMATA CALLOSE-BINDING PROTEIN 3 [Beta vulgaris subsp. vulgaris]
BHLH106	PREDICTED: transcription factor bHLH106 [Beta vulgaris subsp. vulgaris]
GSTU9	glutathione S-transferase U10-like [Spinacia oleracea]
CYP707A2	abscisic acid 8&apos;-hydroxylase 2-like [Chenopodium quinoa]
caa43	hypothetical protein BVRB_3g067950 [Beta vulgaris subsp. vulgaris];uncharacterized protein LOC101250123 [Solanum lycopersicum];uncharacterized protein LOC110417864 [Herrania umbratica]
EXPA6	expansin-A6-like [Spinacia oleracea]
HIPP37	heavy metal-associated isoprenylated plant protein 37-like [Durio zibethinus]
PAE8	pectin acetylesterase 8-like isoform X2 [Chenopodium quinoa];pectin acetylesterase 8-like isoform X1 [Chenopodium quinoa]
MGL	methionine gamma-lyase-like [Chenopodium quinoa]
EXL3	protein EXORDIUM-like 3 [Benincasa hispida]
PAP22	PREDICTED: purple acid phosphatase 22 [Beta vulgaris subsp. vulgaris]
HOP	PREDICTED: ankyrin repeat and protein kinase domain-containing protein 1-like isoform X1 [Beta vulgaris subsp. vulgaris];hypothetical protein F0562_021181 [Nyssa sinensis]
NET4A	hypothetical protein SOVF_043350 [Spinacia oleracea]
-	-
SRL2	uncharacterized protein LOC110718207 isoform X2 [Chenopodium quinoa];uncharacterized protein LOC110718207 isoform X1 [Chenopodium quinoa]
TSR2	pre-rRNA-processing protein TSR2 homolog isoform X1 [Chenopodium quinoa]
STE1	delta(7)-sterol-C5(6)-desaturase-like [Chenopodium quinoa];PREDICTED: delta(7)-sterol-C5(6)-desaturase [Beta vulgaris subsp. vulgaris]
SRF3	protein STRUBBELIG-RECEPTOR FAMILY 3-like [Spinacia oleracea]
-	-
SAUR50	auxin-responsive protein SAUR50-like [Durio zibethinus]
HSL2	hypothetical protein SOVF_106860 [Spinacia oleracea]
srlD	uncharacterized protein LOC110717532 isoform X1 [Chenopodium quinoa];uncharacterized protein LOC110717532 isoform X2 [Chenopodium quinoa]
At4g29360	PREDICTED: glucan endo-1,3-beta-glucosidase 13 [Beta vulgaris subsp. vulgaris]
LNK2	hypothetical protein BVRB_2g041330 isoform B [Beta vulgaris subsp. vulgaris]
TOR1L4	TORTIFOLIA1-like protein 4 [Chenopodium quinoa]
SCD2	coiled-coil domain-containing protein SCD2-like isoform X1 [Chenopodium quinoa]
Aasdhppt	L-aminoadipate-semialdehyde dehydrogenase-phosphopantetheinyl transferase-like isoform X2 [Chenopodium quinoa];hypothetical protein F0562_032073 [Nyssa sinensis];L-aminoadipate-semialdehyde dehydrogenase-phosphopantetheinyl transferase-like isoform X1 [Chenopodium quinoa];L-aminoadipate-semialdehyde dehydrogenase-phosphopantetheinyl transferase-like isoform X3 [Chenopodium quinoa]
At5g67200	probable inactive receptor kinase At5g67200 isoform X1 [Spinacia oleracea]
NPF6.2	protein NRT1/ PTR FAMILY 6.2-like [Chenopodium quinoa]
At4g18260	cytochrome b561 domain-containing protein At4g18260 [Spinacia oleracea]
Os07g0682400	zinc finger CCCH domain-containing protein 46-like [Chenopodium quinoa]
LTL1	GDSL esterase/lipase At5g33370-like [Quercus lobata]
PCAP1	PREDICTED: LOW QUALITY PROTEIN: plasma membrane-associated cation-binding protein 1 [Beta vulgaris subsp. vulgaris]
AGD14	probable ADP-ribosylation factor GTPase-activating protein AGD14 [Chenopodium quinoa]
PTI11	PTI1-like tyrosine-protein kinase 3 isoform X2 [Chenopodium quinoa]
FEI1	LRR receptor-like serine/threonine-protein kinase FEI 2 [Chenopodium quinoa]
LNK3	PREDICTED: protein LNK4 isoform X1 [Beta vulgaris subsp. vulgaris]
ALE2	hypothetical protein BVRB_007120 isoform B [Beta vulgaris subsp. vulgaris];PREDICTED: proline-rich protein 36 isoform X1 [Beta vulgaris subsp. vulgaris]
-	-
APSR1	uncharacterized protein LOC110694734 [Chenopodium quinoa];PREDICTED: uncharacterized protein LOC104895159 [Beta vulgaris subsp. vulgaris]
COL5	PREDICTED: zinc finger protein CONSTANS-LIKE 7 isoform X1 [Beta vulgaris subsp. vulgaris]
-	-
PILS7	protein PIN-LIKES 7-like [Chenopodium quinoa]
ERD4	PREDICTED: CSC1-like protein ERD4 isoform X1 [Beta vulgaris subsp. vulgaris]
POT2	potassium transporter HAK2p [Mesembryanthemum crystallinum]
-	uncharacterized protein LOC110717687 [Chenopodium quinoa]
ATHB-8	homeobox-leucine zipper protein ATHB-8-like [Chenopodium quinoa]
-	-
ACBP4	PREDICTED: acyl-CoA-binding domain-containing protein 5 [Beta vulgaris subsp. vulgaris]
ABCB19	PREDICTED: ABC transporter B family member 19 [Beta vulgaris subsp. vulgaris]
-	hypothetical protein BVRB_6g148020 [Beta vulgaris subsp. vulgaris]
PERK8	PREDICTED: proline-rich receptor-like protein kinase PERK9 [Beta vulgaris subsp. vulgaris]
GDHB	glutamate dehydrogenase B [Chenopodium quinoa]
CRK10	cysteine-rich receptor-like protein kinase 25 isoform X3 [Spinacia oleracea];cysteine-rich receptor-like protein kinase 10 [Chenopodium quinoa]
-	-
BLH9	BEL1-like homeodomain protein 9 [Chenopodium quinoa]
AAP6	PREDICTED: amino acid permease 6 [Beta vulgaris subsp. vulgaris]
-	hypothetical protein BVRB_6g143350 [Beta vulgaris subsp. vulgaris]
IQD26	PREDICTED: protein IQ-DOMAIN 14 [Beta vulgaris subsp. vulgaris]
ABP19A	auxin-binding protein ABP19a-like [Spinacia oleracea]
SRG1	PREDICTED: protein SRG1 [Beta vulgaris subsp. vulgaris]
-	-
sbt3	subtilisin-like protease SBT1.9 [Chenopodium quinoa]
PBL17	probable serine/threonine-protein kinase PBL17 [Chenopodium quinoa]
SCPL45	PREDICTED: serine carboxypeptidase-like 45 [Beta vulgaris subsp. vulgaris];hypothetical protein SOVF_039970 [Spinacia oleracea]
MED33A	mediator of RNA polymerase II transcription subunit 33A-like isoform X1 [Chenopodium quinoa];mediator of RNA polymerase II transcription subunit 33A-like isoform X2 [Chenopodium quinoa]
LTPG14	protein YLS3-like [Chenopodium quinoa]
CLEB3J9	thylakoid lumenal 29 kDa protein, chloroplastic-like [Chenopodium quinoa];thylakoid lumenal 29 kDa protein, chloroplastic-like [Chenopodium quinoa]
AHA5	plasma membrane H+ ATPase 9 [Sesuvium portulacastrum];Cation-transporting P-type ATPase [Corchorus olitorius]
ARF8	PREDICTED: auxin response factor 8 [Beta vulgaris subsp. vulgaris]
PHN1	PREDICTED: protein argonaute PNH1 [Beta vulgaris subsp. vulgaris]
CAN2	staphylococcal-like nuclease CAN2 [Manihot esculenta]
CRLK1	PREDICTED: calcium/calmodulin-regulated receptor-like kinase 1 [Beta vulgaris subsp. vulgaris];calcium/calmodulin-regulated receptor-like kinase 1 isoform X1 [Spinacia oleracea]
PIP2-7	hypothetical protein Bca52824_038317 [Brassica carinata];Major intrinsic protein [Macleaya cordata]
CIPK18	PREDICTED: CBL-interacting protein kinase 18 [Beta vulgaris subsp. vulgaris]
CRD1	hypothetical protein SOVF_191490 [Spinacia oleracea];magnesium-protoporphyrin IX monomethyl ester [oxidative] cyclase, chloroplastic [Carica papaya]
NIP2-1	aquaporin NIP [Salvia splendens];aquaporin NIP2-1-like isoform X2 [Sesamum indicum]
DTX27	protein DETOXIFICATION 27-like [Chenopodium quinoa]
THE1	PREDICTED: receptor-like protein kinase THESEUS 1 [Beta vulgaris subsp. vulgaris]
QUA2	PREDICTED: probable pectin methyltransferase QUA2 [Beta vulgaris subsp. vulgaris]
PSAN	PREDICTED: photosystem I reaction center subunit N, chloroplastic [Beta vulgaris subsp. vulgaris]
-	hypothetical protein B296_00003227 [Ensete ventricosum];Chlorophyll a-b binding protein type 2 member 1B, chloroplastic, partial [Ananas comosus];hypothetical protein BHM03_00000945 [Ensete ventricosum]
TDR	leucine-rich repeat receptor-like protein kinase TDR [Chenopodium quinoa]
-	-
hdhd3	haloacid dehalogenase-like hydrolase domain-containing protein 3 [Spinacia oleracea];haloacid dehalogenase-like hydrolase domain-containing protein 3 [Chenopodium quinoa]
AGP41	PREDICTED: arabinogalactan peptide 16 [Beta vulgaris subsp. vulgaris]
-	PREDICTED: uncharacterized protein LOC104905526 [Beta vulgaris subsp. vulgaris]
-	PREDICTED: uncharacterized protein LOC104901850 [Beta vulgaris subsp. vulgaris]
PIP1-3	plasma membrane intrinsic protein [Dianthus caryophyllus]
RE2	PREDICTED: uncharacterized protein LOC104898087 [Beta vulgaris subsp. vulgaris];Retrovirus-related Pol polyprotein from transposon RE1 [Vitis vinifera]
TMEM8B	hypothetical protein SOVF_155450 [Spinacia oleracea];uncharacterized protein LOC110789833 [Spinacia oleracea]
ELI5	tyrosine decarboxylase 1-like [Chenopodium quinoa]
NPF1.2	PREDICTED: protein NRT1/ PTR FAMILY 1.2 [Beta vulgaris subsp. vulgaris]
RPT2	root phototropism protein 2-like [Chenopodium quinoa]
IAMT1	indole-3-acetate O-methyltransferase 1-like [Chenopodium quinoa]
OFUT35	uncharacterized protein At1g04910-like [Spinacia oleracea];uncharacterized protein At1g04910-like [Chenopodium quinoa]
FH11	PREDICTED: formin-like protein 11 [Beta vulgaris subsp. vulgaris]
FLA7	fasciclin-like arabinogalactan protein 7 [Chenopodium quinoa]
DTX40	PREDICTED: protein DETOXIFICATION 40 [Beta vulgaris subsp. vulgaris]
ufaA1	uncharacterized protein LOC110788065 [Spinacia oleracea]
-	protein E6-like [Chenopodium quinoa]
lhcA-P4	PREDICTED: chlorophyll a-b binding protein 4, chloroplastic [Beta vulgaris subsp. vulgaris]
UGT85K5	PREDICTED: 7-deoxyloganetin glucosyltransferase-like [Beta vulgaris subsp. vulgaris]
-	uncharacterized protein LOC110802614 [Spinacia oleracea]
CHER1	PREDICTED: choline transporter-like protein 2 [Beta vulgaris subsp. vulgaris]
ADT1	arogenate dehydratase/prephenate dehydratase 6, chloroplastic-like [Chenopodium quinoa]
CER1	protein ECERIFERUM 1-like [Spinacia oleracea]
NIP6-1	aquaporin NIP6-1-like [Chenopodium quinoa]
At3g26720	hypothetical protein SOVF_181830, partial [Spinacia oleracea];PREDICTED: alpha-mannosidase At3g26720 isoform X1 [Beta vulgaris subsp. vulgaris]
PARA	PREDICTED: probable glutathione S-transferase parA [Prunus mume]
PCMP-H11	pentatricopeptide repeat-containing protein At1g31920 [Spinacia oleracea]
MFP2	PREDICTED: peroxisomal fatty acid beta-oxidation multifunctional protein MFP2 [Beta vulgaris subsp. vulgaris]
LNG2	protein LONGIFOLIA 1 [Spinacia oleracea];PREDICTED: protein LONGIFOLIA 1 [Beta vulgaris subsp. vulgaris]
EXPA10	EXP1 [Phytolacca acinosa]
-	KNOX1r [Leuenbergeria lychnidiflora]
LNG1	PREDICTED: protein LONGIFOLIA 1 isoform X2 [Beta vulgaris subsp. vulgaris]
LAX3	PREDICTED: auxin transporter-like protein 3 [Beta vulgaris subsp. vulgaris]
RBCS1	ribulose bisphosphate carboxylase small chain 1, chloroplastic [Chenopodium quinoa]
KAO1	PREDICTED: ent-kaurenoic acid oxidase 1-like [Beta vulgaris subsp. vulgaris]
At2g05160	zinc finger CCCH domain-containing protein 18-like isoform X2 [Spinacia oleracea]
SCPL45	serine carboxypeptidase-like 45 [Chenopodium quinoa]
FLP2	PREDICTED: flowering-promoting factor 1-like protein 2 [Beta vulgaris subsp. vulgaris]
IDM1	uncharacterized protein LOC110688241 isoform X1 [Chenopodium quinoa]
-	unnamed protein product [Prunus armeniaca];hypothetical protein TEA_014244 [Camellia sinensis var. sinensis]
At3g23880	F-box/kelch-repeat protein At3g23880-like [Chenopodium quinoa]
LHY	circadian clock associated1 [Mesembryanthemum crystallinum];hypothetical protein SOVF_161680 isoform B [Spinacia oleracea]
CESA3	PREDICTED: cellulose synthase A catalytic subunit 3 [UDP-forming] [Beta vulgaris subsp. vulgaris]
-	PREDICTED: xyloglucan endotransglucosylase/hydrolase 2 [Beta vulgaris subsp. vulgaris]
-	uncharacterized protein LOC110792141 [Spinacia oleracea]
-	hypothetical protein HYC85_027943 [Camellia sinensis]
SPCC594.04c	PREDICTED: uncharacterized protein C594.04c [Beta vulgaris subsp. vulgaris]
TRP3	PREDICTED: telomere repeat-binding protein 3 [Beta vulgaris subsp. vulgaris]
HAR1	receptor protein kinase CLAVATA1-like [Spinacia oleracea]
-	uncharacterized protein LOC110712503 [Chenopodium quinoa]
TIG	PREDICTED: trigger factor-like protein TIG, Chloroplastic [Beta vulgaris subsp. vulgaris]
DRT100	DNA damage-repair/toleration protein DRT100-like [Chenopodium quinoa]
mel1	PREDICTED: probable alpha-galactosidase B isoform X2 [Beta vulgaris subsp. vulgaris];probable alpha-galactosidase B isoform X1 [Spinacia oleracea];probable alpha-galactosidase B isoform X2 [Spinacia oleracea]
SKU5	PREDICTED: monocopper oxidase-like protein SKU5 [Beta vulgaris subsp. vulgaris];monocopper oxidase-like protein SKU5 [Spinacia oleracea]
-	-
CYP96A15	alkane hydroxylase MAH1-like [Spinacia oleracea]
HTH	PREDICTED: protein HOTHEAD [Beta vulgaris subsp. vulgaris]
AOS1	PREDICTED: allene oxide synthase 1, chloroplastic [Beta vulgaris subsp. vulgaris]
APRR9	two-component response regulator-like APRR3 [Chenopodium quinoa]
DIR1	hypothetical protein G4B88_003757 [Cannabis sativa]
SKU5	monocopper oxidase-like protein SKU5 [Spinacia oleracea]
HKT6	PREDICTED: probable cation transporter HKT6 [Beta vulgaris subsp. vulgaris]
-	-
PAR	tetraketide alpha-pyrone reductase 1-like [Chenopodium quinoa]
At1g48100	polygalacturonase At1g48100 [Chenopodium quinoa]
-	PREDICTED: uncharacterized protein LOC104908918 [Beta vulgaris subsp. vulgaris]
At1g60630	inactive leucine-rich repeat receptor-like serine/threonine-protein kinase At1g60630 [Chenopodium quinoa]
BSK5	probable serine/threonine-protein kinase BSK3 [Chenopodium quinoa]
CYP77A2	hypothetical protein BVRB_4g094900 [Beta vulgaris subsp. vulgaris]
LOG7	cytokinin riboside 5&apos;-monophosphate phosphoribohydrolase LOG7-like [Chenopodium quinoa]
OFUT20	O-fucosyltransferase 20 [Benincasa hispida]
ALDH3I1	Aldehyde dehydrogenase family 3 member H1 [Spatholobus suberectus];hypothetical protein SOVF_212440 [Spinacia oleracea]
SELMODRAFT_444075	PREDICTED: inactive protein kinase SELMODRAFT_444075 [Beta vulgaris subsp. vulgaris]
Os03g0733400	zinc finger BED domain-containing protein RICESLEEPER 2-like [Spinacia oleracea]
LNG1	PREDICTED: protein LONGIFOLIA 1 [Beta vulgaris subsp. vulgaris]
-	protein E6-like [Chenopodium quinoa]
CURT1A	protein CURVATURE THYLAKOID 1A, chloroplastic-like [Chenopodium quinoa];unnamed protein product [Arabidopsis thaliana]
GSVIVT00026920001	PREDICTED: probable polygalacturonase [Beta vulgaris subsp. vulgaris]
LHW	transcription factor LHW-like [Spinacia oleracea]
WAT1	protein WALLS ARE THIN 1-like [Chenopodium quinoa]
At1g21400	PREDICTED: 2-oxoisovalerate dehydrogenase subunit alpha 1, mitochondrial [Beta vulgaris subsp. vulgaris]
At4g22758	uncharacterized protein At4g22758-like [Chenopodium quinoa]
DDB_G0289029	PREDICTED: IST1-like protein isoform X2 [Beta vulgaris subsp. vulgaris]
GASA1	gibberellin-regulated protein 1-like [Chenopodium quinoa]
-	hypothetical protein F0562_027685 [Nyssa sinensis];hypothetical protein CMV_020372 [Castanea mollissima]
MYOB3	myosin-binding protein 2-like [Chenopodium quinoa]
TPRP-F1	36.4 kDa proline-rich protein isoform X3 [Spinacia oleracea];36.4 kDa proline-rich protein isoform X2 [Spinacia oleracea]
At5g24010	probable receptor-like protein kinase At5g24010 [Chenopodium quinoa]
-	uncharacterized protein LOC110690448 [Chenopodium quinoa]
ARF19	PREDICTED: auxin response factor 7 isoform X2 [Beta vulgaris subsp. vulgaris];PREDICTED: auxin response factor 7 isoform X1 [Beta vulgaris subsp. vulgaris]
KIN4A	PREDICTED: kinesin-like protein KIN-4A isoform X2 [Beta vulgaris subsp. vulgaris]
TY3B-I	uncharacterized protein LOC117624133 [Prunus dulcis]
-	-
ABCB19	PREDICTED: ABC transporter B family member 19 [Beta vulgaris subsp. vulgaris]
ATL24	hypothetical protein BVRB_8g186290 [Beta vulgaris subsp. vulgaris];PREDICTED: NEP1-interacting protein-like 1 isoform X1 [Beta vulgaris subsp. vulgaris]
-	PREDICTED: uncharacterized protein LOC104902021 [Beta vulgaris subsp. vulgaris];uncharacterized protein LOC110796829 [Spinacia oleracea];LOW QUALITY PROTEIN: uncharacterized protein LOC103437265 [Malus domestica]
-	-
PKS4	hypothetical protein BVRB_3g064570 [Beta vulgaris subsp. vulgaris]
-	uncharacterized protein LOC110705809 [Chenopodium quinoa]
ufaA1	PREDICTED: uncharacterized protein LOC104887860 isoform X2 [Beta vulgaris subsp. vulgaris];uncharacterized protein LOC110788065 [Spinacia oleracea];uncharacterized protein LOC110697240 [Chenopodium quinoa]
PGSIP8	PREDICTED: putative glucuronosyltransferase PGSIP8 [Beta vulgaris subsp. vulgaris]
ATHB-12	homeobox-leucine zipper protein ATHB-12-like [Chenopodium quinoa]
CIPK9	CBL-interacting serine/threonine-protein kinase 9-like [Chenopodium quinoa]
ufaA1	uncharacterized protein LOC110788065 [Spinacia oleracea]
BACOVA_02659	PREDICTED: uncharacterized protein LOC104893418 [Beta vulgaris subsp. vulgaris];hypothetical protein SOVF_176460 [Spinacia oleracea]
-	chlorophyll a-b binding protein CP24 10A, chloroplastic [Cajanus cajan]
SFH9	PREDICTED: phosphatidylinositol/phosphatidylcholine transfer protein SFH9 isoform X1 [Beta vulgaris subsp. vulgaris]
-	-
KCS2	3-ketoacyl-CoA synthase 11-like [Chenopodium quinoa]
sbt3	PREDICTED: subtilisin-like protease SBT1.9 [Beta vulgaris subsp. vulgaris]
XTH9	xyloglucan endotransglucosylase/hydrolase protein 9 [Cajanus cajan]
-	-
RTase	putative pre-mRNA-processing factor 6-like [Capsicum annuum]
-	Retrovirus-related Pol polyprotein from transposon TNT 1-94 [Cajanus cajan]
GER3	auxin-binding protein ABP19a-like [Pistacia vera]
ATHB-13	homeobox-leucine zipper protein ATHB-13-like [Chenopodium quinoa]
APT5	adenine phosphoribosyltransferase 5-like [Chenopodium quinoa]
Bp10	L-ascorbate oxidase homolog [Chenopodium quinoa]
LHCA3	chlorophyll a-b binding protein 8, chloroplastic [Manihot esculenta]
GUN4	PREDICTED: tetrapyrrole-binding protein, chloroplastic [Beta vulgaris subsp. vulgaris]
SABP2	PREDICTED: salicylic acid-binding protein 2 [Beta vulgaris subsp. vulgaris]
HMGR1	3-hydroxy-3-methylglutaryl-coenzyme A reductase 1-like [Ziziphus jujuba]
At1g12150	hypothetical protein SOVF_111470 [Spinacia oleracea]
ALDH2C4	hypothetical protein DVH24_017934 [Malus domestica]
GRDP2	glycine-rich domain-containing protein 2-like isoform X1 [Chenopodium quinoa]
CYP71A9	cytochrome P450 71A9-like isoform X1 [Spinacia oleracea]
STM	PREDICTED: homeobox protein knotted-1-like LET6 isoform X2 [Beta vulgaris subsp. vulgaris]
IQD11	protein IQ-DOMAIN 14-like [Chenopodium quinoa]
IRK	probable LRR receptor-like serine/threonine-protein kinase IRK [Spinacia oleracea]
GASA1	PREDICTED: snakin-2 [Beta vulgaris subsp. vulgaris]
-	-
AUL1	auxilin-like protein 1 isoform X2 [Spinacia oleracea]
TAC1	uncharacterized protein LOC110727757 [Chenopodium quinoa]
ufaA1	PREDICTED: uncharacterized protein LOC104887860 isoform X2 [Beta vulgaris subsp. vulgaris];uncharacterized protein LOC110788065 [Spinacia oleracea];Amine oxidase [Corchorus olitorius];PREDICTED: uncharacterized protein LOC104887889 isoform X3 [Beta vulgaris subsp. vulgaris]
INVA	PREDICTED: acid beta-fructofuranosidase isoform X1 [Beta vulgaris subsp. vulgaris]
FLA2	PREDICTED: fasciclin-like arabinogalactan protein 2 [Beta vulgaris subsp. vulgaris]
GPAT2	probable glycerol-3-phosphate acyltransferase 3 [Chenopodium quinoa]
CBSDUF7	DUF21 domain-containing protein At1g47330-like isoform X3 [Spinacia oleracea];DUF21 domain-containing protein At1g47330-like isoform X2 [Spinacia oleracea];DUF21 domain-containing protein At1g47330-like [Chenopodium quinoa]
OTU2	ubiquitin thioesterase OTU1 [Spinacia oleracea];OVARIAN TUMOR DOMAIN-containing deubiquitinating enzyme 2 [Hibiscus syriacus]
FAD2	omega-6 desaturase, partial [Portulaca oleracea]
ZFP3	zinc finger protein 3-like [Chenopodium quinoa]
-	PREDICTED: uncharacterized protein LOC104906193 [Beta vulgaris subsp. vulgaris]
Os05g0277500	PREDICTED: germin-like protein 5-1 [Beta vulgaris subsp. vulgaris]
HSL2	LRR receptor-like serine/threonine-protein kinase HSL2 [Spinacia oleracea]
CRRSP55	cysteine-rich repeat secretory protein 55-like [Chenopodium quinoa]
LHCB4.1	chlorophyll a-b binding protein CP29.1, chloroplastic [Citrus clementina]
SBT2.5	hypothetical protein SOVF_170490 [Spinacia oleracea];subtilisin-like protease SBT2.5 [Spinacia oleracea]
TDT	tonoplast dicarboxylate transporter [Spinacia oleracea]
-	PREDICTED: uncharacterized protein LOC104902303 [Beta vulgaris subsp. vulgaris]
SKM1	probably inactive leucine-rich repeat receptor-like protein kinase At2g25790 [Chenopodium quinoa]
-	-
BZIP34	basic leucine zipper 34-like isoform X2 [Spinacia oleracea]
CAB36	chlorophyll a/b binding protein [Tamarix hispida]
-	PREDICTED: protein phosphatase 1 regulatory subunit 12A [Beta vulgaris subsp. vulgaris]
RE2	uncharacterized protein LOC110789166 [Spinacia oleracea];uncharacterized protein LOC110634371 [Hevea brasiliensis];PREDICTED: uncharacterized protein LOC109134994 [Beta vulgaris subsp. vulgaris]
PILS3	protein PIN-LIKES 3-like [Chenopodium quinoa]
KCS11	3-ketoacyl-CoA synthase 11-like [Chenopodium quinoa]
WDL4	protein WVD2-like 4 [Spinacia oleracea]
-	hypothetical protein HYC85_003385 [Camellia sinensis]
CAB-M9	hypothetical protein B296_00003227 [Ensete ventricosum];hypothetical protein BHM03_00000945 [Ensete ventricosum];Chlorophyll a-b binding protein, chloroplastic [Ananas comosus]
NPF1.2	PREDICTED: protein NRT1/ PTR FAMILY 1.2 [Beta vulgaris subsp. vulgaris]
At4g14310	PREDICTED: uncharacterized protein LOC104887911 [Beta vulgaris subsp. vulgaris]
OsI_35105	pyruvate kinase 1, cytosolic [Chenopodium quinoa];pyruvate kinase 1, cytosolic-like isoform X2 [Carica papaya];pyruvate kinase 1, cytosolic-like [Rhodamnia argentea];Pyruvate kinase, cytosolic isozyme [Glycine soja];pyruvate kinase 1, cytosolic-like isoform X1 [Carica papaya]
GPAT4	glycerol-3-phosphate 2-O-acyltransferase 4-like isoform X1 [Chenopodium quinoa]
-	PREDICTED: glycine-rich protein 5-like [Theobroma cacao]
-	zinc finger BED domain-containing protein RICESLEEPER 2-like [Coffea arabica]
GASA6	putative gibberellin-regulated GAST1-like protein [Stenocereus gummosus]
-	-
IBL1	PREDICTED: uncharacterized protein LOC104901783 [Beta vulgaris subsp. vulgaris]
ABCC10	ABC transporter C family member 10-like [Spinacia oleracea];ABC transporter C family member 10-like [Chenopodium quinoa]
COP1	PREDICTED: E3 ubiquitin-protein ligase COP1 isoform X2 [Beta vulgaris subsp. vulgaris]
-	hypothetical protein GOBAR_DD21229 [Gossypium barbadense];hypothetical protein B296_00003227 [Ensete ventricosum];hypothetical protein BHM03_00000945 [Ensete ventricosum];chlorophyll A/B-binding protein 2 [Actinidia rufa]
ACL5	PREDICTED: thermospermine synthase ACAULIS5 isoform X2 [Beta vulgaris subsp. vulgaris]
-	myosin-2 heavy chain-like [Spinacia oleracea]
-	uncharacterized protein LOC110717447 [Chenopodium quinoa]
FLA1	fasciclin-like arabinogalactan protein 1 [Spinacia oleracea]
LBD38	hypothetical protein C4D60_Mb03t19740 [Musa balbisiana]
APF2	PREDICTED: aspartyl protease family protein 2 [Beta vulgaris subsp. vulgaris]
SCAB3	stomatal closure-related actin-binding protein 3-like [Chenopodium quinoa];stomatal closure-related actin-binding protein 3-like [Chenopodium quinoa]
-	PREDICTED: proline-rich extensin-like protein EPR1 [Beta vulgaris subsp. vulgaris]
GLOX1	aldehyde oxidase GLOX-like [Spinacia oleracea]
-	uncharacterized protein LOC110685243 [Chenopodium quinoa]
GAST1	PREDICTED: protein GAST1 isoform X1 [Beta vulgaris subsp. vulgaris]
pgip	polygalacturonase inhibitor-like [Spinacia oleracea]
PXC3	PREDICTED: leucine-rich repeat receptor-like tyrosine-protein kinase PXC3 [Beta vulgaris subsp. vulgaris]
-	uncharacterized protein LOC110721042 [Chenopodium quinoa];uncharacterized protein LOC110723732 isoform X3 [Chenopodium quinoa]
-	-
-	-
ARP1	PREDICTED: probable RNA-binding protein ARP1 isoform X2 [Beta vulgaris subsp. vulgaris];PREDICTED: probable RNA-binding protein ARP1 isoform X1 [Beta vulgaris subsp. vulgaris]
-	-
RKL1	probable inactive receptor kinase At1g48480 [Chenopodium quinoa]
AXY4L	PREDICTED: protein ALTERED XYLOGLUCAN 4-like [Beta vulgaris subsp. vulgaris]
MO3	monooxygenase 2-like isoform X2 [Rhodamnia argentea];PREDICTED: uncharacterized protein LOC100259199 [Vitis vinifera];FAD-dependent urate hydroxylase [Actinidia chinensis var. chinensis]
-	-
VTL2	vacuolar iron transporter homolog 2-like [Chenopodium quinoa]
GK-2	isoflavone 2&apos;-hydroxylase-like [Spinacia oleracea];guanylate kinase 2-like [Spinacia oleracea]
IRKI	IRK-interacting protein-like isoform X1 [Chenopodium quinoa]
Os08g0188000	PREDICTED: CRS2-associated factor 2, mitochondrial [Beta vulgaris subsp. vulgaris];CRS2-associated factor 2, mitochondrial-like [Chenopodium quinoa];hypothetical protein Prudu_130S000100 [Prunus dulcis];CRS2-associated factor 2, mitochondrial isoform X2 [Spinacia oleracea];reverse transcriptase [Corchorus capsularis]
PARC	probable glutathione S-transferase [Chenopodium quinoa]
CYP86A2	cytochrome P450 86A8 [Spinacia oleracea]
-	endo-1,3;1,4-beta-D-glucanase-like [Chenopodium quinoa]
C/VIF2	hypothetical protein BVRB_1g013370 [Beta vulgaris subsp. vulgaris]
TCX2	PREDICTED: protein tesmin/TSO1-like CXC 2 [Beta vulgaris subsp. vulgaris]
guaA	PREDICTED: uncharacterized protein LOC104887122 [Beta vulgaris subsp. vulgaris]
At5g41620	centrosomal protein of 83 kDa-like isoform X2 [Chenopodium quinoa]
PAL	PREDICTED: phenylalanine ammonia-lyase [Beta vulgaris subsp. vulgaris]
KCS11	3-ketoacyl-CoA synthase 11-like [Chenopodium quinoa]
-	-
TMKL1	putative kinase-like protein TMKL1 [Chenopodium quinoa]
At3g07010	probable pectate lyase 8 [Chenopodium quinoa]
PAA2	hypothetical protein SOVF_124370, partial [Spinacia oleracea];PREDICTED: copper-transporting ATPase PAA2, chloroplastic [Beta vulgaris subsp. vulgaris]
LHCB5	PREDICTED: chlorophyll a-b binding protein CP26, chloroplastic [Beta vulgaris subsp. vulgaris];PREDICTED: chlorophyll a-b binding protein CP26, chloroplastic [Vitis vinifera]
GSVIVT00026920001	PREDICTED: probable polygalacturonase [Beta vulgaris subsp. vulgaris]
SBT1.3	PREDICTED: subtilisin-like protease SBT1.3 [Beta vulgaris subsp. vulgaris]
-	uncharacterized protein LOC110792509 [Spinacia oleracea]
-	hypothetical protein EJB05_17453, partial [Eragrostis curvula]
MET1B	PREDICTED: DNA (cytosine-5)-methyltransferase 1B isoform X2 [Beta vulgaris subsp. vulgaris]
-	transcription factor KUA1-like [Chenopodium quinoa]
OFUT27	PREDICTED: uncharacterized protein At1g04910 [Beta vulgaris subsp. vulgaris]
WRKY14	probable WRKY transcription factor 14 [Camellia sinensis]
LRR1	leucine-rich repeat protein 1-like [Chenopodium quinoa]
KCS11	PREDICTED: 3-ketoacyl-CoA synthase 11 [Beta vulgaris subsp. vulgaris]
At5g10080	PREDICTED: aspartic proteinase-like protein 1 isoform X2 [Beta vulgaris subsp. vulgaris];aspartic proteinase-like protein 1 [Spinacia oleracea]
SPS	hypothetical protein BVRB_8g193450 [Beta vulgaris subsp. vulgaris]
ANTR5	probable anion transporter 5 [Chenopodium quinoa]
BHLH63	transcription factor HBI1-like [Chenopodium quinoa]
-	uncharacterized protein LOC110734030 [Chenopodium quinoa]
-	-
BHLH112	PREDICTED: transcription factor bHLH112 [Beta vulgaris subsp. vulgaris]
-	-
ARP5	actin-related protein 5-like isoform X1 [Chenopodium quinoa];actin-related protein 5-like isoform X2 [Chenopodium quinoa]
LAZY1	protein LAZY 1-like [Chenopodium quinoa]
TDR	leucine-rich repeat receptor-like protein kinase TDR [Chenopodium quinoa]
SCP1	serine carboxypeptidase II-3-like [Spinacia oleracea]
PSY	phytoene synthase 2, chloroplastic [Chenopodium quinoa]
PRP4	PREDICTED: proline-rich protein 4 [Beta vulgaris subsp. vulgaris]
-	-
rbm24-b	RNA-binding protein 38-like [Chenopodium quinoa]
-	uncharacterized protein LOC111994031 [Quercus suber]
CAO	hypothetical protein CISIN_1g009233mg [Citrus sinensis];chlorophyllide a oxygenase, chloroplastic-like [Chenopodium quinoa]
AED3	PREDICTED: aspartyl protease AED3 [Beta vulgaris subsp. vulgaris]
NEK5	PREDICTED: serine/threonine-protein kinase Nek5 [Beta vulgaris subsp. vulgaris]
BHLH147	transcription factor bHLH147-like [Spinacia oleracea]
AVT1A	amino acid transporter AVT1A-like [Chenopodium quinoa]
At2g17036	PREDICTED: putative F-box protein At5g55150 [Beta vulgaris subsp. vulgaris]

## Sheet: S vs CK
Supplementary table 4 Protein kinases-related genes that were differentially expressed in response to salinity vs control treatment
Gene id	Gene name	Description	Log2 fold change(M/CK)	Log2 fold change(S/CK)
HU01G00208	-	auxin-responsive protein SAUR21-like [Spinacia oleracea]		2.31904
HU02G01452	-	PREDICTED: folic acid synthesis protein FOL1 [Beta vulgaris subsp. vulgaris]		4.76797
HU03G00255	-	auxin-induced protein 6B-like [Quercus lobata]		3.54483
HU07G01034	-	PREDICTED: caffeic acid 3-O-methyltransferase [Beta vulgaris subsp. vulgaris]		-6.78006
HU09G00955	-	60S acidic ribosomal protein P2B [Sesamum indicum]		-1.80975
HU06G01785	3BETAHSD/D3	hypothetical protein SOVF_063540 [Spinacia oleracea];PREDICTED: 3beta-hydroxysteroid-dehydrogenase/decarboxylase [Beta vulgaris subsp. vulgaris]		-2.22734
HU08G00431	AAP7	probable amino acid permease 7 [Spinacia oleracea]		-11.0347
HU03G02410	ABP19A	auxin-binding protein ABP19a-like [Chenopodium quinoa];PREDICTED: auxin-binding protein ABP19a [Beta vulgaris subsp. vulgaris]		-3.75297
HU03G02411	ABP19A	PREDICTED: auxin-binding protein ABP19a [Beta vulgaris subsp. vulgaris]		-15.7829
HU03G02416	ABP19A	auxin-binding protein ABP19a-like [Chenopodium quinoa]		-6.82442
HU11G00352	ABP19A	auxin-binding protein ABP19a-like [Spinacia oleracea]		-7.19151
novel.18862	ABP19A	auxin-binding protein ABP19a-like [Spinacia oleracea]		-4.32456
HU03G02408	ABP19B	auxin-binding protein ABP19a-like [Chenopodium quinoa]		-5.02206
HU03G02418	ABP19B	auxin-binding protein ABP19a-like [Chenopodium quinoa];PREDICTED: auxin-binding protein ABP19a [Beta vulgaris subsp. vulgaris]		-4.27761
novel.8370	ABP19B	PREDICTED: auxin-binding protein ABP19a [Beta vulgaris subsp. vulgaris]		-9.04439
HU06G01453	AFB2	PREDICTED: protein AUXIN SIGNALING F-BOX 2 [Beta vulgaris subsp. vulgaris]		-3.07936
HU03G01881	AHRI	RecName: Full=Ketol-acid reductoisomerase, chloroplastic; AltName: Full=Acetohydroxy-acid reductoisomerase; AltName: Full=Alpha-keto-beta-hydroxylacyl reductoisomerase; Flags: Precursor [Spinacia oleracea]		-4.04812
HU11G00557	AIL5	AP2-like ethylene-responsive transcription factor AIL5 [Spinacia oleracea]		-1.64428
HU11G00668	AIM1	peroxisomal fatty acid beta-oxidation multifunctional protein AIM1-like [Chenopodium quinoa]		-3.30504
HU11G01654	ARF18	PREDICTED: auxin response factor 18 [Beta vulgaris subsp. vulgaris]		-2.84269
HU03G02449	ARF19	PREDICTED: auxin response factor 7 isoform X1 [Beta vulgaris subsp. vulgaris];PREDICTED: auxin response factor 7 isoform X2 [Beta vulgaris subsp. vulgaris]		-1.89664
HU02G01225	ARF5	PREDICTED: auxin response factor 5 [Beta vulgaris subsp. vulgaris]		1.31529
HU08G00124	At1g20050	probable 3-beta-hydroxysteroid-Delta(8),Delta(7)-isomerase [Quercus suber];probable 3-beta-hydroxysteroid-Delta(8),Delta(7)-isomerase [Chenopodium quinoa]		-2.26603
HU06G01936	At2g43240	CMP-sialic acid transporter 3-like [Spinacia oleracea]		-3.43622
HU07G01665	At4g13040	hypothetical protein F0562_002283 [Nyssa sinensis];ethylene-responsive transcription factor-like protein At4g13040 isoform X1 [Hibiscus syriacus]		-1.33294
HU01G00719	AUX22	auxin-induced protein 22A-like [Spinacia oleracea]		9.03947
HU01G02696	AUX22D	auxin-induced protein 22D [Spinacia oleracea]		6.01632
HU03G01065	AUX22D	auxin-induced protein 22D-like [Spinacia oleracea]		2.1409
HU04G01929	AUX22D	auxin-induced protein 22D-like [Chenopodium quinoa]		-6.07791
HU09G01933	AVT1A	amino acid transporter AVT1A-like [Chenopodium quinoa]		-2.95432
HU06G01170	AVT1I	PREDICTED: vacuolar amino acid transporter 1 [Beta vulgaris subsp. vulgaris]		-5.13566
HU09G01216	AVT3C	amino acid transporter AVT3C-like [Spinacia oleracea]		-11.8485
HU06G00734	AVT6B	amino acid transporter AVT6B-like [Spinacia oleracea];amino acid transporter AVT6B-like [Chenopodium quinoa]		-4.93962
HU05G01381	AVT6C	amino acid transporter AVT6C-like [Spinacia oleracea]		-3.16187
HU08G01453	BAT1	amino-acid permease BAT1 homolog isoform X2 [Sesamum indicum]		-9.37007
HU08G01609	BAT1	amino-acid permease BAT1 homolog [Chenopodium quinoa]		-11.042
HU10G00650	BAT1	hypothetical protein F2P56_031253, partial [Juglans regia];PREDICTED: amino-acid permease BAT1 homolog isoform X2 [Nelumbo nucifera]		-1.8726
HU02G01178	BCAT2	branched-chain-amino-acid aminotransferase 2, chloroplastic-like isoform X1 [Spinacia oleracea];branched-chain-amino-acid aminotransferase 2, chloroplastic-like [Chenopodium quinoa]		4.62432
HU09G01402	BCAT2	branched-chain amino acid aminotransferase 2, chloroplastic-like [Spinacia oleracea]		-2.0647
HU06G00021	BSMT1	salicylate carboxymethyltransferase-like [Cucurbita moschata];hypothetical protein F0562_003730 [Nyssa sinensis]		-2.19076
HU06G00023	BSMT3	salicylate carboxymethyltransferase-like [Cucurbita moschata]		-4.41075
HU01G01772	CAT5	PREDICTED: cationic amino acid transporter 5 [Beta vulgaris subsp. vulgaris]		3.07632
HU08G00921	CAT6	PREDICTED: cationic amino acid transporter 6, chloroplastic [Beta vulgaris subsp. vulgaris]		-3.00117
HU11G01282	CKX5	cytokinin dehydrogenase 5-like [Chenopodium quinoa]		-2.68533
HU07G00222	CMBL	PREDICTED: carboxymethylenebutenolidase homolog [Beta vulgaris subsp. vulgaris]		-4.39779
HU07G00197	COMT	caffeic acid 3-O-methyltransferase-like [Chenopodium quinoa]		-7.46495
HU01G02797	COMT1	caffeic acid 3-O-methyltransferase-like [Chenopodium quinoa]		3.63121
HU03G01075	COMT1	PREDICTED: caffeic acid 3-O-methyltransferase [Beta vulgaris subsp. vulgaris]		-2.96943
HU03G01090	COMT1	PREDICTED: caffeic acid 3-O-methyltransferase [Beta vulgaris subsp. vulgaris]		-3.14406
HU04G00557	COMT1	caffeic acid 3-O-methyltransferase [Spinacia oleracea]		-16.6079
HU04G01787	COMT1	caffeic acid 3-O-methyltransferase [Spinacia oleracea]		-1.97082
HU06G01469	COMT1	PREDICTED: caffeic acid 3-O-methyltransferase [Beta vulgaris subsp. vulgaris]		-4.34985
HU07G01033	COMT1	PREDICTED: caffeic acid 3-O-methyltransferase [Beta vulgaris subsp. vulgaris]		-2.88866
HU09G00002	COMT1	caffeic acid 3-O-methyltransferase-like [Chenopodium quinoa]		-15.7453
HU09G00063	COMT1	PREDICTED: caffeic acid 3-O-methyltransferase [Beta vulgaris subsp. vulgaris]		-14.2697
HU09G00064	COMT1	PREDICTED: caffeic acid 3-O-methyltransferase [Beta vulgaris subsp. vulgaris]		-4.22116
HU07G00067	CRF5	ethylene-responsive transcription factor CRF1-like [Chenopodium quinoa]		-2.94831
HU06G02234	CYC2	PREDICTED: 3-oxo-Delta(4,5)-steroid 5-beta-reductase-like [Beta vulgaris subsp. vulgaris]		-15.132
HU02G01579	CYP707A2	abscisic acid 8&apos;-hydroxylase 2-like [Chenopodium quinoa]		2.31542
HU04G00678	CYP707A2	abscisic acid 8&apos;-hydroxylase 1-like [Chenopodium quinoa]		-3.33675
HU05G00147	CYP707A2	abscisic acid 8&apos;-hydroxylase 1-like [Chenopodium quinoa]		-11.0623
novel.12686	DREB1G	ethylene-responsive transcription factor TINY, partial [Lilium regale]		-12.4665
HU01G00794	DREB3	ethylene-responsive transcription factor TINY-like [Chenopodium quinoa]		7.20581
HU09G01420	DREB3	ethylene-responsive transcription factor TINY-like [Chenopodium quinoa]		-14.6669
HU02G03357	ERF.C.3	ethylene-responsive transcription factor 1B-like [Hevea brasiliensis]		3.85536
HU04G01825	ERF.C.3	PREDICTED: ethylene-responsive transcription factor 1B [Beta vulgaris subsp. vulgaris]		-7.62838
HU11G01475	ERF012	PREDICTED: ethylene-responsive transcription factor ERF014 [Theobroma cacao]		-11.7029
HU02G00885	ERF073	ethylene-responsive transcription factor [Hylocereus undatus]		2.62517
HU02G03358	ERF095	PREDICTED: ethylene-responsive transcription factor ERF096-like [Beta vulgaris subsp. vulgaris]		4.01032
HU01G02728	ERF098	ethylene-responsive transcription factor ERF098-like [Chenopodium quinoa]		7.54175
HU04G01824	ERF098	PREDICTED: ethylene-responsive transcription factor ERF098 [Beta vulgaris subsp. vulgaris]		-7.21068
HU06G02317	ERF098	ethylene-responsive transcription factor ERF098-like [Spinacia oleracea]		-7.89476
HU07G00998	ERF110	ethylene-responsive transcription factor ABR1-like [Chenopodium quinoa]		-1.13847
HU01G02255	ERF114	PREDICTED: ethylene-responsive transcription factor ERF114 [Beta vulgaris subsp. vulgaris]		7.19974
HU05G00493	ERF1B	ethylene-responsive transcription factor 1B-like [Chenopodium quinoa]		-5.81194
HU02G00883	ERS1	probable ethylene response sensor 1 [Chenopodium quinoa]		2.42188
HU02G02025	ETR2	PREDICTED: ethylene receptor 2 [Beta vulgaris subsp. vulgaris]		5.25459
HU06G02335	ETR2	PREDICTED: ethylene receptor 2 [Beta vulgaris subsp. vulgaris]		-1.97876
HU06G02700	ETR2	PREDICTED: ethylene receptor 2 [Beta vulgaris subsp. vulgaris]		-1.63817
HU05G00124	FAD7	PREDICTED: omega-3 fatty acid desaturase, chloroplastic-like [Fragaria vesca subsp. vesca]		-2.45426
HU11G00032	FAP2	PREDICTED: fatty-acid-binding protein 2 isoform X1 [Beta vulgaris subsp. vulgaris]		-2.06047
HU03G02400	GER3	auxin-binding protein ABP19a-like [Pistacia vera]		-2.99625
HU06G00395	GH3.1	PREDICTED: probable indole-3-acetic acid-amido synthetase GH3.1 [Beta vulgaris subsp. vulgaris]		-3.80217
HU01G01860	GH3.6	PREDICTED: indole-3-acetic acid-amido synthetase GH3.6 [Beta vulgaris subsp. vulgaris]		6.91968
HU02G01027	GH3.6	probable indole-3-acetic acid-amido synthetase GH3.6 [Chenopodium quinoa]		1.6211
HU08G00084	GH3.6	PREDICTED: indole-3-acetic acid-amido synthetase GH3.6 [Beta vulgaris subsp. vulgaris]		-1.89615
novel.21370	GLP1	auxin-binding protein ABP19a-like [Chenopodium quinoa]		-3.28597
HU10G01086	Hdhd3	haloacid dehalogenase-like hydrolase domain-containing protein 3 [Spinacia oleracea]		-3.25781
HU06G00270	HOS3	elongation of fatty acids protein 3-like [Chenopodium quinoa]		-3.57243
novel.14987	HOS3	elongation of fatty acids protein 3-like [Juglans regia]		-5.63508
HU01G00565	IAA26	PREDICTED: auxin-responsive protein IAA2 [Beta vulgaris subsp. vulgaris]		2.10729
HU01G00825	IAA26	PREDICTED: auxin-responsive protein IAA2 [Beta vulgaris subsp. vulgaris]		6.41247
HU03G01066	IAA4	PREDICTED: auxin-responsive protein IAA4 [Beta vulgaris subsp. vulgaris]		-23.3535
HU11G01190	ILL6	PREDICTED: IAA-amino acid hydrolase ILR1-like 6 [Beta vulgaris subsp. vulgaris]		-3.85638
HU05G00489	INVA	PREDICTED: acid beta-fructofuranosidase isoform X1 [Beta vulgaris subsp. vulgaris]		-1.88125
HU02G01242	LOG3	PREDICTED: probable cytokinin riboside 5&apos;-monophosphate phosphoribohydrolase LOGL10 [Beta vulgaris subsp. vulgaris];cytokinin riboside 5&apos;-monophosphate phosphoribohydrolase LOG1-like isoform X2 [Tripterygium wilfordii]		1.86298
HU09G01064	LOG7	cytokinin riboside 5&apos;-monophosphate phosphoribohydrolase LOG7-like [Chenopodium quinoa]		-5.16884
HU09G01512	LOG8	cytokinin riboside 5&apos;-monophosphate phosphoribohydrolase LOG8-like isoform X2 [Chenopodium quinoa]		-3.66632
HU01G00383	MES3	PREDICTED: salicylic acid-binding protein 2 [Beta vulgaris subsp. vulgaris]		2.12782
HU06G02494	MSBP1	membrane steroid binding protein 1 [Actinidia rufa];membrane steroid-binding protein 2-like [Chenopodium quinoa]		-2.16686
HU08G00625	MTHFR2	methylenetetrahydrofolate reductase 2-like [Chenopodium quinoa]		-9.56674
novel.20687	OMT	caffeic acid 3-O-methyltransferase, partial [Mesembryanthemum crystallinum]		-2.01635
HU07G01636	PAP15	PREDICTED: purple acid phosphatase 15 [Beta vulgaris subsp. vulgaris]		-5.3589
HU03G02971	PAP26	bifunctional purple acid phosphatase 26-like [Chenopodium quinoa];PREDICTED: bifunctional purple acid phosphatase 26 [Nelumbo nucifera];PREDICTED: bifunctional purple acid phosphatase 26 [Beta vulgaris subsp. vulgaris]		-2.50409
HU01G00362	PNAE	PREDICTED: salicylic acid-binding protein 2 [Beta vulgaris subsp. vulgaris]		3.79519
HU07G00085	PYL9	PREDICTED: abscisic acid receptor PYL9 [Beta vulgaris subsp. vulgaris];hypothetical protein EJD97_013973 [Solanum chilense]		-2.94792
HU07G00094	PYL9	PREDICTED: abscisic acid receptor PYL9 [Beta vulgaris subsp. vulgaris]		-5.93067
HU02G02968	RTE1	PREDICTED: protein REVERSION-TO-ETHYLENE SENSITIVITY1 [Beta vulgaris subsp. vulgaris]		5.20927
HU02G02969	RTE1	PREDICTED: uncharacterized protein ycf36 [Populus euphratica];PREDICTED: protein REVERSION-TO-ETHYLENE SENSITIVITY1 [Beta vulgaris subsp. vulgaris]		2.53242
HU09G01492	RTE1	PREDICTED: protein REVERSION-TO-ETHYLENE SENSITIVITY1 [Beta vulgaris subsp. vulgaris]		-1.35068
HU03G00209	SAUR19	PREDICTED: auxin-responsive protein SAUR21 [Beta vulgaris subsp. vulgaris]		2.89999
novel.208	SAUR19	auxin-responsive protein SAUR21-like [Chenopodium quinoa]		-8.12606
HU07G00159	SAUR32	PREDICTED: auxin-responsive protein SAUR32 [Beta vulgaris subsp. vulgaris]		-7.11118
HU11G01616	SAUR32	auxin-responsive protein SAUR32-like [Spinacia oleracea]		-1.69922
HU01G00222	SAUR50	auxin-responsive protein SAUR50-like [Durio zibethinus]		3.71795
HU06G01734	SAUR72	PREDICTED: auxin-responsive protein SAUR71 [Beta vulgaris subsp. vulgaris]		-1.38291
HU06G01751	SAUR72	PREDICTED: auxin-responsive protein SAUR71 [Beta vulgaris subsp. vulgaris]		-3.28882
HU10G01832	SCP2	hydroxysteroid dehydrogenase-like protein 2 [Cinnamomum micranthum f. kanehirae];PREDICTED: non-specific lipid-transfer protein-like 1 [Beta vulgaris subsp. vulgaris]		-3.6576
HU04G01779	SE2	acidic endochitinase SE2 [Chenopodium quinoa]		-6.3117
novel.20635	SE2	PREDICTED: acidic endochitinase SE2 [Beta vulgaris subsp. vulgaris];acidic endochitinase SE2 [Chenopodium quinoa]		-4.16568
novel.20636	SE2	PREDICTED: acidic endochitinase SE2 [Beta vulgaris subsp. vulgaris]		-1.92593
HU02G01222	SERK2	PREDICTED: BRASSINOSTEROID INSENSITIVE 1-associated receptor kinase 1-like [Beta vulgaris subsp. vulgaris];hypothetical protein Ahy_A10g050791 isoform E [Arachis hypogaea];hypothetical protein BVRB_1g021990 [Beta vulgaris subsp. vulgaris]		2.36835
novel.3839	SERK2	BRASSINOSTEROID INSENSITIVE 1-associated receptor kinase 1 [Spatholobus suberectus];hypothetical protein BVRB_1g021990 [Beta vulgaris subsp. vulgaris]		-10.1694
HU05G00317	SGPP	PREDICTED: haloacid dehalogenase-like hydrolase domain-containing protein Sgpp isoform X2 [Beta vulgaris subsp. vulgaris];PREDICTED: haloacid dehalogenase-like hydrolase domain-containing protein Sgpp isoform X1 [Beta vulgaris subsp. vulgaris]		-3.08498
HU08G00532	SHN3	PREDICTED: ethylene-responsive transcription factor WIN1 [Beta vulgaris subsp. vulgaris]		-2.17364
HU06G01804	SP2	acidic endochitinase SP2-like [Chenopodium quinoa]		-4.76237
HU07G02235	TDC2	PREDICTED: aromatic-L-amino-acid decarboxylase [Beta vulgaris subsp. vulgaris]		-1.44485
HU07G01454	UXS2	UDP-glucuronic acid decarboxylase 2 [Spinacia oleracea]		-3.84625
HU02G00912	UXS4	UDP-glucuronic acid decarboxylase 2 [Spinacia oleracea];hypothetical protein C1H46_030289 [Malus baccata]		2.36835

## Sheet: D vs CK
Supplementary table 4 Protein kinases-related genes that were differentially expressed in response to drought vs control treatment
Gene id	Gene name	Description	Log2 fold change(D/CK)
HU02G01959	INV*DC4	acid beta-fructofuranosidase-like [Chenopodium quinoa]	1.51221
HU02G01791	COMT1	caffeic acid 3-O-methyltransferase-like [Spinacia oleracea]	3.93918
HU02G01789	COMT1	caffeic acid 3-O-methyltransferase-like [Spinacia oleracea]	2.45476
HU07G00614	SAUR71	auxin-responsive protein SAUR71-like [Chenopodium quinoa]	3.51641
HU02G03027	CKX7	cytokinin dehydrogenase 7-like [Chenopodium quinoa]	1.3503
HU03G00720	CKX3	PREDICTED: cytokinin dehydrogenase 3 [Beta vulgaris subsp. vulgaris]	3.67628
HU04G00142	ERF025	ethylene-responsive transcription factor ERF027-like [Spinacia oleracea]	4.07404
HU07G00322	ERF012	ethylene-responsive transcription factor ERF014-like [Abrus precatorius]	3.55056
novel.22102	-	-	-5.02023
novel.17183	RDM3	hypothetical protein SOVF_150540 [Spinacia oleracea];protein RNA-directed DNA methylation 3 isoform X2 [Spinacia oleracea]	-1.11723
novel.16927	At1g65750	putative ribonuclease H protein [Vitis vinifera]	-1.53179
HU02G02947	-	PREDICTED: vacuolar-processing enzyme gamma-isozyme [Beta vulgaris subsp. vulgaris];vacuolar-processing enzyme-like [Chenopodium quinoa]	-2.40595
HU07G00360	REN1	PREDICTED: rho GTPase-activating protein REN1 isoform X1 [Beta vulgaris subsp. vulgaris]	-2.33936
HU11G01722	BAG6	BAG family molecular chaperone regulator 6 [Chenopodium quinoa]	-1.1144
HU10G00253	SPAC57A7.06	LOW QUALITY PROTEIN: uncharacterized protein C57A7.06-like [Chenopodium quinoa]	-1.15698
HU05G01301	NRPC2	DNA-directed RNA polymerase III subunit 2 [Hordeum vulgare];DNA-directed RNA polymerase III subunit RPC2 [Cucumis melo var. makuwa]	-1.15813
HU03G01314	ILA	PREDICTED: eIF-2-alpha kinase activator GCN1 [Beta vulgaris subsp. vulgaris]	-1.07419
HU01G02380	IBS1	probable serine/threonine-protein kinase At1g54610 [Chenopodium quinoa]	-1.81666
HU01G02421	At1g30760	PREDICTED: berberine bridge enzyme-like 13 [Beta vulgaris subsp. vulgaris]	-3.26505
HU08G02317	PDS5B	sister chromatid cohesion protein PDS5 homolog A-A-like [Chenopodium quinoa]	-1.00377
HU10G00671	-	hypothetical protein M569_10301, partial [Genlisea aurea]	-1.22927
HU03G00398	At5g57670	PREDICTED: probable receptor-like protein kinase At5g18500 isoform X2 [Beta vulgaris subsp. vulgaris]	-2.78717
HU08G02228	TBL38	PREDICTED: protein trichome birefringence-like 37 [Beta vulgaris subsp. vulgaris]	-1.32645
HU01G01762	Os08g0188000	PREDICTED: CRS2-associated factor 2, mitochondrial [Beta vulgaris subsp. vulgaris];CRS2-associated factor 2, mitochondrial-like [Chenopodium quinoa];hypothetical protein Prudu_130S000100 [Prunus dulcis];CRS2-associated factor 2, mitochondrial isoform X2 [Spinacia oleracea];reverse transcriptase [Corchorus capsularis]	-1.82491
HU05G01884	Clasrp	CLK4-associating serine/arginine rich protein-like [Chenopodium quinoa]	-1.19226
HU06G00169	BH0283	uncharacterized protein LOC110684958 [Chenopodium quinoa]	-3.02097
novel.19532	-	-	-24.1843
HU08G01494	RBOHB	respiratory burst oxidase homolog protein B-like [Chenopodium quinoa]	-2.21128
HU04G00058	EARLI1	14 kDa proline-rich protein DC2.15-like [Populus alba]	-2.41459
novel.1814	-	-	-6.63079
HU08G00225	MUCI21	hypothetical protein RHSIM_Rhsim06G0221300 [Rhododendron simsii]	-6.60801
HU02G01701	At4g23740	probable inactive receptor kinase At4g23740 [Chenopodium quinoa]	-3.52875
HU08G00219	su(w[a])	PREDICTED: protein suppressor of white apricot isoform X3 [Beta vulgaris subsp. vulgaris];PREDICTED: protein suppressor of white apricot isoform X1 [Beta vulgaris subsp. vulgaris];hypothetical protein SOVF_104030 isoform B, partial [Spinacia oleracea]	-1.09931
novel.22101	-	-	-4.33618
HU04G01926	DALL3	hypothetical protein BVRB_5g120350 [Beta vulgaris subsp. vulgaris]	-2.85537
HU08G00368	CHR5	PREDICTED: protein CHROMATIN REMODELING 5 [Beta vulgaris subsp. vulgaris]	-1.24053
HU02G00475	NMCP1	protein CROWDED NUCLEI 3-like [Spinacia oleracea]	-1.25223
HU04G01167	-	PREDICTED: uncharacterized protein LOC104907659 isoform X2 [Beta vulgaris subsp. vulgaris];uncharacterized protein LOC110694828 isoform X2 [Chenopodium quinoa];PREDICTED: uncharacterized protein LOC104907659 isoform X1 [Beta vulgaris subsp. vulgaris]	-1.2015
HU06G01392	-	hypothetical protein BVRB_6g151870 isoform B [Beta vulgaris subsp. vulgaris]	-1.83526
HU06G01426	At1g58060	PREDICTED: DExH-box ATP-dependent RNA helicase DExH7, chloroplastic isoform X1 [Beta vulgaris subsp. vulgaris];DExH-box ATP-dependent RNA helicase DExH4 [Hylocereus polyrhizus];helicase [Sesuvium portulacastrum]	-1.367
HU02G03093	Srrm2	PREDICTED: protein starmaker [Beta vulgaris subsp. vulgaris];hypothetical protein SOVF_215540 [Spinacia oleracea]	-1.16094
HU06G00609	MYB2	transcription factor MYB13-like [Chenopodium quinoa];Transcription factor MYB2 [Vitis vinifera]	-2.97051
HU10G01223	SPPA	serine protease SPPA, chloroplastic-like [Chenopodium quinoa];serine protease SPPA, chloroplastic [Spinacia oleracea];serine protease SPPA, chloroplastic-like [Chenopodium quinoa]	-1.09074
novel.12443	-	hypothetical protein BVRB_5g127080 [Beta vulgaris subsp. vulgaris]	-5.00011
HU11G00913	RHL1	hypothetical protein SOVF_017560 [Spinacia oleracea]	-1.52272
novel.20562	-	-	-8.72009
HU08G02140	MOR1	PREDICTED: protein MOR1 [Beta vulgaris subsp. vulgaris]	-1.00958
HU07G00931	-	-	-2.76843
novel.503	-	PREDICTED: centrosomal protein of 128 kDa isoform X2 [Beta vulgaris subsp. vulgaris]	-2.14237
novel.19158	-	-	-5.18847
HU07G01828	MAA3	uncharacterized protein LOC110785593 [Spinacia oleracea]	-1.54677
HU10G00044	LAZY1	protein LAZY 1-like [Chenopodium quinoa]	-2.25311
HU03G02232	TPST	PREDICTED: protein-tyrosine sulfotransferase isoform X3 [Beta vulgaris subsp. vulgaris];PREDICTED: protein-tyrosine sulfotransferase isoform X2 [Beta vulgaris subsp. vulgaris]	-1.08059
HU10G00008	ML4	protein MEI2-like 4 [Chenopodium quinoa];protein MEI2-like 4 [Spinacia oleracea]	-1.08787
novel.11972	RE1	uncharacterized protein LOC107019042 [Solanum pennellii]	-2.6514
HU01G00813	ABCG42	PREDICTED: ABC transporter G family member 36 [Beta vulgaris subsp. vulgaris]	-1.66409
HU02G02438	VIT_19s0014g02480	probable bifunctional methylthioribulose-1-phosphate dehydratase/enolase-phosphatase E1 1 [Spinacia oleracea]	-8.69349
HU01G02505	Os02g0491600	hypothetical protein CDL12_21302 [Handroanthus impetiginosus]	-3.83154
novel.1159	pol	reverse transcriptase [Cucumis melo var. makuwa]	-4.51862
HU09G01131	IWF1&apos;	PREDICTED: non-specific lipid-transfer protein [Beta vulgaris subsp. vulgaris]	-1.80097
HU11G01616	SAUR32	auxin-responsive protein SAUR32-like [Spinacia oleracea]	-1.54225
HU01G00779	At1g79820	probable plastidic glucose transporter 2 [Spinacia oleracea];probable plastidic glucose transporter 3 [Camellia sinensis];PREDICTED: probable plastidic glucose transporter 3 [Beta vulgaris subsp. vulgaris]	-1.17564
HU05G00363	EXLB1	expansin-like B1 [Spinacia oleracea];PREDICTED: expansin-like B1 [Beta vulgaris subsp. vulgaris]	-3.37933
HU05G00511	-	PREDICTED: uncharacterized protein LOC104611538 [Nelumbo nucifera]	-1.41645
HU09G00082	ATHB-12	homeobox-leucine zipper protein ATHB-12-like [Chenopodium quinoa]	-1.22624
novel.22403	-	-	-7.97302
HU01G01005	At1g10320	PREDICTED: zinc finger CCCH domain-containing protein 5 isoform X2 [Beta vulgaris subsp. vulgaris];hypothetical protein BVRB_8g198460 isoform C [Beta vulgaris subsp. vulgaris]	-1.39235
HU05G00627	HMA5	hypothetical protein SOVF_147960 [Spinacia oleracea]	-1.9127
HU03G00339	AQP1	PREDICTED: aquaporin-like [Nelumbo nucifera]	-1.51062
HU09G00603	PM19L	PREDICTED: uncharacterized protein LOC104906834 [Beta vulgaris subsp. vulgaris]	-2.25691
HU02G02586	AAE	acetylajmalan esterase-like [Chenopodium quinoa]	-2.14407
HU06G02671	UTP20	PREDICTED: small subunit processome component 20 homolog [Beta vulgaris subsp. vulgaris];hypothetical protein BVRB_3g065640 isoform B [Beta vulgaris subsp. vulgaris]	-1.22871
HU03G00083	HB1	non-symbiotic hemoglobin 1-like [Chenopodium quinoa]	-6.70245
HU02G02409	ROS1	PREDICTED: protein ROS1 [Beta vulgaris subsp. vulgaris]	-1.3378
novel.8324	At1g43190	uncharacterized protein A4U43_C07F12450 [Asparagus officinalis]	-1.70741
novel.18862	ABP19A	auxin-binding protein ABP19a-like [Spinacia oleracea]	-3.31991
HU02G02698	-	glycine-rich RNA-binding protein 1-like isoform X2 [Spinacia oleracea]	-3.56658
novel.7881	-	protein E6-like [Chenopodium quinoa]	-1.32428
HU04G00645	CHS	chalcone synthase-like [Chenopodium quinoa]	-2.04287
HU04G00974	-	-	-2.85117
novel.21370	GLP1	auxin-binding protein ABP19a-like [Chenopodium quinoa]	-3.70345
HU01G01576	At1g12150	hypothetical protein SOVF_111470 [Spinacia oleracea]	-3.57531
HU07G01667	At5g35735	cytochrome b561 and DOMON domain-containing protein At5g35735-like [Chenopodium quinoa]	-2.12278
HU01G01421	CRSP	PREDICTED: CO(2)-response secreted protease [Beta vulgaris subsp. vulgaris]	-3.05073
HU11G00442	EGC2	PREDICTED: EG45-like domain containing protein [Beta vulgaris subsp. vulgaris]	-4.77512
novel.8297	-	-	-6.45887
HU05G01554	-	PREDICTED: uncharacterized protein DDB_G0271670 [Beta vulgaris subsp. vulgaris]	-2.29247
HU02G02027	AHL20	AT-hook motif nuclear-localized protein 19-like [Setaria viridis];hypothetical protein BDA96_04G373700 [Sorghum bicolor]	-1.88262
novel.5481	AMP1	RecName: Full=Antimicrobial peptide 1; AltName: Full=MJ-AMP1; Short=AMP1; Flags: Precursor [Mirabilis jalapa]	-2.97915
HU11G01116	ADH2	alcohol dehydrogenase [Dianthus caryophyllus]	-8.0588
novel.9974	Tf2-11	unnamed protein product [Ananas comosus var. bracteatus]	-1.61857
HU10G00375	-	PREDICTED: pathogen-related protein [Beta vulgaris subsp. vulgaris]	-4.90799
HU01G01664	IAMT1	indole-3-acetate O-methyltransferase 1-like [Chenopodium quinoa]	-2.37607
HU03G01158	BHLH94	transcription factor bHLH94-like [Quercus suber]	-3.20825
novel.4227	-	-	-1.23879
HU11G00437	EGC2	PREDICTED: EG45-like domain containing protein [Beta vulgaris subsp. vulgaris]	-3.93802
HU06G02548	GSVIVT00026920001	PREDICTED: probable polygalacturonase [Beta vulgaris subsp. vulgaris]	-1.29735
HU11G00292	ALE2	hypothetical protein BVRB_007120 isoform B [Beta vulgaris subsp. vulgaris];PREDICTED: proline-rich protein 36 isoform X1 [Beta vulgaris subsp. vulgaris]	-3.12752
HU02G02886	AMP1	unnamed protein product [Cuscuta campestris];RecName: Full=Antimicrobial peptide 1; AltName: Full=MJ-AMP1; Short=AMP1; Flags: Precursor [Mirabilis jalapa]	-3.50807
HU02G01800	-	PREDICTED: MAR-binding filament-like protein 1 isoform X1 [Beta vulgaris subsp. vulgaris];PREDICTED: myosin heavy chain, clone 203 isoform X2 [Beta vulgaris subsp. vulgaris]	-1.45301
HU11G00438	EGC2	EG45-like domain containing protein [Juglans regia]	-5.18483
HU03G00487	TOR	serine/threonine-protein kinase TOR-like [Chenopodium quinoa]	-1.02689
HU04G01816	At1g06620	1-aminocyclopropane-1-carboxylate oxidase homolog 9-like isoform X1 [Chenopodium quinoa]	-2.72564
novel.10036	-	uncharacterized protein LOC109722900 [Ananas comosus];hypothetical protein DM860_011121 [Cuscuta australis]	-1.14619
HU04G01786	DMR6	protein DOWNY MILDEW RESISTANCE 6 isoform X2 [Chenopodium quinoa]	-1.25528
HU05G02275	BAM1	leucine-rich repeat receptor-like serine/threonine-protein kinase BAM1 [Chenopodium quinoa]	-1.12426
novel.14842	-	hypothetical protein GLYMA_08G300000 [Glycine max]	-2.16949
novel.18172	EXPA6	expansin-A6-like [Spinacia oleracea]	-1.02084
HU04G00293	CIP1	PREDICTED: myosin-2-like [Beta vulgaris subsp. vulgaris]	-1.2275
HU06G01128	GLCAT14A	hypothetical protein EUGRSUZ_J02142 [Eucalyptus grandis]	-2.71211
novel.19526	-	extensin-2 [Glycine max]	-3.80895
novel.265	EGS2	phenylcoumaran benzylic ether reductase-like protein, partial [Ariocarpus retusus]	-1.31602
HU08G01062	AHL20	AT-hook motif nuclear-localized protein 19-like [Chenopodium quinoa]	-4.84773
novel.19531	-	-	-23.8529
HU01G01473	-	hypothetical protein SOVF_073660 [Spinacia oleracea]	-1.76493
novel.5088	-	uncharacterized protein LOC115989430 [Quercus lobata]	-1.57176
novel.21289	-	hypothetical protein DM860_017663 [Cuscuta australis];unnamed protein product [Cuscuta campestris];unnamed protein product [Cuscuta campestris]	-1.17015
novel.1397	-	-	-8.17309
novel.9351	-	unnamed protein product [Cuscuta campestris]	-1.26099
novel.11809	-	-	-1.13105
HU02G02685	-	glycine-rich RNA-binding protein 1-like isoform X2 [Spinacia oleracea]	-3.76232
HU01G01922	VAL2	PREDICTED: B3 domain-containing protein Os07g0563300 isoform X3 [Vitis vinifera];PREDICTED: B3 domain-containing protein Os07g0563300-like isoform X2 [Daucus carota subsp. sativus]	-2.28875
HU10G00265	ZFP5	PREDICTED: zinc finger protein 5 [Beta vulgaris subsp. vulgaris]	-3.00092
HU01G01933	GCR2	lanC-like protein GCR2 [Chenopodium quinoa]	-2.47891
HU04G01949	SPI	PREDICTED: protein SPIRRIG [Beta vulgaris subsp. vulgaris]	-1.34451
HU04G01887	-	glycine-rich cell wall structural protein-like, partial [Spinacia oleracea]	-2.42156
HU11G00441	EGC2	PREDICTED: EG45-like domain containing protein [Beta vulgaris subsp. vulgaris]	-4.58098
HU05G01590	CIA2	protein CHLOROPLAST IMPORT APPARATUS 2-like isoform X2 [Spinacia oleracea];protein CHLOROPLAST IMPORT APPARATUS 2-like isoform X3 [Spinacia oleracea]	-8.60502
HU01G01163	SRF3	PREDICTED: protein STRUBBELIG-RECEPTOR FAMILY 3 isoform X3 [Beta vulgaris subsp. vulgaris];PREDICTED: protein STRUBBELIG-RECEPTOR FAMILY 3 isoform X1 [Beta vulgaris subsp. vulgaris]	-3.06554
HU03G00483	-	pathogenesis-related protein PR-1 type-like [Spinacia oleracea]	-2.68369
HU09G00572	GEX2	protein GAMETE EXPRESSED 2-like [Chenopodium quinoa]	-1.23773
HU08G01190	-	-	-4.19843
HU03G01726	TPX2	PREDICTED: protein TPX2 isoform X4 [Beta vulgaris subsp. vulgaris];uncharacterized protein LOC115980941 [Quercus lobata]	-1.27296
novel.22100	-	-	-4.56096
HU03G02606	CjBAp12	EG45-like domain containing protein [Chenopodium quinoa]	-3.77732
HU11G01578	PATL3	patellin-3-like [Spinacia oleracea]	-2.34788
HU04G01738	MSP1	hypothetical protein CRG98_025684 [Punica granatum];PREDICTED: uncharacterized protein LOC104894802 [Beta vulgaris subsp. vulgaris]	-1.16684
HU02G02882	BURP3	PREDICTED: BURP domain protein RD22-like isoform X1 [Beta vulgaris subsp. vulgaris]	-1.87368
HU02G03388	TIC236	PREDICTED: uncharacterized protein LOC104887743 isoform X1 [Beta vulgaris subsp. vulgaris]	-1.04974
novel.23463	-	Retrovirus-related Pol polyprotein from transposon TNT 1-94 [Cajanus cajan]	-2.61774
HU05G00601	EDR1	PREDICTED: serine/threonine-protein kinase B-raf isoform X3 [Beta vulgaris subsp. vulgaris];probable tyrosine-protein kinase DDB_G0283397 [Chenopodium quinoa]	-1.25669
HU01G00526	-	pathogenesis-related protein PR-1 type-like [Spinacia oleracea]	-5.2953
HU03G02584	At2g23950	probable LRR receptor-like serine/threonine-protein kinase At4g30520 isoform X1 [Spinacia oleracea];probable LRR receptor-like serine/threonine-protein kinase At4g30520 isoform X2 [Spinacia oleracea]	-1.61514
HU03G02566	sbt3	hypothetical protein BVRB_8g191670 [Beta vulgaris subsp. vulgaris];PREDICTED: subtilisin-like protease SBT1.9 [Beta vulgaris subsp. vulgaris]	-2.57667
novel.11724	RE1	PREDICTED: uncharacterized protein LOC109224331, partial [Nicotiana attenuata]	-4.30393
novel.19537	-	-	-8.16682
HU03G01697	-	hypothetical protein BVRB_4g078820 [Beta vulgaris subsp. vulgaris]	-4.6551
novel.1584	-	hypothetical protein BVRB_6g143350 [Beta vulgaris subsp. vulgaris]	-3.32775
HU03G01325	ATRX	PREDICTED: protein CHROMATIN REMODELING 20 isoform X3 [Beta vulgaris subsp. vulgaris];PREDICTED: protein CHROMATIN REMODELING 20 isoform X1 [Beta vulgaris subsp. vulgaris]	-1.2223
HU04G00860	-	DNA ligase 1-like [Chenopodium quinoa]	-1.39936
HU07G00073	-	hypothetical protein BVRB_1g003480 [Beta vulgaris subsp. vulgaris]	-2.02173
novel.17139	EMB3004	putative ribonuclease H protein [Vitis vinifera]	-1.24904
HU09G00600	gatY	PREDICTED: uncharacterized protein LOC104906826 [Beta vulgaris subsp. vulgaris];uncharacterized protein LOC110727308 [Chenopodium quinoa];uncharacterized protein LOC110798266 isoform X1 [Spinacia oleracea]	-1.07129
novel.11984	-	hypothetical protein HYC85_029530 [Camellia sinensis]	-2.18654
HU09G00118	ABIL3	protein ABIL2-like [Chenopodium quinoa]	-1.85771
HU11G00604	CIPK21	CBL-interacting protein kinase 14 [Vitis amurensis]	-1.77006
novel.4756	-	hypothetical protein BVRB_4g078840 isoform B [Beta vulgaris subsp. vulgaris]	-6.05644
HU04G00252	SP1L5	protein SPIRAL1-like 5 [Chenopodium quinoa]	-2.16536
novel.11368	-	PREDICTED: uncharacterized protein LOC104893015 [Beta vulgaris subsp. vulgaris]	-5.01841
HU11G01287	-	uncharacterized protein LOC110723278 [Chenopodium quinoa]	-2.30492
HU07G00428	-	PREDICTED: uncharacterized protein LOC104892577 [Beta vulgaris subsp. vulgaris]	-2.27667
HU06G00708	NMCP1	protein CROWDED NUCLEI 1 [Spinacia oleracea]	-1.38131
HU06G00238	-	uncharacterized protein LOC110723347 isoform X1 [Chenopodium quinoa];uncharacterized protein LOC110692715 [Chenopodium quinoa];PREDICTED: uncharacterized protein LOC104896009 isoform X1 [Beta vulgaris subsp. vulgaris]	-1.31081
HU11G00153	LECRK91	L-type lectin-domain containing receptor kinase IX.1-like [Chenopodium quinoa]	-2.10086
novel.5485	AMP1	RecName: Full=Antimicrobial peptide 1; AltName: Full=MJ-AMP1; Short=AMP1; Flags: Precursor [Mirabilis jalapa]	-3.18808
HU06G00960	MES17	PREDICTED: methylesterase 17 [Beta vulgaris subsp. vulgaris]	-1.61936
HU06G01844	DBR	2-alkenal reductase (NADP(+)-dependent) isoform X3 [Eucalyptus grandis];unnamed protein product, partial [Vitis vinifera];PREDICTED: 2-alkenal reductase (NADP(+)-dependent)-like [Ipomoea nil];2-alkenal reductase (NADP(+)-dependent)-like [Chenopodium quinoa];2-alkenal reductase (NADP(+)-dependent) isoform X1 [Eucalyptus grandis];hypothetical protein GH714_021677 [Hevea brasiliensis]	-1.42996
HU10G01237	At1g60710	probable aldo-keto reductase 4 [Chenopodium quinoa]	-3.73098
novel.1093	-	-	-7.70646
HU10G00270	3MMP	metalloendoproteinase 3-MMP-like [Chenopodium quinoa]	-2.22921
HU07G02035	WIP3	zinc finger protein WIP3-like [Chenopodium quinoa]	-1.44109
HU10G01242	OBAP1A	oil body-associated protein 1A-like [Chenopodium quinoa]	-1.77126
HU10G01277	-	PREDICTED: uncharacterized protein LOC104886980 isoform X4 [Beta vulgaris subsp. vulgaris];uncharacterized protein LOC110735323 isoform X3 [Chenopodium quinoa];uncharacterized protein LOC110800502 isoform X2 [Spinacia oleracea];uncharacterized protein LOC110735323 isoform X2 [Chenopodium quinoa]	-1.09284
HU03G00532	ERF003	ethylene-responsive transcription factor ERF003-like [Olea europaea var. sylvestris]	-2.99961
novel.21789	RTase	putative pre-mRNA-processing factor 6-like [Capsicum annuum]	-1.71932
novel.8370	ABP19B	PREDICTED: auxin-binding protein ABP19a [Beta vulgaris subsp. vulgaris]	-8.154
HU05G01197	ABCB19	PREDICTED: ABC transporter B family member 19 [Beta vulgaris subsp. vulgaris]	-2.99354
HU04G01352	BHLH137	transcription factor bHLH137-like [Chenopodium quinoa]	-1.99111
HU01G02525	PEX14	peroxisomal membrane protein PEX14 [Spinacia oleracea];PREDICTED: peroxisomal membrane protein PEX14 isoform X2 [Beta vulgaris subsp. vulgaris]	-1.12362
novel.3673	-	Retrovirus-related Pol polyprotein from transposon TNT 1-94 [Cajanus cajan]	-1.17423
novel.16225	-	-	-23.4996
HU02G03393	RZFP34	probable E3 ubiquitin-protein ligase RZFP34 [Chenopodium quinoa]	-1.39384
HU08G00123	PME2.1	pectinesterase-like [Chenopodium quinoa]	-2.0187
HU10G00694	At2g44790	uclacyanin-2-like [Chenopodium quinoa]	-2.63593
HU02G00963	-	hypothetical protein FXO37_25146 [Capsicum annuum]	-4.9671
HU06G00572	FDM2	factor of DNA methylation 2-like isoform X2 [Spinacia oleracea]	-1.91778
HU07G02269	-	-	-24.0769
novel.8570	-	-	-1.3405
HU05G02069	MORC1	PREDICTED: protein MICRORCHIDIA 2 [Beta vulgaris subsp. vulgaris]	-1.1544
HU02G02718	Prcp	lysosomal Pro-X carboxypeptidase-like isoform X1 [Chenopodium quinoa]	-3.64692
HU10G01522	GASA1	gibberellin-regulated protein 1-like [Chenopodium quinoa]	-2.34409
HU01G01611	DEK	protein DEK-like [Chenopodium quinoa]	-1.03975
HU01G01434	MO3	monooxygenase 2-like isoform X2 [Rhodamnia argentea];PREDICTED: uncharacterized protein LOC100259199 [Vitis vinifera];FAD-dependent urate hydroxylase [Actinidia chinensis var. chinensis]	-3.37789
HU11G01237	AGL16	PREDICTED: MADS-box transcription factor 23-like isoform X2 [Beta vulgaris subsp. vulgaris];PREDICTED: MADS-box transcription factor 23-like isoform X1 [Beta vulgaris subsp. vulgaris]	-2.36158
HU01G01677	-	Putative gag-pol polyprotein, identical [Solanum demissum]	-2.00129
HU06G02015	LOX5	probable linoleate 9S-lipoxygenase 5 [Chenopodium quinoa]	-1.34146
novel.1177	-	hypothetical protein F0562_027685 [Nyssa sinensis];hypothetical protein CMV_020372 [Castanea mollissima]	-7.51121
HU03G00067	Smg1	serine/threonine-protein kinase SMG1-like [Spinacia oleracea]	-1.31592
HU04G01792	HIPP09	PREDICTED: heavy metal-associated isoprenylated plant protein 9 isoform X2 [Beta vulgaris subsp. vulgaris]	-1.98781
HU04G01330	NOV	PREDICTED: uncharacterized protein LOC104893858 [Beta vulgaris subsp. vulgaris]	-1.2361
novel.18828	-	-	-2.42169
HU09G00554	NRPC1	PREDICTED: DNA-directed RNA polymerase III subunit 1 [Beta vulgaris subsp. vulgaris]	-1.08876
HU06G00874	CCOAOMT	caffeoyl-CoA O-methyltransferase 1 [Chenopodium quinoa]	-1.75846
HU08G01253	CPK17	calcium-dependent protein kinase 17-like [Chenopodium quinoa]	-1.30034
HU07G01009	PER12	PREDICTED: peroxidase 12 [Beta vulgaris subsp. vulgaris]	-2.22733
HU01G02530	ATM	PREDICTED: serine/threonine-protein kinase ATM isoform X2 [Beta vulgaris subsp. vulgaris];PREDICTED: serine/threonine-protein kinase ATM isoform X3 [Beta vulgaris subsp. vulgaris]	-1.44523
HU05G00908	At1g21570	uncharacterized protein At1g21580-like [Chenopodium quinoa]	-1.25077
HU05G00834	PER44	peroxidase 44-like [Spinacia oleracea]	-2.68764
HU02G02728	Stxbp5	PREDICTED: uncharacterized protein LOC104897939 isoform X2 [Beta vulgaris subsp. vulgaris]	-1.41623
HU02G03429	-	PREDICTED: golgin subfamily A member 4 isoform X1 [Beta vulgaris subsp. vulgaris]	-1.34264
novel.20862	XA21	receptor kinase-like protein Xa21 [Tripterygium wilfordii]	-2.27094
HU09G01735	RLP46	leucine-rich repeat receptor protein kinase MSP1-like [Chenopodium quinoa]	-4.41421
HU06G01980	Cht9	chitinase C [Ananas comosus]	-6.37212
HU05G00340	vps13A	PREDICTED: uncharacterized protein LOC104892878 isoform X2 [Beta vulgaris subsp. vulgaris];hypothetical protein SOVF_046540 [Spinacia oleracea]	-1.11585
HU03G02039	ATXR3	PREDICTED: histone-lysine N-methyltransferase ATXR3 [Beta vulgaris subsp. vulgaris]	-1.22326
HU09G00479	EXLA2	PREDICTED: expansin-like A2 [Beta vulgaris subsp. vulgaris]	-1.54427
novel.316	-	caffeoyl-CoA O-methyltransferase 5 [Spinacia oleracea]	-2.24811
HU05G02284	SS4	PREDICTED: probable starch synthase 4, chloroplastic/amyloplastic isoform X2 [Beta vulgaris subsp. vulgaris]	-1.30305
HU03G02434	SBT1.8	subtilisin-like protease SBT1.8 [Chenopodium quinoa]	-1.10495
HU07G00198	LHY	circadian clock associated1 [Mesembryanthemum crystallinum];hypothetical protein SOVF_161680 isoform B [Spinacia oleracea]	-2.83707
HU01G00205	Ankrd16	hypothetical protein SOVF_079480 [Spinacia oleracea]	-1.54715
HU07G02121	SMC3	PREDICTED: structural maintenance of chromosomes protein 3 isoform X1 [Beta vulgaris subsp. vulgaris];structural maintenance of chromosomes protein 3-like [Chenopodium quinoa]	-1.02061
novel.11468	At3g50280	uncharacterized acetyltransferase At3g50280-like [Quercus lobata]	-4.67806
novel.21454	RE2	PREDICTED: uncharacterized protein LOC104898087 [Beta vulgaris subsp. vulgaris];Retrovirus-related Pol polyprotein from transposon RE1 [Vitis vinifera]	-1.39175
HU05G01315	MED15A	hypothetical protein GH714_033519 [Hevea brasiliensis];mediator of RNA polymerase II transcription subunit 15a isoform X1 [Spinacia oleracea]	-1.08239
HU09G01887	INO80	PREDICTED: DNA helicase INO80 [Beta vulgaris subsp. vulgaris]	-1.1103
HU06G00897	CAN2	staphylococcal-like nuclease CAN2 [Manihot esculenta]	-1.31917
HU11G01233	At1g65750	hypothetical protein CJ030_MR4G020622 [Morella rubra];MADS-box transcription factor 27-like isoform X2 [Coffea eugenioides];MADS-box transcription factor 27 [Morus notabilis];uncharacterized protein LOC115667373, partial [Syzygium oleosum]	-1.04608
HU09G01873	ZOG1	zeatin O-glucosyltransferase-like [Chenopodium quinoa]	-2.95349
HU10G00169	-	transcription elongation regulator 1-like isoform X2 [Chenopodium quinoa]	-1.13711
HU01G02272	TAF2	transcription initiation factor TFIID subunit 2-like isoform X2 [Chenopodium quinoa];transcription initiation factor TFIID subunit 2-like isoform X1 [Chenopodium quinoa]	-1.00186
HU02G00358	STY46	serine/threonine-protein kinase STY46-like [Chenopodium quinoa];ARF guanine-nucleotide exchange factor GNOM-like [Chenopodium quinoa];serine/threonine-protein kinase STY46-like [Gossypium australe]	-1.02534
HU11G00186	KIN12F	PREDICTED: kinesin-like protein KIN-12F [Beta vulgaris subsp. vulgaris]	-2.35036
HU05G01664	SWEETIE	PREDICTED: HEAT repeat-containing protein 5B isoform X4 [Beta vulgaris subsp. vulgaris];PREDICTED: HEAT repeat-containing protein 5B isoform X1 [Beta vulgaris subsp. vulgaris]	-1.06885
HU04G01535	ESP3	pre-mRNA-splicing factor ATP-dependent RNA helicase DEAH1-like isoform X1 [Chenopodium quinoa];pre-mRNA-splicing factor ATP-dependent RNA helicase DEAH1-like isoform X3 [Chenopodium quinoa];pre-mRNA-splicing factor ATP-dependent RNA helicase DEAH1-like isoform X1 [Chenopodium quinoa]	-1.02886
HU05G01922	vps13A	PREDICTED: uncharacterized protein LOC104894866 isoform X1 [Beta vulgaris subsp. vulgaris];PREDICTED: uncharacterized protein LOC104894866 isoform X2 [Beta vulgaris subsp. vulgaris];uncharacterized protein LOC110682332 isoform X1 [Chenopodium quinoa];PREDICTED: uncharacterized protein LOC104894866 isoform X3 [Beta vulgaris subsp. vulgaris]	-1.22352
HU06G00893	-	ring canal kelch homolog [Chenopodium quinoa]	-1.87927
HU08G02107	-	uncharacterized protein LOC110706823 [Chenopodium quinoa];uncharacterized protein LOC110777979 [Spinacia oleracea]	-1.14735
HU07G02235	TDC2	PREDICTED: aromatic-L-amino-acid decarboxylase [Beta vulgaris subsp. vulgaris]	-2.57243
HU07G02335	LAC3	laccase-12-like [Pyrus ussuriensis x Pyrus communis];laccase-3-like [Chenopodium quinoa]	-2.16155
HU03G01613	VIT_06s0061g00120	beta-1,3-glucanase [Nepenthes alata]	-2.39557
novel.7310	-	-	-2.86725
HU06G01393	-	hypothetical protein BVRB_6g151870 isoform B [Beta vulgaris subsp. vulgaris]	-1.73839
HU09G00499	SYD	chromatin structure-remodeling complex protein SYD isoform X8 [Spinacia oleracea]	-1.40088
HU01G00615	-	unnamed protein product [Coffea canephora]	-2.5168
HU03G00708	ABCG36	PREDICTED: ABC transporter G family member 36 [Beta vulgaris subsp. vulgaris]	-2.3047
HU11G00439	EGC2	PREDICTED: EG45-like domain containing protein [Beta vulgaris subsp. vulgaris]	-5.62132
novel.20841	PER57	peroxidase 57-like [Chenopodium quinoa]	-23.4996
novel.7379	PME11	hypothetical protein BVRB_4g080390 [Beta vulgaris subsp. vulgaris]	-4.57396
HU01G01309	HPR	glycerate dehydrogenase HPR, peroxisomal [Sesamum indicum];hydroxypyruvate reductase [Bruguiera gymnorhiza];hypothetical protein CISIN_1g015895mg [Citrus sinensis];hypothetical protein Lal_00011945 [Lupinus albus]	-1.32978
HU04G02026	RH42	DEAD-box ATP-dependent RNA helicase 42-like [Chenopodium quinoa];DEAD-box ATP-dependent RNA helicase 42-like [Chenopodium quinoa]	-1.17776
HU04G01534	ESP3	unnamed protein product [Cuscuta campestris]	-1.32122
HU01G00363	Eef1akmt4	hypothetical protein SOVF_120290 [Spinacia oleracea];ty1-copia retrotransposon protein [Cucumis melo var. makuwa]	-1.29204
HU07G00940	-	-	-2.93947
HU03G00045	KIN12D	kinesin-like protein KIN-12F [Chenopodium quinoa]	-1.9206
HU01G01725	OTU2	ubiquitin thioesterase OTU1 [Spinacia oleracea];OVARIAN TUMOR DOMAIN-containing deubiquitinating enzyme 2 [Hibiscus syriacus]	-3.31131
HU07G01106	DOT2	PREDICTED: SART-1 family protein DOT2 [Beta vulgaris subsp. vulgaris]	-1.00221
HU06G01812	TAF1	PREDICTED: transcription initiation factor TFIID subunit 1 isoform X1 [Beta vulgaris subsp. vulgaris];PREDICTED: transcription initiation factor TFIID subunit 1 isoform X2 [Beta vulgaris subsp. vulgaris]	-1.08804
HU02G00223	CDR1	PREDICTED: aspartic proteinase CDR1-like [Beta vulgaris subsp. vulgaris]	-3.67216
HU01G00752	BAC2	PREDICTED: mitochondrial arginine transporter BAC2 [Beta vulgaris subsp. vulgaris]	-2.01173
HU03G02266	SBT4.3	PREDICTED: cucumisin [Theobroma cacao];Subtilisin-like serine endopeptidase family protein, putative isoform 4 [Theobroma cacao]	-1.1006
HU02G00529	MDN1	PREDICTED: midasin isoform X1 [Beta vulgaris subsp. vulgaris]	-1.87441
HU0G00201	EXLB1	PREDICTED: expansin-like B1 [Beta vulgaris subsp. vulgaris]	-4.68258
HU02G00092	GAPC	glyceraldehyde 3-phosphate dehydrogenase [Hylocereus undatus]	-2.84115
HU05G02002	BZIP53	basic leucine zipper 4 [Ricinus communis]	-2.45695
HU07G01402	HIPP36	heavy metal-associated isoprenylated plant protein 36-like isoform X1 [Spinacia oleracea]	-2.34021
novel.20463	-	-	-3.05215
novel.26494	-	-	-6.93472
HU10G00589	WAXY	Granule-bound starch synthase 1, chloroplastic/amyloplastic [Morella rubra]	-1.05585
HU05G02024	nol6	nucleolar protein 6-like [Chenopodium quinoa];PREDICTED: nucleolar protein 6 isoform X1 [Beta vulgaris subsp. vulgaris]	-1.02591
HU08G00550	Bp10	PREDICTED: L-ascorbate oxidase homolog [Beta vulgaris subsp. vulgaris]	-1.0201
HU08G02194	E6	protein E6-like [Chenopodium quinoa]	-2.95345
novel.19191	RCA	ribulose bisphosphate carboxylase/oxygenase activase 1, chloroplastic isoform X2 [Asparagus officinalis];Rubisco activase 2 [Mesembryanthemum crystallinum];hypothetical protein TorRG33x02_143310 [Trema orientale]	-2.17911
novel.12502	-	-	-3.10243
HU03G02502	CYP71D11	cytochrome P450 71D443-like protein [Sesuvium portulacastrum]	-3.58854

## Sheet: Cd vs CK
Supplementary table 4 Protein kinases-related genes that were differentially expressed in response to cadmium vs control treatment
Gene id	Gene name	Description	Log2 fold change(Cd/CK)
HU05G00298	GDCSH	RecName: Full=Glycine cleavage system H protein, mitochondrial; Flags: Precursor [Mesembryanthemum crystallinum]	2.16803
HU08G00265	-	Tricorn protease [Trema orientale]	1.94931
HU06G00684	KCS5	3-ketoacyl-CoA synthase 5-like [Chenopodium quinoa]	2.17755
HU02G03108	PUB52	PREDICTED: U-box domain-containing protein 35 isoform X2 [Beta vulgaris subsp. vulgaris]	3.07264
HU02G01127	XK2	xylulose kinase-like [Chenopodium quinoa]	1.80829
HU03G02028	-	hypothetical protein LSAT_3X40041 [Lactuca sativa]	2.6937
HU07G00407	PHI-1	hypothetical protein CJ030_MR0G025564 [Morella rubra]	4.0609
HU03G00774	-	chlorophyll a-b binding protein CP24 10A, chloroplastic [Cajanus cajan]	1.44805
HU06G02444	XLT2	xyloglucan galactosyltransferase XLT2-like [Chenopodium quinoa]	2.35566
novel.258	TCM_000168	salicylate carboxymethyltransferase-like [Chenopodium quinoa]	5.45357
HU06G00908	BHLH61	PREDICTED: uncharacterized protein LOC18600910 isoform X2 [Theobroma cacao];transcription factor bHLH61-like [Durio zibethinus]	5.5687
HU02G02704	-	uncharacterized protein LOC110698145 [Chenopodium quinoa]	2.78211
HU11G00557	AIL5	AP2-like ethylene-responsive transcription factor AIL5 [Spinacia oleracea]	2.92178
novel.3820	CEPR1	PREDICTED: receptor-like protein kinase HSL1 [Beta vulgaris subsp. vulgaris]	3.14669
HU06G02190	BHLH148	hypothetical protein SOVF_058710 [Spinacia oleracea]	3.15754
HU02G02724	PIX13	probable serine/threonine-protein kinase PIX13 [Chenopodium quinoa]	1.42579
HU05G01198	ELI1	pentatricopeptide repeat-containing protein ELI1, chloroplastic-like [Chenopodium quinoa]	2.33268
HU03G02452	FLZ14	PREDICTED: uncharacterized protein LOC104901657 [Beta vulgaris subsp. vulgaris]	2.82267
HU03G02376	ATL52	RING-H2 finger protein ATL52-like [Chenopodium quinoa]	5.4618
HU11G01319	SIGB	PREDICTED: RNA polymerase sigma factor sigB-like isoform X2 [Nelumbo nucifera]	1.7556
HU03G00255	-	auxin-induced protein 6B-like [Quercus lobata]	3.8287
HU07G01805	-	hypothetical protein SOVF_142020 [Spinacia oleracea]	1.22329
HU02G01386	FKBP18	peptidyl-prolyl cis-trans isomerase FKBP18, chloroplastic-like isoform X2 [Chenopodium quinoa]	1.31322
HU02G00974	SRC2	protein SRC2 homolog [Spinacia oleracea]	2.04844
HU02G01935	LPA2	protein LOW PSII ACCUMULATION 2, chloroplastic-like [Chenopodium quinoa]	1.10252
HU02G01199	-	tubulin alpha-3 chain [Hylocereus polyrhizus]	1.15079
HU02G03218	-	PREDICTED: uncharacterized protein LOC104888475 [Beta vulgaris subsp. vulgaris]	1.45799
novel.21153	-	-	2.20361
novel.24891	-	PREDICTED: uncharacterized protein LOC104900782 [Beta vulgaris subsp. vulgaris]	2.45725
HU02G02451	MLP43	MLP-like protein 31 [Chenopodium quinoa]	4.7653
novel.1149	-	extensin-like [Chenopodium quinoa]	3.94978
HU08G00061	ZFP7	zinc finger protein 7-like [Chenopodium quinoa]	1.68315
HU07G01699	BHLH62	PREDICTED: transcription factor bHLH78 [Beta vulgaris subsp. vulgaris]	2.56887
HU06G02185	-	PREDICTED: uncharacterized protein LOC104888475 [Beta vulgaris subsp. vulgaris]	1.23867
HU01G00336	BNM2A	hypothetical protein BVRB_9g217700 [Beta vulgaris subsp. vulgaris]	1.20587
HU10G00967	NRPA1	PREDICTED: DNA-directed RNA polymerase I subunit 1 [Beta vulgaris subsp. vulgaris];DNA-directed RNA polymerase I subunit 1-like isoform X2 [Chenopodium quinoa];DNA-directed RNA polymerase I subunit 1 [Spinacia oleracea]	2.95859
HU11G00130	-	DUF642 [Vitis quinquangularis];PREDICTED: uncharacterized protein LOC100252479 [Vitis vinifera]	4.00457
HU03G01487	CHL	PREDICTED: chloroplastic lipocalin [Beta vulgaris subsp. vulgaris]	1.48435
HU03G00701	ATHB-15	homeobox-leucine zipper protein ATHB-15 [Spinacia oleracea]	1.21421
HU08G02028	PDF2	PREDICTED: homeobox-leucine zipper protein MERISTEM L1 [Beta vulgaris subsp. vulgaris]	1.99184
novel.25424	CPR1	PREDICTED: F-box protein CPR30-like [Beta vulgaris subsp. vulgaris];F-box protein CPR30-like isoform X1 [Chenopodium quinoa]	1.12102
novel.19160	-	-	3.63608
HU03G00840	CYP77A2	hypothetical protein BVRB_4g094900 [Beta vulgaris subsp. vulgaris]	3.25033
HU02G02838	CAD9	PREDICTED: probable mannitol dehydrogenase [Beta vulgaris subsp. vulgaris]	3.39905
HU06G01909	At5g18500	probable receptor-like protein kinase At5g18500 [Spinacia oleracea]	4.72409
HU05G00462	smpd4	uncharacterized protein LOC110795673 [Spinacia oleracea]	1.47456
HU06G00256	NIP3-1	probable aquaporin NIP5-1 [Spinacia oleracea]	6.36363
HU05G01388	PSBO	oxygen-evolving enhancer protein 1, chloroplastic [Syzygium oleosum]	1.72626
HU06G00296	At2g25737	sulfite exporter TauE/SafE family protein 3-like [Chenopodium quinoa]	2.18052
HU03G00164	PHE2	agamous-like MADS-box protein AGL82 [Chenopodium quinoa]	4.55316
HU11G00589	PR-1	pathogenesis-related protein PRB1-3-like [Chenopodium quinoa]	5.86567
novel.11778	-	-	2.63376
novel.22056	-	uncharacterized protein LOC110705512 [Chenopodium quinoa]	1.50142
HU08G01955	petM	PREDICTED: uncharacterized protein LOC104601975 [Nelumbo nucifera]	2.09883
HU04G00301	WRKY41	probable WRKY transcription factor 41 [Chenopodium quinoa]	2.72976
HU08G00416	COR27	PREDICTED: uncharacterized protein LOC104902706 isoform X4 [Beta vulgaris subsp. vulgaris];PREDICTED: uncharacterized protein LOC104902706 isoform X3 [Beta vulgaris subsp. vulgaris]	2.67928
HU09G01502	-	PREDICTED: acyl-lipid (9-3)-desaturase [Beta vulgaris subsp. vulgaris]	1.9569
novel.10220	AtMg00310	hypothetical protein [Beta vulgaris subsp. vulgaris]	5.26017
novel.7980	-	-	6.97619
HU05G01134	At4g27220	PREDICTED: uncharacterized protein LOC104891658 [Beta vulgaris subsp. vulgaris];hypothetical protein SOVF_170420 [Spinacia oleracea]	2.12065
HU02G02337	At3g26720	hypothetical protein SOVF_181830, partial [Spinacia oleracea];PREDICTED: alpha-mannosidase At3g26720 isoform X1 [Beta vulgaris subsp. vulgaris]	1.10992
HU11G01176	NRAMP5	metal transporter Nramp5-like [Rhodamnia argentea];hypothetical protein F0562_002829 [Nyssa sinensis]	5.17972
HU09G01127	IWF1&apos;	non-specific lipid-transfer protein-like [Chenopodium quinoa]	6.2165
HU11G01514	-	uncharacterized protein LOC110714455 [Chenopodium quinoa]	1.22375
HU06G01070	PUB44	U-box domain-containing protein 44-like [Chenopodium quinoa];PREDICTED: U-box domain-containing protein 44 [Beta vulgaris subsp. vulgaris]	1.96364
HU02G02697	XYL1	alpha-xylosidase 1-like [Chenopodium quinoa]	4.04906
HU06G01583	At1g06690	PREDICTED: uncharacterized oxidoreductase At1g06690, chloroplastic [Beta vulgaris subsp. vulgaris]	1.69736
HU07G02195	-	uncharacterized protein LOC110792683 [Spinacia oleracea]	2.05638
HU05G01656	PM19L	PREDICTED: uncharacterized protein LOC104905764 [Beta vulgaris subsp. vulgaris]	2.35503
HU07G00093	PCMP-H65	pentatricopeptide repeat-containing protein At4g01030, mitochondrial-like [Chenopodium quinoa]	1.90184
novel.19018	-	-	1.60822
novel.23231	-	CLAVATA3/ESR (CLE)-related protein 27 [Spatholobus suberectus]	3.31951
HU07G00680	CHY1	3-hydroxyisobutyryl-CoA hydrolase 1 [Morus notabilis];CHY1 [Arabidopsis thaliana];3-hydroxyisobutyryl-CoA hydrolase 1-like isoform X2 [Spinacia oleracea];3-hydroxyisobutyryl-CoA hydrolase [Striga asiatica]	2.00862
HU07G02071	-	hypothetical protein DKX38_007640 [Salix brachista]	2.27691
HU01G02300	BIM1	transcription factor BIM2-like isoform X2 [Spinacia oleracea]	1.94672
HU04G01901	-	Werner Syndrome-like exonuclease [Chenopodium quinoa]	4.20603
HU03G00441	usf	protein usf [Juglans regia]	1.81926
HU02G01316	GSTF11	glutathione S-transferase-like [Chenopodium quinoa]	1.87372
HU04G00224	CYP86A22	cytochrome P450 86A22-like [Chenopodium quinoa]	4.3023
HU06G01786	GLX2-4	hydroxyacylglutathione hydrolase 2, mitochondrial-like [Chenopodium quinoa];probable hydroxyacylglutathione hydrolase 2, chloroplastic [Spinacia oleracea]	1.2475
HU07G00686	RPL3	PREDICTED: 50S ribosomal protein L3, chloroplastic [Beta vulgaris subsp. vulgaris];50S ribosomal protein L3, chloroplastic [Chenopodium quinoa];hypothetical protein TEA_000899 [Camellia sinensis var. sinensis]	1.35699
HU02G01471	GLUD1	glutelin type-B 5-like [Spinacia oleracea]	2.37624
novel.24861	-	-	8.41579
HU07G01210	-	hypothetical protein DVH24_017504 [Malus domestica]	5.59685
HU06G00102	GATA5	PREDICTED: GATA transcription factor 7 [Beta vulgaris subsp. vulgaris]	2.79074
HU01G00719	AUX22	auxin-induced protein 22A-like [Spinacia oleracea]	2.54923
HU04G00127	SOC1	MADS-box protein SOC1-like [Chenopodium quinoa];MADS-box protein SOC1-like isoform X2 [Chenopodium quinoa]	1.5866
HU02G02648	-	hypothetical protein BVRB_7g156550 [Beta vulgaris subsp. vulgaris]	3.42646
HU02G00209	PUB19	hypothetical protein SOVF_190850 [Spinacia oleracea]	2.77202
HU01G01265	RGI4	PREDICTED: probable LRR receptor-like serine/threonine-protein kinase At4g26540 [Beta vulgaris subsp. vulgaris]	2.12788
HU09G01910	CML35	hypothetical protein IFM89_037588 [Coptis chinensis]	1.17063
HU05G02254	-	PREDICTED: uncharacterized protein LOC104895869 [Beta vulgaris subsp. vulgaris]	3.68742
HU01G02052	FKBP17-2	peptidyl-prolyl cis-trans isomerase FKBP17-2, chloroplastic-like [Chenopodium quinoa]	4.63835
HU02G00637	-	uncharacterized protein LOC110785528 [Spinacia oleracea]	1.14196
HU03G02565	sbt3	PREDICTED: subtilisin-like protease SBT1.9 [Beta vulgaris subsp. vulgaris]	6.2264
HU07G00274	-	sucrose transport protein-like isoform X1 [Chenopodium quinoa]	1.02271
HU02G00200	BCA2	beta carbonic anhydrase 2 [Mesembryanthemum nodiflorum]	1.86306
HU01G01976	RPL12	PREDICTED: 50S ribosomal protein L12, chloroplastic [Beta vulgaris subsp. vulgaris]	2.36377
HU09G01275	CYP96A15	alkane hydroxylase MAH1-like [Chenopodium quinoa]	2.01004
HU10G00340	TCP15	PREDICTED: transcription factor TCP15 [Beta vulgaris subsp. vulgaris]	2.02407
HU02G02842	At5g64700	WAT1-related protein At5g64700-like [Spinacia oleracea]	5.38877
HU07G01143	HLS1	PREDICTED: probable N-acetyltransferase HLS1 [Beta vulgaris subsp. vulgaris]	1.74609
HU05G01523	-	uncharacterized protein LOC110785513 [Spinacia oleracea];hypothetical protein SOVF_002260 [Spinacia oleracea]	1.65077
HU06G01129	XTH23	PREDICTED: probable xyloglucan endotransglucosylase/hydrolase protein 23 [Beta vulgaris subsp. vulgaris]	3.16728
HU03G00120	BHLH63	transcription factor HBI1-like [Chenopodium quinoa]	2.30991
HU10G00566	GATL3	probable galacturonosyltransferase-like 3 [Spinacia oleracea]	2.04102
HU06G02234	CYC2	PREDICTED: 3-oxo-Delta(4,5)-steroid 5-beta-reductase-like [Beta vulgaris subsp. vulgaris]	1.75312
novel.26139	-	-	1.61488
HU03G00685	IAA27	PREDICTED: auxin-responsive protein IAA27-like [Beta vulgaris subsp. vulgaris]	1.64021
HU06G00402	At4g37250	probable LRR receptor-like serine/threonine-protein kinase At4g37250 [Spinacia oleracea]	2.22491
HU06G01745	HAT5	PREDICTED: homeobox-leucine zipper protein HAT5-like [Tarenaya hassleriana]	2.16761
HU03G01027	-	PREDICTED: uncharacterized protein LOC104891150 isoform X1 [Beta vulgaris subsp. vulgaris]	4.32607
HU03G00941	CCL4	probable acyl-activating enzyme 6 [Chenopodium quinoa]	5.74946
HU04G00896	-	-	1.55013
HU06G01453	AFB2	PREDICTED: protein AUXIN SIGNALING F-BOX 2 [Beta vulgaris subsp. vulgaris]	1.17236
novel.20407	-	PREDICTED: uncharacterized protein LOC104904520 [Beta vulgaris subsp. vulgaris]	11.6457
HU01G01936	-	hypothetical protein COLO4_27167 [Corchorus olitorius]	2.71317
HU05G01291	-	PREDICTED: annexin-like protein RJ4 [Beta vulgaris subsp. vulgaris]	2.63386
novel.202	-	hypothetical protein SOVF_098930 [Spinacia oleracea]	8.24673
novel.16928	-	-	6.23767
HU10G01446	DSP4	putative tyrosine-protein phosphatase [Vitis vinifera];Putative tyrosine-protein phosphatase [Glycine soja]	3.4508
HU06G02045	-	PREDICTED: uncharacterized protein LOC104907007 isoform X1 [Beta vulgaris subsp. vulgaris]	1.20104
HU03G01853	ASK6	shaggy-related protein kinase zeta isoform X2 [Carica papaya]	4.46591
HU04G00421	LIL3.1	PREDICTED: light-harvesting complex-like protein 3 isotype 2, chloroplastic [Beta vulgaris subsp. vulgaris]	1.35407
HU07G01629	TPS8	hypothetical protein SOVF_130630 [Spinacia oleracea]	2.79886
HU10G00059	LTPG1	non-specific lipid transfer protein GPI-anchored 1-like [Chenopodium quinoa]	3.18534
HU02G01586	BOA	transcription factor PCL1 [Ziziphus jujuba]	2.6721
HU03G02884	CFM3	PREDICTED: CRM-domain containing factor CFM3, chloroplastic/mitochondrial [Beta vulgaris subsp. vulgaris]	1.10107
HU04G01928	IAA14	hypothetical protein BVRB_5g120320 [Beta vulgaris subsp. vulgaris]	3.43945
HU10G00926	PGIP1	polygalacturonase inhibitor 1-like [Chenopodium quinoa]	1.9492
HU08G01436	At5g64030	PREDICTED: probable methyltransferase PMT26 [Beta vulgaris subsp. vulgaris]	1.03648
HU09G01367	ATL78	RING-H2 finger protein ATL78-like [Chenopodium quinoa]	7.13907
HU02G02949	Os02g0224100	protein phosphatase-2C [Mesembryanthemum crystallinum]	2.17557
HU02G01487	MBD7	PREDICTED: methyl-CpG-binding domain-containing protein 7 [Beta vulgaris subsp. vulgaris]	2.89502
HU06G00439	LBD21	LOB domain-containing protein 21-like [Chenopodium quinoa]	4.14407
HU08G01387	-	uncharacterized protein LOC110701196 [Chenopodium quinoa]	2.14185
novel.6972	-	-	3.52373
HU03G01901	TCP3	PREDICTED: transcription factor TCP4 [Beta vulgaris subsp. vulgaris]	1.83934
HU09G01534	CKX7	cytokinin dehydrogenase 7-like [Chenopodium quinoa]	1.47279
HU01G01670	TIG	PREDICTED: trigger factor-like protein TIG, Chloroplastic [Beta vulgaris subsp. vulgaris]	1.99043
HU01G00515	CGR2	PREDICTED: uncharacterized protein At3g49720-like [Beta vulgaris subsp. vulgaris]	1.04854
HU10G01191	PSRP5	PREDICTED: 50S ribosomal protein 5 alpha, chloroplastic [Beta vulgaris subsp. vulgaris]	1.66905
HU07G01001	PRPS9	30S ribosomal protein S9, chloroplastic [Spinacia oleracea]	1.24249
HU05G01482	TBS	hypothetical protein SOVF_145700 [Spinacia oleracea];caffeine synthase 1-like [Spinacia oleracea];PREDICTED: caffeine synthase 1 [Beta vulgaris subsp. vulgaris]	1.8185
HU03G01413	PRL1-IFG	BTB/POZ domain-containing protein At2g13690-like [Chenopodium quinoa]	1.35261
HU09G01260	DPEP	4-alpha-glucanotransferase, chloroplastic/amyloplastic [Spinacia oleracea]	2.80581
HU01G00148	PAB	uncharacterized protein LOC110718748 [Chenopodium quinoa];hypothetical protein CISIN_1g019515mg [Citrus sinensis];PREDICTED: uncharacterized protein LOC104904991 isoform X2 [Beta vulgaris subsp. vulgaris]	1.92382
HU04G00809	ATL70	PREDICTED: RING-H2 finger protein ATL70 [Beta vulgaris subsp. vulgaris]	4.24534
HU06G00213	-	hypothetical protein H0E87_007057 [Populus deltoides]	3.13388
HU06G01391	RBL10	hypothetical protein CMV_012645 [Castanea mollissima];PREDICTED: RHOMBOID-like protein 10, chloroplastic [Vitis vinifera]	1.36818
HU02G03114	OSCBPW	lupeol synthase-like [Chenopodium quinoa]	2.26218
HU01G01826	NDR1	PREDICTED: protein NDR1 [Beta vulgaris subsp. vulgaris]	2.75092
HU10G02036	PPCA	phosphoenolpyruvate carboxylase 1 [Hylocereus undatus]	6.3783
HU09G01420	DREB3	ethylene-responsive transcription factor TINY-like [Chenopodium quinoa]	3.84519
HU03G01356	-	uncharacterized protein LOC110792708 [Spinacia oleracea]	1.06409
HU08G00216	-	glycine-rich cell wall structural protein 1-like [Chenopodium quinoa]	6.8001
HU06G00023	BSMT3	salicylate carboxymethyltransferase-like [Cucurbita moschata]	2.47011
HU09G00455	PDLP6	hypothetical protein CCACVL1_23959 [Corchorus capsularis]	1.48738
HU01G02507	-	uncharacterized protein LOC110790143 [Spinacia oleracea]	1.55849
HU05G00301	ABCI7	protein ABCI7, chloroplastic-like [Chenopodium quinoa]	1.41772
HU02G03475	PSA3	photosystem I assembly factor PSA3, chloroplastic-like [Chenopodium quinoa]	1.39467
HU07G01131	AOS1	PREDICTED: allene oxide synthase 1, chloroplastic [Beta vulgaris subsp. vulgaris]	1.73363
novel.1265	-	-	7.46989
HU11G00602	COL5	zinc finger protein CONSTANS-LIKE 3-like [Spinacia oleracea]	1.45743
HU02G02626	-	-	1.86172
HU01G00768	RPS17	30S ribosomal protein S17, chloroplastic-like [Chenopodium quinoa]	1.58368
HU08G01846	APC10	Anaphase-promoting complex subunit 10 [Morella rubra];anaphase-promoting complex subunit 10 isoform X2 [Spinacia oleracea];PREDICTED: anaphase-promoting complex subunit 10 isoform X2 [Beta vulgaris subsp. vulgaris]	3.44617
HU01G01061	TCP4	PREDICTED: transcription factor TCP4 [Beta vulgaris subsp. vulgaris]	4.89087
HU05G00338	FLZ1	M-phase inducer phosphatase-like [Chenopodium quinoa]	2.17399
HU04G01769	-	hypothetical protein BVRB_000120 [Beta vulgaris subsp. vulgaris]	2.52442
novel.21956	ACD6	hypothetical protein SOVF_119610 [Spinacia oleracea]	7.73165
HU05G01712	-	hypothetical protein BVRB_2g027230 [Beta vulgaris subsp. vulgaris]	3.11805
HU04G01138	YRDC	PREDICTED: yrdC domain-containing protein, mitochondrial [Beta vulgaris subsp. vulgaris]	1.61098
HU09G01898	PRFB3	peptide chain release factor PrfB3, chloroplastic [Spinacia oleracea];PREDICTED: peptide chain release factor PrfB3, chloroplastic [Beta vulgaris subsp. vulgaris]	1.469
HU03G00117	-	glycine-rich RNA-binding protein GRP2A [Phoenix dactylifera]	1.23887
HU02G03317	ufaA1	PREDICTED: uncharacterized protein LOC104887860 isoform X2 [Beta vulgaris subsp. vulgaris];uncharacterized protein LOC110788065 [Spinacia oleracea];Amine oxidase [Corchorus olitorius];PREDICTED: uncharacterized protein LOC104887889 isoform X3 [Beta vulgaris subsp. vulgaris]	1.80891
HU04G00777	PATL6	patellin-6-like [Chenopodium quinoa]	1.56208
HU09G01950	fabG	PREDICTED: uncharacterized protein LOC104889503 [Beta vulgaris subsp. vulgaris];uncharacterized protein LOC110797590 [Spinacia oleracea]	3.1468
HU01G01213	XTH9	xyloglucan endotransglucosylase/hydrolase protein 9 [Cajanus cajan]	6.55308
HU03G00625	CDI	PREDICTED: protein CDI [Beta vulgaris subsp. vulgaris]	1.82728
HU06G00714	TBL19	hypothetical protein BVRB_2g026170 [Beta vulgaris subsp. vulgaris]	4.67343
HU03G01947	At2g20710	pentatricopeptide repeat-containing protein At2g20710, mitochondrial-like [Cucurbita pepo subsp. pepo]	1.09578
HU10G01956	ATPC	hypothetical protein F511_44237 [Dorcoceras hygrometricum]	1.78432
novel.15762	PMEI11	21 kDa protein-like [Chenopodium quinoa]	5.86868
HU11G01394	PHI-1	protein EXORDIUM-like [Chenopodium quinoa]	3.7151
HU05G01939	MYB44	hypothetical protein SOVF_127650 [Spinacia oleracea]	2.41519
HU04G00479	TOM2A	tobamovirus multiplication protein 2A [Spinacia oleracea]	1.17087
HU11G00962	-	uncharacterized protein LOC110795545 isoform X1 [Spinacia oleracea];uncharacterized protein LOC110795545 isoform X2 [Spinacia oleracea];uncharacterized protein LOC110690109 [Chenopodium quinoa]	1.51167
HU10G00949	-	uncharacterized protein LOC110691441 isoform X1 [Chenopodium quinoa]	1.65344
HU11G01833	CPFTSY	cell division protein FtsY homolog, chloroplastic-like [Chenopodium quinoa];hypothetical protein TEA_025908 [Camellia sinensis var. sinensis]	1.16213
HU01G00079	-	uncharacterized protein LOC110739921 isoform X1 [Chenopodium quinoa];uncharacterized protein LOC110739921 isoform X2 [Chenopodium quinoa]	3.86524
HU06G00625	-	-	2.78519
HU01G02555	TIC32B	PREDICTED: short-chain dehydrogenase TIC 32, chloroplastic [Beta vulgaris subsp. vulgaris]	1.73167
HU07G01422	CBSX3	CBS domain-containing protein CBSX3, mitochondrial-like [Chenopodium quinoa]	2.19798
HU03G02726	DTX51	PREDICTED: protein DETOXIFICATION 51 [Beta vulgaris subsp. vulgaris]	6.63447
HU07G02171	At5g58770	dehydrodolichyl diphosphate synthase 2 [Spinacia oleracea]	4.40232
HU08G00381	Tmem245	uncharacterized protein LOC110707039 isoform X1 [Chenopodium quinoa]	1.45987
HU01G00208	-	auxin-responsive protein SAUR21-like [Spinacia oleracea]	9.08195
HU08G00926	At4g06598	basic leucine zipper 34-like [Chenopodium quinoa]	1.97688
HU04G01397	SRM1	PREDICTED: transcription factor DIVARICATA [Beta vulgaris subsp. vulgaris]	2.2047
HU03G00375	plcA	PI-PLC X-box domain-containing protein DDB_G0293730-like [Chenopodium quinoa]	1.25282
HU05G01325	-	protein SRC2 homolog [Chenopodium quinoa]	1.44793
HU11G01665	-	PREDICTED: ras guanine nucleotide exchange factor L [Beta vulgaris subsp. vulgaris]	2.28148
HU02G01483	TIP1-3	water channel protein MipI [Mesembryanthemum crystallinum]	4.85364
HU02G00562	EXO70A1	exocyst complex component EXO70A1 [Spinacia oleracea]	1.06184
HU04G00820	-	33 kDa ribonucleoprotein, chloroplastic-like [Chenopodium quinoa]	1.16158
HU01G00984	-	PREDICTED: uncharacterized protein LOC104903501 [Beta vulgaris subsp. vulgaris]	1.29068
HU10G02015	-	PREDICTED: uncharacterized protein LOC104883003 [Beta vulgaris subsp. vulgaris]	3.16814
HU03G00393	SYT1	synaptotagmin-2-like isoform X1 [Spinacia oleracea]	1.33917
HU11G00396	FLZ14	PREDICTED: uncharacterized protein LOC104901657 [Beta vulgaris subsp. vulgaris]	2.42428
HU06G00401	MYB44	hypothetical protein SOVF_127650 [Spinacia oleracea]	1.16716
novel.943	-	Retrovirus-related Pol polyprotein from transposon TNT 1-94 [Vitis vinifera]	5.22323
HU11G00661	IAA8	auxin-responsive protein IAA27 [Spinacia oleracea];AUX/IAA27 A, partial [Malus domestica]	3.16638
HU07G00261	RPL21	50S ribosomal protein L21, chloroplastic [Cannabis sativa]	1.06107
HU09G00446	PPC2	phosphoenolpyruvate carboxylase 1 [Hylocereus undatus]	5.03159
HU08G02158	AIRP2	hypothetical protein CK203_025853 [Vitis vinifera];uncharacterized protein LOC110693601 isoform X1 [Chenopodium quinoa];PREDICTED: uncharacterized protein LOC104900721 isoform X1 [Beta vulgaris subsp. vulgaris]	1.43521
HU06G01775	OR	hypothetical protein CISIN_1g0215091mg [Citrus sinensis];protein ORANGE-GREEN, chloroplastic-like isoform X2 [Durio zibethinus];hypothetical protein F0562_026439 [Nyssa sinensis];hypothetical protein RHSIM_Rhsim03G0158800 [Rhododendron simsii]	1.21967
novel.6474	-	hypothetical protein MANES_10G083900 [Manihot esculenta]	3.25298
HU10G00976	Loxhd1	PLAT domain-containing protein 3-like [Prosopis alba]	3.5264
HU11G00978	KCS11	3-ketoacyl-CoA synthase 11-like [Chenopodium quinoa]	3.75623
HU08G00352	MLP31	PREDICTED: MLP-like protein 43 [Beta vulgaris subsp. vulgaris]	3.55296
HU01G01853	-	uncharacterized protein LOC110693160 [Chenopodium quinoa]	2.42153
HU02G01636	-	uncharacterized protein LOC8276373 [Ricinus communis]	1.43625
HU02G00407	FLN2	fructokinase-like 2, chloroplastic isoform X1 [Spinacia oleracea];PREDICTED: fructokinase-like 2, chloroplastic [Beta vulgaris subsp. vulgaris]	1.16895
HU03G00019	OFUT6	uncharacterized protein At1g04910-like [Chenopodium quinoa];hypothetical protein SOVF_131490 [Spinacia oleracea]	3.20055
HU03G00724	HCBT3	PREDICTED: shikimate O-hydroxycinnamoyltransferase isoform X1 [Beta vulgaris subsp. vulgaris]	2.88505
HU01G02461	NADKC	PREDICTED: uncharacterized protein LOC104894151 [Beta vulgaris subsp. vulgaris]	1.88424
HU05G00399	HAT4	homeobox-leucine zipper protein HAT4-like isoform X2 [Chenopodium quinoa]	2.56163
HU03G01468	GPAT2	probable glycerol-3-phosphate acyltransferase 3 [Chenopodium quinoa]	2.53963
HU10G00214	GP1	PREDICTED: polygalacturonase 1 beta-like protein 3 [Beta vulgaris subsp. vulgaris]	2.34292
HU08G00728	EF1	elongation factor 1-alpha [Hylocereus undatus]	1.63528
HU09G01111	OFP1	transcription repressor OFP1-like [Spinacia oleracea]	2.27797
HU01G02303	DOF5.4	dof zinc finger protein DOF5.4-like [Spinacia oleracea]	1.5558
HU10G01376	At3g19800	PREDICTED: uncharacterized protein LOC104902603 isoform X1 [Beta vulgaris subsp. vulgaris]	1.51816
HU05G02203	ATHB-6	hypothetical protein CMV_011725 [Castanea mollissima]	1.82266
HU02G02016	WDL3	protein WVD2-like 3 isoform X2 [Chenopodium quinoa]	2.10367
HU11G00938	GATL1	probable galacturonosyltransferase-like 1 [Spinacia oleracea]	2.85129
HU11G01994	CER1	PREDICTED: protein ECERIFERUM 1 [Beta vulgaris subsp. vulgaris]	2.88349
HU01G02328	LNG1	PREDICTED: protein LONGIFOLIA 1 [Beta vulgaris subsp. vulgaris]	2.79784
HU06G00514	UGT76B1	hypothetical protein BVRB_2g025810 [Beta vulgaris subsp. vulgaris];UDP-glycosyltransferase 76B1-like [Chenopodium quinoa]	1.75292
HU10G00019	COL15	zinc finger protein CONSTANS-LIKE 15-like [Chenopodium quinoa]	1.33972
novel.14444	XTH22	hypothetical protein B296_00021883 [Ensete ventricosum]	7.28918
HU07G00483	-	protein CELLULOSE SYNTHASE INTERACTIVE 3 [Spinacia oleracea]	1.84614
HU07G00555	At1g65420	ycf20-like protein [Spinacia oleracea]	1.93091
HU04G00480	IP5P2	type I inositol polyphosphate 5-phosphatase 2-like [Chenopodium quinoa]	2.11155
HU03G02594	CER3	PREDICTED: protein ECERIFERUM 3 [Beta vulgaris subsp. vulgaris]	3.66193
HU04G00038	-	PREDICTED: uncharacterized protein LOC107886080 [Gossypium hirsutum]	2.38032
HU10G02022	ASAT1	hypothetical protein SOVF_155710 [Spinacia oleracea]	9.87215
HU06G00641	-	PREDICTED: uncharacterized protein LOC104906507 [Beta vulgaris subsp. vulgaris]	4.51986
novel.1907	pKIWI503	Metallothionein-like protein type 3 [Gossypium australe];Metallothionein-like protein type 3 [Hibiscus syriacus]	1.38433
novel.5590	-	-	3.35752
HU01G02238	SCPL45	PREDICTED: serine carboxypeptidase-like 45 [Beta vulgaris subsp. vulgaris];hypothetical protein SOVF_039970 [Spinacia oleracea]	1.9766
HU06G01120	ylbH	uncharacterized protein LOC110775543 [Spinacia oleracea]	1.25576
novel.24986	-	-	6.75915
novel.11990	-	-	3.17896
HU02G00363	-	uncharacterized protein LOC110696438 [Chenopodium quinoa]	1.43179
HU01G01968	SPD1	uncharacterized protein ycf45-like [Chenopodium quinoa];uncharacterized protein ycf45-like [Chenopodium quinoa]	1.31288
HU05G00539	-	hypothetical protein SOVF_096860 [Spinacia oleracea];uncharacterized protein LOC110784395 isoform X2 [Spinacia oleracea]	2.25434
novel.14574	-	PREDICTED: uncharacterized protein LOC104900782 [Beta vulgaris subsp. vulgaris]	6.24087
HU02G03033	CBSPPR1	pentatricopeptide repeat-containing protein At5g10690-like [Chenopodium quinoa]	1.24125
HU02G01706	-	PREDICTED: acidic endochitinase [Beta vulgaris subsp. vulgaris]	1.8816
HU0G00020	COIL	PREDICTED: coilin [Beta vulgaris subsp. vulgaris]	2.69272
HU06G02441	PSI2	uncharacterized protein LOC110697367 [Chenopodium quinoa]	1.57655
HU01G00231	GC1	Epimerase family protein SDR39U1 -like protein, chloroplastic [Capsicum baccatum]	1.42403
HU09G00126	SINAT3	PREDICTED: E3 ubiquitin-protein ligase SINAT5 [Beta vulgaris subsp. vulgaris]	1.7179
HU07G02316	NAKR2	PREDICTED: protein SODIUM POTASSIUM ROOT DEFECTIVE 3 [Beta vulgaris subsp. vulgaris]	2.66419
HU09G00948	SBEI	1,4-alpha-glucan-branching enzyme 2-2, chloroplastic/amyloplastic-like [Chenopodium quinoa];PREDICTED: 1,4-alpha-glucan-branching enzyme 2-2, chloroplastic/amyloplastic isoform X1 [Beta vulgaris subsp. vulgaris]	1.45029
HU04G00132	HMGS	hydroxymethylglutaryl-CoA synthase-like [Chenopodium quinoa]	1.40894
novel.21483	-	uncharacterized protein LOC110775367 [Spinacia oleracea]	2.61555
HU07G00922	NSRB	nuclear speckle RNA-binding protein B-like [Spinacia oleracea]	1.93446
novel.14104	-	mediator of RNA polymerase II transcription subunit 30 [Amborella trichopoda]	2.09368
HU02G02121	MLP423	MLP-like protein 423 [Chenopodium quinoa]	4.7993
HU04G00569	HDG5	PREDICTED: homeobox-leucine zipper protein HDG5 isoform X1 [Beta vulgaris subsp. vulgaris]	1.87745
HU02G00462	RHA2B	unnamed protein product, partial [Vitis vinifera]	1.96302
novel.11374	PAP3	probable plastid-lipid-associated protein 3, chloroplastic [Chenopodium quinoa]	2.26534
HU11G01451	AED3	PREDICTED: aspartyl protease AED3 [Beta vulgaris subsp. vulgaris]	4.14504
novel.208	SAUR19	auxin-responsive protein SAUR21-like [Chenopodium quinoa]	2.94823
HU11G01681	CNGC1	cyclic nucleotide-gated ion channel 1-like [Spinacia oleracea]	3.2264
HU03G00463	VIT_11s0052g01140	CASP-like protein XL3 [Chenopodium quinoa]	2.81753
HU05G00277	PYL1	abscisic acid receptor PYR1-like [Spinacia oleracea]	2.21196
HU11G01859	SOC1	suppressor of overexpression of constans 1 [Hylocereus polyrhizus]	5.83243
HU07G02052	-	PREDICTED: uncharacterized protein LOC104900303 [Beta vulgaris subsp. vulgaris]	1.64084
HU06G00852	ERF109	hypothetical protein RHSIM_Rhsim05G0084400 [Rhododendron simsii]	6.77702
HU06G01182	MYB16	PREDICTED: transcription factor MYB36-like [Beta vulgaris subsp. vulgaris]	2.00531
HU02G02904	DAAT	PREDICTED: D-amino-acid transaminase, chloroplastic [Beta vulgaris subsp. vulgaris]	1.36081
HU11G01475	ERF012	PREDICTED: ethylene-responsive transcription factor ERF014 [Theobroma cacao]	5.82278
HU03G02919	At4g02530	thylakoid lumenal 16.5 kDa protein, chloroplastic-like [Chenopodium quinoa]	1.33727
HU07G02077	CAF1-11	PREDICTED: probable CCR4-associated factor 1 homolog 9 [Beta vulgaris subsp. vulgaris]	3.3831
novel.4550	-	-	1.69154
HU09G02064	PSRP2	small subunit processome component 20 homolog [Spinacia oleracea]	1.07876
HU02G00703	SOBIR1	PREDICTED: leucine-rich repeat receptor-like serine/threonine/tyrosine-protein kinase SOBIR1 [Beta vulgaris subsp. vulgaris]	3.80943
HU11G01751	RVE5	protein REVEILLE 5-like isoform X2 [Chenopodium quinoa]	1.31659
HU02G01607	PSB27-1	PREDICTED: photosystem II repair protein PSB27-H1, chloroplastic [Beta vulgaris subsp. vulgaris]	2.65436
HU08G02295	SCL13	PREDICTED: scarecrow-like protein 21 [Beta vulgaris subsp. vulgaris]	2.24521
HU03G00092	CCS1	PREDICTED: cytochrome c biogenesis protein CCS1, chloroplastic [Beta vulgaris subsp. vulgaris]	2.30805
HU01G01267	speE	uncharacterized protein LOC110707092 [Chenopodium quinoa]	1.57761
HU02G02399	PUB2	U-box domain-containing protein 4-like [Chenopodium quinoa]	1.47885
HU08G01003	ARF8	PREDICTED: auxin response factor 8 [Beta vulgaris subsp. vulgaris]	1.02158
HU08G01159	At3g04760	PREDICTED: pentatricopeptide repeat-containing protein At3g04760, chloroplastic [Beta vulgaris subsp. vulgaris]	1.247
HU08G01497	RALF	rapid alkalinization factor-like [Chenopodium quinoa]	3.39588
HU03G00464	MSRB2	peptide methionine sulfoxide reductase B5 [Eucalyptus grandis]	1.47198
HU08G01890	At4g18970	PREDICTED: GDSL esterase/lipase At5g45670 [Beta vulgaris subsp. vulgaris]	2.35203
HU03G02451	ERF017	PREDICTED: ethylene-responsive transcription factor ERF017 [Beta vulgaris subsp. vulgaris]	6.4076
HU05G00495	YAB4	axial regulator YABBY 5-like [Spinacia oleracea]	2.52157
HU01G00293	BHLH49	transcription factor HBI1-like [Spinacia oleracea]	2.15788
HU05G02266	XTH6	probable xyloglucan endotransglucosylase/hydrolase protein 6 [Chenopodium quinoa]	6.48976
HU10G01074	SGR9	E3 ubiquitin-protein ligase SGR9, amyloplastic [Spinacia oleracea]	2.75073
HU04G01363	SCRM	PREDICTED: transcription factor ICE1 [Beta vulgaris subsp. vulgaris]	1.08206
HU02G00135	At3g26430	GDSL esterase/lipase At3g26430-like [Chenopodium quinoa]	8.65174
HU07G02015	OsI_021818	serine/threonine-protein kinase D6PKL2 [Spinacia oleracea]	2.94313
novel.18541	VHA-e1	vacuolar ATPase subunit e-like [Mesembryanthemum crystallinum]	1.47741
HU05G00453	VAB	VAN3-binding protein-like [Chenopodium quinoa]	2.01505
HU05G00807	CAT2	PREDICTED: cationic amino acid transporter 2, vacuolar [Beta vulgaris subsp. vulgaris]	1.18279
HU05G00125	-	uncharacterized protein LOC110733911 [Chenopodium quinoa]	3.08574
HU10G01409	-	-	2.30125
novel.8119	-	-	1.78002
HU07G01901	At3g14260	protein LURP-one-related 11-like [Chenopodium quinoa]	2.62091
novel.17267	-	-	3.30704
HU01G00988	PPC16	phosphoenolpyruvate carboxylase 2 [Hylocereus undatus]	1.43612
HU02G00791	PIF1	phytochrome interacting factor 3-like 5 [Actinidia rufa];transcription factor PIF1-like [Chenopodium quinoa]	8.22131
HU03G01628	PAR	PREDICTED: tetraketide alpha-pyrone reductase 1 isoform X1 [Beta vulgaris subsp. vulgaris]	3.08009
HU11G00145	At3g47200	PREDICTED: UPF0481 protein At3g47200 [Beta vulgaris subsp. vulgaris]	2.39803
HU10G01476	EDM2	PREDICTED: protein ENHANCED DOWNY MILDEW 2 [Beta vulgaris subsp. vulgaris];protein ENHANCED DOWNY MILDEW 2-like isoform X1 [Chenopodium quinoa]	3.10014
HU07G00130	TAC1	uncharacterized protein LOC110727757 [Chenopodium quinoa]	3.5216
HU07G00582	MEE40	PREDICTED: pentatricopeptide repeat-containing protein At3g53700, chloroplastic [Beta vulgaris subsp. vulgaris]	5.30593
HU11G00920	MAB_3787	uncharacterized protein LOC110690036 [Chenopodium quinoa]	1.1569
HU07G00205	SPCC594.04c	PREDICTED: uncharacterized protein C594.04c [Beta vulgaris subsp. vulgaris]	2.47657
HU06G00299	CYP90B1	cytochrome P450 90B1 isoform X1 [Vitis riparia]	3.21144
HU09G02062	CER26	protein ECERIFERUM 26 [Spinacia oleracea]	3.47407
HU04G01433	RING1	PREDICTED: E3 ubiquitin-protein ligase Praja-2 [Beta vulgaris subsp. vulgaris]	2.99737
novel.11337	At5g44400	berberine bridge enzyme-like 15 [Chenopodium quinoa]	8.51034
HU04G02163	At5g14450	hypothetical protein SOVF_129490 [Spinacia oleracea];PREDICTED: microtubule-associated protein TORTIFOLIA1 [Beta vulgaris subsp. vulgaris]	2.02333
novel.26611	clpP	ATP-dependent Clp protease proteolytic subunit [Hylocereus undatus]	1.44895
HU07G00819	MSL2	mechanosensitive ion channel protein 2, chloroplastic-like [Chenopodium quinoa]	1.4025
novel.24997	-	-	6.75201
HU11G00251	PTAC14	protein PLASTID TRANSCRIPTIONALLY ACTIVE 14 isoform X2 [Spinacia oleracea]	1.77657
HU01G02041	ICR4	interactor of constitutive active ROPs 4-like [Chenopodium quinoa]	2.49881
HU03G02758	NPF6.2	protein NRT1/ PTR FAMILY 6.2-like [Chenopodium quinoa]	1.9435
HU01G01988	TIC32B	PREDICTED: short-chain dehydrogenase TIC 32, chloroplastic [Beta vulgaris subsp. vulgaris]	9.33929
HU06G00927	PSAF	PREDICTED: photosystem I reaction center subunit III, chloroplastic [Beta vulgaris subsp. vulgaris]	1.38136
novel.9764	HSP17.4A	18.1 kDa class I heat shock protein [Elaeis guineensis]	4.17874
HU05G00147	CYP707A2	abscisic acid 8&apos;-hydroxylase 1-like [Chenopodium quinoa]	1.63586
novel.5164	-	uncharacterized protein LOC119991487 [Tripterygium wilfordii];uncharacterized protein LOC110109143 isoform X3 [Dendrobium catenatum]	1.35776
HU10G00330	ATHB-13	homeobox-leucine zipper protein ATHB-13-like [Chenopodium quinoa]	1.44522
HU02G02211	PSBP	PREDICTED: oxygen-evolving enhancer protein 2, chloroplastic [Beta vulgaris subsp. vulgaris]	2.13357
HU11G01867	CXE8	PREDICTED: probable carboxylesterase 8 [Beta vulgaris subsp. vulgaris]	1.46595
HU11G00956	KO	ent-kaurene oxidase, chloroplastic-like isoform X1 [Chenopodium quinoa]	6.10785
HU02G00903	LEA5	late embryogenesis abundant protein [Sesuvium portulacastrum]	1.47713
HU01G02801	CSLC4	xyloglucan glycosyltransferase 4 [Ricinus communis]	4.90842
HU09G01057	ILR1	PREDICTED: IAA-amino acid hydrolase ILR1 [Beta vulgaris subsp. vulgaris];hypothetical protein BVRB_7g158600 [Beta vulgaris subsp. vulgaris]	1.58055
HU01G02527	-	uncharacterized protein LOC110700394 [Chenopodium quinoa]	3.40028
HU07G01979	COAC1	mitochondrial carrier protein CoAc1 isoform X2 [Spinacia oleracea];mitochondrial carrier protein CoAc1 isoform X1 [Spinacia oleracea]	1.22064
HU01G01935	pKIWI503	hypothetical protein COLO4_27167 [Corchorus olitorius]	2.31316
HU07G01287	EDL3	EID1-like F-box protein [Trema orientale]	2.16305
HU05G01601	CIA2	protein CHLOROPLAST IMPORT APPARATUS 2-like isoform X3 [Spinacia oleracea];protein CHLOROPLAST IMPORT APPARATUS 2-like isoform X2 [Spinacia oleracea]	1.09885
HU02G00875	GATL7	probable galacturonosyltransferase-like 7 [Chenopodium quinoa]	2.16067
HU02G03015	SLC25A44	solute carrier family 25 member 44-like [Spinacia oleracea]	2.51786
HU03G00001	RAD52-2	DNA repair RAD52-like protein 2, chloroplastic [Spinacia oleracea]	1.55492
HU02G00576	SAUR76	PREDICTED: uncharacterized protein LOC104900399 [Beta vulgaris subsp. vulgaris]	5.36724
HU02G02173	AKR2A	PREDICTED: ankyrin repeat domain-containing protein 2B [Beta vulgaris subsp. vulgaris];ankyrin repeat-containing 2B [Actinidia rufa]	1.5547
HU03G00303	GLR3.2	glutamate receptor 3.2-like [Spinacia oleracea]	2.09762
HU10G01602	-	uncharacterized protein LOC110693698 [Chenopodium quinoa]	1.66623
HU01G01937	-	hypothetical protein COLO4_27167 [Corchorus olitorius]	1.44886
novel.25070	-	-	2.01013
HU11G00383	ITIH2	inter alpha-trypsin inhibitor, heavy chain 4 [Spinacia oleracea]	1.90161
HU06G02385	TDR	leucine-rich repeat receptor-like protein kinase TDR [Chenopodium quinoa]	1.65532
HU05G01671	KCS5	3-ketoacyl-CoA synthase 5-like [Chenopodium quinoa]	8.32952
HU01G00566	LYK3	PREDICTED: lysM domain receptor-like kinase 3 [Beta vulgaris subsp. vulgaris]	1.597
novel.20689	HSP21	PREDICTED: small heat shock protein, chloroplastic [Beta vulgaris subsp. vulgaris];small heat shock protein, chloroplastic-like isoform X2 [Chenopodium quinoa]	3.13132
HU05G00270	AER	NADPH-dependent oxidoreductase 2-alkenal reductase-like [Camellia sinensis];2-alkenal reductase (NADP(+)-dependent)-like [Chenopodium quinoa]	1.77145
HU08G00317	-	PREDICTED: uncharacterized protein LOC104891876 isoform X2 [Beta vulgaris subsp. vulgaris]	1.58614
novel.10714	HSP21	small heat shock protein, chloroplastic-like [Chenopodium quinoa]	7.63245
HU08G01434	TBL16	PREDICTED: protein trichome birefringence-like 14 isoform X1 [Beta vulgaris subsp. vulgaris];protein trichome birefringence-like 14 [Chenopodium quinoa]	1.90503
HU03G00433	ASMT	hypothetical protein SOVF_205310 [Spinacia oleracea]	2.14545
HU09G01334	CM2	chorismate mutase 2-like [Chenopodium quinoa];chorismate mutase 2-like [Chenopodium quinoa]	3.58189
HU10G00922	PGIP1	polygalacturonase-inhibiting protein 1, partial [Hylocereus polyrhizus]	4.24028
HU01G00803	-	PREDICTED: uncharacterized protein LOC104904752 [Beta vulgaris subsp. vulgaris]	2.48703
HU03G01458	GOLS2	galactinol synthase 2-like [Chenopodium quinoa]	3.02623
HU11G01419	CP33	28 kDa ribonucleoprotein, chloroplastic-like [Chenopodium quinoa]	1.81272
HU05G00322	-	putative invertase inhibitor [Chenopodium quinoa]	7.52285
HU10G00363	RNS1	PREDICTED: ribonuclease 1 [Beta vulgaris subsp. vulgaris]	3.76597
HU08G01664	-	hypothetical protein FNV43_RR03081 [Rhamnella rubrinervis]	2.2571
HU02G02112	ABCG5	ABC transporter G family member 5-like [Chenopodium quinoa]	4.87815
HU01G01446	ATL48	43kDa postsynaptic protein [Parasponia andersonii]	3.43747
novel.15101	ORF	uncharacterized protein LOC110735431 [Chenopodium quinoa]	2.80023
HU08G00915	At3g10080	germin-like protein subfamily 3 member 2 [Chenopodium quinoa]	4.38423
HU01G00990	PPCA	phosphoenolpyruvate carboxylase 1 [Hylocereus undatus]	5.80998
HU11G00067	At5g10810	enhancer of rudimentary homolog [Chenopodium quinoa]	1.02645
HU06G01014	APX5	L-ascorbate peroxidase 5, peroxisomal-like [Chenopodium quinoa]	2.55846
HU09G00135	WSD11	PREDICTED: O-acyltransferase WSD1-like isoform X1 [Beta vulgaris subsp. vulgaris];hypothetical protein SOVF_081870 [Spinacia oleracea]	3.18502
HU09G00128	PI4KG3	PREDICTED: phosphatidylinositol 4-kinase gamma 3 [Beta vulgaris subsp. vulgaris]	1.3576
HU07G01547	PSB28	photosystem II reaction center Psb28 protein [Spinacia oleracea]	1.32699
HU02G03367	At1g04380	1-aminocyclopropane-1-carboxylate oxidase homolog 1-like [Spinacia oleracea];PREDICTED: 1-aminocyclopropane-1-carboxylate oxidase homolog 1 [Beta vulgaris subsp. vulgaris]	1.05218
HU08G00085	-	PREDICTED: uncharacterized protein At5g01610 [Beta vulgaris subsp. vulgaris]	2.48969
HU04G00259	ACS1	PREDICTED: 1-aminocyclopropane-1-carboxylate synthase [Beta vulgaris subsp. vulgaris];1-aminocyclopropane-1-carboxylate synthase-like [Chenopodium quinoa]	2.55319
HU07G00704	RPL31	50S ribosomal protein L31, chloroplastic [Chenopodium quinoa]	1.12889
HU07G00576	CYCU2-1	PREDICTED: cyclin-U2-1 [Beta vulgaris subsp. vulgaris]	6.48537
HU06G00324	APSR1	PREDICTED: uncharacterized protein LOC104897791 [Beta vulgaris subsp. vulgaris]	1.86297
HU03G01524	PPC6-1	probable protein phosphatase 2C 33 isoform X1 [Spinacia oleracea]	1.69375
HU04G01059	GLN2	glutamine synthetase leaf isozyme precursor [Mesembryanthemum crystallinum]	1.47475
HU02G01156	-	hypothetical protein BVRB_1g014750 [Beta vulgaris subsp. vulgaris]	2.99061
HU03G01349	CXE18	PREDICTED: probable carboxylesterase 18 [Beta vulgaris subsp. vulgaris]	1.66559
HU09G01125	IWF1&apos;	lipid transfer protein [Suaeda japonica]	2.08228
HU01G02753	RHON1	PREDICTED: rho-N domain-containing protein 1, chloroplastic [Beta vulgaris subsp. vulgaris]	1.00243
HU05G01953	TTC1	uncharacterized protein LOC110682383 [Chenopodium quinoa]	3.05862
HU07G01073	-	uncharacterized protein LOC111402025 [Olea europaea var. sylvestris];hypothetical protein L484_014281 [Morus notabilis];oxidoreductase protein [Spatholobus suberectus];uncharacterized protein LOC110696548 [Chenopodium quinoa]	1.0666
HU05G02331	AE7	PREDICTED: protein AE7 [Beta vulgaris subsp. vulgaris]	6.66566
HU08G00664	EMB2750	PREDICTED: pentatricopeptide repeat-containing protein At3g06430, chloroplastic [Beta vulgaris subsp. vulgaris]	1.8656
HU06G00612	BA13	cytochrome P450 85A-like [Chenopodium quinoa]	4.17737
HU01G01438	-	PREDICTED: uncharacterized protein LOC104905824 [Beta vulgaris subsp. vulgaris]	2.09933
HU06G00869	MAPKKK20	mitogen-activated protein kinase kinase kinase 17-like [Spinacia oleracea]	4.46158
HU01G00215	-	hypothetical protein SOVF_098920 [Spinacia oleracea]	2.53792
HU11G00690	-	ferredoxin [Papaver somniferum]	1.6749
HU01G02730	PHT1-4	probable inorganic phosphate transporter 1-7 [Chenopodium quinoa]	5.3574
HU02G03383	ufaA1	uncharacterized protein LOC110788065 [Spinacia oleracea]	1.39093
HU08G01774	MTERF1	Mitochodrial transcription termination factor-related protein [Corchorus capsularis]	1.91567
novel.3460	At5g33370	GDSL esterase/lipase At4g28780-like [Syzygium oleosum]	3.59912
HU06G00378	-	uncharacterized protein LOC110717070 [Chenopodium quinoa]	2.44013
HU01G02186	HHT1	omega-hydroxypalmitate O-feruloyl transferase-like [Chenopodium quinoa]	6.42133
HU03G02520	PAM68	protein PAM68, chloroplastic [Vitis riparia]	1.58719
novel.4267	AGP41	PREDICTED: arabinogalactan peptide 16 [Beta vulgaris subsp. vulgaris]	3.43198
novel.20405	-	uncharacterized protein LOC110798829 isoform X2 [Spinacia oleracea]	9.67975
HU0G00003	At5g58770	dehydrodolichyl diphosphate synthase 2-like [Chenopodium quinoa]	8.3135
HU07G01813	OSCBPY	beta amyrin synthase [Talinum paniculatum]	9.93378
novel.7219	-	-	3.41715
HU01G02554	RGI4	LRR-RLK [Vernicia fordii]	2.32482
HU02G01210	BHLH93	PREDICTED: transcription factor bHLH93 [Beta vulgaris subsp. vulgaris];transcription factor bHLH61-like [Chenopodium quinoa]	2.38352
HU11G00275	PAO5	probable polyamine oxidase 5 [Chenopodium quinoa]	1.32662
HU04G00763	UGT85A24	PREDICTED: 7-deoxyloganetin glucosyltransferase [Beta vulgaris subsp. vulgaris]	1.62894
HU04G00958	At2g37660	hypothetical protein CRG98_036223 [Punica granatum];PREDICTED: uncharacterized protein At5g02240 [Beta vulgaris subsp. vulgaris]	1.01938
HU08G01121	GLOX	aldehyde oxidase GLOX-like [Chenopodium quinoa]	1.52534
novel.10831	-	-	2.43179
HU09G02061	CER26L	PREDICTED: protein ECERIFERUM 26-like [Beta vulgaris subsp. vulgaris]	3.29345
HU01G01425	EXL3	GDSL esterase/lipase EXL3-like [Chenopodium quinoa]	3.24523
HU07G02261	-	PREDICTED: triosephosphate isomerase, cytosolic [Beta vulgaris subsp. vulgaris]	1.23683
HU10G00174	-	ARM REPEAT PROTEIN INTERACTING WITH ABF2-like [Gossypium australe]	1.89369
HU05G00057	ERF061	hypothetical protein SOVF_066580 [Spinacia oleracea]	2.69317
HU10G01305	GAE6	UDP-glucuronate 4-epimerase 6-like [Chenopodium quinoa]	1.91292
HU11G01728	SLD2	delta(8)-fatty-acid desaturase [Spinacia oleracea]	1.67913
novel.21894	At1g65750	uncharacterized protein LOC110778326 [Spinacia oleracea]	7.94654
HU01G02164	NFD4	protein NUCLEAR FUSION DEFECTIVE 4-like isoform X5 [Hevea brasiliensis];hypothetical protein F0562_024408 [Nyssa sinensis]	1.65287
HU05G01233	-	PREDICTED: uncharacterized protein LOC104887420 [Beta vulgaris subsp. vulgaris]	2.16546
HU07G02025	PLP9	probable inactive patatin-like protein 9 [Spinacia oleracea]	2.45559
HU11G01716	CURT1A	PREDICTED: protein CURVATURE THYLAKOID 1A, chloroplastic [Beta vulgaris subsp. vulgaris]	1.76834
HU04G00281	VATE	PREDICTED: V-type proton ATPase subunit E [Beta vulgaris subsp. vulgaris]	1.26534
HU06G00120	-	hypothetical protein E1A91_A02G189500v1 [Gossypium mustelinum]	2.21695
HU05G00187	-	PREDICTED: uncharacterized protein LOC104893099 [Beta vulgaris subsp. vulgaris]	1.72729
HU03G00638	ISPS	PREDICTED: tricyclene synthase TPS4, chloroplastic-like isoform X2 [Beta vulgaris subsp. vulgaris]	6.10576
HU05G00238	-	PREDICTED: uncharacterized protein LOC100260856 [Vitis vinifera]	2.21018
HU01G00160	IRX15-L	protein IRX15-LIKE-like [Chenopodium quinoa]	2.37705
HU06G00304	-	PREDICTED: myb-like protein X [Beta vulgaris subsp. vulgaris]	2.80857
HU05G01236	GLCAT14A	beta-glucuronosyltransferase GlcAT14A-like isoform X1 [Senna tora]	1.69334
HU10G02000	-	PREDICTED: uncharacterized protein LOC104900937 [Beta vulgaris subsp. vulgaris]	2.38238
HU08G00310	FLA1	fasciclin-like arabinogalactan protein 1 [Spinacia oleracea]	2.08026
novel.9438	Os04g0590900	hypothetical protein TSUD_221860 [Trifolium subterraneum]	2.95683
HU01G01114	PNAE	salicylic acid-binding protein 2-like [Spinacia oleracea];hypothetical protein TEA_021470 [Camellia sinensis var. sinensis]	1.50064
HU08G00063	-	PREDICTED: HMG-Y-related protein A isoform X2 [Beta vulgaris subsp. vulgaris];PREDICTED: HMG-Y-related protein A isoform X1 [Beta vulgaris subsp. vulgaris]	1.23552
HU08G00264	WAV3	von Willebrand factor, type A [Trema orientale]	2.14816
HU06G00418	-	ferritin-3, chloroplastic-like [Chenopodium quinoa]	1.77007
HU04G00491	-	hypothetical protein BVRB_5g106290 [Beta vulgaris subsp. vulgaris]	1.20195
HU02G01502	ACR9	PREDICTED: ACT domain-containing protein ACR9 [Beta vulgaris subsp. vulgaris]	1.10659
HU02G00464	-	PREDICTED: uncharacterized protein LOC104896310 [Beta vulgaris subsp. vulgaris]	3.02232
HU03G02237	TRZ2	tRNase Z TRZ2, chloroplastic [Spinacia oleracea]	1.2874
HU02G01147	LCAT1	lecithin-cholesterol acyltransferase-like 1 [Chenopodium quinoa]	1.47029
HU11G01378	-	PREDICTED: uncharacterized protein LOC104892385 [Beta vulgaris subsp. vulgaris]	3.91371
HU07G01997	HTH	PREDICTED: protein HOTHEAD [Beta vulgaris subsp. vulgaris]	2.52255
HU03G01706	LTPG14	protein YLS3-like [Chenopodium quinoa]	1.93121
HU08G01004	DJ1D	PREDICTED: protein DJ-1 homolog D [Beta vulgaris subsp. vulgaris]	1.5189
HU10G00201	At1g48100	polygalacturonase At1g48100 [Chenopodium quinoa]	6.92699
HU03G02397	GALS1	PREDICTED: galactan beta-1,4-galactosyltransferase GALS1 [Beta vulgaris subsp. vulgaris]	1.68959
novel.979	PPC1	phosphoenolpyruvate carboxylase, partial [Pereskia aculeata]	1.44449
HU03G01665	DRT100	DNA damage-repair/toleration protein DRT100-like [Chenopodium quinoa]	4.10487
novel.25227	-	-	7.4071
HU01G01533	PFP-ALPHA	PREDICTED: pyrophosphate--fructose 6-phosphate 1-phosphotransferase subunit alpha [Beta vulgaris subsp. vulgaris]	1.56008
HU05G01513	-	PREDICTED: uncharacterized protein LOC104883431 [Beta vulgaris subsp. vulgaris]	1.11415
HU03G02727	-	PREDICTED: uncharacterized protein LOC104893654 [Beta vulgaris subsp. vulgaris]	2.65096
HU06G00129	PETH	hypothetical protein CRG98_040474 [Punica granatum];RecName: Full=Ferredoxin--NADP reductase, chloroplastic; Short=FNR; Flags: Precursor [Mesembryanthemum crystallinum]	1.96251
HU05G02130	APSR1	uncharacterized protein LOC110694734 [Chenopodium quinoa];PREDICTED: uncharacterized protein LOC104895159 [Beta vulgaris subsp. vulgaris]	2.31485
HU05G00064	WRKY41	probable WRKY transcription factor 41 [Chenopodium quinoa]	1.30675
HU06G00685	KCS5	3-ketoacyl-CoA synthase 5-like [Chenopodium quinoa]	2.33644
novel.26646	-	-	2.74214
HU01G02522	KLCR3	PREDICTED: protein KINESIN LIGHT CHAIN-RELATED 3 [Beta vulgaris subsp. vulgaris]	1.36869
HU02G01757	TATB	sec-independent protein translocase protein TATB, chloroplastic-like [Chenopodium quinoa]	1.09709
HU07G02058	NAC090	LOW QUALITY PROTEIN: NAC domain-containing protein 90-like [Spinacia oleracea]	2.98581
HU06G01379	-	hypothetical protein BVRB_5g125510 [Beta vulgaris subsp. vulgaris]	2.19009
HU09G00890	At4g15540	PREDICTED: WAT1-related protein At5g40230 isoform X2 [Beta vulgaris subsp. vulgaris]	1.41226
HU01G02696	AUX22D	auxin-induced protein 22D [Spinacia oleracea]	1.45513
HU04G00243	BEL1	hypothetical protein BVRB_5g100130 [Beta vulgaris subsp. vulgaris]	2.27444
HU02G03295	DI19-4	protein DEHYDRATION-INDUCED 19 homolog 4-like [Chenopodium quinoa]	2.21199
novel.3253	-	uncharacterized protein LOC110705478 [Chenopodium quinoa]	6.18738
HU01G00827	AOP1.2	probable inactive 2-oxoglutarate-dependent dioxygenase AOP2 [Chenopodium quinoa]	9.03187
HU07G00545	-	hypothetical protein SOVF_063480 [Spinacia oleracea]	2.10445
novel.11302	-	-	2.74907
HU05G02158	Os07g0190000	probable 1-deoxy-D-xylulose-5-phosphate synthase 2, chloroplastic [Spinacia oleracea]	4.99792
novel.17061	-	-	7.48431
HU04G00147	P2A12	PREDICTED: F-box protein PP2-A12 [Beta vulgaris subsp. vulgaris]	2.36416
novel.25022	-	-	7.43748
HU08G00011	-	hypothetical protein COLO4_09551 [Corchorus olitorius]	1.5916
HU01G01451	PETE	plastocyanin, chloroplastic [Chenopodium quinoa]	2.05959
HU06G00549	At2g44920	PREDICTED: thylakoid lumenal 15 kDa protein 1, chloroplastic [Beta vulgaris subsp. vulgaris]	1.22218
HU08G01962	-	uncharacterized protein LOC110687374 [Chenopodium quinoa]	3.10602
HU04G00444	FLZ1	M-phase inducer phosphatase-like [Chenopodium quinoa]	4.23622
HU10G00324	At1g14390	PREDICTED: probable LRR receptor-like serine/threonine-protein kinase At1g14390 [Beta vulgaris subsp. vulgaris]	2.19372
HU02G00028	-	PREDICTED: uncharacterized protein LOC104897520 [Beta vulgaris subsp. vulgaris]	1.40711
novel.9467	-	-	4.24651
HU02G03241	LHCB4.1	chlorophyll a-b binding protein CP29.1, chloroplastic [Citrus clementina]	1.59875
HU10G01582	CHLI	hypothetical protein SOVF_054470, partial [Spinacia oleracea]	1.31501
HU04G01231	HPL	fatty acid hydroperoxide lyase, chloroplastic [Jatropha curcas]	1.66479
HU03G01186	-	uncharacterized protein LOC110736921 [Chenopodium quinoa];uncharacterized protein LOC110708619 [Chenopodium quinoa]	1.99012
HU04G01123	-	hypothetical protein ES319_A06G058700v1 [Gossypium barbadense];pyrophosphate-energized vacuolar membrane proton pump-like [Hibiscus syriacus]	1.78863
HU04G01183	GPX1	PREDICTED: probable phospholipid hydroperoxide glutathione peroxidase [Beta vulgaris subsp. vulgaris]	1.23397
HU07G00001	CRCK2	calmodulin-binding receptor-like cytoplasmic kinase 2 [Chenopodium quinoa]	3.2035
HU11G01518	DTX54	protein DETOXIFICATION 54-like [Chenopodium quinoa]	1.78763
HU02G03112	CYP716A12	PREDICTED: beta-amyrin 28-oxidase [Beta vulgaris subsp. vulgaris]	3.95565
HU02G02585	CIPK14	CBL-interacting serine/threonine-protein kinase 14-like [Spinacia oleracea]	2.20093
HU11G01781	SPPL4	PREDICTED: signal peptide peptidase-like 4 isoform X1 [Beta vulgaris subsp. vulgaris]	1.26649
HU06G02432	-	hypothetical protein F2P56_001052, partial [Juglans regia]	3.3111
HU02G00280	ADO3	putative LOV domain-containing protein [Phytolacca bogotensis]	2.21021
HU05G02272	TUBA3	PREDICTED: tubulin alpha-2 chain [Beta vulgaris subsp. vulgaris]	1.19129
novel.14227	GSVIVT00023967001	peroxidase P7-like [Chenopodium quinoa]	5.17382
HU03G00355	PRP4	PREDICTED: proline-rich protein 4 [Beta vulgaris subsp. vulgaris]	6.89437
HU06G00720	-	PREDICTED: proline-rich extensin-like protein EPR1 [Beta vulgaris subsp. vulgaris]	3.92952
HU05G00154	ROPGEF14	PREDICTED: rop guanine nucleotide exchange factor 14 [Beta vulgaris subsp. vulgaris];rop guanine nucleotide exchange factor 14-like [Chenopodium quinoa]	1.17346
HU11G00134	CAO	signal recognition particle 43 kDa protein, chloroplastic [Spinacia oleracea]	1.55491
HU08G02109	ENDO4	PREDICTED: endonuclease 4 [Beta vulgaris subsp. vulgaris]	2.28627
HU08G02104	-	uncharacterized protein LOC110706814 [Chenopodium quinoa]	2.37847
HU03G00684	THA8	uncharacterized protein LOC110698864 [Chenopodium quinoa]	1.55714
HU03G01152	OsI_19898	LOW QUALITY PROTEIN: UPF0603 protein At1g54780, chloroplastic-like [Chenopodium quinoa];PREDICTED: UPF0603 protein At1g54780, chloroplastic [Beta vulgaris subsp. vulgaris]	1.16221
novel.13704	AGL16	PREDICTED: MADS-box transcription factor 23-like isoform X3 [Beta vulgaris subsp. vulgaris]	4.98754
HU06G01072	-	uncharacterized protein LOC110717952 isoform X1 [Chenopodium quinoa];PREDICTED: uncharacterized protein LOC104887485 isoform X2 [Beta vulgaris subsp. vulgaris]	1.48472
HU01G01703	LPXK	probable tetraacyldisaccharide 4&apos;-kinase, mitochondrial [Chenopodium quinoa];hypothetical protein BVRB_000710 isoform C [Beta vulgaris subsp. vulgaris];PREDICTED: probable tetraacyldisaccharide 4&apos;-kinase, mitochondrial isoform X2 [Beta vulgaris subsp. vulgaris]	1.09503
novel.25794	At1g09900	pentatricopeptide repeat-containing protein At1g09900-like, partial [Spinacia oleracea]	1.0967
HU03G02543	-	-	4.2107
HU04G00625	-	pinoresinol-lariciresinol reductase II, partial [Echinocactus platyacanthus]	1.26808
HU03G02677	LTPG14	protein YLS3-like [Chenopodium quinoa]	1.74702
HU10G01949	-	uncharacterized protein LOC110687365 [Chenopodium quinoa]	2.45702
HU08G02227	CHUP1	protein CHUP1, chloroplastic [Spinacia oleracea]	2.00038
HU06G00211	ATHB-6	homeobox-leucine zipper protein ATHB-6-like [Quercus lobata];hypothetical protein F0562_005569 [Nyssa sinensis];homeobox-leucine zipper protein ATHB-16-like isoform X2 [Chenopodium quinoa]	1.15137
HU03G00862	At2g25100	ribonuclease H2 subunit A [Spinacia oleracea]	1.12348
HU04G00529	CP31B	29 kDa ribonucleoprotein B, chloroplastic-like [Chenopodium quinoa];33 kDa ribonucleoprotein, chloroplastic [Spinacia oleracea]	1.95812
HU04G00713	GRXS16	bifunctional monothiol glutaredoxin-S16, chloroplastic-like [Chenopodium quinoa]	1.12025
HU06G01034	CITRX	thioredoxin-like protein CITRX, chloroplastic [Spinacia oleracea]	1.29361
HU02G01185	-	uncharacterized protein LOC110693798 [Chenopodium quinoa]	1.71996
HU01G00816	-	uncharacterized protein LOC110739977 [Chenopodium quinoa]	2.24185
HU11G00458	CYP71BE54	Cytochrome P450 71D9, partial [Mucuna pruriens]	1.37203
HU03G01768	ILL4	PREDICTED: IAA-amino acid hydrolase ILR1-like 4 [Beta vulgaris subsp. vulgaris]	1.4807
HU10G00376	-	uncharacterized protein LOC110712784 [Chenopodium quinoa]	1.67838
HU05G01876	MAPKKK20	mitogen-activated protein kinase kinase kinase 17-like [Spinacia oleracea]	4.80559
HU11G01374	At1g78140	uncharacterized methyltransferase At1g78140, chloroplastic-like [Chenopodium quinoa];PREDICTED: uncharacterized methyltransferase At1g78140, chloroplastic [Beta vulgaris subsp. vulgaris]	2.08368
HU08G00876	Os02g0773300	PREDICTED: putative D-cysteine desulfhydrase 1, mitochondrial isoform X1 [Beta vulgaris subsp. vulgaris]	1.07287
HU06G02405	BAG7	BAG family molecular chaperone regulator 7-like [Chenopodium quinoa]	1.13552
HU07G00287	grpE	PREDICTED: uncharacterized protein LOC104889266 [Beta vulgaris subsp. vulgaris]	1.22725
HU06G00688	PSRP3	30S ribosomal protein 3, chloroplastic [Chenopodium quinoa];hypothetical protein Csa_011376 [Cucumis sativus]	1.42368
HU03G00407	-	hypothetical protein F0562_028459 [Nyssa sinensis]	1.07565
HU01G00767	PSAH	photosystem I reaction center subunit VI, chloroplastic [Chenopodium quinoa];PsaH [Suaeda salsa]	1.56307
HU08G00616	-	PREDICTED: uncharacterized protein LOC104889078 [Beta vulgaris subsp. vulgaris]	3.36305
novel.23117	-	hypothetical protein SOVF_113330 [Spinacia oleracea]	7.59154
HU10G01969	At1g11820	glucan endo-1,3-beta-glucosidase 1 [Spinacia oleracea]	1.91386
HU03G00446	FBP	hypothetical protein CDL15_Pgr008199 [Punica granatum];fructose-1,6-bisphosphatase, chloroplastic-like [Chenopodium quinoa];fructose-1,6-bisphosphatase, chloroplastic [Spinacia oleracea]	1.62439
novel.6786	FDX3	ferredoxin, root R-B1-like [Quercus suber]	1.02772
HU01G01881	-	PREDICTED: uncharacterized protein LOC104907244 [Beta vulgaris subsp. vulgaris]	5.9974
HU11G01352	PRS1	PREDICTED: ribose-phosphate pyrophosphokinase 1 [Beta vulgaris subsp. vulgaris];RecName: Full=Ribose-phosphate pyrophosphokinase 1; AltName: Full=Phosphoribosyl pyrophosphate synthase 1 [Spinacia oleracea]	1.338
HU11G00972	HO2	PREDICTED: probable inactive heme oxygenase 2, chloroplastic isoform X2 [Beta vulgaris subsp. vulgaris]	1.101
HU09G01673	-	uncharacterized protein LOC110729425 [Chenopodium quinoa]	3.08375
HU11G01577	PATL3	PREDICTED: patellin-3 [Beta vulgaris subsp. vulgaris]	1.15151
HU02G02347	GPAT6	glycerol-3-phosphate 2-O-acyltransferase 6 [Herrania umbratica]	3.58969
HU06G00683	KCS5	3-ketoacyl-CoA synthase 5-like [Chenopodium quinoa]	4.91662
HU09G01347	-	hypothetical protein SOVF_024320 isoform B [Spinacia oleracea]	3.68504
HU08G02276	-	albumin-2-like, partial [Elaeis guineensis];albumin-2-like [Cicer arietinum]	2.38511
HU06G01919	At1g48100	polygalacturonase At1g48100-like [Chenopodium quinoa]	5.27984
HU01G00123	-	uncharacterized protein LOC110681927 [Chenopodium quinoa]	1.81045
HU08G01393	PPD1	hypothetical protein SOVF_108980 [Spinacia oleracea]	1.95613
HU02G01397	PMI1	hypothetical protein BVRB_1g014140 [Beta vulgaris subsp. vulgaris]	1.21615
HU07G00703	AGPS1	hypothetical protein F0562_027200 [Nyssa sinensis]	1.99222
HU02G01317	EEF1AKNMT	methyltransferase-like protein 13 [Chenopodium quinoa]	1.14281
HU09G01964	NPF3.1	PREDICTED: protein NRT1/ PTR FAMILY 3.1 [Beta vulgaris subsp. vulgaris]	1.68893
HU05G01626	-	NADH-ubiquinone reductase complex 1 MLRQ subunit [Senna tora];uncharacterized protein LOC113722823 [Coffea arabica]	1.41493
HU08G00303	NFYB2	nuclear transcription factor Y subunit B-3 [Ricinus communis]	1.72119
HU07G00661	RPL3	50S ribosomal protein L3, chloroplastic [Chenopodium quinoa];hypothetical protein TEA_000899 [Camellia sinensis var. sinensis]	1.0452
novel.25765	-	PREDICTED: uncharacterized protein LOC104905526 [Beta vulgaris subsp. vulgaris]	3.13923
HU04G00142	ERF025	ethylene-responsive transcription factor ERF027-like [Spinacia oleracea]	4.24635
HU03G01229	At1g56220	PREDICTED: dormancy-associated protein homolog 3 isoform X1 [Gossypium arboreum];dormancy-associated protein homolog 3-like isoform X1 [Spinacia oleracea]	1.71907
novel.14912	-	uncharacterized protein LOC116000071 [Ipomoea triloba]	1.91622
HU0G00018	CYP71BE52	cytochrome P450 71D443-like protein [Sesuvium portulacastrum]	6.45234
HU11G01059	-	-	1.33383
HU09G01376	At4g17486	deSI-like protein At4g17486 [Chenopodium quinoa]	1.32979
HU11G01227	RKL1	probable inactive receptor kinase At1g48480 [Chenopodium quinoa]	1.67448
HU08G02225	At5g45910	hypothetical protein F0562_013871 [Nyssa sinensis]	1.5968
HU03G00390	AAP2	hypothetical protein F0562_020449 [Nyssa sinensis];PREDICTED: amino acid permease 3 [Vitis vinifera]	1.86341
HU07G00945	RFS	PREDICTED: galactinol--sucrose galactosyltransferase [Beta vulgaris subsp. vulgaris]	2.52013
HU04G01932	UNE12	transcription factor UNE12 [Spinacia oleracea]	1.31151
HU08G00105	PNSL3	photosynthetic NDH subunit of lumenal location 3, chloroplastic-like isoform X2 [Chenopodium quinoa]	2.37963
HU02G01928	At1g53420	PREDICTED: probable LRR receptor-like serine/threonine-protein kinase At5g10290 [Beta vulgaris subsp. vulgaris]	1.87368
HU02G00080	LOX6	PREDICTED: lipoxygenase 6, chloroplastic [Beta vulgaris subsp. vulgaris]	1.95074
HU02G01902	FUC1	alpha-L-fucosidase 1-like [Spinacia oleracea]	1.92651
HU09G00034	HB2	non-symbiotic hemoglobin 2 [Beta vulgaris subsp. vulgaris];non-symbiotic hemoglobin 2 [Spinacia oleracea]	6.66022
HU01G01260	AIR3	subtilisin-like protease SBT5.3 [Chenopodium quinoa]	4.94018
HU02G01237	LQY1	protein SPA, chloroplastic [Spinacia oleracea]	1.92464
novel.16757	CYP83B1	cytochrome P450 83B1-like isoform X2 [Chenopodium quinoa]	4.37825
HU01G02019	VIT_01s0010g01870	CASP-like protein 2A1 [Chenopodium quinoa];PREDICTED: CASP-like protein 2A1 [Beta vulgaris subsp. vulgaris]	2.37801
HU01G00708	CPT1	PREDICTED: root phototropism protein 3 [Beta vulgaris subsp. vulgaris]	1.72882
HU05G01322	EFR	receptor-like protein 12 [Chenopodium quinoa]	1.28133
HU07G02184	RPL4	50S ribosomal protein L4, chloroplastic [Spinacia oleracea]	1.58631
HU06G00494	-	sedoheptulose-1,7-bisphosphatase, chloroplastic-like [Chenopodium quinoa]	1.62959
HU06G00627	-	uncharacterized protein LOC18037988 [Citrus clementina]	1.90054
HU03G01886	VIP5	PREDICTED: protein RTF1 homolog [Beta vulgaris subsp. vulgaris]	2.35553
HU06G00619	At5g57670	PREDICTED: serine/threonine-protein kinase CDL1 [Beta vulgaris subsp. vulgaris]	1.95439
HU10G01068	CML35	probable calcium-binding protein CML36 [Glycine soja]	1.31219
HU05G00313	-	uncharacterized protein LOC21406099 [Morus notabilis]	1.06204
HU08G01993	BGLU46	beta-glucosidase 46-like isoform X2 [Chenopodium quinoa]	3.31079
HU02G02786	DAO	2-oxoglutarate-dependent dioxygenase DAO-like [Chenopodium quinoa]	1.82807
novel.18776	-	-	8.00267
HU07G00475	ANL2	homeobox-leucine zipper protein ANTHOCYANINLESS 2-like [Spinacia oleracea]	1.05733
HU01G00520	-	PREDICTED: pathogenesis-related protein 1B [Beta vulgaris subsp. vulgaris]	3.15851
HU11G00243	-	uncharacterized protein LOC110721322 [Chenopodium quinoa]	3.38098
HU06G01251	AFP3	ninja-family protein AFP3-like [Spinacia oleracea];ninja-family protein AFP3-like [Tripterygium wilfordii]	1.51865
HU04G00394	At4g10440	PREDICTED: probable methyltransferase PMT17 [Beta vulgaris subsp. vulgaris];probable methyltransferase PMT17 [Chenopodium quinoa]	4.25417
HU07G01778	CBBY	PREDICTED: haloacid dehalogenase-like hydrolase domain-containing protein At3g48420 [Beta vulgaris subsp. vulgaris]	1.91037
HU08G01984	CSE	PREDICTED: caffeoylshikimate esterase-like [Nicotiana attenuata]	4.57902
novel.24192	-	-	2.41553
HU01G01609	NFYB2	Transcription factor, CBFA/NFYB, DNA topoisomerase [Corchorus olitorius]	2.05432
HU11G01223	CML27	calcium-binding allergen Ole e 8-like [Spinacia oleracea]	3.29896
HU01G02331	-	hypothetical protein BC332_09069 [Capsicum chinense]	1.55839
novel.23897	-	-	1.74427
HU07G00989	PPA6	soluble inorganic pyrophosphatase 6, chloroplastic [Spinacia oleracea]	1.2038
HU01G02131	PTAC10	protein PLASTID TRANSCRIPTIONALLY ACTIVE 10-like [Spinacia oleracea];protein PLASTID TRANSCRIPTIONALLY ACTIVE 10-like [Chenopodium quinoa]	1.08071
HU08G01557	-	uncharacterized protein LOC110792509 [Spinacia oleracea]	1.92852
HU10G00653	At1g68190	putative zinc finger protein At1g68190 [Chenopodium quinoa];putative zinc finger protein At1g68190 isoform X1 [Chenopodium quinoa]	1.63897
HU05G01942	At5g24010	probable receptor-like protein kinase At5g24010 [Spinacia oleracea]	1.7652
HU09G01688	-	uncharacterized protein LOC110702851 [Chenopodium quinoa]	1.30758
HU01G00211	SAUR15	hypothetical protein SOVF_098930 [Spinacia oleracea]	6.42421
HU01G02514	PUB19	U-box domain-containing protein 19-like [Chenopodium quinoa]	3.33578
HU04G00393	Os03g0120900	B3 domain-containing protein Os02g0683500-like [Chenopodium quinoa]	2.88093
HU06G00003	CPT5	dehydrodolichyl diphosphate synthase 5 [Capsella rubella]	5.78858
HU03G00725	ACA13	PREDICTED: putative calcium-transporting ATPase 13, plasma membrane-type [Beta vulgaris subsp. vulgaris]	5.91218
novel.24811	-	-	3.01427
HU08G01683	IQM2	PREDICTED: IQ domain-containing protein IQM2 [Beta vulgaris subsp. vulgaris]	2.88655
HU03G00726	HST	PREDICTED: shikimate O-hydroxycinnamoyltransferase isoform X1 [Beta vulgaris subsp. vulgaris];anthranilate N-benzoyltransferase protein 2-like [Chenopodium quinoa]	3.53476
HU06G00749	-	RING/FYVE/PHD zinc finger superfamily protein [Hibiscus syriacus]	2.14227
HU10G00306	ADO3	putative LOV domain-containing protein [Phytolacca bogotensis]	1.16801
HU01G00579	VTE4	PREDICTED: probable tocopherol O-methyltransferase, chloroplastic isoform X2 [Beta vulgaris subsp. vulgaris];gamma-tocopherol methyltransferase [Actinidia rufa]	2.01079
novel.25182	-	-	3.80749
novel.2809	-	RNA-directed DNA polymerase, eukaryota, Reverse transcriptase zinc-binding domain protein [Artemisia annua]	9.00387
novel.305	-	organ-specific protein S2-like [Chenopodium quinoa]	3.1042
HU06G02071	SULTR3;1	sulfate transporter 3.1-like [Chenopodium quinoa]	6.20527
HU07G00425	-	PREDICTED: uncharacterized protein LOC104892385 [Beta vulgaris subsp. vulgaris]	2.71873
HU11G01714	At4g01130	GDSL esterase/lipase At4g01130-like [Chenopodium quinoa]	2.17333
HU01G02615	FH1	formin-like protein 1 [Chenopodium quinoa]	1.71154
HU03G01164	HIPP32	PREDICTED: heavy metal-associated isoprenylated plant protein 32-like [Beta vulgaris subsp. vulgaris]	3.04608
HU04G01235	HPL	hypothetical protein CMV_004833 [Castanea mollissima]	2.18166
HU01G00991	PPCA	phosphoenolpyruvate carboxylase 1 [Hylocereus undatus]	4.72297
HU03G02562	At5g57250	pentatricopeptide repeat-containing protein At5g57250, mitochondrial-like [Chenopodium quinoa]	1.32852
HU03G01793	NAT12	PREDICTED: nucleobase-ascorbate transporter 12 [Beta vulgaris subsp. vulgaris];nucleobase-ascorbate transporter 12-like [Chenopodium quinoa]	1.30452
HU02G03406	At4g31860	probable protein phosphatase 2C 60 isoform X1 [Chenopodium quinoa]	1.10692
HU05G01728	-	hypothetical protein HYC85_002255 [Camellia sinensis]	4.90468
HU01G01397	CIP8	E3 ubiquitin-protein ligase CIP8 [Spinacia oleracea]	1.10134
HU08G01708	-	uncharacterized protein LOC110790127 [Spinacia oleracea]	1.47391
novel.14511	-	hypothetical protein SOVF_180320 [Spinacia oleracea]	1.0889
HU02G00575	SAUR76	hypothetical protein BVRB_7g169510 [Beta vulgaris subsp. vulgaris]	3.47495
HU03G01632	-	photosystem II 5 kDa protein, chloroplastic-like [Chenopodium quinoa]	1.89357
novel.25489	-	-	4.73811
HU11G01454	AHL17	hypothetical protein CDL15_Pgr019223 [Punica granatum]	2.03988
HU06G00877	FPP7	filament-like plant protein 7 [Chenopodium quinoa]	2.44118
HU08G01457	HIPP32	PREDICTED: heavy metal-associated isoprenylated plant protein 32-like [Beta vulgaris subsp. vulgaris]	1.77247
HU11G01825	NAD-ME2	PREDICTED: NAD-dependent malic enzyme 59 kDa isoform, mitochondrial [Beta vulgaris subsp. vulgaris];NAD-dependent malic enzyme 59 kDa isoform, mitochondrial-like [Chenopodium quinoa];NAD-dependent malic enzyme 59 kDa isoform, mitochondrial-like [Chenopodium quinoa]	1.8814
HU06G01010	MPH1	PREDICTED: uncharacterized protein LOC104887586 [Beta vulgaris subsp. vulgaris]	1.08288
HU02G03113	CYP716A15	PREDICTED: beta-amyrin 28-oxidase [Beta vulgaris subsp. vulgaris]	4.44811
HU03G01065	AUX22D	auxin-induced protein 22D-like [Spinacia oleracea]	6.29676
HU01G01445	-	V-type proton ATPase subunit B 2-like isoform X2 [Durio zibethinus]	1.56692
HU09G02029	BHLH62	PREDICTED: transcription factor bHLH78 [Beta vulgaris subsp. vulgaris]	1.56272
HU10G01886	CRK6	PREDICTED: cysteine-rich receptor-like protein kinase 19 [Beta vulgaris subsp. vulgaris];hypothetical protein VITISV_034184 [Vitis vinifera]	5.63677
HU01G00823	LYK3	PREDICTED: lysM domain receptor-like kinase 3 [Beta vulgaris subsp. vulgaris];hypothetical protein BVRB_9g224610 [Beta vulgaris subsp. vulgaris]	1.66347
HU08G00056	CCDA1	PREDICTED: cytochrome c-type biogenesis ccda-like chloroplastic protein isoform X1 [Beta vulgaris subsp. vulgaris];hypothetical protein BVRB_4g093100 isoform A [Beta vulgaris subsp. vulgaris]	1.32673
HU01G02426	TCP14	transcription factor TCP14-like [Chenopodium quinoa]	1.96448
HU02G02133	-	hypothetical protein BVRB_2g030970 [Beta vulgaris subsp. vulgaris]	2.44367
HU02G01970	LIP2	PREDICTED: triacylglycerol lipase 2 isoform X1 [Beta vulgaris subsp. vulgaris];triacylglycerol lipase 2-like [Chenopodium quinoa]	1.40063
HU07G01998	PSAK	photosystem I reaction center subunit psaK, chloroplastic [Vitis riparia]	1.30039
HU05G02096	AHK1	histidine kinase 1-like [Chenopodium quinoa]	1.98896
HU07G01811	OSCBPY	beta amyrin synthase [Talinum paniculatum]	8.64368
HU01G02538	apaG	SKP1/ASK-interacting protein 16 isoform 1 [Gossypium australe];uncharacterized protein LOC110686627 [Chenopodium quinoa]	1.65018
HU11G00884	CML3	calmodulin-like protein 3 [Hevea brasiliensis]	2.3958
HU07G01382	ASPG1	protein ASPARTIC PROTEASE IN GUARD CELL 1-like [Chenopodium quinoa]	1.59454
HU06G01160	ABCB19	PREDICTED: ABC transporter B family member 19 [Beta vulgaris subsp. vulgaris]	3.89839
HU09G01819	KWL1	putative ripening-related protein 2 [Sesamum indicum]	2.66094
HU06G00183	GT4	PREDICTED: putative UDP-rhamnose:rhamnosyltransferase 1 [Beta vulgaris subsp. vulgaris]	1.29192
HU02G00710	STR11	PREDICTED: rhodanese-like domain-containing protein 11, chloroplastic isoform X2 [Beta vulgaris subsp. vulgaris];PREDICTED: rhodanese-like domain-containing protein 11, chloroplastic isoform X1 [Beta vulgaris subsp. vulgaris]	1.70383
HU02G03091	-	uncharacterized protein LOC110796702 [Spinacia oleracea]	1.39599
novel.21896	RE1	putative RNA-directed DNA polymerase [Medicago truncatula]	2.68516
HU02G01662	AGAP004267	PREDICTED: O-glucosyltransferase rumi homolog [Beta vulgaris subsp. vulgaris];O-glucosyltransferase rumi homolog [Spinacia oleracea]	1.36401
HU06G01172	ZHD9	zinc-finger homeodomain protein 10-like [Chenopodium quinoa]	2.37072
HU03G00839	CYP77A2	hypothetical protein BVRB_4g094900 [Beta vulgaris subsp. vulgaris]	4.59989
HU03G01457	GOLS2	galactinol synthase 2-like [Chenopodium quinoa]	2.76588
HU06G00483	PIP1.4	MipA [Mesembryanthemum crystallinum]	5.08271
HU03G01010	ILR3	hypothetical protein AQUCO_01700706v1, partial [Aquilegia coerulea]	1.57049
novel.23010	EXPA1	Expansin [Trema orientale]	7.73188
HU07G00927	PUB28	PREDICTED: U-box domain-containing protein 27 [Beta vulgaris subsp. vulgaris]	2.51199
HU09G00200	FLA17	fasciclin-like arabinogalactan protein 17 isoform X1 [Chenopodium quinoa]	1.90558
novel.14733	-	-	1.68858
HU03G02978	-	hypothetical protein ES319_A06G058700v1 [Gossypium barbadense];pyrophosphate-energized vacuolar membrane proton pump-like [Hibiscus syriacus]	2.0157
HU04G01322	SWEET14	bidirectional sugar transporter SWEET12 [Dianthus spiculifolius]	3.22889
HU10G00178	PRS3	PREDICTED: ribose-phosphate pyrophosphokinase 3, mitochondrial [Beta vulgaris subsp. vulgaris]	1.45957
HU03G01514	PSAL	PREDICTED: photosystem I reaction center subunit XI, chloroplastic [Beta vulgaris subsp. vulgaris]	1.86601
HU04G01148	GA2OX1	Gibberellin 2-beta-dioxygenase [Actinidia chinensis var. chinensis];gibberellin 2-oxidase 2 [Petunia x hybrida]	1.96238
HU01G02012	-	pentatricopeptide repeat-containing protein At1g79080, chloroplastic-like [Cucurbita moschata];PREDICTED: pentatricopeptide repeat-containing protein At1g79080, chloroplastic [Beta vulgaris subsp. vulgaris]	1.08538
HU06G00331	gacY	PREDICTED: ganglioside-induced differentiation-associated protein 2 [Beta vulgaris subsp. vulgaris]	1.48422
HU07G01964	-	PREDICTED: ankyrin-1 isoform X3 [Beta vulgaris subsp. vulgaris]	2.96566
HU05G01357	-	PREDICTED: uncharacterized protein LOC104887647 [Beta vulgaris subsp. vulgaris]	1.33753
HU08G01523	DPD1	DNA polymerase III PolC-type [Morella rubra];hypothetical protein BVRB_4g076570 [Beta vulgaris subsp. vulgaris]	2.83259
novel.11790	-	-	1.37459
novel.22769	At1g67750	probable pectate lyase 5 [Chenopodium quinoa]	8.34702
HU0G00030	YLR154W-F	hypothetical protein E3N88_44467 [Mikania micrantha];unnamed protein product, partial [Microthlaspi erraticum]	1.57416
HU06G01669	At5g10770	PREDICTED: aspartyl protease family protein At5g10770 [Beta vulgaris subsp. vulgaris];hypothetical protein BVRB_8g189440 [Beta vulgaris subsp. vulgaris]	2.56463
novel.15474	guaA	PREDICTED: probable GMP synthase [glutamine-hydrolyzing] [Cucumis melo]	3.25921
HU04G01275	NDF5	protein NDH-DEPENDENT CYCLIC ELECTRON FLOW 5-like [Chenopodium quinoa]	1.53558
HU0G00077	MOD1	PREDICTED: NADP-dependent malic enzyme [Beta vulgaris subsp. vulgaris];NADP-dependent malic enzyme [Spinacia oleracea]	1.50167
HU03G02659	ADO1	putative LOV domain-containing protein [Sesuvium verrucosum]	1.1794
HU09G01039	UGT79B6	UDP-glycosyltransferase 79B6-like [Chenopodium quinoa]	2.59177
HU06G00555	LUX	PREDICTED: transcription factor PCL1 [Beta vulgaris subsp. vulgaris]	1.20295
novel.306	-	organ-specific protein S2-like [Chenopodium quinoa];organ-specific protein P4-like [Chenopodium quinoa];organ-specific protein S2-like [Chenopodium quinoa];PREDICTED: organ-specific protein S2 [Beta vulgaris subsp. vulgaris]	3.45194
HU02G02118	BHLH147	transcription factor bHLH147-like [Spinacia oleracea]	3.36778
novel.23874	-	-	2.42978
HU0G00104	PAP4	probable plastid-lipid-associated protein 4, chloroplastic [Chenopodium quinoa]	1.30507
HU08G01970	ATL24	hypothetical protein BVRB_8g186290 [Beta vulgaris subsp. vulgaris];PREDICTED: NEP1-interacting protein-like 1 isoform X1 [Beta vulgaris subsp. vulgaris]	5.34704
HU11G00529	At5g57200	PREDICTED: putative clathrin assembly protein At5g57200 [Beta vulgaris subsp. vulgaris]	4.08718
HU11G02005	atpA	ATP synthase CF1 alpha subunit [Hylocereus undatus]	1.30635
HU04G01936	-	uncharacterized protein LOC110734428 [Chenopodium quinoa]	1.41418
HU05G01654	slr0575	PREDICTED: uncharacterized protein LOC104905741 [Beta vulgaris subsp. vulgaris]	1.22118
HU05G01271	Os02g0636300	DEAD-box ATP-dependent RNA helicase 47, mitochondrial [Spinacia oleracea]	1.33381
HU10G01213	ZIFL1	protein ZINC INDUCED FACILITATOR-LIKE 1-like isoform X2 [Spinacia oleracea]	3.09528
HU03G00822	CSLA9	glucomannan 4-beta-mannosyltransferase 9-like isoform X1 [Chenopodium quinoa]	3.1458
HU07G01775	AAE	PREDICTED: GDSL esterase/lipase At1g28610 [Beta vulgaris subsp. vulgaris];PREDICTED: acetylajmalan esterase-like [Nelumbo nucifera];GDSL esterase/lipase At1g28650-like [Chenopodium quinoa];acetylajmalan esterase-like [Chenopodium quinoa]	4.17977
novel.8948	-	-	3.7364
HU05G01228	VIP2	PREDICTED: inositol hexakisphosphate and diphosphoinositol-pentakisphosphate kinase 2 isoform X2 [Beta vulgaris subsp. vulgaris];PREDICTED: inositol hexakisphosphate and diphosphoinositol-pentakisphosphate kinase 2 isoform X1 [Beta vulgaris subsp. vulgaris]	1.37337
HU11G01396	PHI-1	protein EXORDIUM-like [Chenopodium quinoa]	3.93209
HU01G01827	NDR1	PREDICTED: protein NDR1 [Beta vulgaris subsp. vulgaris]	4.01309
HU07G00895	-	PREDICTED: basic blue protein [Beta vulgaris subsp. vulgaris]	3.95491
HU11G01067	ROH1	uncharacterized protein LOC110735709 [Chenopodium quinoa]	2.6245
novel.2380	-	transmembrane protein DDB_G0273707/DDB_G0273361-like [Chenopodium quinoa]	2.00461
HU07G01465	CSE	caffeoylshikimate esterase-like [Chenopodium quinoa]	3.27781
HU01G02114	-	hypothetical protein FH972_019789 [Carpinus fangiana]	1.02267
HU11G00478	HSFC1	heat stress transcription factor C-1 isoform X1 [Spinacia oleracea]	2.44048
HU05G00236	-	hypothetical protein BVRB_5g125770 [Beta vulgaris subsp. vulgaris]	2.20444
HU01G02329	TCP5	PREDICTED: transcription factor TCP17 [Beta vulgaris subsp. vulgaris]	1.80304
HU01G02521	HT1	hypothetical protein F0562_024790 [Nyssa sinensis]	2.54954
HU04G01846	-	uncharacterized protein LOC110777326 [Spinacia oleracea]	3.68555
HU06G02014	psaD	photosystem I reaction center subunit II, chloroplastic [Chenopodium quinoa]	1.68317
HU03G01979	POR1	PREDICTED: protochlorophyllide reductase [Beta vulgaris subsp. vulgaris]	1.07109
HU09G01181	-	hypothetical protein CICLE_v10033035mg [Citrus clementina]	1.91935
HU11G00370	At4g03415	probable protein phosphatase 2C 52 [Chenopodium quinoa]	1.12015
novel.12352	-	-	2.4503
novel.965	-	-	1.76251
HU05G02212	SAPK2	SNF1-related protein kinase 2.7 [Sesuvium portulacastrum]	5.26847
HU05G00532	At1g09900	PREDICTED: pentatricopeptide repeat-containing protein At1g09900 [Beta vulgaris subsp. vulgaris]	1.10514
HU05G00390	ERF5	hypothetical protein SOVF_011330 [Spinacia oleracea]	1.88403
HU07G00044	ATL67	PREDICTED: RING-H2 finger protein ATL67 [Beta vulgaris subsp. vulgaris]	3.12793
novel.22072	-	-	3.59985
HU03G01972	PCMP-E31	PREDICTED: pentatricopeptide repeat-containing protein At3g14730 isoform X3 [Beta vulgaris subsp. vulgaris]	1.44984
HU06G01167	MYB306	myb-related protein 306-like [Chenopodium quinoa]	4.64553
HU02G00992	GRXS1	monothiol glutaredoxin-S1-like [Chenopodium quinoa]	2.19741
HU05G02122	PETH	ferredoxin--NADP reductase, leaf isozyme, chloroplastic [Jatropha curcas]	1.45111
HU09G01538	YLMG2	PREDICTED: ylmG homolog protein 2, chloroplastic [Beta vulgaris subsp. vulgaris]	1.65447
HU03G00323	TOM1	PREDICTED: tobamovirus multiplication protein 1 [Beta vulgaris subsp. vulgaris]	4.79486
HU01G01343	SODCP	superoxide dismutase [Cu-Zn], chloroplastic [Spinacia oleracea]	1.10307
novel.15454	-	-	1.26853
HU10G01264	-	PREDICTED: xyloglucan endotransglucosylase/hydrolase 2 [Beta vulgaris subsp. vulgaris]	3.45482
HU07G00094	PYL9	PREDICTED: abscisic acid receptor PYL9 [Beta vulgaris subsp. vulgaris]	1.21428
HU02G02595	pigl	probable N-acetylglucosaminyl-phosphatidylinositol de-N-acetylase isoform X1 [Chenopodium quinoa]	3.33217
HU10G00606	-	-	2.88949
HU01G01167	-	uncharacterized protein LOC116107163 [Pistacia vera]	3.29138
HU06G00963	At5g58300	probable inactive receptor kinase At5g58300 [Spinacia oleracea]	1.58944
HU01G02700	psbW	PREDICTED: photosystem II reaction center W protein, chloroplastic [Beta vulgaris subsp. vulgaris]	1.71005
HU02G00427	PI4KG7	PREDICTED: phosphatidylinositol 4-kinase gamma 7 [Beta vulgaris subsp. vulgaris]	1.04864
HU03G00982	RRF	ribosome-recycling factor, chloroplastic [Chenopodium quinoa]	1.53575
HU02G01570	SCL9	scarecrow-like protein 30 [Chenopodium quinoa]	2.37586
novel.22313	-	arabinogalactan peptide 13-like [Durio zibethinus]	1.8537
HU01G00313	BNM2A	hypothetical protein BVRB_9g217660 [Beta vulgaris subsp. vulgaris]	6.98759
HU03G02885	At2g20050/At2g20040	PREDICTED: protein phosphatase 2C and cyclic nucleotide-binding/kinase domain-containing protein isoform X1 [Beta vulgaris subsp. vulgaris]	1.3342
HU03G01676	LOX2.1	PREDICTED: linoleate 13S-lipoxygenase 2-1, chloroplastic [Beta vulgaris subsp. vulgaris]	2.70413
HU07G01814	BAS	beta amyrin synthase [Talinum paniculatum];beta-amyrin synthase-like [Spinacia oleracea]	4.72797
HU07G00802	ACT7	actin 7 [Hylocereus polyrhizus]	1.46681
HU01G00578	-	-	4.29887
HU01G02249	CHLM	hypothetical protein F0562_023205 [Nyssa sinensis]	2.11154
novel.22645	At3g47110	receptor kinase-like protein Xa21 [Quercus suber];probable LRR receptor-like serine/threonine-protein kinase At3g47570 [Chenopodium quinoa]	2.16773
HU06G02257	PDLP2	cysteine-rich repeat secretory protein 11-like [Spinacia oleracea]	1.97294
HU11G01834	-	BON1-associated protein 2-like [Vigna unguiculata]	3.76472
HU10G00569	RAV2	PREDICTED: AP2/ERF and B3 domain-containing transcription factor RAV1 [Beta vulgaris subsp. vulgaris]	1.37096
HU04G00747	TIC56	protein TIC 56, chloroplastic [Spinacia oleracea]	1.2091
HU04G00014	ACX1	PREDICTED: peroxisomal acyl-coenzyme A oxidase 1 [Beta vulgaris subsp. vulgaris]	1.34311
HU05G01870	SRK2E	sucrose nonfermenting 1-like protein kinase 2.3 [Sesuvium portulacastrum]	1.84322
HU03G00723	ACA13	PREDICTED: putative calcium-transporting ATPase 13, plasma membrane-type [Beta vulgaris subsp. vulgaris]	5.01617
HU11G01213	-	uncharacterized protein LOC110783479 [Spinacia oleracea]	1.66865
HU01G00156	TOGT1	glucosyltransferase [Phytolacca americana]	4.33218
HU03G00720	CKX3	PREDICTED: cytokinin dehydrogenase 3 [Beta vulgaris subsp. vulgaris]	5.94694
HU06G02402	BAG7	BAG family molecular chaperone regulator 7-like [Chenopodium quinoa]	1.13552
HU02G01580	DVL18	hypothetical protein BVRB_7g173540 [Beta vulgaris subsp. vulgaris]	3.57037
HU04G01479	TCP5	PREDICTED: transcription factor TCP17 [Beta vulgaris subsp. vulgaris]	3.75331
novel.19582	PAR	tetraketide alpha-pyrone reductase 1-like [Chenopodium quinoa]	4.03553
HU07G00962	DF1	PREDICTED: trihelix transcription factor GT-2 [Beta vulgaris subsp. vulgaris]	1.81363
HU09G00212	At5g22090	hypothetical protein SOVF_024890 [Spinacia oleracea]	1.54788
HU02G01474	RIBA3	PREDICTED: monofunctional riboflavin biosynthesis protein RIBA 3, chloroplastic isoform X2 [Beta vulgaris subsp. vulgaris]	1.44923
HU03G00897	At3g03770	PREDICTED: probable inactive leucine-rich repeat receptor-like protein kinase At3g03770 isoform X1 [Beta vulgaris subsp. vulgaris]	3.04826
novel.12403	MEBL	PREDICTED: membrane protein of ER body-like protein isoform X6 [Beta vulgaris subsp. vulgaris]	1.28313
HU03G00273	PUB26	U-box domain-containing protein 26-like [Chenopodium quinoa]	1.14235
HU02G00993	GRXS6	PREDICTED: monothiol glutaredoxin-S6 [Beta vulgaris subsp. vulgaris]	2.47596
HU02G03224	-	PREDICTED: uncharacterized protein LOC104888475 [Beta vulgaris subsp. vulgaris]	2.23983
HU10G01696	RMA1H1	E3 ubiquitin-protein ligase RMA1H1-like [Chenopodium quinoa]	1.53212
HU02G02074	ATPF2	ATP synthase subunit b&apos;, chloroplastic-like [Chenopodium quinoa]	1.40986
HU10G00251	-	uncharacterized protein LOC110782903 [Spinacia oleracea]	2.79815
HU02G02938	-	chlorophyll a-b binding protein, chloroplastic-like [Chenopodium quinoa]	1.17057
HU08G01994	GPT2	plastidic glucose 6-phoaphate/phosphate translocator2 [Mesembryanthemum crystallinum]	5.20435
HU10G00615	RPL15	PREDICTED: 50S ribosomal protein L15, chloroplastic [Beta vulgaris subsp. vulgaris]	1.31668
HU01G01752	TR	tropinone reductase homolog At5g06060-like [Chenopodium quinoa]	2.00705
HU03G02597	IBL1	PREDICTED: uncharacterized protein LOC104901783 [Beta vulgaris subsp. vulgaris]	3.83308
HU09G01155	STN8	serine/threonine-protein kinase STN8, chloroplastic [Chenopodium quinoa]	1.35142
HU06G02417	PMEI11	pectinesterase inhibitor 4-like [Cynara cardunculus var. scolymus]	1.18671
HU06G01931	RPS1	30S ribosomal protein S1, chloroplastic [Chenopodium quinoa];30S ribosomal protein S1, chloroplastic-like [Ziziphus jujuba]	1.0481
HU08G02020	CRK4	cysteine-rich receptor-like protein kinase 25 isoform X3 [Spinacia oleracea]	2.1432
HU08G01513	PME22	putative pectinesterase/pectinesterase inhibitor 22 [Chenopodium quinoa]	2.53404
HU09G00290	RSP5	PREDICTED: flagellar radial spoke protein 5 isoform X1 [Beta vulgaris subsp. vulgaris];flagellar radial spoke protein 5 isoform X4 [Abrus precatorius]	2.14757
HU06G02304	-	hypothetical protein RHSIM_Rhsim02G0037200 [Rhododendron simsii]	1.15504
HU11G01184	APXT	probable L-ascorbate peroxidase 6, chloroplastic isoform X1 [Sesamum indicum];thylakoid-bound L-ascorbate peroxidase precursor [Mesembryanthemum crystallinum]	1.18229
novel.22930	TRX2	thioredoxin H-type-like [Spinacia oleracea]	4.61249
novel.11622	At1g65750	hypothetical protein [Beta vulgaris subsp. vulgaris]	3.47299
novel.2467	-	-	4.47676
HU09G01204	DIR11	dirigent protein 19-like [Vitis riparia]	3.84301
HU02G02653	OFUT20	O-fucosyltransferase 20 [Benincasa hispida]	2.41607
novel.24783	-	-	4.37649
HU11G00512	GGT3	PREDICTED: gamma-glutamyltranspeptidase 3 isoform X1 [Beta vulgaris subsp. vulgaris]	2.17181
HU11G00315	CFIS1	pre-mRNA cleavage factor Im 25 kDa subunit 1-like [Chenopodium quinoa]	1.64263
HU05G00583	HTH	hypothetical protein C3L33_17485, partial [Rhododendron williamsianum]	2.93177
HU01G01819	At2g25060	early nodulin-like protein 1 [Chenopodium quinoa]	2.37312
HU03G00343	GASA1	PREDICTED: snakin-2 [Beta vulgaris subsp. vulgaris]	3.12544
HU08G01429	MYB61	transcription factor MYB61-like [Chenopodium quinoa]	1.80597
HU10G00732	-	2-methyl-6-phytyl-1,4-hydroquinone methyltransferase 1, chloroplastic [Phoenix dactylifera]	1.60777
HU05G00900	ABCC10	hypothetical protein SOVF_090020 [Spinacia oleracea]	1.65204
HU08G01771	ERD4	PREDICTED: CSC1-like protein ERD4 isoform X1 [Beta vulgaris subsp. vulgaris]	1.22395
HU03G01621	ABCG15	ABC transporter G family member 15-like [Chenopodium quinoa]	2.40675
HU05G01649	RPPL1	hypothetical protein BVRB_4g082800 [Beta vulgaris subsp. vulgaris];PREDICTED: putative disease resistance RPP13-like protein 1 [Prunus mume]	2.04934
HU09G01248	-	-	2.41802
novel.15217	HOL3	hypothetical protein DM860_001252 [Cuscuta australis]	1.11124
HU07G01186	ERD4	PREDICTED: CSC1-like protein ERD4 isoform X1 [Beta vulgaris subsp. vulgaris]	1.93607
HU05G00928	GLCAT14A	beta-glucuronosyltransferase GlcAT14A-like isoform X1 [Senna tora]	1.79459
HU01G02462	GALT6	hydroxyproline O-galactosyltransferase GALT6-like [Chenopodium quinoa];PREDICTED: hydroxyproline O-galactosyltransferase GALT6 [Beta vulgaris subsp. vulgaris]	1.71223
novel.19231	-	-	2.43148
HU06G00729	At5g15710	F-box/kelch-repeat protein [Hylocereus polyrhizus]	1.22447
HU08G02072	SD113	G-type lectin S-receptor-like serine/threonine-protein kinase At1g11300 [Spinacia oleracea];serine/threonine-protein kinase PBS1 [Vigna unguiculata]	1.75878
HU02G01632	FSD3	superoxide dismutase [Fe] 3, chloroplastic isoform X1 [Spinacia oleracea];superoxide dismutase [Fe] 3, chloroplastic-like isoform X1 [Chenopodium quinoa]	1.19105
HU02G01259	-	PREDICTED: uncharacterized protein LOC104905124 isoform X1 [Beta vulgaris subsp. vulgaris]	1.20979
HU05G00030	-	uncharacterized protein LOC110722714 [Chenopodium quinoa]	1.13356
HU10G00991	CESA3	PREDICTED: cellulose synthase A catalytic subunit 3 [UDP-forming] [Beta vulgaris subsp. vulgaris]	2.02576
novel.15681	RGA3	disease resistance protein RGA2-like [Chenopodium quinoa];putative disease resistance protein RGA3 [Spinacia oleracea]	1.56273
HU09G01304	SKIP23	F-box protein SKIP23-like [Chenopodium quinoa]	4.45111
HU10G00944	BHLH48	transcription factor bHLH48 [Spinacia oleracea]	2.32827
HU08G00350	MLP31	PREDICTED: MLP-like protein 43 [Beta vulgaris subsp. vulgaris]	3.19924
HU09G00232	At2g36090	F-box protein At2g27310 [Ziziphus jujuba]	6.26963
HU10G00386	LSMT-L	fructose-bisphosphate aldolase-lysine N-methyltransferase, chloroplastic-like [Chenopodium quinoa]	1.44144
HU01G00643	SRG1	protein SRG1-like [Juglans regia]	2.99045
HU03G01227	AAE	hypothetical protein SOVF_200930 [Spinacia oleracea]	1.84373
HU08G01670	LTPG13	protein YLS3-like [Chenopodium quinoa]	2.85134
HU07G02231	SIT2	L-type lectin-domain containing receptor kinase IV.1-like [Chenopodium quinoa]	3.00123
HU05G01139	At4g27190	hypothetical protein SOVF_050770 [Spinacia oleracea]	7.96945
HU02G02521	At4g16563	probable aspartyl protease At4g16563 [Spinacia oleracea]	4.18947
HU02G00069	At1g67480	PREDICTED: F-box/kelch-repeat protein At1g67480 [Beta vulgaris subsp. vulgaris]	3.07032
HU08G01598	PLAT1	Plat domain-containing protein [Thalictrum thalictroides]	4.39668
HU07G01239	LARP6A	PREDICTED: la-related protein 6A [Beta vulgaris subsp. vulgaris]	1.0689
HU03G00650	-	PREDICTED: IST1-like protein isoform X2 [Beta vulgaris subsp. vulgaris];IST1-like protein isoform X2 [Chenopodium quinoa]	2.91836
HU02G02189	ABCG26	ABC transporter G family member 26-like [Chenopodium quinoa]	2.58384
HU06G01957	-	endo-1,3;1,4-beta-D-glucanase-like [Chenopodium quinoa]	1.25549
HU07G00967	ROH1	PREDICTED: uncharacterized protein LOC104895802 [Beta vulgaris subsp. vulgaris]	3.27677
HU06G01331	abhd17c	protein ABHD17B-like [Cucurbita maxima];hypothetical protein GLYMA_16G067500 [Glycine max]	1.36687
HU06G02050	-	uncharacterized protein LOC110689833 [Chenopodium quinoa]	1.98496
HU09G01167	TAP2	PREDICTED: acetyltransferase NSI isoform X2 [Beta vulgaris subsp. vulgaris];PREDICTED: acetyltransferase NSI isoform X1 [Beta vulgaris subsp. vulgaris]	7.54874
HU08G01956	petM	PREDICTED: uncharacterized protein LOC104601975 [Nelumbo nucifera]	7.61244
HU08G01644	LECRK3	G-type lectin S-receptor-like serine/threonine-protein kinase LECRK3 [Chenopodium quinoa]	1.02229
HU07G01117	AATL1	lysine/histidine transporter [Phytolacca acinosa]	1.95332
HU11G00779	GFT1	hypothetical protein FH972_003318 [Carpinus fangiana]	4.0616
HU02G01012	DEGP2	PREDICTED: protease Do-like 2, chloroplastic isoform X1 [Beta vulgaris subsp. vulgaris]	1.1543
HU03G00126	RD19A	cysteine protease RD19A-like [Chenopodium quinoa]	1.9607
HU10G00209	-	PREDICTED: uncharacterized protein LOC104897385 [Beta vulgaris subsp. vulgaris]	2.17701
HU08G01599	PLAT3	PLAT domain-containing protein 3-like [Prosopis alba];PLAT domain-containing protein 3-like [Prosopis alba]	4.99607
HU06G01458	COL14	PREDICTED: zinc finger protein CONSTANS-LIKE 14 isoform X2 [Beta vulgaris subsp. vulgaris];zinc finger protein CONSTANS-LIKE 15-like [Spinacia oleracea];PREDICTED: zinc finger protein CONSTANS-LIKE 14 isoform X1 [Beta vulgaris subsp. vulgaris]	1.16923
HU02G02825	PAPS3	nuclear poly(A) polymerase 3-like [Chenopodium quinoa]	3.23226
HU03G00697	VIT_09s0002g03780	PREDICTED: CASP-like protein 3A1 [Beta vulgaris subsp. vulgaris]	2.25725
HU08G01439	RGLG3	E3 ubiquitin-protein ligase RGLG3-like [Chenopodium quinoa]	1.60935
HU08G01721	Os02g0799000	PREDICTED: probable protein phosphatase 2C 27 [Beta vulgaris subsp. vulgaris];hypothetical protein Ahy_B01g055261 [Arachis hypogaea]	1.60026
HU05G01429	-	-	2.96778
HU09G02081	-	small EDRK-rich factor 2-like [Cynara cardunculus var. scolymus];small EDRK-rich factor 2-like [Pistacia vera]	1.24561
HU01G01234	COL10	PREDICTED: zinc finger protein CONSTANS-LIKE 10 [Beta vulgaris subsp. vulgaris]	1.44277
HU03G00165	At4g39010	PREDICTED: endoglucanase 24 [Beta vulgaris subsp. vulgaris]	6.64373
HU06G00179	-	-	4.27316
novel.12915	-	-	1.70994
HU05G00084	-	acyl-coenzyme A:6-aminopenicillanic-acid-acyltransferase 40 kDa form-like [Chenopodium quinoa]	3.59665
HU08G02060	PUB21	U-box domain-containing protein 20-like [Chenopodium quinoa]	4.37448
novel.20640	HSP21	PREDICTED: small heat shock protein, chloroplastic [Beta vulgaris subsp. vulgaris]	3.21101
HU06G00040	ephx3	PREDICTED: epoxide hydrolase 4 [Beta vulgaris subsp. vulgaris];epoxide hydrolase 4-like [Chenopodium quinoa]	1.62868
HU01G01903	CNGC4	cyclic nucleotide-gated ion channel 4-like isoform X2 [Chenopodium quinoa]	1.66291
HU04G01185	COL16	zinc finger protein CONSTANS-LIKE 6-like [Chenopodium quinoa]	1.91741
HU03G00699	-	PREDICTED: uncharacterized protein LOC104904755 isoform X1 [Beta vulgaris subsp. vulgaris]	2.6863
HU06G00178	-	uncharacterized protein LOC110775532 [Spinacia oleracea]	5.35511
novel.8709	At2g25520	PREDICTED: probable sugar phosphate/phosphate translocator At2g25520 [Beta vulgaris subsp. vulgaris]	1.05895
HU11G01815	MYB17	PREDICTED: myb-related protein Myb4 [Beta vulgaris subsp. vulgaris]	3.55201
HU03G02210	At2g42990	GDSL esterase/lipase At4g26790-like [Chenopodium quinoa]	3.84424
HU07G01069	FLZ5	uncharacterized protein LOC110682787 [Chenopodium quinoa]	1.33031
HU09G01006	-	uncharacterized protein LOC110729634 [Chenopodium quinoa]	1.26517
HU02G03259	PHYB	phytochrome B-like [Chenopodium quinoa]	1.52056
HU06G01734	SAUR72	PREDICTED: auxin-responsive protein SAUR71 [Beta vulgaris subsp. vulgaris]	2.13676
HU04G00232	-	uncharacterized protein LOC110692737 [Chenopodium quinoa]	1.78605
HU09G00628	MGL	cystathionine gamma-synthase [Populus tomentosa]	1.85665
HU08G00532	SHN3	PREDICTED: ethylene-responsive transcription factor WIN1 [Beta vulgaris subsp. vulgaris]	2.56489
HU05G00513	CYP75B137	flavonoid 3&apos;,5&apos;-hydroxylase-like [Camellia sinensis];hypothetical protein F8388_019722 [Cannabis sativa]	1.11526
HU06G02048	TSR2	pre-rRNA-processing protein TSR2 homolog isoform X1 [Chenopodium quinoa]	4.03672
novel.1103	-	-	1.4716
HU09G01820	SD25	hypothetical protein DM860_000062 [Cuscuta australis]	1.57432
HU06G00698	-	PREDICTED: uncharacterized protein LOC104905726 isoform X1 [Beta vulgaris subsp. vulgaris];PREDICTED: uncharacterized protein LOC104905726 isoform X2 [Beta vulgaris subsp. vulgaris];uncharacterized protein LOC110786868 isoform X2 [Spinacia oleracea]	2.86141
HU03G00364	At4g34880	hypothetical protein BVRB_4g082130 [Beta vulgaris subsp. vulgaris];putative amidase C869.01 [Spinacia oleracea];probable amidase At4g34880 isoform X1 [Citrus sinensis];putative amidase C869.01 isoform X1 [Chenopodium quinoa]	2.4961
HU03G01684	RLK1	hypothetical protein SOVF_008960 [Spinacia oleracea]	3.45137
HU08G00120	GOS2	SUI1 A protein [Opuntia streptacantha]	1.74351
HU09G00654	At2g36630	PREDICTED: uncharacterized protein LOC104898535 [Beta vulgaris subsp. vulgaris]	1.57566
novel.2831	-	hypothetical protein BVRB_6g148430 [Beta vulgaris subsp. vulgaris]	1.59304
HU05G00547	-	phosphoglycerate kinase, chloroplastic [Spinacia oleracea];phosphoglycerate kinase, chloroplastic [Chenopodium quinoa]	1.73635
HU05G00591	P2A12	PREDICTED: F-box protein PP2-A12 [Beta vulgaris subsp. vulgaris]	1.21138
HU09G01416	At1g67280	PREDICTED: probable lactoylglutathione lyase, chloroplastic [Nelumbo nucifera];probable lactoylglutathione lyase, chloroplastic [Chenopodium quinoa]	3.02141
HU07G01678	RT	anthocyanidin 3-O-glucosyltransferase-like [Spinacia oleracea]	2.6094
HU04G01392	MLP43	hypothetical protein SOVF_102790 [Spinacia oleracea]	3.30115
HU02G02015	MKK9	hypothetical protein BVRB_3g056660 [Beta vulgaris subsp. vulgaris]	2.23297
HU06G02211	PHOS34	universal stress protein PHOS32-like [Chenopodium quinoa]	1.30681
novel.21867	-	-	3.07915
HU10G01741	NAC056	PREDICTED: NAC transcription factor 25 [Beta vulgaris subsp. vulgaris]	2.13378
HU07G02216	PSB27-1	Photosystem II Pbs [Trema orientale]	1.69475
novel.13580	-	-	4.20782
HU04G00112	SAP9	zinc finger A20 and AN1 domain-containing stress-associated protein 1 [Manihot esculenta]	2.97351
HU07G00534	CML18	PREDICTED: probable calcium-binding protein CML23 [Beta vulgaris subsp. vulgaris]	2.57956
HU03G00209	SAUR19	PREDICTED: auxin-responsive protein SAUR21 [Beta vulgaris subsp. vulgaris]	4.02179
HU09G01250	ABC1K8	uncharacterized protein LOC110790728 [Spinacia oleracea];hypothetical protein CISIN_1g0041151mg, partial [Citrus sinensis];protein ACTIVITY OF BC1 COMPLEX KINASE 8, chloroplastic [Cajanus cajan];hypothetical protein C1H46_005062 [Malus baccata];Protein activity of BC1 complex kinase 8, chloroplastic [Vitis vinifera]	8.60795
HU09G00970	PAP22	purple acid phosphatase 22-like [Chenopodium quinoa];purple acid phosphatase 22-like [Chenopodium quinoa]	2.08209
HU08G01529	dnajb6	PREDICTED: dnaJ homolog subfamily B member 3 [Beta vulgaris subsp. vulgaris]	1.01555
novel.22539	-	uncharacterized protein LOC110778641 [Spinacia oleracea]	2.80033
HU03G02595	CER3	protein ECERIFERUM 3-like [Chenopodium quinoa]	6.65641
HU04G02023	YNR064C	PREDICTED: uncharacterized protein LOC104894460 [Beta vulgaris subsp. vulgaris];PREDICTED: uncharacterized hydrolase YNR064C isoform X3 [Lupinus angustifolius]	2.44882
HU02G00788	PIF1	transcription factor PIF1-like [Chenopodium quinoa];phytochrome interacting factor 3-like 5 [Actinidia rufa]	2.76629
HU01G01360	-	uncharacterized protein LOC110691804 [Chenopodium quinoa]	2.01545
HU05G00066	-	PREDICTED: putative uncharacterized protein DDB_G0290989 [Beta vulgaris subsp. vulgaris]	2.1998
HU11G00464	-	macrophage migration inhibitory factor homolog isoform X1 [Spinacia oleracea]	1.94444
HU05G00404	hxnY	PREDICTED: 2-oxoglutarate-Fe(II) type oxidoreductase isoform X1 [Beta vulgaris subsp. vulgaris];PREDICTED: 2-oxoglutarate-Fe(II) type oxidoreductase isoform X2 [Beta vulgaris subsp. vulgaris]	1.41875
HU03G01397	PERK11	probable receptor-like serine/threonine-protein kinase At5g57670 [Spinacia oleracea]	1.83583
HU09G01448	At3g50280	protein ENHANCED PSEUDOMONAS SUSCEPTIBILTY 1-like [Spinacia oleracea]	1.84743
HU03G01991	At1g60630	inactive leucine-rich repeat receptor-like serine/threonine-protein kinase At1g60630 [Chenopodium quinoa]	2.25549
HU10G00331	PRE6	PREDICTED: transcription factor PRE3 [Beta vulgaris subsp. vulgaris]	4.24734
novel.15747	PMEI11	21 kDa protein-like [Chenopodium quinoa]	8.19767
HU02G01651	AMT1-3	ammonium transporter 1;3 [Alternanthera philoxeroides]	1.05103
HU08G00362	-	uncharacterized protein LOC110736263 [Chenopodium quinoa]	1.51647
novel.20317	CRK10	cysteine-rich receptor-like protein kinase 10 [Spinacia oleracea];cysteine-rich receptor-like protein kinase 10 [Chenopodium quinoa]	5.65856
novel.25289	-	uncharacterized protein DS421_16g540740 [Arachis hypogaea]	1.67792
HU06G01808	At1g08570	PREDICTED: thioredoxin-like 1-1, chloroplastic [Beta vulgaris subsp. vulgaris]	1.15039
HU09G01782	HAT14	homeobox-leucine zipper protein HOX11-like [Spinacia oleracea]	4.15842
HU01G01953	-	uncharacterized protein LOC110686948 [Chenopodium quinoa]	1.06376
novel.19245	-	-	7.20883
HU08G00191	-	PREDICTED: uncharacterized protein LOC104891680 isoform X2 [Beta vulgaris subsp. vulgaris];uncharacterized protein LOC110720959 isoform X2 [Chenopodium quinoa]	2.2518
HU08G00081	KRP1	calcium-binding protein PBP1-like [Sesamum indicum]	2.71428
HU07G02057	-	hypothetical protein GH714_016062 [Hevea brasiliensis];uncharacterized protein LOC110804689 [Spinacia oleracea]	2.03125
HU03G01012	RAF1.1	rubisco accumulation factor 1.1, chloroplastic-like [Chenopodium quinoa]	2.21115
HU03G01872	LSH10	protein LIGHT-DEPENDENT SHORT HYPOCOTYLS 10-like [Herrania umbratica]	3.53557
novel.5000	-	-	6.97284
HU01G01391	PAT1	scarecrow-like protein 21 [Chenopodium quinoa]	1.20672
novel.5108	-	-	7.26478
HU08G02032	BGLU47	beta-glucosidase 46-like isoform X1 [Chenopodium quinoa]	6.88177
novel.14197	-	-	2.23266
HU09G00283	SBT5.6	PREDICTED: subtilisin-like protease SBT5.6 [Beta vulgaris subsp. vulgaris]	1.25625
HU04G00505	SDC1	PREDICTED: serine decarboxylase [Beta vulgaris subsp. vulgaris]	4.04483
HU09G00226	CAF1-11	PREDICTED: probable CCR4-associated factor 1 homolog 9 [Vitis vinifera]	3.56283
HU04G00099	IRKI	IRK-interacting protein-like [Chenopodium quinoa]	1.19976
HU05G01136	RPL35	hypothetical protein ES288_A05G330100v1 [Gossypium darwinii]	7.92757
HU02G00649	CYP716A44	cytochrome P450 [Achyranthes bidentata]	6.77715
HU06G00021	BSMT1	salicylate carboxymethyltransferase-like [Cucurbita moschata];hypothetical protein F0562_003730 [Nyssa sinensis]	1.16082
novel.945	-	-	6.51372
HU08G00872	SODCC.2	RecName: Full=Superoxide dismutase [Cu-Zn] 2 [Mesembryanthemum crystallinum];hypothetical protein SOVF_189020 [Spinacia oleracea]	5.40281
HU06G01740	OVA6	hypothetical protein SOVF_099520, partial [Spinacia oleracea];proline--tRNA ligase, chloroplastic/mitochondrial [Spinacia oleracea]	1.21626
HU09G00069	HSP21	PREDICTED: small heat shock protein, chloroplastic [Beta vulgaris subsp. vulgaris]	2.52456
HU08G00886	IDD14	protein SHOOT GRAVITROPISM 5-like [Chenopodium quinoa]	1.69507
HU10G00497	BURP3	hypothetical protein B456_009G052200 [Gossypium raimondii]	2.35808
HU07G01952	-	PREDICTED: uncharacterized protein LOC104901850 [Beta vulgaris subsp. vulgaris]	1.3772
novel.4680	-	PREDICTED: uncharacterized protein LOC104903385 [Beta vulgaris subsp. vulgaris]	6.66157
HU06G00373	fmdA	Acetamidase/Formamidase family protein isoform 1 [Theobroma cacao];uncharacterized protein LOC110682416 isoform X1 [Chenopodium quinoa]	1.58254
HU11G00704	-	-	3.86985
HU11G01128	PDP	RecName: Full=Petal death protein; AltName: Full=Citramalate lyase; AltName: Full=Oxalacetic hydrolase; AltName: Full=PSR132; Flags: Precursor [Dianthus caryophyllus];petal death protein-like [Spinacia oleracea];petal death protein-like [Chenopodium quinoa]	2.34177
HU06G02326	At1g06620	PREDICTED: 1-aminocyclopropane-1-carboxylate oxidase homolog 1 [Beta vulgaris subsp. vulgaris]	2.34746
HU02G00684	At3g48460	GDSL esterase/lipase At3g48460-like [Chenopodium quinoa];hypothetical protein BVRB_7g178540 [Beta vulgaris subsp. vulgaris]	1.45739
HU02G01363	AAE1	probable acyl-activating enzyme 1, peroxisomal [Chenopodium quinoa]	2.68067
HU02G03035	-	nucleolin-like [Chenopodium quinoa]	2.0253
novel.18266	-	hypothetical protein BVRB_1g010570 [Beta vulgaris subsp. vulgaris]	3.75563
HU04G00789	PUB23	PREDICTED: E3 ubiquitin-protein ligase PUB23 [Beta vulgaris subsp. vulgaris]	3.42734
novel.19712	-	-	1.94594
HU03G00234	MYB44	hypothetical protein BVRB_9g223840 [Beta vulgaris subsp. vulgaris]	2.9331
novel.21242	-	-	1.45898
HU04G00154	IQD22	PREDICTED: protein IQ-DOMAIN 14 [Beta vulgaris subsp. vulgaris]	2.18601
HU01G00533	-	PREDICTED: uncharacterized protein LOC104904833 [Beta vulgaris subsp. vulgaris]	3.10563
HU02G00263	ARR3	two-component response regulator ARR17-like isoform X2 [Chenopodium quinoa];two-component response regulator ARR17-like isoform X1 [Chenopodium quinoa]	1.91629
HU05G02323	-	RecName: Full=Phosphoribulokinase, chloroplastic; Short=PRK; Short=PRKase; AltName: Full=Phosphopentokinase; Flags: Precursor [Mesembryanthemum crystallinum]	1.95373
novel.15771	PMEI11	pectinesterase inhibitor 7-like [Chenopodium quinoa];21 kDa protein-like [Chenopodium quinoa]	4.43092
HU02G02365	FBP	Fructose-1,6-bisphosphatase class 1/Sedoheputulose-1,7-bisphosphatase [Corchorus capsularis]	2.02949
HU02G00509	AOC	allene oxide cyclase, chloroplastic [Medicago truncatula]	1.9554
HU06G02079	CP29B	PREDICTED: RNA-binding protein CP29B, chloroplastic [Beta vulgaris subsp. vulgaris];29 kDa ribonucleoprotein A, chloroplastic-like [Chenopodium quinoa]	1.18882
HU08G00051	GIP	uncharacterized protein LOC110803531 isoform X2 [Spinacia oleracea]	1.48913
HU06G01889	RPL18	PREDICTED: 50S ribosomal protein L18, chloroplastic [Beta vulgaris subsp. vulgaris]	1.48402
HU01G00420	NAC6	NAC domain-containing protein 35-like [Chenopodium quinoa]	2.71051
HU09G00713	At2g36090	PREDICTED: probable F-box protein At1g60180 [Beta vulgaris subsp. vulgaris]	2.23946
HU06G02064	IP5P7	type IV inositol polyphosphate 5-phosphatase 7-like [Chenopodium quinoa]	1.58054
HU03G01594	-	blue copper protein-like [Chenopodium quinoa]	3.47865
HU01G00831	-	PREDICTED: uncharacterized protein LOC104883135 [Beta vulgaris subsp. vulgaris]	1.11733
HU05G00244	-	RecName: Full=Phosphoribulokinase, chloroplastic; Short=PRK; Short=PRKase; AltName: Full=Phosphopentokinase; Flags: Precursor [Mesembryanthemum crystallinum]	1.9539
HU11G01238	At1g09900	pentatricopeptide repeat-containing protein At1g09900-like, partial [Spinacia oleracea]	1.14531
HU07G00722	PME11	uncharacterized protein LOC110723278 [Chenopodium quinoa];hypothetical protein BVRB_1g006810 [Beta vulgaris subsp. vulgaris]	1.62178
HU03G00283	AHL27	PREDICTED: AT-hook motif nuclear-localized protein 25-like [Beta vulgaris subsp. vulgaris]	2.20638
HU01G02152	KING1	SNF1-related protein kinase regulatory subunit gamma-1 [Spinacia oleracea]	1.4585
HU04G00376	-	PREDICTED: uncharacterized protein LOC104892609 [Beta vulgaris subsp. vulgaris]	1.81433
HU07G01227	DSP4	phosphoglucan phosphatase DSP4, amyloplastic-like isoform X1 [Chenopodium quinoa]	1.45082
HU10G00410	At5g01610	uncharacterized protein At5g01610-like [Spinacia oleracea]	3.04435
HU06G00372	DDB_G0288723	PREDICTED: UPF0553 protein isoform X3 [Beta vulgaris subsp. vulgaris];PREDICTED: UPF0553 protein isoform X1 [Beta vulgaris subsp. vulgaris]	1.9315
HU08G01901	NIP1-1	PREDICTED: aquaporin NIP1-1 isoform X1 [Beta vulgaris subsp. vulgaris]	2.21145
HU06G02491	-	PREDICTED: uncharacterized protein LOC103960546 [Pyrus x bretschneideri]	1.60378
novel.11592	-	hypothetical protein SADUNF_Sadunf10G0055500 [Salix dunnii]	7.71187
HU02G02508	MLP31	PREDICTED: MLP-like protein 43 [Beta vulgaris subsp. vulgaris]	3.01794
HU06G01851	TTM1	PREDICTED: uridine-cytidine kinase C [Beta vulgaris subsp. vulgaris];Uridine kinase [Corchorus olitorius]	1.29258
novel.24321	-	-	1.7938
HU03G01316	-	PREDICTED: uncharacterized protein LOC104890448 [Beta vulgaris subsp. vulgaris]	1.58419
HU07G02338	CIA2	PREDICTED: zinc finger protein CONSTANS-LIKE 7 isoform X1 [Beta vulgaris subsp. vulgaris]	3.62409
HU10G02043	MTP4	Metal tolerance protein [Actinidia chinensis var. chinensis];metal tolerance protein 4-like [Chenopodium quinoa];PREDICTED: metal tolerance protein 4 [Beta vulgaris subsp. vulgaris]	2.69019
HU09G01814	STR9	rhodanese-like domain-containing protein 9, chloroplastic [Chenopodium quinoa];Rhodanese domain-containing protein [Cephalotus follicularis];hypothetical protein EZV62_015534 [Acer yangbiense]	1.19707
novel.3094	-	-	2.82927
novel.16867	-	-	5.64363
HU05G01135	APC10	PREDICTED: anaphase-promoting complex subunit 10 isoform X1 [Beta vulgaris subsp. vulgaris]	4.90803
HU08G01688	TUBA3	PREDICTED: tubulin alpha-3 chain [Vitis vinifera]	1.76896
HU09G01776	MTP4	PREDICTED: metal tolerance protein 4 [Beta vulgaris subsp. vulgaris]	2.96404
novel.8175	-	-	6.78871
HU06G02137	guaA	PREDICTED: uncharacterized protein LOC104887122 [Beta vulgaris subsp. vulgaris]	3.95055
HU04G00807	PCMP-H32	PREDICTED: pentatricopeptide repeat-containing protein DOT4, chloroplastic [Beta vulgaris subsp. vulgaris]	1.43091
HU06G01652	Loxhd1	PLAT domain-containing protein 3-like [Prosopis alba]	3.89369
HU09G01583	GGCT2;1	putative cation transporter [Patellifolia procumbens]	2.00202
HU04G00321	-	hypothetical protein SOVF_054710 [Spinacia oleracea]	1.43416
novel.14363	-	-	8.26271
novel.9522	-	uncharacterized protein LOC110692802 isoform X2 [Chenopodium quinoa]	1.29956
HU09G01427	MLP43	PREDICTED: MLP-like protein 28 [Beta vulgaris subsp. vulgaris]	5.9735
HU01G02761	-	PREDICTED: uncharacterized protein LOC104894747 [Beta vulgaris subsp. vulgaris]	1.34859
HU05G00058	GSVIVT00026920001	PREDICTED: probable polygalacturonase isoform X2 [Beta vulgaris subsp. vulgaris]	2.29153
HU02G00781	At5g48800	PREDICTED: BTB/POZ domain-containing protein At5g48800 [Beta vulgaris subsp. vulgaris]	2.96303
HU08G01551	PUB9	hypothetical protein SOVF_181890 [Spinacia oleracea]	1.47239
HU03G02673	ISA1	PREDICTED: isoamylase 1, chloroplastic [Beta vulgaris subsp. vulgaris]	1.45067
HU03G00738	BHLH35	PREDICTED: transcription factor bHLH35 [Beta vulgaris subsp. vulgaris]	1.16149
HU05G01223	AHA11	ATPase 4, plasma membrane-type [Chenopodium quinoa]	2.49753
HU03G02152	PIF1	phytochrome interacting factor 3-like 5 [Actinidia rufa];transcription factor PIF1-like [Chenopodium quinoa]	2.713
HU01G01912	NAC025	NAC transcription factor 56-like [Quercus suber];NAC transcription factor 25-like [Manihot esculenta];NAC transcription factor 56 [Manihot esculenta]	1.77919
HU06G00750	RED1	hypothetical protein F0562_003286 [Nyssa sinensis];short-chain dehydrogenase RED1 [Vitis riparia];hypothetical protein C3L33_18145, partial [Rhododendron williamsianum]	1.62566
novel.3636	-	hypothetical protein Acr_00g0037550 [Actinidia rufa]	2.54808
HU06G00393	APD4	RNA-binding protein MEX3B isoform X2 [Manihot esculenta]	1.99076
HU11G01299	BBD1	hypothetical protein F8388_001291 [Cannabis sativa];PREDICTED: bifunctional nuclease 1 [Beta vulgaris subsp. vulgaris]	1.41893
HU07G00213	CCR4	serine/threonine-protein kinase-like protein CCR4 [Chenopodium quinoa]	5.03073
HU10G02001	PFP-BETA1	hypothetical protein B456_010G184300 [Gossypium raimondii];PREDICTED: pyrophosphate--fructose 6-phosphate 1-phosphotransferase subunit beta [Beta vulgaris subsp. vulgaris]	1.58861
novel.15002	XTH23	PREDICTED: probable xyloglucan endotransglucosylase/hydrolase protein 23 [Beta vulgaris subsp. vulgaris]	6.72076
novel.534	-	-	4.38695
HU08G02089	-	-	1.48258
novel.23838	RE1	unnamed protein product [Ananas comosus var. bracteatus];retroelement pol polyprotein-like [Trifolium pratense]	1.9247
HU03G00987	PATL3	patellin-3-like [Chenopodium quinoa]	2.93745
HU02G00055	LTPG1	non-specific lipid transfer protein GPI-anchored 1-like [Chenopodium quinoa];PREDICTED: non-specific lipid transfer protein GPI-anchored 1 [Beta vulgaris subsp. vulgaris]	1.36575
novel.1178	-	-	1.74944
HU10G01187	CAMBP25	calmodulin-binding protein 25-like [Spinacia oleracea]	4.56918
HU08G00748	MDC12.19	PREDICTED: Golgi to ER traffic protein 4 homolog [Beta vulgaris subsp. vulgaris]	2.5925
HU10G02026	-	-	2.29332
HU01G02142	At3g03770	probable inactive leucine-rich repeat receptor-like protein kinase At3g03770 isoform X2 [Chenopodium quinoa];leucine-rich repeat kinase-like protein [Atriplex canescens]	1.58193
HU07G00614	SAUR71	auxin-responsive protein SAUR71-like [Chenopodium quinoa]	2.42138
HU06G00322	-	serine hydroxymethyltransferase 3 [Glycine max];PREDICTED: serine hydroxymethyltransferase, mitochondrial-like [Nicotiana tabacum]	1.84423
HU02G01256	-	tubulin beta chain [Spinacia oleracea]	1.55937
HU03G00351	TPIP1	PREDICTED: triosephosphate isomerase, chloroplastic [Beta vulgaris subsp. vulgaris]	1.23642
novel.23882	Os03g0733400	zinc finger BED domain-containing protein RICESLEEPER 2-like [Spinacia oleracea]	8.83062
HU11G01902	PERK2	probable LRR receptor-like serine/threonine-protein kinase At1g34110 [Chenopodium quinoa]	3.18367
HU03G01662	UNC	PREDICTED: serine/threonine-protein kinase UCNL [Beta vulgaris subsp. vulgaris]	1.98731
HU01G00714	LE	hypothetical protein BVRB_9g220330 [Beta vulgaris subsp. vulgaris]	5.48619
HU05G00014	TIC32A	PREDICTED: short-chain dehydrogenase TIC 32, chloroplastic [Beta vulgaris subsp. vulgaris]	3.57233
HU02G00824	TOM2AH2	tetraspanin-18-like isoform X2 [Chenopodium quinoa];tetraspanin-18 [Spinacia oleracea]	3.73925
HU08G00894	At3g53190	probable pectate lyase 18 [Spinacia oleracea]	2.86611
HU04G00487	At5g46580	pentatricopeptide repeat-containing protein At5g46580, chloroplastic [Spinacia oleracea]	1.01151
HU08G00973	RPL6	PREDICTED: 50S ribosomal protein L6, chloroplastic [Nicotiana attenuata];50S ribosomal protein L6, chloroplastic [Glycine max]	1.06207
HU09G01065	At4g16563	probable aspartyl protease At4g16563 [Spinacia oleracea]	2.59212
HU07G01943	LOX3.1	PREDICTED: linoleate 13S-lipoxygenase 3-1, chloroplastic [Beta vulgaris subsp. vulgaris]	3.52143
HU03G00052	MEE14	PREDICTED: CCG-binding protein 1 [Beta vulgaris subsp. vulgaris];maternal effect embryo arrest 14-2 protein [Dimocarpus longan]	1.32005
HU03G01312	LTL1	GDSL esterase/lipase LTL1-like [Chenopodium quinoa]	6.7606
HU08G01838	-	PREDICTED: uncharacterized protein LOC104891658 [Beta vulgaris subsp. vulgaris]	2.63506
HU02G01771	-	PREDICTED: uncharacterized protein LOC104888529 [Beta vulgaris subsp. vulgaris]	2.80862
HU10G01575	RPL34	50S ribosomal protein L34, chloroplastic [Chenopodium quinoa]	1.84802
HU01G02695	AUX28	hypothetical protein BVRB_5g120320 [Beta vulgaris subsp. vulgaris]	1.896
HU07G01739	CSLD5	PREDICTED: cellulose synthase-like protein D5 isoform X1 [Beta vulgaris subsp. vulgaris]	7.95505
HU03G01066	IAA4	PREDICTED: auxin-responsive protein IAA4 [Beta vulgaris subsp. vulgaris]	7.24609
HU07G00981	ASR2	hypothetical protein C2845_PM16G07530 [Panicum miliaceum]	1.8392
novel.18326	VIT_19s0014g04930	(-)-germacrene D synthase [Vitis vinifera]	5.95963
HU02G00559	-	PREDICTED: uncharacterized protein LOC104899736 [Beta vulgaris subsp. vulgaris]	1.56093
novel.15763	PMEI11	21 kDa protein-like [Chenopodium quinoa]	4.65098
HU09G01897	-	girdin-like [Chenopodium quinoa]	2.17048
HU02G00172	-	hypothetical protein BVRB_6g148020 [Beta vulgaris subsp. vulgaris]	4.62259
HU08G02057	-	hypothetical protein BVRB_8g186340 [Beta vulgaris subsp. vulgaris]	5.34689
HU07G00076	AS	hydroquinone glucosyltransferase-like [Chenopodium quinoa]	1.14078
HU01G00066	PRP4	PREDICTED: proline-rich protein 4 [Beta vulgaris subsp. vulgaris]	4.06022
HU01G01850	CIGR1	chitin-inducible gibberellin-responsive protein 1-like [Chenopodium quinoa]	4.49092
HU01G00319	BNM2A	hypothetical protein BVRB_9g217700 [Beta vulgaris subsp. vulgaris]	1.10315
HU08G01852	RPL35	60S ribosomal protein L35 [Camellia sinensis]	3.47811
HU01G02647	-	uncharacterized protein LOC110783172 [Spinacia oleracea]	4.06809
HU11G01505	-	hypothetical protein COLO4_21819 [Corchorus olitorius]	4.06602
HU06G01080	CYP93E1	uncharacterized protein LOC110793232 [Spinacia oleracea]	1.37662
HU06G00370	HLS1	PREDICTED: probable N-acetyltransferase HLS1 [Beta vulgaris subsp. vulgaris]	1.74609
HU02G02877	pyrH	uncharacterized protein LOC110705653 [Chenopodium quinoa]	1.43074
HU0G00068	RLK7	hypothetical protein SOVF_106860 [Spinacia oleracea];PREDICTED: uncharacterized protein LOC105964676 [Erythranthe guttata];unnamed protein product, partial [Vitis vinifera];PREDICTED: uncharacterized protein LOC104885860 [Beta vulgaris subsp. vulgaris];endoribonuclease YBEY, chloroplastic isoform X3 [Arachis hypogaea]	3.43357
HU11G00489	-	PREDICTED: uncharacterized protein LOC104902281 [Beta vulgaris subsp. vulgaris]	1.6941
HU07G00322	ERF012	ethylene-responsive transcription factor ERF014-like [Abrus precatorius]	3.1669
HU02G02082	ACR2	vesicle-associated membrane protein 711-like [Spinacia oleracea];PREDICTED: ACT domain-containing protein ACR2 [Theobroma cacao]	1.50929
novel.14566	-	-	4.04806
HU07G00735	lon2	uncharacterized protein LOC110779880 [Spinacia oleracea]	1.15215
HU04G00083	TL20.3	PREDICTED: thylakoid lumenal protein TL20.3, chloroplastic [Beta vulgaris subsp. vulgaris]	1.51032
HU06G01339	COL16	PREDICTED: zinc finger protein CONSTANS-LIKE 6 [Daucus carota subsp. sativus]	3.35898
HU03G01132	-	hypothetical protein BVRB_4g083200 [Beta vulgaris subsp. vulgaris];hypothetical protein F2P56_019481 [Juglans regia]	1.4463
HU01G00996	EARLI1	14 kDa proline-rich protein DC2.15-like [Populus alba]	9.44884
HU01G00222	SAUR50	auxin-responsive protein SAUR50-like [Durio zibethinus]	3.9527
HU06G02042	At2g39020	PREDICTED: probable acetyltransferase NATA1-like [Beta vulgaris subsp. vulgaris]	2.49183
HU07G00479	PP2A13	F-box protein PP2-A13-like [Chenopodium quinoa]	1.97565
HU04G00103	At4g22758	PREDICTED: uncharacterized protein LOC104892424 [Beta vulgaris subsp. vulgaris]	4.22837
HU06G01802	-	hypothetical protein BVRB_3g058120 [Beta vulgaris subsp. vulgaris]	6.12755
novel.5684	CYP716A15	PREDICTED: uncharacterized protein LOC109133689 [Beta vulgaris subsp. vulgaris];beta-amyrin 28-monooxygenase-like isoform X2 [Camellia sinensis]	6.1686
HU10G00176	SMR6	cyclin-dependent protein kinase inhibitor SMR15-like [Spinacia oleracea]	1.61946
novel.15468	tag	hypothetical protein SOVF_088750 [Spinacia oleracea]	4.89899
HU02G01332	At5g42250	PREDICTED: alcohol dehydrogenase-like 7 [Beta vulgaris subsp. vulgaris]	1.94276
novel.25696	SWEET1	PREDICTED: bidirectional sugar transporter SWEET1 [Beta vulgaris subsp. vulgaris]	1.28359
novel.14556	HCF136	photosystem II stability/assembly factor HCF136, chloroplastic [Arachis ipaensis]	1.09374
HU02G01319	HMGB9	PREDICTED: high mobility group B protein 9 [Beta vulgaris subsp. vulgaris];high mobility group B protein 9-like isoform X2 [Chenopodium quinoa]	1.61743
HU07G00733	BGAL3	beta-galactosidase [Hylocereus undatus]	2.84749
HU10G00078	Y-2	uncharacterized protein At3g27210-like isoform X2 [Spinacia oleracea]	1.26825
HU04G01104	VSR6	PREDICTED: vacuolar-sorting receptor 7 [Beta vulgaris subsp. vulgaris]	1.67614
HU05G00958	NAC035	hypothetical protein SOVF_054400 [Spinacia oleracea]	2.42588
HU01G00362	PNAE	PREDICTED: salicylic acid-binding protein 2 [Beta vulgaris subsp. vulgaris]	3.0217
HU09G01371	ACD6	ankyrin repeat-containing protein At5g02620-like [Chenopodium quinoa]	2.03999
novel.16895	RE1	Retrovirus-related Pol polyprotein from transposon RE1 [Glycine soja]	2.78725
HU03G00127	PAP2	purple acid phosphatase 2 [Spinacia oleracea]	3.20335
novel.18749	-	-	4.35353
HU07G02059	VAMP714	vesicle-associated membrane protein 714 [Rhodamnia argentea]	1.24057
HU06G01803	-	hypothetical protein BVRB_3g058120 [Beta vulgaris subsp. vulgaris]	6.70459
HU09G00552	ABCC14	PREDICTED: ABC transporter C family member 14-like [Beta vulgaris subsp. vulgaris]	3.34078
HU04G00561	STR10	PREDICTED: rhodanese-like domain-containing protein 10 [Beta vulgaris subsp. vulgaris]	3.58993
HU05G00762	WDL4	PREDICTED: protein WVD2-like 4 [Beta vulgaris subsp. vulgaris];protein WVD2-like 4 [Spinacia oleracea]	1.5785
HU11G00709	-	-	5.20847
HU11G00561	RGA1	PREDICTED: disease resistance protein RGA2-like [Beta vulgaris subsp. vulgaris]	2.79786
novel.2808	-	-	4.55319
novel.24378	-	-	2.81883
novel.12324	At4g27190	hypothetical protein BVRB_4g088010 [Beta vulgaris subsp. vulgaris]	1.73287
HU10G01307	CER26	PREDICTED: protein ECERIFERUM 26-like [Beta vulgaris subsp. vulgaris]	2.01486
novel.24700	YLR154W-F	hypothetical protein GLYMA_13G017100 [Glycine max]	1.07825
HU03G01748	At4g29180	probable LRR receptor-like serine/threonine-protein kinase At1g05700 [Spinacia oleracea]	1.78616
HU09G00973	-	-	7.16774
HU01G02552	PUX10	plant UBX domain-containing protein 10-like [Spinacia oleracea]	1.38187
HU06G02469	DREB1D	C-repeat binding factor 2 [Actinidia deliciosa]	3.95774
HU04G01395	-	RecName: Full=Protein synthesis inhibitor PD-S2; AltName: Full=Ribosome-inactivating protein PD-S2; AltName: Full=rRNA N-glycosidase [Phytolacca dioica]	3.78741
HU09G00352	COL16	PREDICTED: zinc finger protein CONSTANS-LIKE 16 [Beta vulgaris subsp. vulgaris]	1.51207
HU02G00534	At3g13980	PREDICTED: protein BIG GRAIN 1-like A [Beta vulgaris subsp. vulgaris]	3.14918
HU03G02601	VAB	PREDICTED: VAN3-binding protein [Beta vulgaris subsp. vulgaris]	3.77374
HU07G00195	BHLH67	hypothetical protein SOVF_060870 isoform B [Spinacia oleracea]	4.60543
HU04G01770	-	hypothetical protein BVRB_000120 [Beta vulgaris subsp. vulgaris]	2.25221
HU03G00080	-	uncharacterized protein LOC110790357 [Spinacia oleracea]	7.44816
HU05G00224	ROC3	PREDICTED: homeobox-leucine zipper protein HDG5 isoform X2 [Beta vulgaris subsp. vulgaris]	4.22562
HU01G01828	NDR1	PREDICTED: protein NDR1 [Beta vulgaris subsp. vulgaris]	4.21808
HU03G02789	CYP734A1	cytochrome P450 734A1-like [Chenopodium quinoa];cytochrome P450 734A1 [Spinacia oleracea]	2.88197
HU03G02572	RPL35	50S ribosomal protein L35, chloroplastic [Chenopodium quinoa]	1.64409
HU08G00380	Tmem245	uncharacterized protein LOC110707039 isoform X2 [Chenopodium quinoa]	1.72334
HU04G02165	-	putative transcription factor MYB-HB-like family [Lupinus albus]	1.39951
HU07G02381	MPE3	hypothetical protein PHAVU_010G123100g [Phaseolus vulgaris];pectinesterase 3-like [Chenopodium quinoa]	4.49309
HU09G00098	At4g27700	PREDICTED: rhodanese-like domain-containing protein 14, chloroplastic [Beta vulgaris subsp. vulgaris]	1.03018
HU02G01900	SBT1.3	PREDICTED: subtilisin-like protease SBT1.3 [Beta vulgaris subsp. vulgaris]	3.19753
HU07G02198	GIL1	protein GRAVITROPIC IN THE LIGHT 1-like [Chenopodium quinoa]	2.54576
HU03G01604	HSFB4	heat stress transcription factor B-4-like isoform X1 [Chenopodium quinoa]	6.51492
HU01G01653	AT5	PREDICTED: probable long-chain-alcohol O-fatty-acyltransferase 5 [Beta vulgaris subsp. vulgaris]	5.16199
HU05G01461	ELF4	protein EARLY FLOWERING 4-like isoform X1 [Spinacia oleracea]	2.32803
HU05G00544	NBS	S-norcoclaurine synthase 2-like [Camellia sinensis]	1.2428
HU09G01370	-	uncharacterized protein LOC110704766 [Chenopodium quinoa]	1.94565
HU11G00421	SS	sucrose synthase 1 [Amaranthus cruentus/Amaranthus hypocondriacus mixed library]	1.195
HU02G00495	PII-2	piriformospora indica-insensitive protein 2-like isoform X1 [Chenopodium quinoa]	2.31168
novel.7909	-	PREDICTED: uncharacterized protein LOC107827542 [Nicotiana tabacum]	3.53134
HU05G01675	RBCS1	ribulose bisphosphate carboxylase small chain 1, chloroplastic [Chenopodium quinoa]	2.24571
HU07G00196	CURT1B	hypothetical protein F8388_003721 [Cannabis sativa]	1.54063
novel.22185	-	-	8.37323
HU02G00711	CYP71AP13	PREDICTED: cytochrome P450 71A1-like [Beta vulgaris subsp. vulgaris];hypothetical protein BVRB_7g177170 [Beta vulgaris subsp. vulgaris]	1.07311
HU09G00176	LTPG12	non-specific lipid transfer protein GPI-anchored 2-like [Chenopodium quinoa]	3.19277
HU10G00230	-	uncharacterized protein LOC110694124 isoform X1 [Chenopodium quinoa]	1.20104
HU05G02213	PER17	hypothetical protein BVRB_3g068730 [Beta vulgaris subsp. vulgaris]	3.55524
HU09G00138	SMXL7	protein SMAX1-LIKE 6-like [Chenopodium quinoa]	4.03498
HU06G02560	SARD4	uncharacterized protein LOC110693882 [Chenopodium quinoa]	2.44009
novel.25679	-	-	2.9109
HU10G01232	At3g28040	probably inactive leucine-rich repeat receptor-like protein kinase At3g28040 [Chenopodium quinoa];PREDICTED: probably inactive leucine-rich repeat receptor-like protein kinase At3g28040 [Beta vulgaris subsp. vulgaris]	1.75046
HU05G01350	XCC3184	uncharacterized protein LOC110723185 [Chenopodium quinoa];PREDICTED: uncharacterized protein LOC104887643 [Beta vulgaris subsp. vulgaris]	1.28427
HU03G00205	EPS1	hypothetical protein DVH24_012478 [Malus domestica]	1.89604
HU05G01511	-	PREDICTED: uncharacterized protein LOC104883431 [Beta vulgaris subsp. vulgaris]	2.85946
novel.19592	ABCG15	AAA+ ATPase domain-containing protein, partial [Cynara cardunculus var. scolymus]	3.18186
HU10G01760	-	conserved hypothetical protein [Ricinus communis]	4.12716
HU03G00331	TMK1	receptor protein kinase TMK1-like [Chenopodium quinoa];LOW QUALITY PROTEIN: receptor protein kinase TMK1-like [Chenopodium quinoa]	2.1982
HU11G01935	UNE10	hypothetical protein BVRB_1g018470 isoform A [Beta vulgaris subsp. vulgaris]	2.73062
HU10G01512	WNK11	probable serine/threonine-protein kinase WNK11 [Chenopodium quinoa]	2.26979
HU05G01731	-	PREDICTED: uncharacterized protein LOC104906507 [Beta vulgaris subsp. vulgaris]	2.79523
HU03G01009	Trip4	uncharacterized protein LOC110708351 [Chenopodium quinoa]	1.02519
HU03G01342	DODA	DODAa1 [Carnegiea gigantea]	1.39166
HU09G00542	At3g16560	probable protein phosphatase 2C 40 isoform X2 [Chenopodium quinoa];probable protein phosphatase 2C 40 isoform X1 [Chenopodium quinoa]	1.66386
HU07G01335	BRN1	RNA-binding protein BRN1-like [Chenopodium quinoa]	1.27927
HU07G01374	COL13	zinc finger protein CONSTANS-LIKE 13-like [Chenopodium quinoa]	1.00555
HU01G02679	-	2-methyl-6-phytyl-1,4-hydroquinone methyltransferase, chloroplastic-like [Tripterygium wilfordii];2-methyl-6-phytyl-1,4-hydroquinone methyltransferase, chloroplastic isoform X2 [Durio zibethinus]	1.01724
HU07G00929	WAKL2	wall-associated receptor kinase-like 8 isoform X1 [Chenopodium quinoa]	1.94524
HU11G01423	BHLH94	hypothetical protein SOVF_143930 [Spinacia oleracea]	4.56605
HU02G01024	-	putative inactive leucine-rich repeat receptor-like protein kinase IMK2 [Senna tora]	4.93615
HU06G00898	-	PREDICTED: uncharacterized protein LOC104908080 [Beta vulgaris subsp. vulgaris]	1.93834
novel.24402	-	uncharacterized protein LOC110690448 [Chenopodium quinoa]	2.20869
HU05G00169	-	-	1.6423
HU01G02318	PPL1	PREDICTED: psbP-like protein 1, chloroplastic [Beta vulgaris subsp. vulgaris]	2.20709
HU10G01889	PPC1	phosphoenolpyruvate carboxylase 1 [Hylocereus undatus]	4.1084
HU04G01951	IDD7	protein indeterminate-domain 12-like [Chenopodium quinoa]	1.20879
HU08G00767	RPL10	PREDICTED: 50S ribosomal protein L10, chloroplastic [Beta vulgaris subsp. vulgaris]	1.37996
HU10G00368	MPSR1	E3 ubiquitin-protein ligase RNF181-like [Chenopodium quinoa]	2.00672
HU09G00676	TIP1-1	probable aquaporin TIP1-1 [Chenopodium quinoa]	1.32997
HU07G01963	-	ankyrin repeat-containing protein BDA1-like [Chenopodium quinoa]	3.14594
HU10G01498	-	PREDICTED: uncharacterized protein LOC104895573 isoform X1 [Beta vulgaris subsp. vulgaris];PREDICTED: uncharacterized protein LOC104895573 isoform X2 [Beta vulgaris subsp. vulgaris]	2.48326
HU07G01571	PSAE-1	PREDICTED: photosystem I reaction center subunit IV, chloroplastic [Beta vulgaris subsp. vulgaris]	2.00804
HU09G01729	MYR2	myb-related protein 2-like isoform X2 [Chenopodium quinoa];PREDICTED: myb-related protein 2-like isoform X2 [Beta vulgaris subsp. vulgaris]	1.3041
HU04G00113	ZPR1	hypothetical protein BVRB_5g101730 [Beta vulgaris subsp. vulgaris]	2.46652
HU06G01751	SAUR72	PREDICTED: auxin-responsive protein SAUR71 [Beta vulgaris subsp. vulgaris]	2.13676
novel.1680	-	uncharacterized protein LOC110723595 [Chenopodium quinoa]	2.91008
HU06G02074	VAB	PREDICTED: VAN3-binding protein [Beta vulgaris subsp. vulgaris]	2.42928
HU07G01895	-	hypothetical protein BVRB_7g169160 [Beta vulgaris subsp. vulgaris]	2.72215
HU05G01665	PSRP3	30S ribosomal protein 3, chloroplastic [Chenopodium quinoa];PREDICTED: 30S ribosomal protein 3, chloroplastic [Beta vulgaris subsp. vulgaris]	1.62787
HU08G02303	-	uncharacterized protein LOC110804644 [Spinacia oleracea]	1.29342
HU05G00867	OTU3	OTU domain-containing protein At3g57810 isoform X1 [Morus notabilis]	1.03628
HU03G02662	NIFU3	nifU-like protein 3, chloroplastic [Spinacia oleracea]	1.41158
HU06G00099	-	PREDICTED: MDIS1-interacting receptor like kinase 2 [Beta vulgaris subsp. vulgaris]	2.28211
HU08G02088	At1g30090	F-box/kelch-repeat protein At1g30090-like [Chenopodium quinoa]	1.6167
HU02G00725	PUB9	PREDICTED: U-box domain-containing protein 9 [Beta vulgaris subsp. vulgaris]	2.87668
HU01G02036	HEBP2	heme-binding protein 2-like [Chenopodium quinoa]	1.54763
HU07G00892	SKP2A	PREDICTED: F-box protein SKP2B isoform X1 [Vitis vinifera]	1.33677
HU02G01186	PSRP6	PREDICTED: 50S ribosomal protein 6, chloroplastic [Nelumbo nucifera]	1.59694
HU04G00410	At4g17550	putative glycerol-3-phosphate transporter 4 [Chenopodium quinoa]	1.97311
HU04G01304	SOP2	PREDICTED: 11-beta-hydroxysteroid dehydrogenase 1B isoform X1 [Beta vulgaris subsp. vulgaris]	1.93753
HU06G00804	FBW2	F-box protein FBW2-like [Spinacia oleracea]	2.0699
HU07G00875	PTAC6	PREDICTED: uncharacterized protein LOC104893236 [Beta vulgaris subsp. vulgaris]	1.49615
HU01G02572	-	hypothetical protein SOVF_099770 [Spinacia oleracea]	3.11857
HU03G00988	ACD6	protein ACCELERATED CELL DEATH 6-like [Spinacia oleracea]	5.23584
HU01G01683	At1g78860	hypothetical protein BVRB_4g085750 [Beta vulgaris subsp. vulgaris]	2.78395
HU01G02287	IMPL1	phosphatase IMPL1, chloroplastic-like [Chenopodium quinoa]	1.37252
HU10G00182	-	PREDICTED: uncharacterized protein LOC104897266 [Beta vulgaris subsp. vulgaris]	3.56812
HU07G01703	VHA-D	hypothetical protein CRG98_049605, partial [Punica granatum]	1.10483
HU02G01756	At1g76660	PREDICTED: uncharacterized protein LOC104888521 [Beta vulgaris subsp. vulgaris]	1.73851
HU09G01659	-	hypothetical protein BVRB_2g029210 [Beta vulgaris subsp. vulgaris]	1.18179
HU02G02972	-	PREDICTED: putative GATA transcription factor 22 [Beta vulgaris subsp. vulgaris]	1.52839
HU09G01585	At4g31240	PREDICTED: probable nucleoredoxin 3 [Beta vulgaris subsp. vulgaris]	1.38994
HU06G01995	-	PREDICTED: uncharacterized protein LOC104907951 [Beta vulgaris subsp. vulgaris]	1.27738
HU05G02128	AHK1	Histidine kinase 1 [Tripterygium wilfordii];histidine kinase 1-like [Chenopodium quinoa]	1.19779
HU11G01754	RPL5	hypothetical protein EZV62_009928 [Acer yangbiense]	1.04752
HU10G02037	PPCA	phosphoenolpyruvate carboxylase 1 [Hylocereus undatus]	3.59057
HU02G02333	-	uncharacterized protein LOC110702615 [Chenopodium quinoa]	1.55546
HU02G01486	At3g55350	PREDICTED: putative nuclease HARBI1 [Beta vulgaris subsp. vulgaris]	1.31637
novel.4753	-	-	1.88036
HU07G01793	-	uncharacterized protein LOC110796612 [Spinacia oleracea]	4.98015
HU07G00182	-	uncharacterized protein Pyn_19128 [Prunus yedoensis var. nudiflora]	4.31211
HU02G01893	GA20OX1	PREDICTED: gibberellin 20 oxidase 1-D [Beta vulgaris subsp. vulgaris]	7.43761
HU02G03365	At1g06620	1-aminocyclopropane-1-carboxylate oxidase homolog 1-like isoform X2 [Chenopodium quinoa]	3.48968
HU10G01329	TCP7	transcription factor TCP7-like [Chenopodium quinoa]	1.45232
HU04G00519	-	hypothetical protein BVRB_5g125770 [Beta vulgaris subsp. vulgaris]	1.56539
HU11G01195	PETJ	photosystem II 22 kDa protein, chloroplastic [Chenopodium quinoa];PREDICTED: cytochrome c6, chloroplastic isoform X2 [Beta vulgaris subsp. vulgaris]	1.12102
HU10G00959	-	-	4.95823
HU02G01634	THIC	PREDICTED: phosphomethylpyrimidine synthase, chloroplastic isoform X2 [Beta vulgaris subsp. vulgaris]	1.39677
HU11G01700	TBL25	protein trichome birefringence-like 25 [Chenopodium quinoa]	2.61447
HU10G01890	PPCA	phosphoenolpyruvate carboxylase 1 [Hylocereus undatus]	4.45641
HU02G01807	VHA-C	PREDICTED: V-type proton ATPase subunit C [Beta vulgaris subsp. vulgaris]	1.46642
HU07G02113	FLA17	fasciclin-like arabinogalactan protein 16 [Spinacia oleracea];fasciclin-like arabinogalactan protein 17 isoform X1 [Chenopodium quinoa]	1.53298
HU01G00632	At5g15350	PREDICTED: lamin-like protein [Beta vulgaris subsp. vulgaris]	3.36436
HU03G01924	MGP	zinc finger protein NUTCRACKER-like isoform X1 [Chenopodium quinoa]	2.14014
HU09G00327	GLYR2	PREDICTED: glyoxylate/succinic semialdehyde reductase 2, chloroplastic isoform X1 [Beta vulgaris subsp. vulgaris];glyoxylate/succinic semialdehyde reductase 2, chloroplastic-like [Chenopodium quinoa]	1.1598
HU11G01024	-	-	4.41878
HU03G00069	-	hypothetical protein BVRB_9g218270 [Beta vulgaris subsp. vulgaris]	3.60704
HU08G01493	FH11	PREDICTED: formin-like protein 11 [Beta vulgaris subsp. vulgaris]	2.4518
HU08G02191	ERF9	ethylene-responsive transcription factor 4-like [Chenopodium quinoa]	3.27337
HU01G01623	RPS10	30S ribosomal protein S10, chloroplastic [Eucalyptus grandis]	2.18529
HU03G02365	-	protein SCAR-like [Spinacia oleracea]	3.86725
HU08G01228	CHLD	magnesium-chelatase subunit ChlD, chloroplastic [Ziziphus jujuba];magnesium-chelatase subunit ChlD, chloroplastic [Jatropha curcas];unnamed protein product, partial [Vitis vinifera];PREDICTED: magnesium-chelatase subunit ChlD, chloroplastic [Beta vulgaris subsp. vulgaris];hypothetical protein GOBAR_DD21287 [Gossypium barbadense]	1.3118
HU08G00372	At1g30200	F-box protein At1g30200-like [Chenopodium quinoa]	2.86083
novel.2871	-	hypothetical protein E3N88_44516 [Mikania micrantha]	1.56917
HU06G02343	Os04g0602400	PREDICTED: maltose excess protein 1-like, chloroplastic [Beta vulgaris subsp. vulgaris]	1.64086
HU08G02334	mel1	probable alpha-galactosidase B isoform X1 [Spinacia oleracea];PREDICTED: probable alpha-galactosidase B isoform X2 [Beta vulgaris subsp. vulgaris];hypothetical protein SOVF_003300 [Spinacia oleracea]	5.54214
HU02G00599	-	PREDICTED: uncharacterized protein LOC104895876 isoform X1 [Beta vulgaris subsp. vulgaris];PREDICTED: uncharacterized protein LOC104895876 isoform X2 [Beta vulgaris subsp. vulgaris]	1.93462
HU05G02088	RL3	protein RADIALIS-like 3 [Spinacia oleracea];protein RADIALIS-like 3 [Chenopodium quinoa]	7.34336
HU01G02165	At4g24930	hypothetical protein F0562_023259 [Nyssa sinensis]	1.17595
HU09G00951	KIPK2	PREDICTED: serine/threonine-protein kinase KIPK2 [Beta vulgaris subsp. vulgaris]	1.60934
novel.1410	-	PREDICTED: uncharacterized protein LOC18591580 [Theobroma cacao]	2.99398
HU04G01105	FKBP13	peptidyl-prolyl cis-trans isomerase FKBP13, chloroplastic [Herrania umbratica]	1.90647
HU09G01890	CBP	probable calcium-binding protein CML49 [Chenopodium quinoa]	5.81324
HU10G00552	3MMP	metalloendoproteinase 5-MMP-like [Chenopodium quinoa]	2.91638
HU03G01746	APG	GDSL esterase/lipase APG-like [Chenopodium quinoa]	3.51352
HU11G01878	At4g01037	protein ROOT PRIMORDIUM DEFECTIVE 1-like [Chenopodium quinoa]	1.06961
HU08G00296	-	-	1.36136
HU03G00076	CCL6	long chain acyl-CoA synthetase 2-like [Chenopodium quinoa]	1.40264
HU05G01623	gmppA	mannose-1-phosphate guanyltransferase alpha-like [Spinacia oleracea];hypothetical protein F0562_004992 [Nyssa sinensis]	1.07386
HU10G00614	-	uncharacterized protein LOC110719177 [Chenopodium quinoa]	2.05991
HU08G00396	CYP71BE54	cytochrome P450 71D10 [Jatropha curcas];cytochrome P450 71D10-like [Chenopodium quinoa]	2.76327
HU02G01791	COMT1	caffeic acid 3-O-methyltransferase-like [Spinacia oleracea]	6.06355
HU02G02504	GIR2	PREDICTED: histone-lysine N-methyltransferase, H3 lysine-79 specific [Beta vulgaris subsp. vulgaris]	3.33206
HU04G02213	TCP14	transcription factor TCP14-like [Chenopodium quinoa]	1.49678
HU09G00204	YAB2	putative axial regulator YABBY 2 isoform X1 [Spinacia oleracea]	2.79382
HU05G00350	-	PREDICTED: peptide methionine sulfoxide reductase A1 [Beta vulgaris subsp. vulgaris]	1.73045
novel.25455	-	uncharacterized protein LOC110802614 [Spinacia oleracea]	3.69972
HU04G02044	-	uncharacterized protein LOC110700302 [Chenopodium quinoa]	1.53656
HU03G02707	LRX4	Leucine-rich repeat extensin protein 4 [Spatholobus suberectus]	1.32371
HU11G01429	At4g40080	PREDICTED: putative clathrin assembly protein At4g40080 [Beta vulgaris subsp. vulgaris]	5.6986
HU06G00456	SMXL8	hypothetical protein SOVF_148300, partial [Spinacia oleracea];protein SMAX1-LIKE 8-like [Chenopodium quinoa]	1.911
HU03G00981	FAP1	PREDICTED: fatty-acid-binding protein 1 [Beta vulgaris subsp. vulgaris]	1.7128
HU03G01661	SAP5	hypothetical protein BVRB_4g072280 [Beta vulgaris subsp. vulgaris]	1.41533
HU04G01408	CYP26-2	PREDICTED: peptidyl-prolyl cis-trans isomerase CYP26-2, chloroplastic [Beta vulgaris subsp. vulgaris]	2.60139
HU03G02808	ABCG32	PREDICTED: ABC transporter G family member 32 isoform X1 [Beta vulgaris subsp. vulgaris];PREDICTED: ABC transporter G family member 32 isoform X2 [Beta vulgaris subsp. vulgaris]	2.61741
HU01G02475	CNOT4	uncharacterized protein LOC110700475 isoform X1 [Chenopodium quinoa]	1.63943
HU03G02830	HCF101	hypothetical protein CICLE_v10007988mg [Citrus clementina];fe-S cluster assembly factor HCF101, chloroplastic-like [Chenopodium quinoa]	1.0625
HU04G01768	-	hypothetical protein BVRB_000120 [Beta vulgaris subsp. vulgaris]	2.38034
HU02G00460	-	PREDICTED: uncharacterized protein LOC104896310 [Beta vulgaris subsp. vulgaris]	3.02232
HU01G02634	OFP16	PREDICTED: transcription repressor OFP12-like [Beta vulgaris subsp. vulgaris]	5.23569
HU07G00546	CRPK1	probable LRR receptor-like serine/threonine-protein kinase At5g10290 [Spinacia oleracea];probable LRR receptor-like serine/threonine-protein kinase At1g34110 [Chenopodium quinoa]	2.64668
HU11G01395	PHI-1	protein EXORDIUM-like [Chenopodium quinoa]	5.95644
HU09G01901	ERD15	protein EARLY RESPONSIVE TO DEHYDRATION 15-like [Spinacia oleracea]	1.31235
HU01G02497	RAC3	hypothetical protein CMV_015050 [Castanea mollissima]	1.63526
HU02G01269	SYT1	synaptotagmin-2-like [Spinacia oleracea]	1.75214
HU03G00221	FUC95A	hypothetical protein BVRB_9g223630 [Beta vulgaris subsp. vulgaris]	1.38798
HU03G01701	-	uncharacterized protein LOC115736668 [Rhodamnia argentea]	2.45293
HU03G01204	PPD7	psbP domain-containing protein 7, chloroplastic-like [Chenopodium quinoa];psbP domain-containing protein 7, chloroplastic-like [Chenopodium quinoa]	1.21297
HU07G01882	ATL60	RING-H2 finger protein ATL3-like [Chenopodium quinoa]	1.95953
novel.22391	-	hypothetical protein BVRB_3g060820 [Beta vulgaris subsp. vulgaris]	3.35432
HU06G01979	HIPP33	heavy metal-associated isoprenylated plant protein 33-like [Spinacia oleracea]	2.0514
HU08G01832	EMB1006	pentatricopeptide repeat-containing protein At5g50280, chloroplastic-like [Spinacia oleracea]	1.74766
HU05G01190	MYB30	PREDICTED: transcription factor MYB30 [Beta vulgaris subsp. vulgaris]	1.3718
HU07G00409	UGT85A24	7-deoxyloganetin glucosyltransferase-like [Chenopodium quinoa]	3.42018
HU10G00938	FDC1	ferredoxin C 1, chloroplastic [Ziziphus jujuba]	2.06245
novel.10944	-	-	3.59656
HU02G02125	-	PREDICTED: uncharacterized protein LOC104908703 [Beta vulgaris subsp. vulgaris]	3.91682
HU03G00833	MDH1	PREDICTED: malate dehydrogenase [NADP], chloroplastic [Beta vulgaris subsp. vulgaris];RecName: Full=Malate dehydrogenase [NADP], chloroplastic; AltName: Full=NADP-MDH; Flags: Precursor [Mesembryanthemum crystallinum]	1.09685
HU07G00590	-	PREDICTED: uncharacterized protein LOC104905323 [Beta vulgaris subsp. vulgaris]	1.5368
HU06G02242	GATA15	GATA transcription factor 16 [Ziziphus jujuba];hypothetical protein FNV43_RR00950 [Rhamnella rubrinervis]	1.71158
HU11G01662	SINAT3	E3 ubiquitin-protein ligase SINAT5 [Spinacia oleracea]	1.92191
HU10G00440	PDCB1	hypothetical protein GH714_029794 [Hevea brasiliensis];PLASMODESMATA CALLOSE-BINDING PROTEIN 4 isoform X2 [Cicer arietinum]	1.68776
HU10G01537	At4g34215	probable carbohydrate esterase At4g34215 [Spinacia oleracea]	1.57112
HU06G02472	BAG1	PREDICTED: BAG family molecular chaperone regulator 3 [Beta vulgaris subsp. vulgaris]	1.13909
novel.16035	BRH1	E3 ubiquitin-protein ligase RHA1B-like [Chenopodium quinoa]	6.72104
HU02G03407	GPX1	PREDICTED: probable phospholipid hydroperoxide glutathione peroxidase [Beta vulgaris subsp. vulgaris]	1.02792
HU01G00611	ATL2	PREDICTED: RING-H2 finger protein ATL2 [Beta vulgaris subsp. vulgaris]	2.74918
HU03G00936	GAPA	glyceraldehyde-3-phosphate dehydrogenase A, chloroplastic [Chenopodium quinoa]	1.2612
HU08G01105	rub	PREDICTED: uncharacterized protein LOC104890964 [Beta vulgaris subsp. vulgaris]	1.04746
HU07G00135	HOX6	putative homeobox protein 12 [Phytolacca acinosa]	1.61967
HU06G02475	ARI8	PREDICTED: probable E3 ubiquitin-protein ligase ARI8 [Beta vulgaris subsp. vulgaris]	1.29068
HU01G00280	SFH12	phosphatidylinositol/phosphatidylcholine transfer protein SFH12-like [Spinacia oleracea]	2.95789
HU09G01838	-	uncharacterized protein LOC110707224 isoform X1 [Chenopodium quinoa]	2.91327
HU02G03248	BHLH147	transcription factor bHLH147-like [Spinacia oleracea]	3.26724
HU10G01659	DRMH1	hypothetical protein E1A91_A05G171200v1 [Gossypium mustelinum];hypothetical protein EUGRSUZ_E03257 [Eucalyptus grandis]	1.31977
HU05G00206	TPS5	alpha,alpha-trehalose-phosphate synthase [UDP-forming] 5 [Spinacia oleracea]	2.29697
HU08G00805	-	hypothetical protein F0562_026100 [Nyssa sinensis];uncharacterized protein LOC109812435 [Cajanus cajan];uncharacterized protein LOC107637444 [Arachis ipaensis]	1.41719
HU02G01793	COMT1	caffeic acid 3-O-methyltransferase-like [Spinacia oleracea]	6.78417
HU02G00226	MLP423	MLP-like protein 423 [Chenopodium quinoa]	4.80109
novel.16723	-	hypothetical protein BVRB_1g006260 [Beta vulgaris subsp. vulgaris]	3.70629
HU07G01492	-	-	4.93398
HU06G00218	-	PREDICTED: uncharacterized protein LOC104896000 [Beta vulgaris subsp. vulgaris]	1.35913
HU09G01900	-	girdin-like [Chenopodium quinoa]	1.8449
novel.1807	-	-	3.80464
HU05G00504	-	hypothetical protein FNV43_RR09107 [Rhamnella rubrinervis]	2.31712
novel.14770	-	hypothetical protein BVRB_6g146410 [Beta vulgaris subsp. vulgaris]	4.02103
HU01G02188	HHT1	omega-hydroxypalmitate O-feruloyl transferase-like [Chenopodium quinoa]	3.91731
HU09G00447	PPCA	phosphoenolpyruvate carboxylase 1 [Hylocereus undatus]	6.51573
HU02G00351	-	uncharacterized protein LOC110712926 [Chenopodium quinoa]	1.41329
HU01G02529	SRO5	probable inactive poly [ADP-ribose] polymerase SRO5 [Chenopodium quinoa]	2.1514
HU08G00952	-	ankyrin repeat-containing protein P16F5.05c isoform X1 [Juglans regia];PREDICTED: ankyrin repeat-containing protein P16F5.05c [Beta vulgaris subsp. vulgaris]	1.57908
novel.12451	-	hypothetical protein BVRB_2g041460 [Beta vulgaris subsp. vulgaris]	1.59185
HU03G02011	GH3.10	indole-3-acetic acid-amido synthetase GH3.10 [Chenopodium quinoa]	5.14457
HU06G00513	UGT76F1	PREDICTED: UDP-glycosyltransferase 76C4-like [Beta vulgaris subsp. vulgaris]	1.64617
novel.16482	-	PREDICTED: uncharacterized protein LOC104900782 [Beta vulgaris subsp. vulgaris]	2.06875
HU05G00307	IP5P2	type I inositol polyphosphate 5-phosphatase 2-like [Chenopodium quinoa]	2.16636
HU10G01250	BHLH78	PREDICTED: transcription factor bHLH78 [Beta vulgaris subsp. vulgaris]	4.1929
HU04G01161	PSBR	photosystem II 10 kDa polypeptide, chloroplastic [Chenopodium quinoa]	1.55492
HU03G01323	PXL1	MDIS1-interacting receptor like kinase 1-like [Chenopodium quinoa]	3.18423
HU02G00508	MAP1B	PREDICTED: methionine aminopeptidase 1B, chloroplastic isoform X1 [Cucumis melo];methionine aminopeptidase 1B, chloroplastic [Camellia sinensis]	1.89909
HU10G01876	PSBQ	hypothetical protein CMV_025839 [Castanea mollissima]	2.07713
novel.26687	-	-	2.0889
HU07G02285	-	PREDICTED: uncharacterized protein LOC104900135 [Beta vulgaris subsp. vulgaris]	2.61013
HU07G00236	dnaJ	chaperone protein dnaJ 8, chloroplastic [Spinacia oleracea];glutaredoxin domain-containing cysteine-rich protein CG12206-like [Coffea arabica];uncharacterized protein LOC104095185 isoform X2 [Nicotiana tomentosiformis]	1.43749
HU05G00584	HTH	PREDICTED: protein HOTHEAD isoform X2 [Beta vulgaris subsp. vulgaris]	2.79518
HU10G00159	XERICO	PREDICTED: probable E3 ubiquitin-protein ligase XERICO [Beta vulgaris subsp. vulgaris]	3.29585
HU10G00346	PKS1	PREDICTED: protein PHYTOCHROME KINASE SUBSTRATE 1 [Beta vulgaris subsp. vulgaris]	3.33863
HU09G01272	CYP96A15	alkane hydroxylase MAH1-like [Spinacia oleracea]	7.39674
HU09G01180	At3g63540	thylakoid lumenal 19 kDa protein, chloroplastic [Juglans regia]	1.83244
HU01G00950	TTC1	hypothetical protein BVRB_8g189210 [Beta vulgaris subsp. vulgaris];PREDICTED: uncharacterized protein LOC104901421 [Beta vulgaris subsp. vulgaris]	2.29445
HU03G02903	SPX2	SPX domain-containing protein 1 [Hylocereus polyrhizus]	1.56432
HU06G01081	ELD1	PREDICTED: glycosyltransferase-like KOBITO 1 [Beta vulgaris subsp. vulgaris];glycosyltransferase-like KOBITO 1 [Spinacia oleracea];glycosyltransferase-like KOBITO 1 [Chenopodium quinoa];glycosyltransferase-like KOBITO 1 [Chenopodium quinoa]	1.68776
HU09G01329	RD22	LOW QUALITY PROTEIN: BURP domain protein RD22-like [Chenopodium quinoa]	2.37289
novel.17642	-	-	2.38382
HU02G00498	CYB561D	PREDICTED: probable transmembrane ascorbate ferrireductase 4 [Beta vulgaris subsp. vulgaris];probable transmembrane ascorbate ferrireductase 4 isoform X2 [Rhodamnia argentea]	2.70242
HU02G02978	-	putative DNA helicase ino80 [Spinacia oleracea]	2.55296
HU02G00372	EIF-5A2	eukaryotic translation initiation factor 5A-2 [Senna tora]	1.4262
HU01G01869	-	probable sesquiterpene synthase [Chenopodium quinoa]	2.78014
HU03G01749	MYOB7	uncharacterized protein LOC110021984 [Phalaenopsis equestris];PREDICTED: uncharacterized protein LOC104901730 [Beta vulgaris subsp. vulgaris]	1.6114
HU04G00662	-	-	2.53925
HU10G02005	ACO	1-aminocyclopropane-1-carboxylate oxidase-like [Chenopodium quinoa]	2.90283
HU06G02649	rutD	PREDICTED: uncharacterized protein LOC104888232 isoform X1 [Beta vulgaris subsp. vulgaris]	1.79432
HU11G00830	-	PREDICTED: uncharacterized protein LOC104902029 [Beta vulgaris subsp. vulgaris]	1.37853
HU06G00534	TOPP4	PREDICTED: serine/threonine-protein phosphatase PP1 isozyme 4 [Beta vulgaris subsp. vulgaris]	1.16052
HU09G00522	RCOM_0680180	PREDICTED: CASP-like protein 1E1 isoform X2 [Beta vulgaris subsp. vulgaris]	2.90205
HU03G00514	WRKY40	PREDICTED: probable WRKY transcription factor 40 isoform X2 [Beta vulgaris subsp. vulgaris]	2.77988
HU01G01975	RPL12	hypothetical protein GOBAR_AA10413 [Gossypium barbadense]	1.58794
HU02G00770	DALL4	PREDICTED: phospholipase A1-Igamma3, chloroplastic [Beta vulgaris subsp. vulgaris]	6.11115
HU01G01629	At2g05160	zinc finger CCCH domain-containing protein 18-like isoform X2 [Spinacia oleracea]	2.83594
HU11G00563	RGA4	hypothetical protein BVRB_3g051360 [Beta vulgaris subsp. vulgaris]	2.51796
novel.17716	CYP736A117	hypothetical protein BVRB_7g177240 isoform A [Beta vulgaris subsp. vulgaris];cytochrome P450 71A26-like isoform X1 [Spinacia oleracea]	5.04012
HU03G00204	EPS1	PREDICTED: uncharacterized acetyltransferase At3g50280 [Beta vulgaris subsp. vulgaris]	2.29865
novel.21575	-	-	6.71078
HU07G02079	FAM210B	uncharacterized protein LOC110688151 [Chenopodium quinoa]	1.77948
HU02G00309	ATHB-13	homeobox-leucine zipper protein ATHB-13-like [Chenopodium quinoa]	1.54794
HU06G00607	KCS5	3-ketoacyl-CoA synthase 5-like [Chenopodium quinoa]	2.26987
HU03G00091	DTX33	protein DETOXIFICATION 33 isoform X1 [Ricinus communis]	7.43224
HU01G01958	BZIP34	basic leucine zipper 34-like isoform X2 [Spinacia oleracea]	4.50129
HU02G02857	ASP5	aspartate aminotransferase, chloroplastic [Spinacia oleracea]	2.91295
HU09G00524	RCOM_0680180	PREDICTED: CASP-like protein 1E1 isoform X2 [Beta vulgaris subsp. vulgaris]	3.54609
HU10G01518	-	uncharacterized protein LOC110733204 [Chenopodium quinoa]	2.17822
HU11G01118	ADH2	alcohol dehydrogenase [Dianthus caryophyllus]	6.65903
HU09G00972	PAP22	purple acid phosphatase 22-like [Chenopodium quinoa];PREDICTED: purple acid phosphatase 22 [Beta vulgaris subsp. vulgaris]	2.06439
HU11G01845	Os03g0117800	PREDICTED: protein-ribulosamine 3-kinase, chloroplastic [Beta vulgaris subsp. vulgaris];hypothetical protein L484_002285 [Morus notabilis]	1.16586
HU08G01157	At3g04760	PREDICTED: pentatricopeptide repeat-containing protein At3g04760, chloroplastic [Beta vulgaris subsp. vulgaris]	1.247
HU05G00292	NPF7.3	PREDICTED: protein NRT1/ PTR FAMILY 7.3 [Beta vulgaris subsp. vulgaris]	5.69907
HU08G00786	-	PREDICTED: uncharacterized protein LOC104886911 [Beta vulgaris subsp. vulgaris]	1.17839
HU08G01222	Os07g0682400	PREDICTED: zinc finger CCCH domain-containing protein 46 isoform X2 [Beta vulgaris subsp. vulgaris];PREDICTED: zinc finger CCCH domain-containing protein 46 isoform X1 [Beta vulgaris subsp. vulgaris]	1.74606
HU03G00563	dnaJ	PREDICTED: uncharacterized protein LOC104904529 [Beta vulgaris subsp. vulgaris];uncharacterized protein LOC110698641 isoform X1 [Chenopodium quinoa]	1.05132
HU01G01345	RPL9	PREDICTED: 50S ribosomal protein L9, chloroplastic [Beta vulgaris subsp. vulgaris]	1.09176
HU03G01387	AAP3	PREDICTED: amino acid permease 4 [Beta vulgaris subsp. vulgaris]	8.62652
HU11G01950	-	hypothetical protein SOVF_178360 isoform B [Spinacia oleracea];uncharacterized protein LOC116133697 [Pistacia vera];hypothetical protein CCACVL1_21671 [Corchorus capsularis]	1.74734
HU10G01630	TPS8	PREDICTED: probable sesquiterpene synthase, partial [Beta vulgaris subsp. vulgaris];hypothetical protein SOVF_130630 [Spinacia oleracea]	3.28053
HU03G01223	Hgsnat	hypothetical protein SOVF_186580 [Spinacia oleracea]	1.22899
HU08G00460	ABCB13	putative xenobiotic-transporting ATPase [Lupinus albus];hypothetical protein BVRB_1g020690 [Beta vulgaris subsp. vulgaris];ABC transporter B family member 13-like [Chenopodium quinoa]	3.62247
HU01G01477	PSAG	PREDICTED: photosystem I reaction center subunit V, chloroplastic-like [Pyrus x bretschneideri]	1.15064
HU01G00801	GATA12	GATA transcription factor 12-like [Chenopodium quinoa]	6.2325
HU04G00334	ARF9	auxin response factor 9-like [Spinacia oleracea]	1.97469
HU09G01177	CML42	probable calcium-binding protein CML43 [Chenopodium quinoa]	3.37274
HU07G01889	MPE3	pectinesterase 3-like [Chenopodium quinoa]	4.64243
HU11G00247	CUT1	hypothetical protein DCAR_000360 [Daucus carota subsp. sativus]	3.89946
HU10G00328	MYB124	transcription factor MYB124-like [Chenopodium quinoa];PREDICTED: uncharacterized protein LOC104897953 [Beta vulgaris subsp. vulgaris]	1.50223
HU04G00089	-	PREDICTED: uncharacterized protein LOC104892071 [Beta vulgaris subsp. vulgaris]	1.21833
HU05G00570	PGRL1A	PGR5-like protein 1A, chloroplastic isoform X2 [Punica granatum];PGR5-like protein 1A, chloroplastic [Spinacia oleracea];hypothetical protein C3L33_08602, partial [Rhododendron williamsianum]	1.06451
HU02G02881	BURP3	BURP domain protein RD22-like [Spinacia oleracea]	2.16424
HU05G00223	PG1	probable plastid-lipid-associated protein 3, chloroplastic [Chenopodium quinoa]	1.85857
HU05G00044	ndhS	PREDICTED: NAD(P)H-quinone oxidoreductase subunit S, chloroplastic [Beta vulgaris subsp. vulgaris]	5.95429
HU02G01892	PGMP	PREDICTED: phosphoglucomutase, chloroplastic [Beta vulgaris subsp. vulgaris]	2.20475
HU01G00987	PPC2	phosphoenolpyruvate carboxylase 2 [Hylocereus undatus]	1.51263
HU01G00404	HIDM	PREDICTED: 2-hydroxyisoflavanone dehydratase [Beta vulgaris subsp. vulgaris]	1.83035
HU03G00816	GAD	PREDICTED: glutamate decarboxylase [Beta vulgaris subsp. vulgaris]	2.28945
HU03G01705	-	PREDICTED: uncharacterized protein LOC104889878 [Beta vulgaris subsp. vulgaris]	1.28053
HU03G02449	ARF19	PREDICTED: auxin response factor 7 isoform X1 [Beta vulgaris subsp. vulgaris];PREDICTED: auxin response factor 7 isoform X2 [Beta vulgaris subsp. vulgaris]	1.87991
HU07G01109	NGTPT	hypothetical protein F0562_024770 [Nyssa sinensis];unnamed protein product [Cuscuta campestris];hypothetical protein F0562_023571 [Nyssa sinensis];PREDICTED: triose phosphate/phosphate translocator, non-green plastid, chloroplastic-like isoform X2 [Gossypium hirsutum]	1.98292
HU05G01719	-	uncharacterized protein LOC110801604 [Spinacia oleracea]	1.95596
HU02G02702	-	PREDICTED: cold and drought-regulated protein CORA [Beta vulgaris subsp. vulgaris];PREDICTED: glycine-rich cell wall structural protein [Beta vulgaris subsp. vulgaris]	1.91531
novel.4981	-	-	1.83696
HU11G00522	IAA27	auxin-responsive protein IAA27 [Spinacia oleracea]	2.53719
HU09G02014	SRD2	PREDICTED: snRNA-activating protein complex subunit [Beta vulgaris subsp. vulgaris]	1.26329
HU09G00984	At3g10080	PREDICTED: germin-like protein subfamily 3 member 2 [Beta vulgaris subsp. vulgaris]	3.22654
novel.322	-	-	6.57483
HU02G00084	-	remorin 4.1-like [Chenopodium quinoa]	1.58803
HU03G02226	-	-	1.58489
HU06G00476	PH1	PREDICTED: cell wall protein RBR3 [Beta vulgaris subsp. vulgaris];pleckstrin homology domain-containing protein 1 [Spinacia oleracea]	1.08097
HU02G01126	-	tubulin alpha-3 chain [Hylocereus polyrhizus];unnamed protein product [Triticum turgidum subsp. durum]	1.26846
novel.24238	-	-	6.53773
HU03G01161	ATL6	E3 ubiquitin-protein ligase ATL31-like [Spinacia oleracea]	2.72942
HU08G01682	At3g13560	glucan endo-1,3-beta-glucosidase 4-like [Chenopodium quinoa]	1.36053
HU10G00975	Loxhd1	PLAT domain-containing protein 3-like [Prosopis alba]	3.57455
HU0G00069	-	uncharacterized protein LOC110705521 [Chenopodium quinoa]	2.6078
HU03G02728	-	uncharacterized protein LOC110807547 [Carica papaya]	2.18036
HU10G01849	CRK25	PREDICTED: putative receptor-like protein kinase At4g00960 [Beta vulgaris subsp. vulgaris]	1.09411
HU03G02807	ABCG32	PREDICTED: ABC transporter G family member 32-like [Raphanus sativus]	2.13121
HU07G00420	DTM1	signal peptidase complex-like protein DTM1 [Chenopodium quinoa]	2.22253
HU03G00279	MTERF6	PREDICTED: transcription termination factor MTERF6, chloroplastic/mitochondrial [Beta vulgaris subsp. vulgaris]	1.84428
HU09G01322	PERK1	proline-rich receptor-like protein kinase PERK15 [Chenopodium quinoa];PREDICTED: proline-rich receptor-like protein kinase PERK15 [Beta vulgaris subsp. vulgaris]	1.19964
novel.24672	-	-	7.9455
HU11G01272	WAT1	PREDICTED: protein WALLS ARE THIN 1 [Beta vulgaris subsp. vulgaris]	2.77533
HU05G00749	-	33 kDa ribonucleoprotein, chloroplastic-like [Chenopodium quinoa]	1.28827
HU01G02605	IPMS2	hypothetical protein HYC85_019695 [Camellia sinensis]	9.98764
HU06G00482	-	uncharacterized protein LOC110802187 [Spinacia oleracea]	2.01763
HU06G01906	PDK	pyruvate dehydrogenase (acetyl-transferring) kinase, mitochondrial-like [Chenopodium quinoa]	1.20013
HU03G00457	-	uncharacterized protein LOC110740052 isoform X2 [Chenopodium quinoa];uncharacterized protein LOC110774882 [Spinacia oleracea]	1.66336
HU03G01783	DOF3.1	PREDICTED: dof zinc finger protein DOF3.1-like [Nelumbo nucifera]	1.36807
HU04G00591	CMT2	PREDICTED: DNA (cytosine-5)-methyltransferase CMT2 isoform X2 [Beta vulgaris subsp. vulgaris];DNA (cytosine-5)-methyltransferase CMT3-like [Chenopodium quinoa]	2.00845
HU04G01671	AMP1	PREDICTED: probable glutamate carboxypeptidase 2 [Beta vulgaris subsp. vulgaris]	1.31562
HU04G00527	BHLH94	PREDICTED: transcription factor bHLH71 [Beta vulgaris subsp. vulgaris]	2.18
HU02G01629	DIVARICATA	transcription factor DIVARICATA-like [Chenopodium quinoa]	1.36701
HU01G02740	STK38L	protein kinase MK6 [Mesembryanthemum crystallinum]	1.93468
HU02G01789	COMT1	caffeic acid 3-O-methyltransferase-like [Spinacia oleracea]	3.37528
HU06G01600	Os10g0370000	probable protein phosphatase 2C 62 isoform X1 [Spinacia oleracea];PREDICTED: probable protein phosphatase 2C 62 isoform X2 [Beta vulgaris subsp. vulgaris]	1.2813
HU10G01227	PKS4	hypothetical protein BVRB_3g064570 [Beta vulgaris subsp. vulgaris]	2.90931
HU02G02487	MLP31	PREDICTED: MLP-like protein 43 [Beta vulgaris subsp. vulgaris]	3.04476
HU02G00468	GSTF11	glutathione S-transferase-like [Chenopodium quinoa]	1.80213
HU10G01058	IQD12	protein IQ-DOMAIN 14-like [Chenopodium quinoa]	1.7216
HU03G00728	A70	uncharacterized protein LOC111016466 [Momordica charantia];uncharacterized protein LOC8272553 [Ricinus communis]	5.99334
HU11G00347	GALS1	PREDICTED: galactan beta-1,4-galactosyltransferase GALS1 [Beta vulgaris subsp. vulgaris]	1.70695
novel.17204	-	unnamed protein product [Cuscuta campestris];hypothetical protein DM860_011492 [Cuscuta australis]	3.26644
HU05G00772	ABCG22	ABC transporter G family member 22-like isoform X2 [Spinacia oleracea];ABC transporter G family member 22-like isoform X1 [Spinacia oleracea]	1.96256
HU02G01374	Tango2	PREDICTED: transport and Golgi organization 2 homolog [Beta vulgaris subsp. vulgaris]	2.83612
novel.2398	-	hypothetical protein SOVF_104940 [Spinacia oleracea]	5.23961
HU01G01140	-	PREDICTED: uncharacterized protein LOC104902811 [Beta vulgaris subsp. vulgaris]	1.77889
HU06G00275	OsI_010151	PREDICTED: UPF0496 protein 1 [Beta vulgaris subsp. vulgaris]	1.90536
HU06G02533	DCR	PREDICTED: BAHD acyltransferase DCR [Beta vulgaris subsp. vulgaris]	2.84845
HU08G01042	-	PREDICTED: uncharacterized protein LOC104891179 [Beta vulgaris subsp. vulgaris]	1.89215
novel.3725	-	putative peptide transporter-like [Capsicum annuum]	2.70032
HU08G00497	-	-	1.96814
novel.304	-	-	2.95673
HU05G00202	-	hypothetical protein GOBAR_DD00330 [Gossypium barbadense];rho GTPase-activating protein gacK-like isoform X2 [Chenopodium quinoa];hypothetical protein SOVF_113830 [Spinacia oleracea];uncharacterized protein LOC110791937 [Spinacia oleracea]	2.53507
novel.5473	-	-	4.28693
novel.4887	-	-	1.86327
HU11G00451	SULTR3;4	probable sulfate transporter 3.4 [Chenopodium quinoa];probable sulfate transporter 3.4 [Chenopodium quinoa]	2.60858
HU03G01545	HHT1	PREDICTED: omega-hydroxypalmitate O-feruloyl transferase [Beta vulgaris subsp. vulgaris]	4.2622
novel.24492	-	-	2.9905
HU08G01117	DRIP2	unnamed protein product, partial [Vitis vinifera];E3 ubiquitin protein ligase DRIP2-like isoform X2 [Quercus suber]	1.43761
novel.14541	-	-	2.23085
HU07G00993	-	-	3.05547
HU04G02052	DIR1	hypothetical protein G4B88_003757 [Cannabis sativa]	6.68894
HU04G00278	ARASP	PREDICTED: probable membrane metalloprotease ARASP2, chloroplastic [Nicotiana attenuata]	1.12274
HU02G02433	BIC1	hypothetical protein L484_015393 [Morus notabilis]	4.78878
HU06G01035	ASIL2	trihelix transcription factor ASIL2-like [Chenopodium quinoa]	2.19952
HU11G01724	-	uncharacterized protein LOC110714271 [Chenopodium quinoa]	1.23223
HU02G02377	-	-	1.2633
HU09G01375	MKS1	hypothetical protein SOVF_207580 [Spinacia oleracea]	3.96069
HU09G00169	At2g30020	PREDICTED: probable protein phosphatase 2C 25 [Beta vulgaris subsp. vulgaris]	4.62608
novel.12136	-	-	3.87367
HU02G02913	TIP4-1	aquaporin TIP4-1-like [Chenopodium quinoa]	6.88502
HU09G01130	IWF1&apos;	non-specific lipid-transfer protein-like [Chenopodium quinoa]	4.51477
HU06G02438	ACS12	PREDICTED: probable aminotransferase ACS12 [Beta vulgaris subsp. vulgaris]	2.00443
novel.10071	-	-	2.13377
HU09G01816	FTIP3	FT-interacting protein 1-like [Chenopodium quinoa]	1.64121
HU07G01576	TDIF	hypothetical protein BVRB_7g166960 [Beta vulgaris subsp. vulgaris]	4.46989
novel.10342	-	Uncharacterized protein TCM_015393 [Theobroma cacao]	1.69219
HU09G00115	-	PREDICTED: myosin-2 heavy chain [Beta vulgaris subsp. vulgaris]	4.33113
HU06G01765	CML39	PREDICTED: calcium-binding protein CML39 [Beta vulgaris subsp. vulgaris]	2.6505
novel.9637	TPS6	hypothetical protein F0562_010188 [Nyssa sinensis]	6.96473
HU05G01340	IRK	probable LRR receptor-like serine/threonine-protein kinase IRK [Chenopodium quinoa]	3.1312
HU05G01241	AATP1	PREDICTED: AAA-ATPase At3g28510 isoform X2 [Beta vulgaris subsp. vulgaris];PREDICTED: AAA-ATPase At3g28510 isoform X1 [Beta vulgaris subsp. vulgaris]	3.40234
HU01G01155	-	hypothetical protein F511_07924 [Dorcoceras hygrometricum]	2.36706
HU05G01448	At2g40140	zinc finger CCCH domain-containing protein 47-like isoform X2 [Spinacia oleracea]	3.35556
novel.1953	RLP13	hypothetical protein BC332_29486 [Capsicum chinense]	2.34948
novel.18834	At3g15140	PREDICTED: uncharacterized exonuclease domain-containing protein At3g15140 isoform X1 [Beta vulgaris subsp. vulgaris]	1.15557
HU08G00796	KCS19	3-ketoacyl-CoA synthase 19-like [Chenopodium quinoa]	3.13256
HU09G00396	At4g33920	probable protein phosphatase 2C 63 isoform X2 [Quercus lobata];probable protein phosphatase 2C 63 [Pistacia vera]	1.73331
HU04G02084	PUX10	plant UBX domain-containing protein 10-like [Spinacia oleracea]	1.83224
HU03G01392	PPD2	PREDICTED: psbP domain-containing protein 2, chloroplastic [Beta vulgaris subsp. vulgaris];psbP domain-containing protein 2, chloroplastic-like [Chenopodium quinoa]	1.97085
HU10G00501	-	-	5.41265
HU02G02849	ATL78	RING-H2 finger protein ATL78-like [Chenopodium quinoa]	2.75747
HU01G01159	-	serine/arginine repetitive matrix protein 1-like [Solanum pennellii]	4.28358
novel.711	3GGT	anthocyanidin 3-O-glucoside 2&apos;&apos;-O-glucosyltransferase-like [Chenopodium quinoa]	3.21059
HU10G01112	SIB1	hypothetical protein DM860_010616 [Cuscuta australis]	1.71354
HU11G00670	-	ferredoxin [Papaver somniferum]	1.45166
HU01G02056	At4g28100	hypothetical protein SOVF_060620 [Spinacia oleracea]	1.28236
HU10G00939	PGIP1	polygalacturonase inhibitor 1-like isoform X2 [Spinacia oleracea]	3.32417
HU03G02899	BSD2	PREDICTED: uncharacterized protein LOC104902040 [Beta vulgaris subsp. vulgaris]	1.83031
HU01G02106	At4g26160	thioredoxin-like 2-1, chloroplastic [Spinacia oleracea]	1.03406
HU05G00182	At1g33260	PREDICTED: probable receptor-like protein kinase At1g33260 [Beta vulgaris subsp. vulgaris]	1.94463
HU04G02204	IQD31	PREDICTED: protein IQ-DOMAIN 31 isoform X1 [Beta vulgaris subsp. vulgaris];PREDICTED: protein IQ-DOMAIN 31 isoform X2 [Beta vulgaris subsp. vulgaris]	1.1761
HU02G01866	DREB1D	dehydration-responsive element-binding protein 1D [Hylocereus polyrhizus]	6.55383
HU10G00777	BAM9	PREDICTED: inactive beta-amylase 9 [Beta vulgaris subsp. vulgaris]	2.42729
HU02G01138	SOFL5	lateral signaling target protein 2 homolog [Spinacia oleracea]	5.07573
HU02G00112	PSBY	hypothetical protein ES332_D01G200200v1 [Gossypium tomentosum]	1.86547
HU03G03002	RFS6	probable galactinol--sucrose galactosyltransferase 6 isoform X2 [Chenopodium quinoa];probable galactinol--sucrose galactosyltransferase 6 isoform X1 [Chenopodium quinoa]	4.22241
HU01G02443	HAT5	homeobox-leucine zipper protein HAT5-like [Spinacia oleracea]	1.16848
HU01G01436	MO2	PREDICTED: uncharacterized protein LOC100259199 [Vitis vinifera];FAD-dependent urate hydroxylase-like protein [Cinnamomum micranthum f. kanehirae]	1.10362
HU09G01869	NTRC	predicted protein, partial [Hordeum vulgare subsp. vulgare];thioredoxin reductase NTRC [Pistacia vera];PREDICTED: thioredoxin reductase NTRC [Beta vulgaris subsp. vulgaris]	1.02667
HU09G01497	GATA22	PREDICTED: putative GATA transcription factor 22 [Beta vulgaris subsp. vulgaris]	3.02159
HU08G01194	ALDH3F1	aldehyde dehydrogenase family 3 member F1-like [Chenopodium quinoa]	1.70187
HU07G00406	PHI-1	protein EXORDIUM-like [Spinacia oleracea]	3.41559
HU03G00702	-	uncharacterized protein LOC110729812 [Chenopodium quinoa]	4.42777
HU11G01485	-	PREDICTED: uncharacterized protein LOC104905404 [Beta vulgaris subsp. vulgaris]	1.2277
HU02G03109	CYP716A17	PREDICTED: beta-amyrin 28-oxidase [Beta vulgaris subsp. vulgaris];beta-amyrin 28-monooxygenase-like isoform X2 [Camellia sinensis]	4.63853
HU05G01559	NPF5.6	PREDICTED: protein NRT1/ PTR FAMILY 5.6 [Beta vulgaris subsp. vulgaris];hypothetical protein Ahy_A03g011411 [Arachis hypogaea]	1.48783
HU11G01244	PCMP-H42	PREDICTED: pentatricopeptide repeat-containing protein At4g14850 [Beta vulgaris subsp. vulgaris]	1.82846
HU0G00221	-	PREDICTED: uncharacterized protein LOC104904510 [Beta vulgaris subsp. vulgaris]	2.32408
HU09G01731	GATA5	GATA transcription factor 2 [Populus trichocarpa]	1.33166
HU01G01962	DJ1B	protein DJ-1 homolog B-like [Chenopodium quinoa]	1.392
HU06G00431	At3g56050	probable inactive receptor-like protein kinase At3g56050 [Chenopodium quinoa]	2.10422
novel.19052	-	-	5.81754
HU06G01061	PYRE-F	PREDICTED: uridine 5&apos;-monophosphate synthase [Beta vulgaris subsp. vulgaris];uridine 5&apos;-monophosphate synthase-like [Chenopodium quinoa]	1.46394
novel.22933	TRX2	PREDICTED: thioredoxin H1 [Beta vulgaris subsp. vulgaris]	4.52055
HU04G00757	PYL4	hypothetical protein SOVF_090670 [Spinacia oleracea]	1.33343
HU11G01150	CML44	probable calcium-binding protein CML44 [Chenopodium quinoa]	1.89178
HU05G00197	MSL10	mechanosensitive ion channel protein 10-like [Chenopodium quinoa]	2.59631
HU03G03004	TPRP-F1	hypothetical protein FH972_002166 [Carpinus fangiana]	3.4863
HU0G00029	TAR1-A	hypothetical protein BVRB_023710 [Beta vulgaris subsp. vulgaris]	1.10669
HU11G01963	FKBP20-2	hypothetical protein CISIN_1g025317mg [Citrus sinensis];peptidyl-prolyl cis-trans isomerase FKBP20-2, chloroplastic-like [Chenopodium quinoa]	1.27153
HU07G02067	PSAO	photosystem I subunit O-like [Chenopodium quinoa]	1.42845
HU02G02576	SesquiTPS1	PREDICTED: viridiflorene synthase isoform X1 [Beta vulgaris subsp. vulgaris]	11.9614
HU03G01478	RABEPK	rab9 effector protein with kelch motifs-like [Chenopodium quinoa]	5.73957
HU08G01390	CSP41B	PREDICTED: chloroplast stem-loop binding protein of 41 kDa b, chloroplastic [Beta vulgaris subsp. vulgaris]	1.22907
HU08G00410	RGI4	LRR receptor-like serine/threonine-protein kinase [Chenopodium quinoa]	7.71814
HU04G01658	EIX1	LRR receptor-like serine/threonine-protein kinase GSO1 [Chenopodium quinoa]	2.64749
HU02G01333	-	dehydrin 1 [Opuntia streptacantha]	1.77834
HU06G00246	-	PREDICTED: uncharacterized protein LOC104896000 [Beta vulgaris subsp. vulgaris]	2.16781
HU02G01653	AIRP2	uncharacterized protein LOC110803055 [Spinacia oleracea]	1.17658
HU07G00329	-	uncharacterized protein LOC110706709 [Chenopodium quinoa]	2.38634
HU06G00379	SR1IP1	BTB/POZ domain-containing protein At5g67385-like isoform X2 [Chenopodium quinoa];BTB/POZ domain-containing protein At5g67385-like isoform X2 [Chenopodium quinoa]	2.145
HU04G00087	fusA1	PREDICTED: elongation factor G-2, chloroplastic [Beta vulgaris subsp. vulgaris]	1.34645
HU05G00170	PGIC	glucose-6-phosphate isomerase, cytosolic [Chenopodium quinoa]	1.23027
HU07G00336	-	PREDICTED: histone-lysine N-methyltransferase ATX1 isoform X1 [Beta vulgaris subsp. vulgaris]	1.89133
HU07G00748	BBX21	salt tolerance protein [Sesuvium portulacastrum]	2.04683
HU11G01383	TRM112A	PREDICTED: signal peptidase complex-like protein DTM1 [Beta vulgaris subsp. vulgaris];PREDICTED: multifunctional methyltransferase subunit TRM112-like protein At1g22270 [Beta vulgaris subsp. vulgaris]	2.03809
HU09G00995	ACA1	alpha carbonic anhydrase 1, chloroplastic-like isoform X1 [Spinacia oleracea]	3.74355
HU01G02585	rpmG	ribosomal protein L33 [Staurastrum punctulatum]	1.02462
HU08G00295	TPK1	potassium channel protein [Sesuvium portulacastrum]	1.48059
HU04G00701	CAX3	vacuolar cation/proton exchanger 3-like [Spinacia oleracea]	1.92073
HU06G01470	-	PREDICTED: type-2 histone deacetylase 1 [Beta vulgaris subsp. vulgaris]	1.38227
HU07G00077	WRKY53	probable WRKY transcription factor 41 [Chenopodium quinoa]	2.54428
HU07G00817	CER2	protein ECERIFERUM 2-like [Spinacia oleracea]	3.13803
HU08G01822	ycf23	PREDICTED: uncharacterized protein ycf23 [Beta vulgaris subsp. vulgaris]	1.67419
HU02G00307	MYB88	transcription factor MYB124-like [Chenopodium quinoa]	2.31373
HU07G01009	PER12	PREDICTED: peroxidase 12 [Beta vulgaris subsp. vulgaris]	2.08429
novel.9429	Os04g0590900	E3 ubiquitin-protein ligase Os04g0590900-like [Pistacia vera]	3.46336
HU09G00765	FLA11	fasciclin-like arabinogalactan protein 11 [Spinacia oleracea]	4.00401
HU11G01495	CML29	hypothetical protein DKX38_002432 [Salix brachista]	1.59722
HU08G01947	GDCST	RecName: Full=Aminomethyltransferase, mitochondrial; AltName: Full=Glycine cleavage system T protein; Short=GCVT; Flags: Precursor [Mesembryanthemum crystallinum]	1.42892
HU08G02296	SCL13	scarecrow-like protein 13 [Chenopodium quinoa]	2.39122
novel.2889	POT6	high affinity potassium 6 [Sesuvium portulacastrum]	1.30801
novel.318	WSD10	PREDICTED: O-acyltransferase WSD1-like isoform X6 [Beta vulgaris subsp. vulgaris];O-acyltransferase WSD1-like isoform X2 [Chenopodium quinoa];O-acyltransferase WSD1-like isoform X3 [Chenopodium quinoa]	3.63813
HU06G01231	-	alpha-1,4 glucan phosphorylase L isozyme, chloroplastic/amyloplastic-like [Chenopodium quinoa]	1.83851
HU03G00088	TIC62	PREDICTED: protein TIC 62, chloroplastic [Beta vulgaris subsp. vulgaris];Protein TIC 62, chloroplastic [Vitis vinifera]	1.32295
HU09G00356	-	uncharacterized protein LOC110719177 [Chenopodium quinoa]	1.17058
HU01G02039	GA2OX1	GA 2-oxidase 2 [Nerium oleander]	3.21482
HU05G01506	-	hypothetical protein BVRB_2g024470 [Beta vulgaris subsp. vulgaris]	3.21017
HU11G01492	RPS13	30S ribosomal protein S13, chloroplastic-like [Vitis riparia]	1.37788
HU10G01845	DAG	PREDICTED: DAG protein, chloroplastic [Beta vulgaris subsp. vulgaris]	1.13333
HU06G02462	HTH	PREDICTED: protein HOTHEAD [Beta vulgaris subsp. vulgaris]	3.39314
HU09G01088	KCS20	3-ketoacyl-CoA synthase 11-like [Spinacia oleracea]	2.12918
HU06G01230	PHS1	PREDICTED: alpha-1,4 glucan phosphorylase L isozyme, chloroplastic/amyloplastic [Beta vulgaris subsp. vulgaris]	1.89125
HU10G01783	TYDC	Tyrosine/DOPA decarboxylase 3 [Hibiscus syriacus]	6.44702
novel.22932	TRX2	PREDICTED: thioredoxin H1 [Beta vulgaris subsp. vulgaris];thioredoxin H-type 3 [Tamarix hispida];thioredoxin H-type-like [Spinacia oleracea]	4.17703
HU01G00567	AOP1.2	probable inactive 2-oxoglutarate-dependent dioxygenase AOP2 [Chenopodium quinoa]	5.79546
HU03G00729	ALE2	proline-rich protein 36-like isoform X1 [Chenopodium quinoa];PREDICTED: proline-rich protein 36 isoform X1 [Beta vulgaris subsp. vulgaris]	2.36228
HU06G00342	RPL1	PREDICTED: 50S ribosomal protein L1, chloroplastic [Beta vulgaris subsp. vulgaris]	1.41288
HU02G01484	MYB59	hypothetical protein FH972_011447 [Carpinus fangiana];transcription factor MYB59 isoform X1 [Spinacia oleracea]	3.14712
novel.25358	MTERF15	PREDICTED: transcription termination factor MTERF9, chloroplastic-like [Beta vulgaris subsp. vulgaris]	6.79804
HU04G02046	IBH1	PREDICTED: transcription factor IBH1 [Beta vulgaris subsp. vulgaris]	4.4009
HU03G02966	HHP1	heptahelical transmembrane protein 1-like [Chenopodium quinoa]	2.27081
HU11G00612	RGA1	disease resistance protein RGA2-like [Chenopodium quinoa]	3.64255
HU10G00530	CML16	probable calcium-binding protein CML15 [Spinacia oleracea]	1.51002
HU04G02057	TUFB	elongation factor TuA, chloroplastic-like [Chenopodium quinoa]	1.01742
HU11G01987	FLZ2	PREDICTED: uncharacterized protein LOC104905235 [Beta vulgaris subsp. vulgaris]	3.21255
novel.1313	-	-	3.44585
HU03G01036	At3g06240	F-box/kelch-repeat protein At3g06240-like [Spinacia oleracea]	1.87132
HU05G02105	-	PREDICTED: histone H1-like [Populus euphratica]	1.32032
HU08G01866	ATAB2	PREDICTED: uncharacterized protein LOC104907821 [Beta vulgaris subsp. vulgaris]	1.44251
HU09G01663	PRORP1	PREDICTED: proteinaceous RNase P 1, chloroplastic/mitochondrial [Beta vulgaris subsp. vulgaris]	1.57979
HU06G00941	EXPA10	expansin-A8 [Medicago truncatula]	6.10624
HU09G01299	NDF5	protein NDH-DEPENDENT CYCLIC ELECTRON FLOW 5-like [Chenopodium quinoa]	1.43392
HU02G00224	CDR1	PREDICTED: aspartic proteinase CDR1-like [Beta vulgaris subsp. vulgaris]	6.84422
novel.1297	-	-	6.52775
HU09G01261	-	PREDICTED: uncharacterized protein LOC105123871 isoform X2 [Populus euphratica];hypothetical protein Acr_01g0001130 [Actinidia rufa];PREDICTED: uncharacterized protein LOC104896084 [Beta vulgaris subsp. vulgaris]	1.37744
HU08G00261	PPX2	serine/threonine-protein phosphatase PP-X isozyme 2 [Chenopodium quinoa]	1.78933
HU11G01654	ARF18	PREDICTED: auxin response factor 18 [Beta vulgaris subsp. vulgaris]	1.19376
HU02G00793	TMKL1	putative kinase-like protein TMKL1 [Chenopodium quinoa]	1.25917
novel.10365	MLP43	MLP-like protein 31 [Chenopodium quinoa]	4.34424
novel.14524	XTH22	PREDICTED: probable xyloglucan endotransglucosylase/hydrolase protein 23 [Beta vulgaris subsp. vulgaris]	5.54699
HU11G00977	-	uncharacterized protein LOC110738447 [Chenopodium quinoa]	1.04382
HU06G00200	TFT1	14-3-3-like protein GF14 kappa [Spinacia oleracea]	1.61617
novel.8498	-	-	3.725
HU04G01857	At3g01520	hypothetical protein BVRB_5g121680 [Beta vulgaris subsp. vulgaris];universal stress protein PHOS32-like [Chenopodium quinoa]	3.80721
HU09G01778	At2g41970	probable protein kinase At2g41970 [Chenopodium quinoa]	3.17686
HU10G00039	PNSL5	photosynthetic NDH subunit of lumenal location 5, chloroplastic [Spinacia oleracea]	1.58766
HU03G00872	SMXL3	PREDICTED: protein SMAX1-LIKE 3 [Beta vulgaris subsp. vulgaris]	1.86342
HU11G01804	Os04g0364800	PREDICTED: putative ripening-related protein 1 [Beta vulgaris subsp. vulgaris]	3.00733
HU05G01174	-	uncharacterized protein LOC110790197 [Spinacia oleracea]	3.16421
HU02G02936	At2g19810	zinc finger CCCH domain-containing protein 23-like [Chenopodium quinoa]	1.2014
HU02G00103	HHL1	protein HHL1, chloroplastic-like [Chenopodium quinoa]	1.28648
HU09G00037	-	hypothetical protein FH972_013616 [Carpinus fangiana]	3.12935
novel.19344	AERO2	uncharacterized protein LOC112420871 [Medicago truncatula];hypothetical protein VITISV_034737 [Vitis vinifera]	1.26057
novel.21505	-	hypothetical protein C3L33_01579, partial [Rhododendron williamsianum]	2.49979
HU04G00485	ALMT12	unnamed protein product, partial [Vitis vinifera]	2.25606
HU05G00899	POB1	BTB/POZ domain-containing protein POB1-like [Chenopodium quinoa]	11.9609
HU05G01285	At4g14100	uncharacterized protein A4U43_C04F15770 [Asparagus officinalis];uncharacterized protein At4g14100-like isoform X1 [Chenopodium quinoa]	1.61167
HU06G00506	-	uncharacterized protein LOC110785513 [Spinacia oleracea];PREDICTED: uncharacterized protein LOC104903962 [Beta vulgaris subsp. vulgaris];hypothetical protein SOVF_002260 [Spinacia oleracea]	2.1755
HU11G00581	RGA1	PREDICTED: putative disease resistance protein RGA3 [Beta vulgaris subsp. vulgaris];putative disease resistance protein At3g14460 [Chenopodium quinoa]	2.92912
HU05G00613	At1g63430	PREDICTED: probable LRR receptor-like serine/threonine-protein kinase At1g63430 isoform X2 [Beta vulgaris subsp. vulgaris]	1.38143
HU01G01081	SBP65	PREDICTED: seed biotin-containing protein SBP65 [Beta vulgaris subsp. vulgaris]	2.72718
HU02G02052	SD25	G-type lectin S-receptor-like serine/threonine-protein kinase SD2-5 [Chenopodium quinoa]	1.08734
HU01G00312	-	organ-specific protein S2-like [Chenopodium quinoa]	3.28035
HU09G01503	SQD1	PREDICTED: UDP-sulfoquinovose synthase, chloroplastic [Beta vulgaris subsp. vulgaris]	1.32381
HU11G00983	At1g71691	GDSL esterase/lipase At1g71691-like [Chenopodium quinoa]	2.17854
HU04G01381	rd1	PREDICTED: uncharacterized protein LOC104884122 [Beta vulgaris subsp. vulgaris]	1.65353
HU09G01328	YUC6	indole-3-pyruvate monooxygenase YUCCA6-like [Chenopodium quinoa]	4.33416
HU04G00542	TPS5	alpha,alpha-trehalose-phosphate synthase [UDP-forming] 5 [Spinacia oleracea]	1.82666
novel.24058	-	-	7.7612
novel.15001	XTH22	PREDICTED: probable xyloglucan endotransglucosylase/hydrolase protein 23 [Beta vulgaris subsp. vulgaris]	6.41719
HU04G00575	GAT	hypothetical protein B456_004G182200 [Gossypium raimondii];hypothetical protein CICLE_v10001047mg [Citrus clementina];glycerol-3-phosphate acyltransferase ATS12, chloroplastic isoform X1 [Vitis riparia];glycerol-3-phosphate acyltransferase, chloroplastic isoform X2 [Morus notabilis]	1.08496
HU08G01516	PP2B15	hypothetical protein SOVF_102140 [Spinacia oleracea]	2.70987
HU07G01654	Sec23ip	ankyrin repeat and SAM domain-containing protein 6 [Spinacia oleracea]	1.29028
HU06G01038	AED3	PREDICTED: aspartyl protease AED3 [Beta vulgaris subsp. vulgaris]	2.30591
HU02G02574	-	hypothetical protein B456_006G037400 [Gossypium raimondii];PREDICTED: uncharacterized protein LOC105798400 isoform X2 [Gossypium raimondii]	4.14153
HU04G01393	MLP43	hypothetical protein SOVF_102790 [Spinacia oleracea]	2.74881
HU07G01868	AXY4L	PREDICTED: protein ALTERED XYLOGLUCAN 4-like [Beta vulgaris subsp. vulgaris]	6.98857
HU01G01996	STY13	serine/threonine-protein kinase HT1-like [Chenopodium quinoa]	1.33767
HU06G00665	-	PREDICTED: uncharacterized protein LOC104906193 [Beta vulgaris subsp. vulgaris]	2.84798
HU09G01491	-	PREDICTED: uncharacterized protein LOC104884227 [Beta vulgaris subsp. vulgaris]	1.30679
HU03G00436	-	hypothetical protein SOVF_120870 [Spinacia oleracea]	1.0046
novel.940	-	PREDICTED: uncharacterized protein LOC109133603 [Beta vulgaris subsp. vulgaris]	2.68262
HU04G01471	PPL1	PREDICTED: psbP-like protein 1, chloroplastic [Beta vulgaris subsp. vulgaris];psbP-like protein 1, chloroplastic [Chenopodium quinoa]	1.33562
HU02G00260	GATL9	probable galacturonosyltransferase-like 8 [Chenopodium quinoa]	4.78411
HU03G00191	-	PREDICTED: uncharacterized protein LOC104883110 [Beta vulgaris subsp. vulgaris]	1.25506
HU09G00163	SMXL7	protein SMAX1-LIKE 6-like [Chenopodium quinoa]	4.81834
HU05G01670	CUT1	PREDICTED: 3-ketoacyl-CoA synthase 6-like [Beta vulgaris subsp. vulgaris]	1.82079
HU06G00098	CMB2	flower buds-specific protein SdAP3A [Silene dioica];LOW QUALITY PROTEIN: MADS-box protein CMB2-like [Chenopodium quinoa]	2.15139
HU01G00853	-	-	1.52021
HU07G01510	-	uncharacterized protein LOC114276845 [Camellia sinensis]	1.6442
HU02G00471	HMGB9	PREDICTED: high mobility group B protein 9 [Beta vulgaris subsp. vulgaris];high mobility group B protein 9-like isoform X2 [Chenopodium quinoa]	1.6
HU10G01170	RGA4	PREDICTED: disease resistance protein RGA2-like [Beta vulgaris subsp. vulgaris]	3.42471
HU07G01392	LYK5	PREDICTED: protein LYK5 [Beta vulgaris subsp. vulgaris]	2.52659
HU01G00014	Os03g0137200	probable protein phosphatase 2C 60 isoform X1 [Chenopodium quinoa];probable protein phosphatase 2C 60 isoform X2 [Chenopodium quinoa]	1.13117
HU09G00131	PME34	probable pectinesterase/pectinesterase inhibitor 61 isoform X1 [Chenopodium quinoa]	2.03133
novel.6902	ACD6	protein ACCELERATED CELL DEATH 6-like [Spinacia oleracea]	3.49608
HU04G01788	At3g49470	nascent polypeptide-associated complex subunit alpha-like protein 2 [Malus domestica]	1.24506
novel.17482	-	PolyA polymerase [Cinnamomum micranthum f. kanehirae];PREDICTED: E3 ubiquitin-protein ligase SPL2 [Beta vulgaris subsp. vulgaris];hypothetical protein HHK36_021865 [Tetracentron sinense]	2.48616
HU07G02097	At5g22090	PREDICTED: protein FAF-like, chloroplastic [Beta vulgaris subsp. vulgaris]	1.26043
HU01G01410	RAC6	rac-like GTP-binding protein 5 [Chenopodium quinoa];PREDICTED: rac-like GTP-binding protein 5 [Beta vulgaris subsp. vulgaris]	1.34648
HU01G00718	IAA14	auxin-responsive protein IAA1-like [Chenopodium quinoa]	4.01638
HU02G02843	-	skin secretory protein xP2-like isoform X1 [Chenopodium quinoa]	2.98494
HU08G01030	HPCA1	probable leucine-rich repeat receptor-like protein kinase At5g49770 isoform X1 [Chenopodium quinoa];probable leucine-rich repeat receptor-like protein kinase At5g49770 [Spinacia oleracea]	2.02654
HU07G00949	At3g43630	vacuolar iron transporter homolog 1-like [Chenopodium quinoa]	1.90321
HU06G00177	-	uncharacterized protein LOC110775532 [Spinacia oleracea]	5.14082
novel.24661	-	-	1.62431
HU10G00806	-	uncharacterized protein LOC116135636 [Pistacia vera]	2.22382
HU04G01929	AUX22D	auxin-induced protein 22D-like [Chenopodium quinoa]	2.47183
HU05G02239	At2g18630	PREDICTED: UPF0496 protein 1 [Beta vulgaris subsp. vulgaris]	1.53948
novel.18475	-	receptor-like protein 12 [Chenopodium quinoa]	3.11285
HU04G01771	PCTP	PREDICTED: uncharacterized protein LOC104883331 [Beta vulgaris subsp. vulgaris]	1.01656
HU01G02178	TCP20	transcription factor TCP20-like [Spinacia oleracea]	2.24037
HU02G02622	-	lipid transfer protein precursor [Gossypium herbaceum subsp. africanum]	4.39963
HU01G00636	-	PREDICTED: uncharacterized protein LOC104904510 [Beta vulgaris subsp. vulgaris]	2.31485
novel.7499	-	PREDICTED: uncharacterized protein LOC109185045 [Ipomoea nil]	2.47688
novel.6511	FLOT4	flotillin-like protein 6 [Chenopodium quinoa]	2.07842
novel.10221	-	hypothetical protein BVRB_9g215280 [Beta vulgaris subsp. vulgaris]	8.05402
HU03G02459	TIFY10A	PREDICTED: protein TIFY 10b [Beta vulgaris subsp. vulgaris]	1.83811
novel.20164	APC10	hypothetical protein EUGRSUZ_E023751, partial [Eucalyptus grandis];PREDICTED: anaphase-promoting complex subunit 10 isoform X2 [Beta vulgaris subsp. vulgaris];hypothetical protein BRARA_K00206 [Brassica rapa]	5.89115
HU07G00613	SAUR41	auxin-responsive protein SAUR71-like [Chenopodium quinoa]	2.9872
HU09G01426	MLP43	MLP-like protein 31 [Chenopodium quinoa];MLP-like protein 28 [Chenopodium quinoa]	6.60745
HU10G00066	MAP65-8	65-kDa microtubule-associated protein 8 [Spinacia oleracea]	1.06036
HU10G01643	-	triose phosphate/phosphate translocator precursor [Mesembryanthemum crystallinum];triose phosphate/phosphate translocator, chloroplastic isoform X2 [Punica granatum]	1.72468
HU04G00387	rpl11	PREDICTED: 50S ribosomal protein L11, chloroplastic [Beta vulgaris subsp. vulgaris]	1.38973
HU02G01640	GONST2	hypothetical protein EZV62_002945 [Acer yangbiense]	2.47765
HU03G00284	-	3-hydroxy-3-methylglutaryl-coenzyme A reductase [Dysphania schraderiana]	2.89708
HU06G00018	SQE1	hypothetical protein BVRB_6g128510 [Beta vulgaris subsp. vulgaris]	1.81728
HU06G01254	LNG2	protein LONGIFOLIA 1-like [Chenopodium quinoa]	2.74921
HU03G02137	-	-	2.21713
HU08G01154	SAP5	hypothetical protein BVRB_4g072280 [Beta vulgaris subsp. vulgaris]	1.1455
novel.12745	RBE	probable transcriptional regulator RABBIT EARS [Spinacia oleracea]	1.59764
novel.8053	MENB	PREDICTED: 1,4-dihydroxy-2-naphthoyl-CoA synthase, peroxisomal [Beta vulgaris subsp. vulgaris]	1.68445
novel.769	At3g21360	2-oxoglutarate (2OG) and Fe(II)-dependent oxygenase superfamily protein [Actinidia rufa];PREDICTED: clavaminate synthase-like protein At3g21360 [Beta vulgaris subsp. vulgaris]	1.51394
HU09G01669	At3g47200	PREDICTED: UPF0481 protein At3g47200 [Beta vulgaris subsp. vulgaris]	2.34435
HU03G02864	At5g25630	hypothetical protein SOVF_099250 [Spinacia oleracea]	1.13837
HU04G00183	-	remorin-like [Chenopodium quinoa]	2.40218
HU06G01917	ARF	hypothetical protein Ahy_B09g096084 isoform A [Arachis hypogaea];unnamed protein product [Prunus armeniaca]	1.52373
HU09G00658	SOV	PREDICTED: DIS3-like exonuclease 2 [Beta vulgaris subsp. vulgaris]	1.18255
HU07G00919	DOF3.5	dof zinc finger protein DOF3.5-like [Chenopodium quinoa]	5.26661
HU07G02016	PLP9	probable inactive patatin-like protein 9 [Spinacia oleracea]	5.79728
HU09G00430	At3g27390	uncharacterized membrane protein At3g27390-like [Chenopodium quinoa];uncharacterized membrane protein At3g27390-like [Spinacia oleracea]	1.03312
HU01G01326	LYK3	lysM domain receptor-like kinase 3 [Spinacia oleracea]	1.70921
HU10G00774	DVR	PREDICTED: divinyl chlorophyllide a 8-vinyl-reductase, chloroplastic [Beta vulgaris subsp. vulgaris];hypothetical protein DCAR_030558 [Daucus carota subsp. sativus]	1.53834
HU05G02199	exgA	probable glucan 1,3-beta-glucosidase A isoform X1 [Spinacia oleracea];probable glucan 1,3-beta-glucosidase A isoform X2 [Spinacia oleracea]	1.67576
HU04G00374	rhmA	uncharacterized protein LOC110732290 [Chenopodium quinoa]	4.13254
HU01G02408	At3g47520	malate dehydrogenase, chloroplastic-like [Spinacia oleracea]	1.55364
HU03G00467	NAT1	hypothetical protein SOVF_148190 [Spinacia oleracea];nucleobase-ascorbate transporter 1 [Spinacia oleracea]	1.81423
HU01G00135	PHOT2	putative LOV domain-containing protein [Lophophora williamsii]	1.56586
HU02G02092	RPS20	hypothetical protein FNV43_RR16391 [Rhamnella rubrinervis];PREDICTED: 30S ribosomal protein S20, chloroplastic [Beta vulgaris subsp. vulgaris]	1.8714
HU03G00546	-	putative protein TPRXL [Chenopodium quinoa]	1.36372
HU06G02123	CSE	caffeoylshikimate esterase-like [Chenopodium quinoa]	1.46147
HU04G01034	TCP3	transcription factor TCP4-like [Chenopodium quinoa]	2.17338
HU06G02041	SECE1	PREDICTED: preprotein translocase subunit SECE1 [Beta vulgaris subsp. vulgaris]	1.4587
HU05G00373	RPL19	50S ribosomal protein L19, chloroplastic [Spinacia oleracea]	1.05586
novel.5280	RE1	Cysteine-rich RLK (receptor-like protein kinase) 8 [Artemisia annua]	2.68598
HU10G01898	PDRP1	probable pyruvate, phosphate dikinase regulatory protein, chloroplastic isoform X1 [Spinacia oleracea]	1.2654
HU04G00792	WDL4	protein WVD2-like 4 [Spinacia oleracea]	1.49526
HU08G01323	-	PREDICTED: uncharacterized protein LOC104890207 [Beta vulgaris subsp. vulgaris];uncharacterized protein LOC110736413 [Chenopodium quinoa]	1.57566
HU01G01864	KRP1	hypothetical protein EJD97_025757 [Solanum chilense]	2.88709
HU02G00895	FMO1	hypothetical protein CMV_025626 [Castanea mollissima];probable flavin-containing monooxygenase 1 [Spinacia oleracea]	2.22341
HU08G01278	At3g04760	PREDICTED: pentatricopeptide repeat-containing protein At3g04760, chloroplastic [Beta vulgaris subsp. vulgaris]	1.34402
HU05G00131	MND1	meiotic nuclear division protein 1 homolog [Spinacia oleracea]	2.6752
HU07G00187	-	uncharacterized protein Pyn_19128 [Prunus yedoensis var. nudiflora]	3.77942
novel.5085	At1g65750	hypothetical protein Acr_03g0012320 [Actinidia rufa]	6.58016
HU07G00455	-	hypothetical protein CMV_014537 [Castanea mollissima]	1.38985
HU02G02856	ASP5	hypothetical protein BVRB_2g031080 [Beta vulgaris subsp. vulgaris];aspartate aminotransferase, chloroplastic [Spinacia oleracea]	1.33542
HU05G01185	NIP2-1	aquaporin NIP [Salvia splendens];aquaporin NIP2-1-like isoform X2 [Sesamum indicum]	4.25166
HU10G01698	-	hypothetical protein BVRB_8g183280 [Beta vulgaris subsp. vulgaris]	1.71303
HU10G00181	lip	PREDICTED: uncharacterized protein LOC104897268 [Beta vulgaris subsp. vulgaris]	2.09793
HU03G00485	-	PREDICTED: uncharacterized protein LOC104904833 [Beta vulgaris subsp. vulgaris]	2.30839
HU06G00656	At5g16180	chloroplastic group IIA intron splicing facilitator CRS1, chloroplastic-like [Chenopodium quinoa]	1.20365
HU07G00222	CMBL	PREDICTED: carboxymethylenebutenolidase homolog [Beta vulgaris subsp. vulgaris]	1.50776
HU02G03088	ACA7	alpha carbonic anhydrase 7-like [Spinacia oleracea]	2.40149
HU09G01836	BHLH48	PREDICTED: transcription factor bHLH48 [Beta vulgaris subsp. vulgaris]	3.6893
HU04G00140	-	PREDICTED: uncharacterized protein LOC104892352 [Beta vulgaris subsp. vulgaris]	3.78094
novel.18323	-	-	7.46326
HU04G00678	CYP707A2	abscisic acid 8&apos;-hydroxylase 1-like [Chenopodium quinoa]	2.43311
HU01G02024	WAG1	PREDICTED: serine/threonine-protein kinase WAG1 [Beta vulgaris subsp. vulgaris]	4.36176
HU11G00632	ATL13	RING-H2 finger protein ATL13-like [Chenopodium quinoa]	3.6116
HU0G00063	PFK3	hypothetical protein SOVF_156120, partial [Spinacia oleracea];ATP-dependent 6-phosphofructokinase 6 [Spinacia oleracea]	2.23765
novel.24082	-	-	6.56674
HU03G02361	At3g55350	PREDICTED: uncharacterized protein LOC104909061 [Beta vulgaris subsp. vulgaris]	5.05653
HU07G00450	AHL11	AT-hook motif nuclear-localized protein 9 isoform X1 [Chenopodium quinoa]	2.09929
novel.25450	-	-	7.15014
HU03G00721	PSA2	protein EMBRYO SAC DEVELOPMENT ARREST 3, chloroplastic-like [Chenopodium quinoa];hypothetical protein F0562_001360 [Nyssa sinensis]	1.39888
HU01G02546	-	uncharacterized protein LOC110686621 [Chenopodium quinoa];uncharacterized protein LOC110700374 isoform X2 [Chenopodium quinoa];uncharacterized protein LOC110700374 isoform X1 [Chenopodium quinoa]	1.45089
HU03G00038	ARMC6	armadillo repeat-containing protein 6-like [Spinacia oleracea];PREDICTED: armadillo repeat-containing protein 6 [Beta vulgaris subsp. vulgaris];hypothetical protein F0562_028645 [Nyssa sinensis]	1.64037
HU06G00696	RBL9	RHOMBOID-like protein 9, chloroplastic [Spinacia oleracea];PREDICTED: RHOMBOID-like protein 9, chloroplastic [Beta vulgaris subsp. vulgaris]	1.12039
HU04G02233	RPS6	30S ribosomal protein S6 alpha, chloroplastic-like [Chenopodium quinoa]	1.36716
HU11G00002	FDH	3-ketoacyl-CoA synthase 10 [Camellia sinensis]	1.83795
HU02G01270	MES17	hypothetical protein F0562_021613 [Nyssa sinensis]	3.67158
HU02G02154	G6PD	hypothetical protein BVRB_9g206300 [Beta vulgaris subsp. vulgaris];glucose-6-phosphate 1-dehydrogenase, chloroplastic [Sesamum indicum]	1.67237
novel.18494	-	uncharacterized protein LOC110775367 [Spinacia oleracea]	4.07566
HU08G00788	At5g59700	PREDICTED: probable receptor-like protein kinase At5g59700 [Beta vulgaris subsp. vulgaris]	1.30338
HU06G00253	NIP3-1	probable aquaporin NIP5-1 [Spinacia oleracea]	2.88334
HU06G00857	RCCR	red chlorophyll catabolite reductase, chloroplastic [Spinacia oleracea]	1.62088
HU07G02044	At2g27500	glucan endo-1,3-beta-glucosidase 14-like [Chenopodium quinoa]	1.42598
novel.1083	-	SKU5 similar 4 [Actinidia rufa]	3.03566
novel.20155	At1g76200	hypothetical protein MANES_05G136000 [Manihot esculenta]	6.40946
HU07G01545	IAA12	IAA13 [Bassia scoparia]	1.59083
novel.15761	PMEI11	21 kDa protein-like [Chenopodium quinoa];pectinesterase inhibitor 7-like [Chenopodium quinoa]	5.40918
HU02G03320	ufaA1	PREDICTED: uncharacterized protein LOC104887860 isoform X2 [Beta vulgaris subsp. vulgaris];uncharacterized protein LOC110788065 [Spinacia oleracea];uncharacterized protein LOC110697240 [Chenopodium quinoa]	1.96443
HU01G00139	At1g49730	probable receptor-like protein kinase At1g49730 [Spinacia oleracea]	1.37553
HU07G00992	-	-	4.03519
HU05G00643	LIP1P	lipoyl synthase, chloroplastic [Spinacia oleracea]	1.38347
novel.18313	-	hypothetical protein BVRB_4g092270 [Beta vulgaris subsp. vulgaris]	3.42308
novel.21940	-	-	4.57372
HU11G01413	-	uncharacterized protein LOC110709695 [Chenopodium quinoa]	4.58868
HU05G01713	-	hypothetical protein BVRB_2g027260 [Beta vulgaris subsp. vulgaris]	5.30244
HU05G00374	At4g17550	putative glycerol-3-phosphate transporter 4 [Chenopodium quinoa]	1.09776
HU03G02067	POT1	potassium transporter 1-like isoform X1 [Chenopodium quinoa]	2.7742
HU09G00036	At5g17165	late embryogenesis abundant protein At5g17165-like [Spinacia oleracea]	3.69035
HU08G01724	-	uncharacterized protein LOC110711384 [Chenopodium quinoa]	4.08071
HU07G00979	-	-	2.04109
HU03G00665	-	PREDICTED: uncharacterized protein LOC104904684 [Beta vulgaris subsp. vulgaris]	4.45932
novel.19593	ABCG12	ABC transporter G family member 15 [Morella rubra]	5.79963
HU01G00979	GSVIVT00023967001	PREDICTED: peroxidase P7 [Beta vulgaris subsp. vulgaris]	3.37512
HU09G00216	BLH1	BEL1-like homeodomain protein 1 [Chenopodium quinoa]	2.48512
novel.22471	DDB_G0268948	putative methyltransferase DDB_G0268948 [Chenopodium quinoa]	1.20015
novel.25390	-	-	1.77967
novel.26305	SG1	protein SLOW GREEN 1, chloroplastic-like [Chenopodium quinoa]	1.56879
HU04G01641	STE1	delta(7)-sterol-C5(6)-desaturase-like [Spinacia oleracea]	2.4811
HU08G00366	GAST1	PREDICTED: protein GAST1 isoform X1 [Beta vulgaris subsp. vulgaris]	4.3445
HU05G01987	NAGS2	PREDICTED: probable amino-acid acetyltransferase NAGS2, chloroplastic isoform X1 [Beta vulgaris subsp. vulgaris];PREDICTED: probable amino-acid acetyltransferase NAGS2, chloroplastic isoform X2 [Beta vulgaris subsp. vulgaris]	-1.59809
HU04G01015	CAT2	cationic amino acid transporter 4, vacuolar-like isoform X1 [Spinacia oleracea]	-1.72651
HU07G01454	UXS2	UDP-glucuronic acid decarboxylase 2 [Spinacia oleracea]	-2.6131
HU11G00032	FAP2	PREDICTED: fatty-acid-binding protein 2 isoform X1 [Beta vulgaris subsp. vulgaris]	-1.58186
HU05G01381	AVT6C	amino acid transporter AVT6C-like [Spinacia oleracea]	-2.70554
HU02G01452	-	PREDICTED: folic acid synthesis protein FOL1 [Beta vulgaris subsp. vulgaris]	-6.11993
HU06G01170	AVT1I	PREDICTED: vacuolar amino acid transporter 1 [Beta vulgaris subsp. vulgaris]	-4.88448
HU06G00819	SABP2	salicylic acid-binding protein 2-like [Camellia sinensis];hypothetical protein FH972_004214 [Carpinus fangiana]	-2.90227
HU09G01924	hdhd3	haloacid dehalogenase-like hydrolase domain-containing protein 3 [Spinacia oleracea];haloacid dehalogenase-like hydrolase domain-containing protein 3 [Chenopodium quinoa]	-2.24896
HU08G00431	AAP7	probable amino acid permease 7 [Spinacia oleracea]	-2.38684
HU03G01090	COMT1	PREDICTED: caffeic acid 3-O-methyltransferase [Beta vulgaris subsp. vulgaris]	-8.20084
novel.21877	COMT1	PREDICTED: caffeic acid 3-O-methyltransferase [Beta vulgaris subsp. vulgaris];caffeic acid 3-O-methyltransferase, partial [Mesembryanthemum crystallinum];caffeic acid 3-O-methyltransferase-like [Chenopodium quinoa]	-3.63384
novel.20687	OMT	caffeic acid 3-O-methyltransferase, partial [Mesembryanthemum crystallinum]	-3.57985
HU06G01469	COMT1	PREDICTED: caffeic acid 3-O-methyltransferase [Beta vulgaris subsp. vulgaris]	-8.95432
HU09G00019	SE2	PREDICTED: acidic endochitinase SE2 [Beta vulgaris subsp. vulgaris]	-4.16543
HU01G01772	CAT5	PREDICTED: cationic amino acid transporter 5 [Beta vulgaris subsp. vulgaris]	-2.29402
HU08G01609	BAT1	amino-acid permease BAT1 homolog [Chenopodium quinoa]	-3.28867
HU02G01579	CYP707A2	abscisic acid 8&apos;-hydroxylase 2-like [Chenopodium quinoa]	-3.05975
HU07G01034	-	PREDICTED: caffeic acid 3-O-methyltransferase [Beta vulgaris subsp. vulgaris]	-5.63682
HU04G01787	COMT1	caffeic acid 3-O-methyltransferase [Spinacia oleracea]	-2.40558
HU07G00197	COMT	caffeic acid 3-O-methyltransferase-like [Chenopodium quinoa]	-2.15904
HU06G01171	AVT1I	PREDICTED: vacuolar amino acid transporter 1 [Beta vulgaris subsp. vulgaris];amino acid transporter AVT1I-like [Chenopodium quinoa]	-2.00044
HU02G01027	GH3.6	probable indole-3-acetic acid-amido synthetase GH3.6 [Chenopodium quinoa]	-6.05871
HU01G00269	PAP2	PREDICTED: purple acid phosphatase 2 [Beta vulgaris subsp. vulgaris]	-2.47345
HU06G01804	SP2	acidic endochitinase SP2-like [Chenopodium quinoa]	-5.05005
HU08G00084	GH3.6	PREDICTED: indole-3-acetic acid-amido synthetase GH3.6 [Beta vulgaris subsp. vulgaris]	-4.78726
novel.14987	HOS3	elongation of fatty acids protein 3-like [Juglans regia]	-8.6023
HU09G01933	AVT1A	amino acid transporter AVT1A-like [Chenopodium quinoa]	-2.35097
novel.20636	SE2	PREDICTED: acidic endochitinase SE2 [Beta vulgaris subsp. vulgaris]	-4.38873
HU07G01033	COMT1	PREDICTED: caffeic acid 3-O-methyltransferase [Beta vulgaris subsp. vulgaris]	-4.72275
HU07G01636	PAP15	PREDICTED: purple acid phosphatase 15 [Beta vulgaris subsp. vulgaris]	-4.49326
HU11G01190	ILL6	PREDICTED: IAA-amino acid hydrolase ILR1-like 6 [Beta vulgaris subsp. vulgaris]	-2.36294
HU10G00650	BAT1	hypothetical protein F2P56_031253, partial [Juglans regia];PREDICTED: amino-acid permease BAT1 homolog isoform X2 [Nelumbo nucifera]	-4.37445
HU09G00063	COMT1	PREDICTED: caffeic acid 3-O-methyltransferase [Beta vulgaris subsp. vulgaris]	-4.75747
HU01G01766	CAT5	PREDICTED: cationic amino acid transporter 5 [Beta vulgaris subsp. vulgaris]	-4.2708
HU06G00734	AVT6B	amino acid transporter AVT6B-like [Spinacia oleracea];amino acid transporter AVT6B-like [Chenopodium quinoa]	-6.04659
HU02G00912	UXS4	UDP-glucuronic acid decarboxylase 2 [Spinacia oleracea];hypothetical protein C1H46_030289 [Malus baccata]	-3.58828
HU01G00383	MES3	PREDICTED: salicylic acid-binding protein 2 [Beta vulgaris subsp. vulgaris]	-15.3544
HU10G01086	Hdhd3	haloacid dehalogenase-like hydrolase domain-containing protein 3 [Spinacia oleracea]	-3.66395
novel.20635	SE2	PREDICTED: acidic endochitinase SE2 [Beta vulgaris subsp. vulgaris];acidic endochitinase SE2 [Chenopodium quinoa]	-2.89774
HU05G00124	FAD7	PREDICTED: omega-3 fatty acid desaturase, chloroplastic-like [Fragaria vesca subsp. vesca]	-5.2247
HU11G00668	AIM1	peroxisomal fatty acid beta-oxidation multifunctional protein AIM1-like [Chenopodium quinoa]	-1.19443
HU02G01178	BCAT2	branched-chain-amino-acid aminotransferase 2, chloroplastic-like isoform X1 [Spinacia oleracea];branched-chain-amino-acid aminotransferase 2, chloroplastic-like [Chenopodium quinoa]	-7.2826
HU04G00557	COMT1	caffeic acid 3-O-methyltransferase [Spinacia oleracea]	-2.55978
HU03G02410	ABP19A	auxin-binding protein ABP19a-like [Chenopodium quinoa];PREDICTED: auxin-binding protein ABP19a [Beta vulgaris subsp. vulgaris]	-14.3016
novel.21370	GLP1	auxin-binding protein ABP19a-like [Chenopodium quinoa]	-7.39088
HU03G02418	ABP19B	auxin-binding protein ABP19a-like [Chenopodium quinoa];PREDICTED: auxin-binding protein ABP19a [Beta vulgaris subsp. vulgaris]	-11.9882
novel.8370	ABP19B	PREDICTED: auxin-binding protein ABP19a [Beta vulgaris subsp. vulgaris]	-9.42988
HU11G00352	ABP19A	auxin-binding protein ABP19a-like [Spinacia oleracea]	-2.18679
HU02G01225	ARF5	PREDICTED: auxin response factor 5 [Beta vulgaris subsp. vulgaris]	-4.84036
HU03G02411	ABP19A	PREDICTED: auxin-binding protein ABP19a [Beta vulgaris subsp. vulgaris]	-10.9544
novel.18862	ABP19A	auxin-binding protein ABP19a-like [Spinacia oleracea]	-7.37973
HU03G02416	ABP19A	auxin-binding protein ABP19a-like [Chenopodium quinoa]	-17.226
HU03G02408	ABP19B	auxin-binding protein ABP19a-like [Chenopodium quinoa]	-9.12479
HU11G01616	SAUR32	auxin-responsive protein SAUR32-like [Spinacia oleracea]	-2.53744
HU11G01282	CKX5	cytokinin dehydrogenase 5-like [Chenopodium quinoa]	-2.25437
HU02G01242	LOG3	PREDICTED: probable cytokinin riboside 5&apos;-monophosphate phosphoribohydrolase LOGL10 [Beta vulgaris subsp. vulgaris];cytokinin riboside 5&apos;-monophosphate phosphoribohydrolase LOG1-like isoform X2 [Tripterygium wilfordii]	-1.57441
HU02G02025	ETR2	PREDICTED: ethylene receptor 2 [Beta vulgaris subsp. vulgaris]	-2.52354
HU08G00625	MTHFR2	methylenetetrahydrofolate reductase 2-like [Chenopodium quinoa]	-1.9833
HU04G01825	ERF.C.3	PREDICTED: ethylene-responsive transcription factor 1B [Beta vulgaris subsp. vulgaris]	-5.61213
HU01G02255	ERF114	PREDICTED: ethylene-responsive transcription factor ERF114 [Beta vulgaris subsp. vulgaris]	-6.93916
HU05G00493	ERF1B	ethylene-responsive transcription factor 1B-like [Chenopodium quinoa]	-9.83436
HU07G00998	ERF110	ethylene-responsive transcription factor ABR1-like [Chenopodium quinoa]	-3.76191
HU02G02969	RTE1	PREDICTED: uncharacterized protein ycf36 [Populus euphratica];PREDICTED: protein REVERSION-TO-ETHYLENE SENSITIVITY1 [Beta vulgaris subsp. vulgaris]	-1.1429
novel.12686	DREB1G	ethylene-responsive transcription factor TINY, partial [Lilium regale]	-6.48023
HU02G00885	ERF073	ethylene-responsive transcription factor [Hylocereus undatus]	-2.48699
HU02G00883	ERS1	probable ethylene response sensor 1 [Chenopodium quinoa]	-1.46162
HU02G02968	RTE1	PREDICTED: protein REVERSION-TO-ETHYLENE SENSITIVITY1 [Beta vulgaris subsp. vulgaris]	-1.4012
HU01G00794	DREB3	ethylene-responsive transcription factor TINY-like [Chenopodium quinoa]	-2.72087
HU07G00067	CRF5	ethylene-responsive transcription factor CRF1-like [Chenopodium quinoa]	-1.65537
HU06G02316	ERF1B	ethylene-responsive transcription factor 1B-like [Chenopodium quinoa]	-7.0322
HU09G01492	RTE1	PREDICTED: protein REVERSION-TO-ETHYLENE SENSITIVITY1 [Beta vulgaris subsp. vulgaris]	-2.1924

## Sheet: CdD vs CK
Supplementary table 4 Protein kinases-related genes that were differentially expressed in response to cadmium +drought vs Control treatment
Gene id	Gene name	Description	Log2 fold change(CdD/CK)
HU04G00678	CYP707A2	abscisic acid 8&apos;-hydroxylase 1-like [Chenopodium quinoa]	1.71281
HU03G01112	PAP3	PREDICTED: purple acid phosphatase 3 [Beta vulgaris subsp. vulgaris]	2.01793
HU01G00362	PNAE	PREDICTED: salicylic acid-binding protein 2 [Beta vulgaris subsp. vulgaris]	1.189
novel.20635	SE2	PREDICTED: acidic endochitinase SE2 [Beta vulgaris subsp. vulgaris];acidic endochitinase SE2 [Chenopodium quinoa]	3.259
novel.20636	SE2	PREDICTED: acidic endochitinase SE2 [Beta vulgaris subsp. vulgaris]	1.80166
HU05G00277	PYL1	abscisic acid receptor PYR1-like [Spinacia oleracea]	1.85525
HU03G00209	SAUR19	PREDICTED: auxin-responsive protein SAUR21 [Beta vulgaris subsp. vulgaris]	4.16579
HU01G00208	-	auxin-responsive protein SAUR21-like [Spinacia oleracea]	3.27392
HU03G02449	ARF19	PREDICTED: auxin response factor 7 isoform X1 [Beta vulgaris subsp. vulgaris];PREDICTED: auxin response factor 7 isoform X2 [Beta vulgaris subsp. vulgaris]	2.73067
HU07G00730	CKX5	cytokinin dehydrogenase 5-like [Chenopodium quinoa]	3.21482
HU02G03027	CKX7	cytokinin dehydrogenase 7-like [Chenopodium quinoa]	1.58091
HU09G01420	DREB3	ethylene-responsive transcription factor TINY-like [Chenopodium quinoa]	1.46353
HU05G01824	RAP2-4	ethylene-responsive transcription factor RAP2-4-like isoform X1 [Hevea brasiliensis]	1.1913
HU04G01372	ERF115	ethylene-responsive transcription factor ERF114-like [Chenopodium quinoa]	2.65958
HU10G01086	Hdhd3	haloacid dehalogenase-like hydrolase domain-containing protein 3 [Spinacia oleracea]	-1.46318
HU09G01924	hdhd3	haloacid dehalogenase-like hydrolase domain-containing protein 3 [Spinacia oleracea];haloacid dehalogenase-like hydrolase domain-containing protein 3 [Chenopodium quinoa]	-4.35856
HU02G01959	INV*DC4	acid beta-fructofuranosidase-like [Chenopodium quinoa]	-1.14828
HU05G00317	SGPP	PREDICTED: haloacid dehalogenase-like hydrolase domain-containing protein Sgpp isoform X2 [Beta vulgaris subsp. vulgaris];PREDICTED: haloacid dehalogenase-like hydrolase domain-containing protein Sgpp isoform X1 [Beta vulgaris subsp. vulgaris]	-1.06238
HU10G01109	AVT1A	amino acid transporter AVT1A-like [Chenopodium quinoa]	-1.78204
HU08G02164	LOL2	proline-, glutamic acid- and leucine-rich protein 1-like [Chenopodium quinoa];protein LOL2-like isoform X2 [Spinacia oleracea];protein LOL2-like isoform X2 [Coffea arabica]	-1.23318
HU11G00352	ABP19A	auxin-binding protein ABP19a-like [Spinacia oleracea]	-2.31898
HU11G01616	SAUR32	auxin-responsive protein SAUR32-like [Spinacia oleracea]	-1.59384
HU02G01225	ARF5	PREDICTED: auxin response factor 5 [Beta vulgaris subsp. vulgaris]	-1.46711
HU06G02700	ETR2	PREDICTED: ethylene receptor 2 [Beta vulgaris subsp. vulgaris]	-1.59493

## Sheet: CdS vs CK
Supplementary table 4 Protein kinases-related genes that were differentially expressed in response to cadmium +salinity vs control treatment
Gene id	Gene name	Description	Log2 fold change(CdS/CK)
HU06G00111	KIN7G	kinesin-like protein KIN-7E [Spinacia oleracea]	5.03388
novel.15747	PMEI11	21 kDa protein-like [Chenopodium quinoa]	6.9465
HU07G00922	NSRB	nuclear speckle RNA-binding protein B-like [Spinacia oleracea]	2.92573
HU05G01506	-	hypothetical protein BVRB_2g024470 [Beta vulgaris subsp. vulgaris]	5.03334
HU06G00304	-	PREDICTED: myb-like protein X [Beta vulgaris subsp. vulgaris]	3.99363
HU01G00801	GATA12	GATA transcription factor 12-like [Chenopodium quinoa]	3.76282
HU02G03180	SOT15	PREDICTED: cytosolic sulfotransferase 15 [Beta vulgaris subsp. vulgaris]	7.61466
novel.10365	MLP43	MLP-like protein 31 [Chenopodium quinoa]	4.37008
novel.2831	-	hypothetical protein BVRB_6g148430 [Beta vulgaris subsp. vulgaris]	2.49315
HU04G02052	DIR1	hypothetical protein G4B88_003757 [Cannabis sativa]	5.01617
novel.7157	-	uncharacterized protein LOC110690267 [Chenopodium quinoa];uncharacterized protein LOC110789603 [Spinacia oleracea];PREDICTED: uncharacterized protein LOC104908513 [Beta vulgaris subsp. vulgaris]	6.36363
HU10G00939	PGIP1	polygalacturonase inhibitor 1-like isoform X2 [Spinacia oleracea]	3.09738
HU07G00285	-	PREDICTED: uncharacterized protein LOC104889478 [Beta vulgaris subsp. vulgaris]	2.37191
HU06G00941	EXPA10	expansin-A8 [Medicago truncatula]	8.58649
HU01G00706	-	uncharacterized protein LOC110787884 [Spinacia oleracea]	2.08477
novel.21956	ACD6	hypothetical protein SOVF_119610 [Spinacia oleracea]	7.97328
novel.23547	PGIP1	PREDICTED: polygalacturonase inhibitor 1 [Beta vulgaris subsp. vulgaris]	2.91214
HU08G01127	At1g54610	probable serine/threonine-protein kinase At1g54610 isoform X2 [Chenopodium quinoa]	2.37636
HU05G00648	-	uncharacterized protein LOC110702424 [Chenopodium quinoa]	2.25511
HU02G00498	CYB561D	PREDICTED: probable transmembrane ascorbate ferrireductase 4 [Beta vulgaris subsp. vulgaris];probable transmembrane ascorbate ferrireductase 4 isoform X2 [Rhodamnia argentea]	3.223
HU07G00409	UGT85A24	7-deoxyloganetin glucosyltransferase-like [Chenopodium quinoa]	3.70476
HU05G00767	SAMS4	S-adenosylmethionine synthase 4 [Chenopodium quinoa]	2.35142
HU11G01429	At4g40080	PREDICTED: putative clathrin assembly protein At4g40080 [Beta vulgaris subsp. vulgaris]	4.45543
HU02G02521	At4g16563	probable aspartyl protease At4g16563 [Spinacia oleracea]	3.27655
novel.15771	PMEI11	pectinesterase inhibitor 7-like [Chenopodium quinoa];21 kDa protein-like [Chenopodium quinoa]	4.41926
HU07G00483	-	protein CELLULOSE SYNTHASE INTERACTIVE 3 [Spinacia oleracea]	1.81518
HU03G01991	At1g60630	inactive leucine-rich repeat receptor-like serine/threonine-protein kinase At1g60630 [Chenopodium quinoa]	3.17819
novel.16664	-	uncharacterized protein LOC110691367 [Chenopodium quinoa]	3.3918
HU03G01673	IRKI	IRK-interacting protein-like isoform X1 [Chenopodium quinoa]	2.80988
HU06G02257	PDLP2	cysteine-rich repeat secretory protein 11-like [Spinacia oleracea]	2.39317
HU10G00208	-	uncharacterized protein LOC110694168 [Chenopodium quinoa]	3.87274
HU07G02016	PLP9	probable inactive patatin-like protein 9 [Spinacia oleracea]	6.70037
HU08G01984	CSE	PREDICTED: caffeoylshikimate esterase-like [Nicotiana attenuata]	2.25449
HU01G00919	A36	hypothetical protein BVRB_9g210710 [Beta vulgaris subsp. vulgaris];PREDICTED: aspartic proteinase-like protein 2 [Beta vulgaris subsp. vulgaris]	1.98665
HU09G01174	-	hypothetical protein SOVF_132630 [Spinacia oleracea]	2.37881
HU09G00115	-	PREDICTED: myosin-2 heavy chain [Beta vulgaris subsp. vulgaris]	4.31908
HU03G02226	-	-	2.39385
HU08G01434	TBL16	PREDICTED: protein trichome birefringence-like 14 isoform X1 [Beta vulgaris subsp. vulgaris];protein trichome birefringence-like 14 [Chenopodium quinoa]	2.25069
HU09G00198	-	hypothetical protein BVRB_7g171420 [Beta vulgaris subsp. vulgaris]	2.0926
novel.4864	TY3B-I	uncharacterized protein LOC117624133 [Prunus dulcis]	4.21749
HU03G01828	At1g08160	uncharacterized protein At1g08160-like [Spinacia oleracea]	3.49109
HU06G01167	MYB306	myb-related protein 306-like [Chenopodium quinoa]	3.62783
HU03G01066	IAA4	PREDICTED: auxin-responsive protein IAA4 [Beta vulgaris subsp. vulgaris]	7.48808
HU09G01778	At2g41970	probable protein kinase At2g41970 [Chenopodium quinoa]	2.4677
novel.11592	-	hypothetical protein SADUNF_Sadunf10G0055500 [Salix dunnii]	7.95274
HU07G01901	At3g14260	protein LURP-one-related 11-like [Chenopodium quinoa]	3.86693
HU06G02071	SULTR3;1	sulfate transporter 3.1-like [Chenopodium quinoa]	7.89323
HU08G00310	FLA1	fasciclin-like arabinogalactan protein 1 [Spinacia oleracea]	3.48853
novel.22539	-	uncharacterized protein LOC110778641 [Spinacia oleracea]	3.52121
HU11G01418	-	-	1.73353
HU08G02264	-	uncharacterized protein CEY00_Acc20712 [Actinidia chinensis var. chinensis]	1.7336
HU03G01478	RABEPK	rab9 effector protein with kelch motifs-like [Chenopodium quinoa]	6.06695
novel.2467	-	-	5.63713
HU05G00307	IP5P2	type I inositol polyphosphate 5-phosphatase 2-like [Chenopodium quinoa]	3.03832
HU03G00987	PATL3	patellin-3-like [Chenopodium quinoa]	2.49333
HU10G01250	BHLH78	PREDICTED: transcription factor bHLH78 [Beta vulgaris subsp. vulgaris]	3.78455
HU02G02978	-	putative DNA helicase ino80 [Spinacia oleracea]	3.71528
HU08G00216	-	glycine-rich cell wall structural protein 1-like [Chenopodium quinoa]	6.14823
HU08G01101	-	PREDICTED: uncharacterized protein LOC104890957 isoform X1 [Beta vulgaris subsp. vulgaris];PREDICTED: uncharacterized protein LOC103501059 [Cucumis melo]	2.0726
novel.10714	HSP21	small heat shock protein, chloroplastic-like [Chenopodium quinoa]	5.91444
HU03G02597	IBL1	PREDICTED: uncharacterized protein LOC104901783 [Beta vulgaris subsp. vulgaris]	4.38701
HU0G00217	TBL16	PREDICTED: protein trichome birefringence-like 14 isoform X1 [Beta vulgaris subsp. vulgaris]	7.12821
HU05G02272	TUBA3	PREDICTED: tubulin alpha-2 chain [Beta vulgaris subsp. vulgaris]	1.68808
HU10G00606	-	-	4.06022
HU06G02417	PMEI11	pectinesterase inhibitor 4-like [Cynara cardunculus var. scolymus]	2.08824
HU06G00883	PUX2	plant UBX domain-containing protein 2-like [Chenopodium quinoa]	2.5106
HU03G00165	At4g39010	PREDICTED: endoglucanase 24 [Beta vulgaris subsp. vulgaris]	6.88525
HU08G02227	CHUP1	protein CHUP1, chloroplastic [Spinacia oleracea]	2.70148
HU11G00451	SULTR3;4	probable sulfate transporter 3.4 [Chenopodium quinoa];probable sulfate transporter 3.4 [Chenopodium quinoa]	3.14044
HU07G01757	SEOB	PREDICTED: protein SIEVE ELEMENT OCCLUSION B [Beta vulgaris subsp. vulgaris]	4.34576
novel.25765	-	PREDICTED: uncharacterized protein LOC104905526 [Beta vulgaris subsp. vulgaris]	4.13308
novel.25455	-	uncharacterized protein LOC110802614 [Spinacia oleracea]	5.96912
HU07G01775	AAE	PREDICTED: GDSL esterase/lipase At1g28610 [Beta vulgaris subsp. vulgaris];PREDICTED: acetylajmalan esterase-like [Nelumbo nucifera];GDSL esterase/lipase At1g28650-like [Chenopodium quinoa];acetylajmalan esterase-like [Chenopodium quinoa]	5.58345
novel.5114	-	hypothetical protein HYC85_027943 [Camellia sinensis]	3.18836
HU08G00366	GAST1	PREDICTED: protein GAST1 isoform X1 [Beta vulgaris subsp. vulgaris]	6.64643
HU10G01996	LET6	PREDICTED: homeobox protein knotted-1-like LET6 isoform X2 [Beta vulgaris subsp. vulgaris]	4.21263
novel.23364	BAM1	PREDICTED: receptor like protein 30-like [Beta vulgaris subsp. vulgaris]	3.29229
novel.15681	RGA3	disease resistance protein RGA2-like [Chenopodium quinoa];putative disease resistance protein RGA3 [Spinacia oleracea]	3.25004
novel.13968	-	hypothetical protein SOVF_005240 [Spinacia oleracea]	2.74204
HU03G01387	AAP3	PREDICTED: amino acid permease 4 [Beta vulgaris subsp. vulgaris]	5.97226
novel.8089	-	-	7.28231
HU01G00979	GSVIVT00023967001	PREDICTED: peroxidase P7 [Beta vulgaris subsp. vulgaris]	2.74058
HU07G01962	SLC25A44	solute carrier family 25 member 44-like [Chenopodium quinoa]	1.7353
HU08G01104	At3g04930	probable transcription factor At3g04930 isoform X1 [Spinacia oleracea]	1.69976
novel.24058	-	-	6.52456
HU03G00872	SMXL3	PREDICTED: protein SMAX1-LIKE 3 [Beta vulgaris subsp. vulgaris]	3.97763
HU10G00201	At1g48100	polygalacturonase At1g48100 [Chenopodium quinoa]	6.23678
HU05G00539	-	hypothetical protein SOVF_096860 [Spinacia oleracea];uncharacterized protein LOC110784395 isoform X2 [Spinacia oleracea]	4.29238
HU01G01883	-	PREDICTED: uncharacterized protein LOC104907245 [Beta vulgaris subsp. vulgaris]	2.92711
HU10G02022	ASAT1	hypothetical protein SOVF_155710 [Spinacia oleracea]	10.1138
novel.6786	FDX3	ferredoxin, root R-B1-like [Quercus suber]	1.45565
HU09G00232	At2g36090	F-box protein At2g27310 [Ziziphus jujuba]	4.0341
HU05G00234	-	PREDICTED: glycine-rich cell wall structural protein 1 isoform X2 [Beta vulgaris subsp. vulgaris];glycine-rich cell wall structural protein 1.8-like [Chenopodium quinoa]	3.07935
HU03G00382	TLP1	PREDICTED: thaumatin-like protein 1 [Beta vulgaris subsp. vulgaris]	2.82848
HU01G01606	FLA1	fasciclin-like arabinogalactan protein 1 [Spinacia oleracea]	2.08733
novel.9400	LSD1	Zinc finger, LSD1-type [Cynara cardunculus var. scolymus];protein LOL1 [Chenopodium quinoa]	1.97382
HU06G01040	AED3	PREDICTED: aspartyl protease AED3 [Beta vulgaris subsp. vulgaris]	3.45334
HU10G01264	-	PREDICTED: xyloglucan endotransglucosylase/hydrolase 2 [Beta vulgaris subsp. vulgaris]	5.48998
HU05G02130	APSR1	uncharacterized protein LOC110694734 [Chenopodium quinoa];PREDICTED: uncharacterized protein LOC104895159 [Beta vulgaris subsp. vulgaris]	3.94619
HU11G00956	KO	ent-kaurene oxidase, chloroplastic-like isoform X1 [Chenopodium quinoa]	5.00413
HU07G02113	FLA17	fasciclin-like arabinogalactan protein 16 [Spinacia oleracea];fasciclin-like arabinogalactan protein 17 isoform X1 [Chenopodium quinoa]	2.0136
HU11G01665	-	PREDICTED: ras guanine nucleotide exchange factor L [Beta vulgaris subsp. vulgaris]	2.56995
HU07G01997	HTH	PREDICTED: protein HOTHEAD [Beta vulgaris subsp. vulgaris]	4.58133
HU03G00685	IAA27	PREDICTED: auxin-responsive protein IAA27-like [Beta vulgaris subsp. vulgaris]	2.72181
HU04G01467	SPL6	squamosa promoter-binding-like protein 18 isoform X1 [Chenopodium quinoa]	2.30185
HU10G00144	SEOB	PREDICTED: protein SIEVE ELEMENT OCCLUSION B-like [Beta vulgaris subsp. vulgaris]	2.66575
HU01G00209	At1g53330	PREDICTED: putative pentatricopeptide repeat-containing protein At1g53330 [Beta vulgaris subsp. vulgaris]	1.64793
HU01G00062	TET2	hypothetical protein SOVF_173570 [Spinacia oleracea]	1.59557
HU02G03317	ufaA1	PREDICTED: uncharacterized protein LOC104887860 isoform X2 [Beta vulgaris subsp. vulgaris];uncharacterized protein LOC110788065 [Spinacia oleracea];Amine oxidase [Corchorus olitorius];PREDICTED: uncharacterized protein LOC104887889 isoform X3 [Beta vulgaris subsp. vulgaris]	1.7788
HU06G00178	-	uncharacterized protein LOC110775532 [Spinacia oleracea]	3.88617
HU03G00958	SUS6	PREDICTED: sucrose synthase 5 isoform X2 [Beta vulgaris subsp. vulgaris]	2.98746
HU09G00163	SMXL7	protein SMAX1-LIKE 6-like [Chenopodium quinoa]	4.52399
HU01G01670	TIG	PREDICTED: trigger factor-like protein TIG, Chloroplastic [Beta vulgaris subsp. vulgaris]	2.21731
HU03G02792	AKT1	PREDICTED: potassium channel AKT1 [Beta vulgaris subsp. vulgaris];potassium channel AKT1 [Sesuvium portulacastrum]	2.03141
HU01G02634	OFP16	PREDICTED: transcription repressor OFP12-like [Beta vulgaris subsp. vulgaris]	6.50026
HU01G02300	BIM1	transcription factor BIM2-like isoform X2 [Spinacia oleracea]	1.78858
HU02G02112	ABCG5	ABC transporter G family member 5-like [Chenopodium quinoa]	3.46167
HU06G01803	-	hypothetical protein BVRB_3g058120 [Beta vulgaris subsp. vulgaris]	6.94618
HU02G02854	-	uncharacterized protein LOC110704766 [Chenopodium quinoa]	1.49678
HU06G00456	SMXL8	hypothetical protein SOVF_148300, partial [Spinacia oleracea];protein SMAX1-LIKE 8-like [Chenopodium quinoa]	3.03671
HU01G01887	-	uncharacterized protein LOC110800037 [Spinacia oleracea]	3.8804
HU02G02990	GRXC6	glutaredoxin-C6-like [Chenopodium quinoa]	2.47978
HU11G01211	VIL2	PREDICTED: VIN3-like protein 2 [Beta vulgaris subsp. vulgaris]	3.19414
HU01G02024	WAG1	PREDICTED: serine/threonine-protein kinase WAG1 [Beta vulgaris subsp. vulgaris]	3.67339
HU02G03248	BHLH147	transcription factor bHLH147-like [Spinacia oleracea]	3.83256
HU10G00331	PRE6	PREDICTED: transcription factor PRE3 [Beta vulgaris subsp. vulgaris]	6.21946
HU08G01599	PLAT3	PLAT domain-containing protein 3-like [Prosopis alba];PLAT domain-containing protein 3-like [Prosopis alba]	5.23451
HU07G02180	-	uncharacterized protein LOC110688290 [Chenopodium quinoa]	3.03891
HU05G01185	NIP2-1	aquaporin NIP [Salvia splendens];aquaporin NIP2-1-like isoform X2 [Sesamum indicum]	6.44028
HU01G01683	At1g78860	hypothetical protein BVRB_4g085750 [Beta vulgaris subsp. vulgaris]	3.416
HU01G00211	SAUR15	hypothetical protein SOVF_098930 [Spinacia oleracea]	6.19732
novel.2380	-	transmembrane protein DDB_G0273707/DDB_G0273361-like [Chenopodium quinoa]	2.11605
HU04G00443	BAM3	PREDICTED: beta-amylase 3, chloroplastic [Beta vulgaris subsp. vulgaris]	2.21525
HU10G02026	-	-	2.88232
HU03G01924	MGP	zinc finger protein NUTCRACKER-like isoform X1 [Chenopodium quinoa]	2.29969
HU09G01820	SD25	hypothetical protein DM860_000062 [Cuscuta australis]	2.02128
HU10G00019	COL15	zinc finger protein CONSTANS-LIKE 15-like [Chenopodium quinoa]	2.10423
HU03G00665	-	PREDICTED: uncharacterized protein LOC104904684 [Beta vulgaris subsp. vulgaris]	3.52605
HU10G01847	-	PREDICTED: uncharacterized protein LOC104901050 isoform X1 [Beta vulgaris subsp. vulgaris]	4.71341
HU09G00765	FLA11	fasciclin-like arabinogalactan protein 11 [Spinacia oleracea]	3.57663
HU04G00140	-	PREDICTED: uncharacterized protein LOC104892352 [Beta vulgaris subsp. vulgaris]	7.47257
HU09G00420	ORRM1	organelle RRM domain-containing protein 1, chloroplastic-like [Chenopodium quinoa];hypothetical protein BVRB_6g140940 [Beta vulgaris subsp. vulgaris]	2.37445
HU05G00923	SGRL	protein STAY-GREEN LIKE, chloroplastic-like [Chenopodium quinoa];PREDICTED: protein STAY-GREEN LIKE, chloroplastic [Beta vulgaris subsp. vulgaris];protein STAY-GREEN LIKE, chloroplastic [Spinacia oleracea]	5.46452
HU10G00806	-	uncharacterized protein LOC116135636 [Pistacia vera]	1.70378
HU07G00182	-	uncharacterized protein Pyn_19128 [Prunus yedoensis var. nudiflora]	3.14495
HU06G00714	TBL19	hypothetical protein BVRB_2g026170 [Beta vulgaris subsp. vulgaris]	5.73737
HU09G01427	MLP43	PREDICTED: MLP-like protein 28 [Beta vulgaris subsp. vulgaris]	5.23405
HU03G01084	IAA16	auxin-responsive protein IAA16-like isoform X1 [Hevea brasiliensis]	4.10054
HU05G01461	ELF4	protein EARLY FLOWERING 4-like isoform X1 [Spinacia oleracea]	2.02143
HU04G00578	At1g32090	CSC1-like protein At1g32090 [Chenopodium quinoa]	1.99161
novel.5553	-	-	2.67864
HU02G01640	GONST2	hypothetical protein EZV62_002945 [Acer yangbiense]	4.05937
novel.16996	-	-	1.97412
HU07G01963	-	ankyrin repeat-containing protein BDA1-like [Chenopodium quinoa]	2.43771
HU02G00534	At3g13980	PREDICTED: protein BIG GRAIN 1-like A [Beta vulgaris subsp. vulgaris]	5.37817
HU02G01024	-	putative inactive leucine-rich repeat receptor-like protein kinase IMK2 [Senna tora]	4.91934
HU09G00154	IDM1	uncharacterized protein LOC110688241 isoform X1 [Chenopodium quinoa]	8.74188
HU10G00214	GP1	PREDICTED: polygalacturonase 1 beta-like protein 3 [Beta vulgaris subsp. vulgaris]	2.06323
HU02G00725	PUB9	PREDICTED: U-box domain-containing protein 9 [Beta vulgaris subsp. vulgaris]	2.62464
novel.9634	-	-	9.83444
HU08G01586	-	uncharacterized protein LOC110792708 [Spinacia oleracea]	1.90321
HU09G01932	-	uncharacterized protein LOC110806188 isoform X1 [Spinacia oleracea]	3.87598
HU07G01465	CSE	caffeoylshikimate esterase-like [Chenopodium quinoa]	2.75182
HU08G01302	-	PREDICTED: uncharacterized protein LOC104890176 [Beta vulgaris subsp. vulgaris]	2.8513
novel.19192	-	-	6.18259
HU01G01892	-	PREDICTED: uncharacterized protein LOC104907244 [Beta vulgaris subsp. vulgaris]	4.19669
novel.11337	At5g44400	berberine bridge enzyme-like 15 [Chenopodium quinoa]	6.38959
HU08G00399	PDCB2	major pollen allergen Ole e 10-like [Spinacia oleracea]	4.26687
HU02G01934	EXL3	protein EXORDIUM-like 3 [Benincasa hispida]	2.94695
HU01G01895	-	uncharacterized protein LOC21401681 [Morus notabilis]	3.89993
HU03G01065	AUX22D	auxin-induced protein 22D-like [Spinacia oleracea]	9.55481
HU09G00200	FLA17	fasciclin-like arabinogalactan protein 17 isoform X1 [Chenopodium quinoa]	2.51853
HU02G01185	-	uncharacterized protein LOC110693798 [Chenopodium quinoa]	2.32721
HU07G01868	AXY4L	PREDICTED: protein ALTERED XYLOGLUCAN 4-like [Beta vulgaris subsp. vulgaris]	7.86675
HU02G03241	LHCB4.1	chlorophyll a-b binding protein CP29.1, chloroplastic [Citrus clementina]	2.60782
HU06G00947	IRK	probable LRR receptor-like serine/threonine-protein kinase IRK [Spinacia oleracea]	1.90211
HU08G00451	PORA	PREDICTED: protochlorophyllide reductase, chloroplastic [Beta vulgaris subsp. vulgaris]	2.77941
novel.5684	CYP716A15	PREDICTED: uncharacterized protein LOC109133689 [Beta vulgaris subsp. vulgaris];beta-amyrin 28-monooxygenase-like isoform X2 [Camellia sinensis]	6.53583
HU09G01367	ATL78	RING-H2 finger protein ATL78-like [Chenopodium quinoa]	8.39515
HU03G01569	HEXO3	hypothetical protein BVRB_4g074520 [Beta vulgaris subsp. vulgaris];beta-hexosaminidase 3 [Spinacia oleracea]	8.68848
HU08G01513	PME22	putative pectinesterase/pectinesterase inhibitor 22 [Chenopodium quinoa]	2.76217
HU08G01993	BGLU46	beta-glucosidase 46-like isoform X2 [Chenopodium quinoa]	3.52803
HU06G02137	guaA	PREDICTED: uncharacterized protein LOC104887122 [Beta vulgaris subsp. vulgaris]	5.64797
HU08G01520	At1g09160	probable protein phosphatase 2C 5 [Pistacia vera]	2.0533
novel.25813	GLOX	aldehyde oxidase GLOX-like [Chenopodium quinoa]	7.85158
HU01G00708	CPT1	PREDICTED: root phototropism protein 3 [Beta vulgaris subsp. vulgaris]	1.57523
HU08G00128	At2g25060	early nodulin-like protein 1 [Spinacia oleracea]	4.12376
HU03G01706	LTPG14	protein YLS3-like [Chenopodium quinoa]	3.84732
HU01G01629	At2g05160	zinc finger CCCH domain-containing protein 18-like isoform X2 [Spinacia oleracea]	2.42801
HU11G00779	GFT1	hypothetical protein FH972_003318 [Carpinus fangiana]	2.9711
HU02G03105	ARF21	auxin response factor 19-like isoform X1 [Chenopodium quinoa]	2.05329
HU03G01161	ATL6	E3 ubiquitin-protein ligase ATL31-like [Spinacia oleracea]	2.92372
HU09G00189	RTM2	pollen-specific leucine-rich repeat extensin-like protein 1 [Chenopodium quinoa]	3.93662
HU10G01187	CAMBP25	calmodulin-binding protein 25-like [Spinacia oleracea]	3.46987
HU08G00805	-	hypothetical protein F0562_026100 [Nyssa sinensis];uncharacterized protein LOC109812435 [Cajanus cajan];uncharacterized protein LOC107637444 [Arachis ipaensis]	1.95728
novel.15002	XTH23	PREDICTED: probable xyloglucan endotransglucosylase/hydrolase protein 23 [Beta vulgaris subsp. vulgaris]	4.68598
novel.7980	-	-	7.21764
novel.8948	-	-	3.75796
HU07G00425	-	PREDICTED: uncharacterized protein LOC104892385 [Beta vulgaris subsp. vulgaris]	2.77006
HU08G02057	-	hypothetical protein BVRB_8g186340 [Beta vulgaris subsp. vulgaris]	5.27637
HU03G01279	EXD3	PREDICTED: uncharacterized protein LOC104890363 isoform X3 [Beta vulgaris subsp. vulgaris];hypothetical protein BVRB_4g076390 isoform B [Beta vulgaris subsp. vulgaris]	5.71591
HU09G00128	PI4KG3	PREDICTED: phosphatidylinositol 4-kinase gamma 3 [Beta vulgaris subsp. vulgaris]	2.05849
novel.19582	PAR	tetraketide alpha-pyrone reductase 1-like [Chenopodium quinoa]	4.16201
HU01G02514	PUB19	U-box domain-containing protein 19-like [Chenopodium quinoa]	3.54141
HU07G00554	NPF7.3	protein NRT1/ PTR FAMILY 7.2-like [Spinacia oleracea]	4.03793
HU01G01357	FLA2	PREDICTED: fasciclin-like arabinogalactan protein 2 [Beta vulgaris subsp. vulgaris]	1.77105
HU08G01970	ATL24	hypothetical protein BVRB_8g186290 [Beta vulgaris subsp. vulgaris];PREDICTED: NEP1-interacting protein-like 1 isoform X1 [Beta vulgaris subsp. vulgaris]	4.7194
novel.15694	RGA1	putative disease resistance protein RGA1 [Chenopodium quinoa]	4.70129
novel.5158	-	-	2.57192
HU05G01939	MYB44	hypothetical protein SOVF_127650 [Spinacia oleracea]	2.70034
HU10G00906	FAD2	omega-6 desaturase, partial [Portulaca oleracea]	3.50895
HU06G02190	BHLH148	hypothetical protein SOVF_058710 [Spinacia oleracea]	3.13279
HU02G02622	-	lipid transfer protein precursor [Gossypium herbaceum subsp. africanum]	6.40033
HU04G01658	EIX1	LRR receptor-like serine/threonine-protein kinase GSO1 [Chenopodium quinoa]	3.35655
HU07G00413	QUA2	probable pectin methyltransferase QUA2 [Chenopodium quinoa]	1.55576
HU08G01598	PLAT1	Plat domain-containing protein [Thalictrum thalictroides]	6.26353
HU08G01436	At5g64030	PREDICTED: probable methyltransferase PMT26 [Beta vulgaris subsp. vulgaris]	1.6531
novel.9098	RE1	hypothetical protein CTI12_AA091260 [Artemisia annua]	3.52178
HU02G01789	COMT1	caffeic acid 3-O-methyltransferase-like [Spinacia oleracea]	1.97314
HU03G01545	HHT1	PREDICTED: omega-hydroxypalmitate O-feruloyl transferase [Beta vulgaris subsp. vulgaris]	4.14896
HU02G02576	SesquiTPS1	PREDICTED: viridiflorene synthase isoform X1 [Beta vulgaris subsp. vulgaris]	12.2023
HU03G00213	RTM3	uncharacterized protein LOC119984632 isoform X1 [Tripterygium wilfordii];PREDICTED: uncharacterized protein LOC104905077 [Beta vulgaris subsp. vulgaris]	4.99165
HU09G00069	HSP21	PREDICTED: small heat shock protein, chloroplastic [Beta vulgaris subsp. vulgaris]	4.72126
novel.20640	HSP21	PREDICTED: small heat shock protein, chloroplastic [Beta vulgaris subsp. vulgaris]	5.77881
novel.5473	-	-	5.35892
HU10G00566	GATL3	probable galacturonosyltransferase-like 3 [Spinacia oleracea]	2.70084
novel.15474	guaA	PREDICTED: probable GMP synthase [glutamine-hydrolyzing] [Cucumis melo]	5.69691
novel.923	-	-	9.1939
HU03G00355	PRP4	PREDICTED: proline-rich protein 4 [Beta vulgaris subsp. vulgaris]	5.91153
HU05G00973	At4g10955	GDSL esterase/lipase At4g10955 [Spinacia oleracea]	8.87538
HU08G00833	FEY	retinol dehydrogenase 11-like [Spinacia oleracea]	2.26804
HU06G00177	-	uncharacterized protein LOC110775532 [Spinacia oleracea]	3.71309
HU02G00172	-	hypothetical protein BVRB_6g148020 [Beta vulgaris subsp. vulgaris]	4.81805
HU02G01270	MES17	hypothetical protein F0562_021613 [Nyssa sinensis]	2.95259
novel.18916	-	-	2.24842
HU09G01862	PXC3	PREDICTED: leucine-rich repeat receptor-like tyrosine-protein kinase PXC3 [Beta vulgaris subsp. vulgaris]	2.75876
HU06G02385	TDR	leucine-rich repeat receptor-like protein kinase TDR [Chenopodium quinoa]	2.91351
HU05G01728	-	hypothetical protein HYC85_002255 [Camellia sinensis]	2.72695
novel.17265	-	-	3.67096
HU02G00557	-	protein bunched, class 2/F/G isoform [Spinacia oleracea]	3.77588
HU10G00362	RNS1	ribonuclease 1-like [Spinacia oleracea]	2.02701
novel.22313	-	arabinogalactan peptide 13-like [Durio zibethinus]	2.52352
HU05G00504	-	hypothetical protein FNV43_RR09107 [Rhamnella rubrinervis]	4.38934
HU03G00331	TMK1	receptor protein kinase TMK1-like [Chenopodium quinoa];LOW QUALITY PROTEIN: receptor protein kinase TMK1-like [Chenopodium quinoa]	3.18876
HU01G01159	-	serine/arginine repetitive matrix protein 1-like [Solanum pennellii]	4.63169
HU09G01328	YUC6	indole-3-pyruvate monooxygenase YUCCA6-like [Chenopodium quinoa]	5.57425
HU01G00533	-	PREDICTED: uncharacterized protein LOC104904833 [Beta vulgaris subsp. vulgaris]	2.45047
HU09G01111	OFP1	transcription repressor OFP1-like [Spinacia oleracea]	2.57478
HU06G02560	SARD4	uncharacterized protein LOC110693882 [Chenopodium quinoa]	2.37512
HU01G00208	-	auxin-responsive protein SAUR21-like [Spinacia oleracea]	5.22153
HU08G01555	LTL1	GDSL esterase/lipase At5g33370-like [Quercus lobata]	6.09675
HU03G00120	BHLH63	transcription factor HBI1-like [Chenopodium quinoa]	3.22364
HU09G01890	CBP	probable calcium-binding protein CML49 [Chenopodium quinoa]	7.89726
HU05G02203	ATHB-6	hypothetical protein CMV_011725 [Castanea mollissima]	1.92454
HU06G01802	-	hypothetical protein BVRB_3g058120 [Beta vulgaris subsp. vulgaris]	5.13717
HU01G01819	At2g25060	early nodulin-like protein 1 [Chenopodium quinoa]	3.73977
HU01G00026	PIP2-7	hypothetical protein Bca52824_038317 [Brassica carinata];Major intrinsic protein [Macleaya cordata]	2.03423
HU08G00912	DOGL4	hypothetical protein SOVF_179030 [Spinacia oleracea]	6.10981
HU02G02653	OFUT20	O-fucosyltransferase 20 [Benincasa hispida]	2.22107
HU05G00288	LOL1	PREDICTED: protein LOL1 [Beta vulgaris subsp. vulgaris]	2.59533
HU06G02048	TSR2	pre-rRNA-processing protein TSR2 homolog isoform X1 [Chenopodium quinoa]	4.32847
HU01G01884	-	PREDICTED: uncharacterized protein LOC104907244 [Beta vulgaris subsp. vulgaris]	5.26314
HU01G02211	SWEET14	bidirectional sugar transporter SWEET12-like [Chenopodium quinoa]	3.73779
HU06G00931	POT2	potassium transporter HAK2p [Mesembryanthemum crystallinum]	3.29039
HU08G01429	MYB61	transcription factor MYB61-like [Chenopodium quinoa]	2.33709
HU02G00576	SAUR76	PREDICTED: uncharacterized protein LOC104900399 [Beta vulgaris subsp. vulgaris]	4.99694
HU04G02191	FEI1	LRR receptor-like serine/threonine-protein kinase FEI 2 [Chenopodium quinoa]	2.64765
HU03G02677	LTPG14	protein YLS3-like [Chenopodium quinoa]	3.50854
HU03G00485	-	PREDICTED: uncharacterized protein LOC104904833 [Beta vulgaris subsp. vulgaris]	1.50202
novel.202	-	hypothetical protein SOVF_098930 [Spinacia oleracea]	8.48829
HU01G01881	-	PREDICTED: uncharacterized protein LOC104907244 [Beta vulgaris subsp. vulgaris]	4.68889
HU05G00066	-	PREDICTED: putative uncharacterized protein DDB_G0290989 [Beta vulgaris subsp. vulgaris]	3.60977
HU07G01739	CSLD5	PREDICTED: cellulose synthase-like protein D5 isoform X1 [Beta vulgaris subsp. vulgaris]	5.05692
HU02G01900	SBT1.3	PREDICTED: subtilisin-like protease SBT1.3 [Beta vulgaris subsp. vulgaris]	3.44055
HU03G02789	CYP734A1	cytochrome P450 734A1-like [Chenopodium quinoa];cytochrome P450 734A1 [Spinacia oleracea]	2.93056
novel.1175	-	-	2.46604
HU02G00575	SAUR76	hypothetical protein BVRB_7g169510 [Beta vulgaris subsp. vulgaris]	5.21583
HU07G01964	-	PREDICTED: ankyrin-1 isoform X3 [Beta vulgaris subsp. vulgaris]	3.05425
HU05G02102	At4g36180	Putative LRR receptor-like serine/threonine-protein kinase [Glycine soja]	4.98213
HU04G00678	CYP707A2	abscisic acid 8&apos;-hydroxylase 1-like [Chenopodium quinoa]	1.82589
HU11G01272	WAT1	PREDICTED: protein WALLS ARE THIN 1 [Beta vulgaris subsp. vulgaris]	3.17402
novel.12128	XTH22	PREDICTED: probable xyloglucan endotransglucosylase/hydrolase protein 23 [Beta vulgaris subsp. vulgaris]	3.95295
HU01G00996	EARLI1	14 kDa proline-rich protein DC2.15-like [Populus alba]	9.69028
HU07G00882	-	PREDICTED: uncharacterized protein LOC104890909 [Beta vulgaris subsp. vulgaris]	2.46186
HU03G02711	-	uncharacterized protein LOC110799471 [Spinacia oleracea]	2.4287
HU08G02104	-	uncharacterized protein LOC110706814 [Chenopodium quinoa]	2.51206
HU03G00941	CCL4	probable acyl-activating enzyme 6 [Chenopodium quinoa]	9.42754
HU01G02780	PM19L	uncharacterized protein LOC110775825 [Spinacia oleracea]	4.18384
HU07G00322	ERF012	ethylene-responsive transcription factor ERF014-like [Abrus precatorius]	4.73499
HU03G00822	CSLA9	glucomannan 4-beta-mannosyltransferase 9-like isoform X1 [Chenopodium quinoa]	5.40341
HU10G00501	-	-	7.49637
novel.23010	EXPA1	Expansin [Trema orientale]	9.98183
HU01G02188	HHT1	omega-hydroxypalmitate O-feruloyl transferase-like [Chenopodium quinoa]	4.66699
HU03G00922	SEOB	protein SIEVE ELEMENT OCCLUSION B-like [Spinacia oleracea]	4.80371
HU03G01684	RLK1	hypothetical protein SOVF_008960 [Spinacia oleracea]	2.90642
novel.14770	-	hypothetical protein BVRB_6g146410 [Beta vulgaris subsp. vulgaris]	5.3503
HU05G00277	PYL1	abscisic acid receptor PYR1-like [Spinacia oleracea]	1.6411
HU06G00625	-	-	2.68976
HU01G00718	IAA14	auxin-responsive protein IAA1-like [Chenopodium quinoa]	3.20163
novel.14912	-	uncharacterized protein LOC116000071 [Ipomoea triloba]	2.09615
HU02G00309	ATHB-13	homeobox-leucine zipper protein ATHB-13-like [Chenopodium quinoa]	2.11956
HU02G00705	SEOB	protein SIEVE ELEMENT OCCLUSION B-like [Spinacia oleracea]	3.78788
HU10G00792	At5g18840	sugar transporter ERD6-like 16 [Chenopodium quinoa]	4.35276
novel.21894	At1g65750	uncharacterized protein LOC110778326 [Spinacia oleracea]	5.1907
HU06G02444	XLT2	xyloglucan galactosyltransferase XLT2-like [Chenopodium quinoa]	2.76367
HU02G02842	At5g64700	WAT1-related protein At5g64700-like [Spinacia oleracea]	5.13469
HU09G01426	MLP43	MLP-like protein 31 [Chenopodium quinoa];MLP-like protein 28 [Chenopodium quinoa]	5.6924
HU05G00606	-	-	2.78805
HU09G01954	TUBB1	PREDICTED: tubulin beta-6 chain isoform X1 [Beta vulgaris subsp. vulgaris]	2.16778
HU11G01748	LHCB5	PREDICTED: chlorophyll a-b binding protein CP26, chloroplastic [Beta vulgaris subsp. vulgaris];PREDICTED: chlorophyll a-b binding protein CP26, chloroplastic [Vitis vinifera]	2.26517
HU02G01580	DVL18	hypothetical protein BVRB_7g173540 [Beta vulgaris subsp. vulgaris]	3.41438
HU11G01505	-	hypothetical protein COLO4_21819 [Corchorus olitorius]	3.73536
novel.4267	AGP41	PREDICTED: arabinogalactan peptide 16 [Beta vulgaris subsp. vulgaris]	3.76993
novel.1149	-	extensin-like [Chenopodium quinoa]	4.10961
novel.1814	-	-	-5.62091
HU11G01568	-	PREDICTED: uncharacterized protein LOC104897042 [Beta vulgaris subsp. vulgaris]	-5.99343
HU01G01880	-	PREDICTED: proteinase inhibitor PSI-1.2 isoform X1 [Tarenaya hassleriana]	-5.91074
novel.7792	TAX1	signaling peptide TAXIMIN 1 [Vitis riparia]	-6.79775
HU03G02644	-	hydroxyproline O-galactosyltransferase GALT3-like [Chenopodium quinoa]	-7.13523
HU09G00118	ABIL3	protein ABIL2-like [Chenopodium quinoa]	-3.59649
HU03G00891	IGS1	hypothetical protein SADUNF_Sadunf13G0083600 [Salix dunnii];NADPH-dependent reductase III, partial [Echinocactus platyacanthus]	-9.34087
HU03G00398	At5g57670	PREDICTED: probable receptor-like protein kinase At5g18500 isoform X2 [Beta vulgaris subsp. vulgaris]	-5.28793
HU11G01862	At1g06650	1-aminocyclopropane-1-carboxylate oxidase homolog 4-like [Spinacia oleracea]	-3.0353
HU03G00483	-	pathogenesis-related protein PR-1 type-like [Spinacia oleracea]	-6.04604
HU05G00306	PRS2	ribose-phosphate pyrophosphokinase 2, chloroplastic isoform X1 [Chenopodium quinoa]	-2.88408
novel.15633	-	hypothetical protein BVRB_6g141610 [Beta vulgaris subsp. vulgaris]	-23.6492
HU06G02166	INT1	putative Na+/myo-inositol symporter [Mesembryanthemum crystallinum]	-1.48243
HU05G01154	UGT708G1	hypothetical protein DVH24_037030 [Malus domestica]	-26.8908
HU04G01601	-	PREDICTED: 4-coumarate--CoA ligase 2 [Beta vulgaris subsp. vulgaris]	-4.97426
HU03G00475	At4g19900	hypothetical protein SOVF_205670 [Spinacia oleracea]	-5.72354
HU03G00804	CSE	uncharacterized protein LOC110794146 [Spinacia oleracea];hypothetical protein SOVF_043040 isoform A [Spinacia oleracea]	-4.37541
HU10G00610	FLXL3	PREDICTED: protein FLX-like 3 isoform X2 [Vitis vinifera];hypothetical protein F0562_034035 [Nyssa sinensis]	-2.11487
HU07G00451	Os04g0364800	putative ripening-related protein 1 [Sesamum indicum]	-6.1521
HU09G01471	-	hypothetical protein BVC80_41g14 [Macleaya cordata]	-4.13466
HU09G01445	LFS	PREDICTED: lachrymatory-factor synthase [Beta vulgaris subsp. vulgaris]	-4.5449
novel.22262	-	-	-3.61911
HU11G01430	DTX27	protein DETOXIFICATION 27-like [Chenopodium quinoa]	-4.26251
novel.5503	AMP1	RecName: Full=Antimicrobial peptide 1; AltName: Full=MJ-AMP1; Short=AMP1; Flags: Precursor [Mirabilis jalapa]	-3.46203
novel.7862	-	hypothetical protein HHK36_020076 [Tetracentron sinense]	-6.77677
HU08G01234	AGT1	PREDICTED: serine--glyoxylate aminotransferase [Gossypium arboreum];alanine glyoxylate aminotransferase, partial [Peperomia klopfensteinii]	-8.02601
HU03G00849	At1g30700	berberine bridge enzyme-like 8 [Chenopodium quinoa]	-13.4217
HU08G00431	AAP7	probable amino acid permease 7 [Spinacia oleracea]	-3.42909
HU06G00942	BZIP18	transcription factor RF2b-like [Chenopodium quinoa]	-3.92533
HU01G00544	SCPL18	PREDICTED: serine carboxypeptidase-like 18 [Beta vulgaris subsp. vulgaris]	-2.31585
HU01G00780	ZIP1	zinc transporter 1-like [Chenopodium quinoa]	-3.78932
HU11G01616	SAUR32	auxin-responsive protein SAUR32-like [Spinacia oleracea]	-3.07252
HU07G00931	-	-	-5.70741
HU10G00650	BAT1	hypothetical protein F2P56_031253, partial [Juglans regia];PREDICTED: amino-acid permease BAT1 homolog isoform X2 [Nelumbo nucifera]	-5.08807
HU02G02820	CYP704C1	PREDICTED: cytochrome P450 704C1 isoform X1 [Beta vulgaris subsp. vulgaris]	-11.9873
HU11G00449	SULTR3;5	probable sulfate transporter 3.5 [Chenopodium quinoa]	-5.49014
HU06G01804	SP2	acidic endochitinase SP2-like [Chenopodium quinoa]	-6.25322
novel.21938	-	-	-8.20172
HU08G00991	BEBT1	benzyl alcohol O-benzoyltransferase-like [Chenopodium quinoa]	-5.25409
HU04G01286	At1g67340	Eukaryotic elongation factor 2 kinase [Trema orientale]	-4.85125
HU03G00943	CCL4	probable acyl-activating enzyme 6 [Chenopodium quinoa]	-1.62546
HU02G00832	ELI5	tyrosine decarboxylase 1-like [Chenopodium quinoa]	-2.79251
HU07G02354	PNC1	hypothetical protein BVRB_7g175600 [Beta vulgaris subsp. vulgaris]	-7.5242
HU03G00731	CARSR12	putative beta-galactosidase [Chenopodium quinoa];putative beta-galactosidase [Chenopodium quinoa];hypothetical protein SOVF_185470 [Spinacia oleracea]	-9.69561
novel.8932	RLP13	hypothetical protein EZV62_013294 [Acer yangbiense];LRR receptor-like serine/threonine-protein kinase [Actinidia chinensis var. chinensis];LRR receptor-like serine/threonine-protein kinase EFR [Chenopodium quinoa];receptor like protein 21-like isoform X1 [Populus alba];receptor like protein 45 [Actinidia rufa];hypothetical protein SADUNF_Sadunf10G0076900 [Salix dunnii]	-1.88833
HU09G00500	RUK	serine/threonine-protein kinase RUNKEL-like [Chenopodium quinoa]	-2.19966
novel.221	-	-	-5.72057
HU08G02038	CRK10	PREDICTED: cysteine-rich receptor-like protein kinase 10, partial [Vitis vinifera];Cysteine-rich receptor-like protein kinase 25, partial [Mucuna pruriens];hypothetical protein TanjilG_19548 [Lupinus angustifolius]	-3.71958
HU06G00703	CYB561B	PREDICTED: probable transmembrane ascorbate ferrireductase 2 [Beta vulgaris subsp. vulgaris]	-4.78459
HU03G00037	-	hypothetical protein BVRB_9g218650 [Beta vulgaris subsp. vulgaris]	-23.2538
HU02G00554	-	uncharacterized protein LOC110804006 [Spinacia oleracea]	-6.43356
HU08G00393	At5g55860	hypothetical protein SOVF_111470 [Spinacia oleracea]	-3.07215
novel.5485	AMP1	RecName: Full=Antimicrobial peptide 1; AltName: Full=MJ-AMP1; Short=AMP1; Flags: Precursor [Mirabilis jalapa]	-5.44762
HU01G02081	-	uncharacterized protein LOC110694685 isoform X1 [Chenopodium quinoa]	-2.62136
HU02G02685	-	glycine-rich RNA-binding protein 1-like isoform X2 [Spinacia oleracea]	-8.02599
novel.18862	ABP19A	auxin-binding protein ABP19a-like [Spinacia oleracea]	-7.41218
HU06G01247	UPS2	ureide permease 2-like [Chenopodium quinoa]	-9.02458
HU02G02412	-	PREDICTED: uncharacterized protein LOC104898501 [Beta vulgaris subsp. vulgaris]	-3.40053
HU10G01897	-	PREDICTED: uncharacterized protein LOC104901121 isoform X2 [Beta vulgaris subsp. vulgaris];PREDICTED: uncharacterized protein LOC104901121 isoform X1 [Beta vulgaris subsp. vulgaris]	-2.26739
HU11G00439	EGC2	PREDICTED: EG45-like domain containing protein [Beta vulgaris subsp. vulgaris]	-4.70113
novel.23702	-	hypothetical protein MANES_09G006000 [Manihot esculenta]	-6.2807
HU05G00688	-	PREDICTED: uncharacterized protein LOC104907543 [Beta vulgaris subsp. vulgaris]	-2.40752
HU09G02048	-	-	-5.96707
HU06G02413	PECS-2.1	hypothetical protein HYC85_013558 [Camellia sinensis]	-12.4672
HU03G01047	-	uncharacterized protein LOC110708406 [Chenopodium quinoa]	-6.99533
HU03G00174	-	uncharacterized protein LOC110705184 [Chenopodium quinoa]	-5.99134
HU01G01163	SRF3	PREDICTED: protein STRUBBELIG-RECEPTOR FAMILY 3 isoform X3 [Beta vulgaris subsp. vulgaris];PREDICTED: protein STRUBBELIG-RECEPTOR FAMILY 3 isoform X1 [Beta vulgaris subsp. vulgaris]	-3.52773
HU11G01562	CYP76AD1	cytochrome P450 76AD1-like protein, partial [Talinum sp. YY-2015];cytochrome P450 76AD1-like protein, partial [Portulaca suffruticosa]	-6.39982
HU11G00555	VIL2	VIN3-like protein 2 isoform X1 [Chenopodium quinoa]	-6.03399
HU10G01015	ZOG1	hypothetical protein SOVF_004790 [Spinacia oleracea]	-9.38158
HU08G01875	PM19L	PREDICTED: uncharacterized protein LOC104884553 [Beta vulgaris subsp. vulgaris]	-2.7258
HU03G01583	CYS6	PREDICTED: cysteine proteinase inhibitor A [Beta vulgaris subsp. vulgaris];cysteine proteinase inhibitor A-like isoform X2 [Chenopodium quinoa]	-7.54643
HU02G02728	Stxbp5	PREDICTED: uncharacterized protein LOC104897939 isoform X2 [Beta vulgaris subsp. vulgaris]	-2.07503
novel.15783	-	unnamed protein product [Cuscuta campestris]	-23.1819
HU02G00581	FOX1	hypothetical protein BVRB_7g169400 [Beta vulgaris subsp. vulgaris]	-3.52811
HU07G00280	At1g71250	GDSL esterase/lipase At4g16230-like [Cucurbita moschata];hypothetical protein GH714_024106 [Hevea brasiliensis]	-7.28247
HU11G00153	LECRK91	L-type lectin-domain containing receptor kinase IX.1-like [Chenopodium quinoa]	-2.34038
HU11G00484	STP14	sugar transport protein 14-like [Chenopodium quinoa]	-5.00248
HU02G02886	AMP1	unnamed protein product [Cuscuta campestris];RecName: Full=Antimicrobial peptide 1; AltName: Full=MJ-AMP1; Short=AMP1; Flags: Precursor [Mirabilis jalapa]	-8.48738
HU03G02381	At5g64030	probable methyltransferase PMT24 [Jatropha curcas];PREDICTED: probable methyltransferase PMT26 [Beta vulgaris subsp. vulgaris]	-2.73809
HU11G01747	HIPP39	heavy metal-associated isoprenylated plant protein 39-like [Chenopodium quinoa]	-3.71229
HU06G00988	CXE17	PREDICTED: probable carboxylesterase 17 [Beta vulgaris subsp. vulgaris]	-2.98675
HU10G01237	At1g60710	probable aldo-keto reductase 4 [Chenopodium quinoa]	-6.30852
HU03G02465	EAS	5-epiaristolochene synthase-like [Chenopodium quinoa];hypothetical protein SOVF_130630 [Spinacia oleracea]	-4.3403
HU05G01681	CSE	hypothetical protein SOVF_008070 isoform C [Spinacia oleracea]	-3.65189
HU04G01618	4CL2	PREDICTED: 4-coumarate--CoA ligase 2 [Beta vulgaris subsp. vulgaris]	-4.40059
HU02G01701	At4g23740	probable inactive receptor kinase At4g23740 [Chenopodium quinoa]	-7.17082
HU05G01991	HHP4	heptahelical transmembrane protein 4 isoform X1 [Jatropha curcas];hypothetical protein JCGZ_12551 [Jatropha curcas]	-7.01781
HU02G01225	ARF5	PREDICTED: auxin response factor 5 [Beta vulgaris subsp. vulgaris]	-5.29731
novel.1093	-	-	-7.94827
HU11G01129	PDP	petal death protein-like [Chenopodium quinoa];hypothetical protein BRARA_G03490 [Brassica rapa];RecName: Full=Petal death protein; AltName: Full=Citramalate lyase; AltName: Full=Oxalacetic hydrolase; AltName: Full=PSR132; Flags: Precursor [Dianthus caryophyllus]	-5.88011
HU05G01990	-	hypothetical protein CR513_43532 [Mucuna pruriens]	-5.79723
HU03G02751	VIT_19s0014g04930	(-)-germacrene D synthase-like isoform X3 [Quercus lobata];Squalene/phytoene synthase [Trema orientale];hypothetical protein EZV62_008167 [Acer yangbiense];(-)-germacrene D synthase [Vitis vinifera];PREDICTED: (+)-delta-cadinene synthase isozyme A-like [Gossypium hirsutum]	-7.72795
HU05G00744	-	unnamed protein product [Cuscuta campestris]	-3.9707
HU10G01104	SPH2	putative plant self-incompatibility S1 [Lupinus albus]	-23.9277
HU03G01613	VIT_06s0061g00120	beta-1,3-glucanase [Nepenthes alata]	-4.25495
HU09G00063	COMT1	PREDICTED: caffeic acid 3-O-methyltransferase [Beta vulgaris subsp. vulgaris]	-4.58644
HU02G01436	LBD12	LOB domain-containing protein 12 [Durio zibethinus];LOB domain-containing protein [Actinidia chinensis var. chinensis]	-9.56508
HU08G01920	ACO	PREDICTED: 1-aminocyclopropane-1-carboxylate oxidase [Beta vulgaris subsp. vulgaris]	-8.65297
novel.10181	TY3B-I	putative nucleotidyltransferase, Ribonuclease H [Rosa chinensis];DNA/RNA polymerases superfamily protein [Cucumis melo var. makuwa];putative nucleotidyltransferase, Ribonuclease H [Rosa chinensis]	-23.2662
HU01G02629	ctps	PREDICTED: CTP synthase isoform X1 [Beta vulgaris subsp. vulgaris]	-2.01811
[truncated: 453 more rows]

## Sheet: CdDM vs CdD
Supplementary table 4 Protein kinases-related genes that were differentially expressed in response to cadmium+drought+melatonin vs cadmium + drought treatment
[truncated: 55 more rows]

[truncated: 2 more sheets: CdSM vs CdS, CdSD vs CdDSM]
