# Supplementary material for: Transcriptome Profiles Reveal Key Regulatory Networks during Single and Multifactorial Stresses Coupled with Melatonin Treatment in Pitaya (Selenicereus undatus L.)
Source: Int J Mol Sci. 2024 Aug 15;25(16):8901. doi: 10.3390/ijms25168901 (PMC11354645; doi:10.3390/ijms25168901)
Supplement: Supplementary file 1 [file ijms-25-08901-s001.zip › Supplementry file S5.xlsx]

## Sheet: S-vs-Ck
GeneID	logFC	Gene_name	NR_annotation
HU02G01111	-1.57887	ACA10	PREDICTED: calcium-transporting ATPase 1, chloroplastic [Beta vulgaris subsp. vulgaris]
HU10G01030	-4.05237	CBP	probable calcium-binding protein CML49 [Ricinus communis];calmodulin-like protein 77 transcription variant 2 [Vitis amurensis];putative calcium-binding protein CML49 [Hibiscus syriacus];probable calcium-binding protein CML49 [Chenopodium quinoa]
HU08G01416	-1.38823	NEAP2	calcium-binding and coiled-coil domain-containing protein 2-like [Spinacia oleracea]
HU03G01635	-2.89406	CPK7	PREDICTED: calcium-dependent protein kinase 8 [Beta vulgaris subsp. vulgaris];calcium-dependent protein kinase 8-like [Chenopodium quinoa]
HU08G01968	-1.71158	-	PREDICTED: calcium-dependent protein kinase 2 [Beta vulgaris subsp. vulgaris]
HU05G00915	-10.7701	CML44	probable calcium-binding protein CML44 [Chenopodium quinoa]
HU07G02045	-1.91685	CML48	probable calcium-binding protein CML48 [Spinacia oleracea]
HU02G01460	-1.74509	ECA4	calcium-transporting ATPase 4, endoplasmic reticulum-type-like [Spinacia oleracea]
HU06G00271	-2.3076	At2g23790	PREDICTED: calcium uniporter protein 2, mitochondrial isoform X1 [Beta vulgaris subsp. vulgaris];PREDICTED: calcium uniporter protein 2, mitochondrial isoform X2 [Beta vulgaris subsp. vulgaris]
HU01G01849	-1.49916	CRLK1	PREDICTED: calcium/calmodulin-regulated receptor-like kinase 1 [Beta vulgaris subsp. vulgaris];calcium/calmodulin-regulated receptor-like kinase 1 isoform X1 [Spinacia oleracea]
HU10G01023	-7.14604	CBP	putative calcium-binding protein CML49 [Hibiscus syriacus];calmodulin-like protein 77 transcription variant 2 [Vitis amurensis];probable calcium-binding protein CML49 [Ricinus communis]
HU04G01654	-1.54237	At1g02270	uncharacterized calcium-binding protein At1g02270-like isoform X1 [Chenopodium quinoa]

## Sheet: M-vs-CK
GeneID	logFC	Gene_name	NR_annotation
novel.13330	1.92452	CML41	PREDICTED: probable calcium-binding protein CML41 [Beta vulgaris subsp. vulgaris]
HU01G01871	3.77052	KRP1	calcium-binding protein PBP1-like [Spinacia oleracea]
HU08G01936	1.70606	CSC1	PREDICTED: calcium permeable stress-gated cation channel 1 [Beta vulgaris subsp. vulgaris]
HU11G00373	1.02813	CCX4	cation/calcium exchanger 4-like [Chenopodium quinoa]
HU05G00913	2.50521	CML44	probable calcium-binding protein CML44 [Chenopodium quinoa]
HU05G02236	-2.31115	At2g23790	PREDICTED: calcium uniporter protein 2, mitochondrial isoform X2 [Beta vulgaris subsp. vulgaris];PREDICTED: calcium uniporter protein 2, mitochondrial isoform X1 [Beta vulgaris subsp. vulgaris]
HU01G01849	-1.0298	CRLK1	PREDICTED: calcium/calmodulin-regulated receptor-like kinase 1 [Beta vulgaris subsp. vulgaris];calcium/calmodulin-regulated receptor-like kinase 1 isoform X1 [Spinacia oleracea]

## Sheet: D-vs-Ck
GeneID	logFC	Gene_name	NR_annotation
HU03G00723	4.10964	ACA13	PREDICTED: putative calcium-transporting ATPase 13, plasma membrane-type [Beta vulgaris subsp. vulgaris]
HU06G01765	4.5189	CML39	PREDICTED: calcium-binding protein CML39 [Beta vulgaris subsp. vulgaris]
HU05G00913	1.89665	CML44	probable calcium-binding protein CML44 [Chenopodium quinoa]
HU10G00530	2.13767	CML16	probable calcium-binding protein CML15 [Spinacia oleracea]
HU08G01253	-1.30034	CPK17	calcium-dependent protein kinase 17-like [Chenopodium quinoa]

## Sheet: Cd-vs-CK
GeneID	logFC	Gene_name	NR_annotation
HU10G01068	1.31219	CML35	probable calcium-binding protein CML36 [Glycine soja]
HU11G01223	3.29896	CML27	calcium-binding allergen Ole e 8-like [Spinacia oleracea]
HU03G00725	5.91218	ACA13	PREDICTED: putative calcium-transporting ATPase 13, plasma membrane-type [Beta vulgaris subsp. vulgaris]
HU03G00723	5.01617	ACA13	PREDICTED: putative calcium-transporting ATPase 13, plasma membrane-type [Beta vulgaris subsp. vulgaris]
HU07G00534	2.57956	CML18	PREDICTED: probable calcium-binding protein CML23 [Beta vulgaris subsp. vulgaris]
HU08G00081	2.71428	KRP1	calcium-binding protein PBP1-like [Sesamum indicum]
HU09G01890	5.81324	CBP	probable calcium-binding protein CML49 [Chenopodium quinoa]
HU09G01177	3.37274	CML42	probable calcium-binding protein CML43 [Chenopodium quinoa]
HU06G01765	2.6505	CML39	PREDICTED: calcium-binding protein CML39 [Beta vulgaris subsp. vulgaris]
HU11G01150	1.89178	CML44	probable calcium-binding protein CML44 [Chenopodium quinoa]
HU10G00530	1.51002	CML16	probable calcium-binding protein CML15 [Spinacia oleracea]
HU03G01635	-1.53667	CPK7	PREDICTED: calcium-dependent protein kinase 8 [Beta vulgaris subsp. vulgaris];calcium-dependent protein kinase 8-like [Chenopodium quinoa]
HU03G02444	-1.24342	CBP	probable calcium-binding protein CML49 [Chenopodium quinoa];probable calcium-binding protein CML49 [Chenopodium quinoa]
HU05G02236	-1.54646	At2g23790	PREDICTED: calcium uniporter protein 2, mitochondrial isoform X2 [Beta vulgaris subsp. vulgaris];PREDICTED: calcium uniporter protein 2, mitochondrial isoform X1 [Beta vulgaris subsp. vulgaris]
HU10G01023	-5.96273	CBP	putative calcium-binding protein CML49 [Hibiscus syriacus];calmodulin-like protein 77 transcription variant 2 [Vitis amurensis];probable calcium-binding protein CML49 [Ricinus communis]
HU10G01030	-3.91242	CBP	probable calcium-binding protein CML49 [Ricinus communis];calmodulin-like protein 77 transcription variant 2 [Vitis amurensis];putative calcium-binding protein CML49 [Hibiscus syriacus];probable calcium-binding protein CML49 [Chenopodium quinoa]

## Sheet: CdD-vs-Ck
GeneID	logFC	Gene_name	NR_annotation
HU09G01890	7.58709	CBP	probable calcium-binding protein CML49 [Chenopodium quinoa]
novel.13330	2.86321	CML41	PREDICTED: probable calcium-binding protein CML41 [Beta vulgaris subsp. vulgaris]
HU05G00913	3.8889	CML44	probable calcium-binding protein CML44 [Chenopodium quinoa]
HU01G01871	3.6576	KRP1	calcium-binding protein PBP1-like [Spinacia oleracea]

## Sheet: CdS-vs-Ck
GeneID	logFC	Gene_name	NR_annotation
HU09G01890	7.89726	CBP	probable calcium-binding protein CML49 [Chenopodium quinoa]
HU10G01023	-6.07187	CBP	putative calcium-binding protein CML49 [Hibiscus syriacus];calmodulin-like protein 77 transcription variant 2 [Vitis amurensis];probable calcium-binding protein CML49 [Ricinus communis]

## Sheet: CdS-vs-CdSM
GeneID	logFC	Gene_name	NR_annotation
HU10G01015	-6.54788	ZOG1	hypothetical protein SOVF_004790 [Spinacia oleracea]
HU03G00482	-8.17455	CYP76AD1	cytochrome P450 CYP76AD9 [Opuntia ficus-indica]
HU02G00157	-2.03012	-	PREDICTED: uncharacterized protein LOC104897290 [Beta vulgaris subsp. vulgaris]
HU07G01367	-3.53177	GRXS6	PREDICTED: monothiol glutaredoxin-S6 [Beta vulgaris subsp. vulgaris]
HU01G02767	-2.70455	MARCHF1	uncharacterized protein LOC110777156 [Spinacia oleracea];PREDICTED: uncharacterized protein LOC104889416 [Beta vulgaris subsp. vulgaris]
HU09G00469	-2.38096	RABF1	PREDICTED: ras-related protein RABF1 isoform X2 [Beta vulgaris subsp. vulgaris]
novel.2953	-23.378	TRX2	thioredoxin H-type-like [Chenopodium quinoa];hypothetical protein F0562_033720 [Nyssa sinensis];thioredoxin H-type-like [Spinacia oleracea]
HU11G01312	-3.33521	MAN7	mannan endo-1,4-beta-mannosidase 7-like [Chenopodium quinoa]
HU06G00525	-2.63064	-	PREDICTED: uncharacterized protein DDB_G0271670 [Beta vulgaris subsp. vulgaris]
HU02G02682	-3.56629	-	glycine-rich RNA-binding protein 1-like isoform X2 [Spinacia oleracea]
HU04G00342	-2.47529	-	uncharacterized protein LOC110795247 [Spinacia oleracea]
HU01G02022	-23.456	BEBT1	benzyl alcohol O-benzoyltransferase-like [Spinacia oleracea]
novel.5268	-2.09486	-	glycine-rich RNA-binding protein 1-like isoform X2 [Spinacia oleracea]
HU02G01858	-2.20017	MARCHF2	PREDICTED: uncharacterized protein LOC104896612 [Beta vulgaris subsp. vulgaris]

## Sheet: CdD-vs-CdDM
GeneID	logFC	Gene_name	NR_annotation	GO_ID	KO_ID
HU01G00712	4.30757	PDR1	pleiotropic drug resistance protein 1 [Spinacia oleracea]	GO:0016021;GO:0042626;GO:0005524	-
HU01G00442	5.03991	-	-	-	-
HU06G00395	7.20643	GH3.1	PREDICTED: probable indole-3-acetic acid-amido synthetase GH3.1 [Beta vulgaris subsp. vulgaris]	GO:0005737;GO:0016881	K14487
HU06G00809	8.14898	ABCG1	ABC transporter G family member 11-like [Chenopodium quinoa]	GO:0005524;GO:0042626;GO:0016021	-
HU03G02928	3.52381	-	cucumber peeling cupredoxin-like [Chenopodium quinoa]	GO:0009055;GO:0016021;GO:0046658	-
HU04G02096	6.55972	PPT2	hypothetical protein HYC85_004741 [Camellia sinensis];PREDICTED: triose phosphate/phosphate translocator, non-green plastid, chloroplastic-like isoform X2 [Gossypium hirsutum]	GO:0022857;GO:0016021;GO:0031969	K15283
HU04G00167	13.2829	TLP	PREDICTED: protein P21 [Beta vulgaris subsp. vulgaris]	-	-
HU06G02406	10.1761	TPPA	hypothetical protein SOVF_076230 [Spinacia oleracea]	GO:0004805;GO:0005992	K01087
HU01G00526	12.7414	-	pathogenesis-related protein PR-1 type-like [Spinacia oleracea]	GO:0006952;GO:0005576;GO:0005615;GO:0009607	K13449
HU03G02606	10.1891	CjBAp12	EG45-like domain containing protein [Chenopodium quinoa]	GO:0009627;GO:0048046	-
novel.15784	9.41257	-	hypothetical protein BVRB_1g020540 [Beta vulgaris subsp. vulgaris]	GO:0006952	-
HU02G00965	6.62718	PED1	PREDICTED: 3-ketoacyl-CoA thiolase 2, peroxisomal [Beta vulgaris subsp. vulgaris]	GO:0006635;GO:0016747;GO:0010124;GO:0003988;GO:0005777	K07513
HU06G00681	5.2404	CYP735A2	hypothetical protein BVRB_2g026880 [Beta vulgaris subsp. vulgaris]	GO:0005506;GO:0004497;GO:0020037;GO:0016705	K10717
HU02G00589	2.59771	FAB1B	PREDICTED: 1-phosphatidylinositol-3-phosphate 5-kinase FAB1B [Beta vulgaris subsp. vulgaris]	GO:0046872;GO:0010008;GO:0005524;GO:0046854;GO:0016887;GO:0000285	K00921
novel.18000	9.52325	PNC2	peroxidase 60-like [Spinacia oleracea]	GO:0005576;GO:0042744;GO:0046872;GO:0006979;GO:0004601;GO:0009506;GO:0009505;GO:0020037	K00430
HU03G02067	3.10648	POT1	potassium transporter 1-like isoform X1 [Chenopodium quinoa]	GO:0006813;GO:0016020;GO:0005886;GO:0015079;GO:0016021	K03549
novel.266	6.39273	-	phenylcoumaran benzylic ether reductase-like protein, partial [Ariocarpus retusus]	GO:0016491	K23050
HU06G01150	8.17966	PCO2	plant cysteine oxidase 2-like [Spinacia oleracea]	GO:0017172;GO:0046872	K23953
HU07G00040	24.0126	ACS2	1-aminocyclopropane-1-carboxylate synthase [Dianthus petraeus]	GO:0009058;GO:0030170;GO:0003824	K20772
HU02G01891	5.02299	At5g51830	PREDICTED: probable fructokinase-7 [Beta vulgaris subsp. vulgaris]	GO:0006633;GO:0016773;GO:0008865;GO:0046686;GO:0005829;GO:0016301;GO:0019252;GO:0006000	K00847
HU07G01630	6.28952	UGT87A2	uncharacterized protein LOC119991488 [Tripterygium wilfordii];UDP-glycosyltransferase 87A1-like [Vitis riparia]	GO:0008194;GO:0016740	-
novel.2416	22.5576	-	-	-	-
HU11G01481	2.98523	crcB	uncharacterized protein LOC110795043 [Spinacia oleracea]	GO:0005886;GO:0016021	K06199
HU02G01419	11.2599	GSVIVT00023967001	peroxidase P7-like [Chenopodium quinoa]	GO:0046872;GO:0006979;GO:0005576;GO:0042744;GO:0020037;GO:0004601	K00430
HU11G01517	3.65668	At1g34300	G-type lectin S-receptor-like serine/threonine-protein kinase At1g34300 [Chenopodium quinoa]	GO:0005524;GO:0016021;GO:0030246;GO:0048544;GO:0106311;GO:0106310	-
HU04G00645	5.1868	CHS	chalcone synthase-like [Chenopodium quinoa]	GO:0016747;GO:0009058	K00660
HU11G00574	8.07169	4CL1	4-coumarate--CoA ligase 1-like [Chenopodium quinoa];4-coumarate:CoA ligase 2 [Silene littorea]	GO:0016874;GO:0016405;GO:0016207	K01904
HU05G01531	2.39259	PME18	pectinesterase-like [Camellia sinensis]	GO:0005618;GO:0005576;GO:0045490;GO:0004857;GO:0030599;GO:0016021;GO:0042545;GO:0046910;GO:0045330	K01051
HU11G01430	4.4098	DTX27	protein DETOXIFICATION 27-like [Chenopodium quinoa]	GO:0042910;GO:0016020;GO:0022857;GO:0016021;GO:0015297	K03327
HU03G02573	6.08304	PTS1	dirigent protein 23-like [Chenopodium quinoa]	GO:0048046;GO:0016021	-
HU01G00436	11.836	FMO1	PREDICTED: probable flavin-containing monooxygenase 1 [Beta vulgaris subsp. vulgaris];probable flavin-containing monooxygenase 1 [Spinacia oleracea]	GO:0050661;GO:0004499;GO:0050660	K00485
novel.3289	9.04264	-	-	-	-
HU05G01899	25.9425	PLP5	PREDICTED: patatin-like protein 1 [Beta vulgaris subsp. vulgaris]	GO:0016042;GO:0005773;GO:0045735;GO:0016787	-
HU11G01287	7.95594	-	uncharacterized protein LOC110723278 [Chenopodium quinoa]	-	-
HU11G01806	4.03095	Os04g0364800	putative ripening-related protein 1 [Chenopodium quinoa]	-	-
HU01G00661	3.28853	ABCB11	multidrug resistance 16 [Sesuvium portulacastrum]	GO:0005524;GO:0016021;GO:0042626;GO:0055085	K05658
HU02G00893	7.98487	PME41	PREDICTED: pectinesterase [Beta vulgaris subsp. vulgaris]	GO:0005618;GO:0030599;GO:0045490;GO:0004857;GO:0042545;GO:0046910;GO:0045330	K01051
HU07G00280	10.745	At1g71250	GDSL esterase/lipase At4g16230-like [Cucurbita moschata];hypothetical protein GH714_024106 [Hevea brasiliensis]	GO:0016788	-
HU09G00613	25.0334	XAT3	PREDICTED: protein O-linked-mannose beta-1,4-N-acetylglucosaminyltransferase 2 [Beta vulgaris subsp. vulgaris]	GO:0005794;GO:0016757	-
HU11G01773	2.40354	CYSC	bifunctional L-3-cyanoalanine synthase/cysteine synthase 1, mitochondrial [Camellia sinensis]	GO:0005739;GO:0030170;GO:0050017;GO:0006535;GO:0004124;GO:0005737;GO:0019499	K13034
HU08G00665	6.86335	ABCG24	ABC transporter G family member 24-like isoform X2 [Spinacia oleracea];PREDICTED: ABC transporter G family member 24 isoform X2 [Beta vulgaris subsp. vulgaris]	GO:0016021;GO:0042626;GO:0005524;GO:0016787	-
HU02G00406	6.28458	PGL1	PREDICTED: probable 6-phosphogluconolactonase 2 [Nelumbo nucifera];PREDICTED: probable 6-phosphogluconolactonase 2 [Solanum tuberosum];hypothetical protein F0562_033885 [Nyssa sinensis];probable 6-phosphogluconolactonase 1 isoform X1 [Coffea arabica];probable 6-phosphogluconolactonase 2 [Chenopodium quinoa]	GO:0005737;GO:0017057;GO:0006098;GO:0005975;GO:0009051	K01057
HU03G02751	6.39363	VIT_19s0014g04930	(-)-germacrene D synthase-like isoform X3 [Quercus lobata];Squalene/phytoene synthase [Trema orientale];hypothetical protein EZV62_008167 [Acer yangbiense];(-)-germacrene D synthase [Vitis vinifera];PREDICTED: (+)-delta-cadinene synthase isozyme A-like [Gossypium hirsutum]	GO:0016114;GO:0010333;GO:0000287;GO:0047461;GO:0034004;GO:0052577;GO:0005737	K15803
HU08G02025	4.42627	CRK25	cysteine-rich receptor-like protein kinase 10 isoform X1 [Chenopodium quinoa]	GO:0004674;GO:0016021;GO:0005524	-
HU03G00731	6.88691	CARSR12	putative beta-galactosidase [Chenopodium quinoa];putative beta-galactosidase [Chenopodium quinoa];hypothetical protein SOVF_185470 [Spinacia oleracea]	GO:0005773;GO:0005975;GO:0030246;GO:0004565;GO:0005618;GO:0048046	-
novel.9064	9.68646	CYP76B10	hypothetical protein BVRB_5g101580 [Beta vulgaris subsp. vulgaris]	GO:0005506;GO:0016021;GO:0020037;GO:0016705;GO:0004497;GO:0016787	-
HU03G01214	5.92809	RBOHB	PREDICTED: respiratory burst oxidase homolog protein B [Beta vulgaris subsp. vulgaris]	GO:0016021;GO:0009845;GO:0050664;GO:0004601;GO:0005509;GO:0016174;GO:0005886;GO:0009408	K13447
HU11G00304	6.17245	BHLH41	putative transcription factor bHLH041 [Chenopodium quinoa]	GO:0046983;GO:0005634	-
novel.26093	13.0017	-	proteinase inhibitor PSI-1.2-like [Chenopodium quinoa]	GO:0004867	-
HU06G00243	1.93092	GT3	glucosyltransferase [Phytolacca americana]	GO:0008194;GO:0016021	-
novel.15751	27.9744	PME17	pectinesterase-like [Chenopodium quinoa];hypothetical protein BVRB_3g056010 [Beta vulgaris subsp. vulgaris]	GO:0045490;GO:0004857;GO:0030599;GO:0005618;GO:0046910;GO:0045330;GO:0042545;GO:0005576	K01051
HU11G01466	4.12312	At1g21890	PREDICTED: WAT1-related protein At4g08300 [Beta vulgaris subsp. vulgaris]	GO:0005886;GO:0022857;GO:0016021	-
HU01G00383	13.1151	MES3	PREDICTED: salicylic acid-binding protein 2 [Beta vulgaris subsp. vulgaris]	-	-
HU07G02234	4.42054	LECRK42	L-type lectin-domain containing receptor kinase IV.2-like [Chenopodium quinoa]	-	-
HU06G01801	6.83617	-	hypothetical protein BVRB_3g057960 [Beta vulgaris subsp. vulgaris]	GO:0006952;GO:0016021	-
HU08G00342	10.2662	-	unnamed protein product [Coffea canephora]	GO:0030145;GO:0016021;GO:0048046	-
HU06G00913	2.78936	GSVIVT00023967001	peroxidase 1 [Sesuvium portulacastrum]	GO:0004601;GO:0020037;GO:0042744;GO:0005576;GO:0046872;GO:0006979	K00430
HU10G00265	3.40334	ZFP5	PREDICTED: zinc finger protein 5 [Beta vulgaris subsp. vulgaris]	GO:0005634;GO:0009736;GO:0000976;GO:0003700;GO:0009740;GO:0010090;GO:0010026	-
HU03G01287	5.42336	At3g01520	PREDICTED: universal stress protein A-like protein [Beta vulgaris subsp. vulgaris]	-	-
HU11G01094	9.9213	-	hypothetical protein BVRB_1g011250 [Beta vulgaris subsp. vulgaris]	-	-
HU06G00942	7.95177	BZIP18	transcription factor RF2b-like [Chenopodium quinoa]	GO:0003700;GO:0005634	-
HU05G01526	6.38172	PME18	unnamed protein product [Coffea canephora]	GO:0045330;GO:0046910;GO:0042545;GO:0016021;GO:0030599;GO:0004857;GO:0005576;GO:0045490;GO:0005618	K01051
HU07G02334	12.4288	At1g06990	GDSL esterase/lipase At2g31550-like [Chenopodium quinoa];PREDICTED: GDSL esterase/lipase At2g30310 [Beta vulgaris subsp. vulgaris]	GO:0016021;GO:0016788	-
HU03G02778	8.50471	-	hypothetical protein BVRB_8g195010 [Beta vulgaris subsp. vulgaris]	-	-
HU02G01858	2.83005	MARCHF2	PREDICTED: uncharacterized protein LOC104896612 [Beta vulgaris subsp. vulgaris]	GO:0016021;GO:0008270;GO:0016567;GO:0016020;GO:0004842	-
HU07G00847	5.82796	BGAL6	LOW QUALITY PROTEIN: beta-galactosidase 16 [Citrus clementina]	GO:0048046;GO:0005975;GO:0030246;GO:0004565	-
HU03G01081	9.08335	-	PREDICTED: pathogenesis-related protein PR-4A-like [Gossypium arboreum]	GO:0042742;GO:0050832;GO:0004540	-
HU02G03368	5.33142	At1g06620	hypothetical protein SOVF_119850 [Spinacia oleracea]	GO:0046872;GO:0016491	-
novel.8370	10.7464	ABP19B	PREDICTED: auxin-binding protein ABP19a [Beta vulgaris subsp. vulgaris]	GO:0005618;GO:0048046;GO:0030145	-
HU09G00147	11.1175	NDA2	PREDICTED: internal alternative NAD(P)H-ubiquinone oxidoreductase A1, mitochondrial [Beta vulgaris subsp. vulgaris]	GO:0016491	K17871
HU01G00441	5.67299	-	-	-	-
HU09G00322	13.0257	6-FEH	hypothetical protein SOVF_072030 [Spinacia oleracea]	GO:0005975;GO:0004553;GO:0004564	K01193
HU0G00234	7.50934	RLP1	PREDICTED: probable LRR receptor-like serine/threonine-protein kinase At4g36180 isoform X2 [Beta vulgaris subsp. vulgaris]	GO:0016021	-
HU08G02038	5.80029	CRK10	PREDICTED: cysteine-rich receptor-like protein kinase 10, partial [Vitis vinifera];Cysteine-rich receptor-like protein kinase 25, partial [Mucuna pruriens];hypothetical protein TanjilG_19548 [Lupinus angustifolius]	GO:0006468;GO:0005524;GO:0016021;GO:0004672;GO:0016020;GO:0004674;GO:0005886	-
HU03G00232	4.12301	CAD1	PREDICTED: probable cinnamyl alcohol dehydrogenase 1 [Beta vulgaris subsp. vulgaris]	GO:0008270;GO:0045551;GO:0047924;GO:0016491;GO:0016616;GO:0009809	K00083
novel.4792	9.8063	-	uncharacterized protein LOC109719896 isoform X1 [Ananas comosus];unnamed protein product [Cuscuta campestris]	GO:0016021	-
HU03G02410	11.5584	ABP19A	auxin-binding protein ABP19a-like [Chenopodium quinoa];PREDICTED: auxin-binding protein ABP19a [Beta vulgaris subsp. vulgaris]	GO:0005618;GO:0048046;GO:0030145	-
HU01G00384	2.00801	-	-	-	-
HU04G00382	4.83752	At5g61350	PREDICTED: probable receptor-like protein kinase At5g61350 [Beta vulgaris subsp. vulgaris]	GO:0005886;GO:0004674;GO:0046777;GO:0004672;GO:0016021;GO:0009506;GO:0005524	-
HU05G01197	4.42145	ABCB19	PREDICTED: ABC transporter B family member 19 [Beta vulgaris subsp. vulgaris]	GO:0042626;GO:0016021;GO:0005524;GO:0005887;GO:0055085	K05658
HU10G01308	3.9557	-	PREDICTED: isocitrate lyase [Beta vulgaris subsp. vulgaris]	GO:0006097;GO:0004451;GO:0046872;GO:0006099;GO:0009514	K01637
HU05G00674	26.0851	CYP716A44	beta-amyrin 28-oxidase-like isoform X1 [Chenopodium quinoa];beta-amyrin 28-oxidase-like [Spinacia oleracea]	GO:0020037;GO:0016021;GO:0016705;GO:0004497;GO:0016125;GO:0016491;GO:0005506	K20667
HU04G00030	8.22618	1MMP	metalloendoproteinase 1-MMP-like [Chenopodium quinoa]	GO:0004222;GO:0005886;GO:0030574;GO:0031012;GO:0030198;GO:0008270	-
HU03G01047	12.3025	-	uncharacterized protein LOC110708406 [Chenopodium quinoa]	GO:0016021	-
novel.20889	8.46869	-	-	-	-
HU04G01257	4.02496	GSVIVT00023967001	hypothetical protein EZV62_025883 [Acer yangbiense]	GO:0042744;GO:0006979;GO:0046872;GO:0004601;GO:0020037	K00430
HU06G02091	8.59449	ABCG20	PREDICTED: ABC transporter G family member 20 [Beta vulgaris subsp. vulgaris]	GO:0005524;GO:0042626;GO:0016021	-
HU02G00598	4.89457	ATL3	RING-H2 finger protein ATL3-like [Chenopodium quinoa]	GO:0016021	-
HU07G00785	11.1513	CYP83B1	unnamed protein product, partial [Vitis vinifera];cytochrome P450 83B1-like isoform X2 [Chenopodium quinoa]	GO:0016705;GO:0020037;GO:0016021;GO:0005506	-
HU05G00493	5.45308	ERF1B	ethylene-responsive transcription factor 1B-like [Chenopodium quinoa]	GO:0005634;GO:0003700;GO:0003677	K14516
HU09G00002	2.68487	COMT1	caffeic acid 3-O-methyltransferase-like [Chenopodium quinoa]	GO:0008171;GO:0046983;GO:0008757;GO:0019438;GO:0032259	K13066
HU01G00307	2.76848	At4g34480	glucan endo-1,3-beta-D-glucosidase-like [Olea europaea var. sylvestris]	GO:0046658;GO:0042973;GO:0005975	-
HU10G01237	6.15884	At1g60710	probable aldo-keto reductase 4 [Chenopodium quinoa]	GO:0047834	-
novel.11972	6.34866	RE1	uncharacterized protein LOC107019042 [Solanum pennellii]	GO:0003676;GO:0016855;GO:0016301;GO:0015074	-
novel.11969	6.49354	ADT1	arogenate dehydrogenase [Bougainvillea peruviana]	GO:0004664;GO:0047769;GO:0009570;GO:0009507;GO:0009094;GO:0005737	K05359
HU07G01813	4.66277	OSCBPY	beta amyrin synthase [Talinum paniculatum]	GO:0000250;GO:0016740;GO:0005811;GO:0016104;GO:0042300	K15813
HU11G00904	8.17124	At4g20840	berberine bridge enzyme-like 21 [Spinacia oleracea]	GO:0071949;GO:0016491	-
HU08G00077	7.85865	SesquiTPS1	PREDICTED: valencene synthase-like isoform X1 [Beta vulgaris subsp. vulgaris]	-	K15803
novel.22896	5.54654	-	-	-	-
HU03G02935	7.21331	DVL10	uncharacterized protein LOC110799096 [Spinacia oleracea]	-	-
novel.7792	6.85652	TAX1	signaling peptide TAXIMIN 1 [Vitis riparia]	GO:0016021	-
HU04G01353	11.8729	MPT3	hypothetical protein F0562_023213 [Nyssa sinensis]	GO:0016021;GO:0005315;GO:1990547	K15102
HU01G01591	5.60477	CSLE6	cellulose synthase-like protein E1 [Chenopodium quinoa]	GO:0030244;GO:0005886;GO:0016760;GO:0009833;GO:0051753;GO:0016021;GO:0005802	-
novel.11047	23.9146	Os02g0491700	germin-like protein [Chenopodium quinoa]	-	-
novel.5290	3.27661	-	glycine-rich RNA-binding protein 1-like isoform X2 [Spinacia oleracea]	-	-
HU07G01629	2.32276	TPS8	hypothetical protein SOVF_130630 [Spinacia oleracea]	GO:0010333;GO:0000287;GO:0016829	K15803
novel.860	5.12671	-	-	-	-
HU10G00631	9.52198	BC10	uncharacterized protein LOC110718779 [Chenopodium quinoa]	GO:0016757;GO:0016021	-
HU06G02413	27.9464	PECS-2.1	hypothetical protein HYC85_013558 [Camellia sinensis]	GO:0042545;GO:0045330;GO:0046910;GO:0005618;GO:0004857;GO:0045490;GO:0005576;GO:0030599	K01051
HU03G02744	7.53441	RHC2A	hypothetical protein SOVF_139400 [Spinacia oleracea]	GO:0005737;GO:0061630;GO:0016567	K22378
HU05G02334	5.90715	CSLD3	PREDICTED: cellulose synthase-like protein D3 isoform X1 [Beta vulgaris subsp. vulgaris]	GO:0016021;GO:0016760;GO:0030244	K20924
HU09G00272	1.80812	-	hypothetical protein DCAR_010302 [Daucus carota subsp. sativus];uncharacterized protein LOC110412812 [Herrania umbratica];Alpha/beta-Hydrolases superfamily protein isoform 2 [Theobroma cacao];PREDICTED: uncharacterized protein LOC18590336 [Theobroma cacao]	GO:0016021;GO:0016787	-
HU10G01894	7.75067	CRK10	cysteine-rich receptor-like protein kinase 10 [Chenopodium quinoa]	-	-
HU05G01413	8.05638	mipp1	PREDICTED: multiple inositol polyphosphate phosphatase 1 isoform X1 [Beta vulgaris subsp. vulgaris]	GO:0052745;GO:0005783;GO:0003993;GO:0005774;GO:0016791	K03103
HU06G01867	7.79089	-	PREDICTED: uncharacterized protein LOC104889078 [Beta vulgaris subsp. vulgaris]	-	-
HU10G00932	8.91053	PGIP1	polygalacturonase inhibitor [Medicago truncatula]	-	-
HU03G00611	5.49752	CYP734A1	cytochrome P450 734A1-like [Chenopodium quinoa];PREDICTED: cytochrome P450 734A1 [Beta vulgaris subsp. vulgaris]	GO:0005506;GO:0004497;GO:0010268;GO:0020037;GO:0016021;GO:0016131;GO:0016705	K15639
HU08G01920	12.2863	ACO	PREDICTED: 1-aminocyclopropane-1-carboxylate oxidase [Beta vulgaris subsp. vulgaris]	GO:0009835;GO:0009693;GO:0046872;GO:0031418;GO:0051213;GO:0016491;GO:0009815	K05933
HU06G02545	3.94181	PUB35	U-box domain-containing protein 52-like isoform X1 [Spinacia oleracea];U-box domain-containing protein 52-like isoform X2 [Spinacia oleracea]	GO:0005524;GO:0004672;GO:0004842	-
HU06G00762	4.18677	-	L-ascorbate oxidase-like [Chenopodium quinoa]	GO:0005576;GO:0008447;GO:0016491;GO:0005507	-
HU02G00092	11.1681	GAPC	glyceraldehyde 3-phosphate dehydrogenase [Hylocereus undatus]	GO:0005829;GO:0006006;GO:0051287;GO:0006096;GO:0016620;GO:0050661;GO:0004365	K00134
novel.5721	3.41428	-	membrane-associated 30 kDa protein [Hibiscus syriacus]	GO:0016021;GO:0006952	-
HU0G00057	3.00921	BEBT1	benzyl alcohol O-benzoyltransferase-like [Chenopodium quinoa]	GO:0016747	-
HU05G02050	4.06696	HSR4	LOW QUALITY PROTEIN: AAA-ATPase At3g50940-like [Chenopodium quinoa]	GO:0016887;GO:0005524	K08900
HU07G02326	5.41282	-	PREDICTED: chitinase 2 [Beta vulgaris subsp. vulgaris]	GO:0005975;GO:0004553	-
HU02G02910	6.85732	mtnN	PREDICTED: bark storage protein B [Beta vulgaris subsp. vulgaris];PREDICTED: bark storage protein B-like [Beta vulgaris subsp. vulgaris]	GO:0003824;GO:0009116	-
HU03G00483	8.37198	-	pathogenesis-related protein PR-1 type-like [Spinacia oleracea]	GO:0006952;GO:0009607;GO:0005615;GO:0005576	K13449
novel.11801	5.25117	-	unnamed protein product [Ananas comosus var. bracteatus]	GO:0015074;GO:0003676	-
HU04G00813	3.78603	-	PREDICTED: glutathione S-transferase U8 [Beta vulgaris subsp. vulgaris]	GO:0004364;GO:0006749;GO:0005737	K00799
HU07G00120	9.27106	CUL1	PREDICTED: cullin-1 isoform X1 [Beta vulgaris subsp. vulgaris]	GO:0004842;GO:0006511;GO:0016567;GO:0031625;GO:0031461	K03347
HU02G02661	5.53184	BHLH81	transcription factor bHLH80-like isoform X1 [Brassica napus];transcription factor bHLH130-like [Cucurbita pepo subsp. pepo]	GO:0006357;GO:0005634;GO:0046983;GO:0000978;GO:0000981	-
HU08G01717	5.78865	ChiC	chitotriosidase-1-like isoform X1 [Chenopodium quinoa]	GO:0005576;GO:0005975;GO:0006032;GO:0008061;GO:0004568	K01183
HU10G00936	9.53275	PGIP1	PREDICTED: polygalacturonase inhibitor 1 [Beta vulgaris subsp. vulgaris]	GO:0005886	-
novel.3047	8.84867	PMIR1	uncharacterized protein LOC112748973 [Arachis hypogaea];PREDICTED: uncharacterized protein LOC109234910 [Nicotiana attenuata];hypothetical protein SOVF_079090 [Spinacia oleracea]	GO:0003676;GO:0004523	-
HU05G02149	5.33495	ELI3	RecName: Full=Probable mannitol dehydrogenase; AltName: Full=NAD-dependent mannitol dehydrogenase [Mesembryanthemum crystallinum]	GO:0016491;GO:0009809;GO:0016616;GO:0008270;GO:0046029;GO:0045551	-
novel.19587	6.7213	VIT_06s0061g00120	glucan endo-1,3-beta-glucosidase-like [Chenopodium quinoa]	-	-
HU03G00482	26.6659	CYP76AD1	cytochrome P450 CYP76AD9 [Opuntia ficus-indica]	GO:0004497;GO:0016705;GO:0020037;GO:0005506	-
HU07G02335	5.58148	LAC3	laccase-12-like [Pyrus ussuriensis x Pyrus communis];laccase-3-like [Chenopodium quinoa]	GO:0052716;GO:0045330;GO:0005507;GO:0048046;GO:0042545;GO:0045490;GO:0030599;GO:0046274;GO:0016491	K05909
HU10G00322	3.42703	WRKY72	probable WRKY transcription factor 72 [Chenopodium quinoa]	GO:0043565;GO:0005634;GO:0003700	-
HU06G00525	2.16648	-	PREDICTED: uncharacterized protein DDB_G0271670 [Beta vulgaris subsp. vulgaris]	-	-
HU02G00579	6.36807	SAC2	phosphoinositide phosphatase SAC2-like isoform X2 [Manihot esculenta];PREDICTED: phosphoinositide phosphatase SAC2-like [Beta vulgaris subsp. vulgaris]	GO:0046856;GO:0005774;GO:0043813;GO:0016021	K22913
HU10G00353	10.5899	-	PREDICTED: kunitz trypsin inhibitor 2 [Beta vulgaris subsp. vulgaris]	GO:0004866	-
HU11G00617	3.57452	PMA4	PREDICTED: plasma membrane ATPase 4 [Beta vulgaris subsp. vulgaris]	GO:0005886;GO:0008553;GO:0120029;GO:0016021;GO:1902600;GO:0016887;GO:0005524;GO:0051453	K01535
HU04G01787	3.50722	COMT1	caffeic acid 3-O-methyltransferase [Spinacia oleracea]	GO:0005737;GO:0005886;GO:0051555;GO:0033799;GO:0047763;GO:0009809;GO:0032259;GO:0030744;GO:0008171;GO:0046983;GO:0005634;GO:0030755;GO:0009506	K13066
HU03G01894	3.44312	TBL39	protein trichome birefringence-like 39 [Populus trichocarpa];PREDICTED: protein trichome birefringence-like 39 [Beta vulgaris subsp. vulgaris]	GO:0016413;GO:0005794	-
HU10G00270	3.20113	3MMP	metalloendoproteinase 3-MMP-like [Chenopodium quinoa]	GO:0004222;GO:0008270;GO:0030198;GO:0030574;GO:0031012	-
HU05G02210	8.38636	-	putative WEB family protein At1g65010, chloroplastic [Chenopodium quinoa]	-	-
HU02G03369	6.07659	At1g06620	1-aminocyclopropane-1-carboxylate oxidase homolog 1-like [Chenopodium quinoa];hypothetical protein SOVF_119850 [Spinacia oleracea]	GO:0046872;GO:0016491	-
novel.10774	23.0238	-	-	-	-
HU02G00224	3.24085	CDR1	PREDICTED: aspartic proteinase CDR1-like [Beta vulgaris subsp. vulgaris]	GO:0004190;GO:0005576	-
HU06G02430	8.40271	WRKY44	WRKY transcription factor 44 isoform X2 [Herrania umbratica];hypothetical protein FH972_017484 [Carpinus fangiana]	GO:0043565;GO:0005634;GO:0003700	-
HU03G00169	3.54657	-	hypothetical protein BVRB_9g216470 [Beta vulgaris subsp. vulgaris]	-	-
HU09G00966	8.9274	-	hypothetical protein COLO4_29778 [Corchorus olitorius]	-	-
novel.5270	8.48095	-	glycine-rich RNA-binding protein 1-like isoform X2 [Spinacia oleracea]	-	-
HU07G00940	7.40153	-	-	-	-
novel.24510	4.74454	Os03g0733400	zinc finger BED domain-containing protein RICESLEEPER 1-like [Cynara cardunculus var. scolymus]	GO:0003677;GO:0046872;GO:0005634;GO:0046983	-
novel.21852	9.28162	At1g65750	hypothetical protein [Beta vulgaris subsp. vulgaris]	GO:0004523;GO:0003676	-
novel.20333	7.4718	CRK10	cysteine-rich receptor-like protein kinase 10 [Chenopodium quinoa];cysteine-rich receptor-like protein kinase 10 [Spinacia oleracea]	-	-
HU05G00045	4.80653	ndhS	PREDICTED: uncharacterized protein LOC104892150 [Beta vulgaris subsp. vulgaris];PREDICTED: NAD(P)H-quinone oxidoreductase subunit S, chloroplastic [Beta vulgaris subsp. vulgaris]	GO:0009767	K00345
HU08G02211	6.86873	OBL1	PREDICTED: uncharacterized protein LOC104900601 [Beta vulgaris subsp. vulgaris];uncharacterized protein LOC110800442 [Spinacia oleracea];hypothetical protein BVRB_8g182250 [Beta vulgaris subsp. vulgaris]	GO:0006629;GO:0016021	-
HU04G01779	4.48943	SE2	acidic endochitinase SE2 [Chenopodium quinoa]	GO:0005615;GO:0005975;GO:0005576;GO:0006032;GO:0004553;GO:0000272;GO:0004568	K01183
HU01G00588	8.41463	CCR1	cinnamoyl-CoA reductase 1-like [Chenopodium quinoa];cinnamoyl-CoA reductase 1-like [Chenopodium quinoa]	GO:0003824	K09753
HU02G00629	9.58677	At3g27220	kelch repeat-containing protein At3g27220-like [Chenopodium quinoa]	GO:0016021;GO:0005802;GO:0005768	-
HU03G00804	6.06644	CSE	uncharacterized protein LOC110794146 [Spinacia oleracea];hypothetical protein SOVF_043040 isoform A [Spinacia oleracea]	GO:0016021;GO:0016298;GO:0016787;GO:0009820;GO:0016020;GO:0047372	K01054
HU06G01984	5.23781	GIP2	Aspartic peptidase protein [Actinidia chinensis var. chinensis]	GO:0008233;GO:0004190	-
novel.551	4.17253	WAKL2	PREDICTED: wall-associated receptor kinase-like 6 isoform X1 [Beta vulgaris subsp. vulgaris]	GO:0030247;GO:0004672;GO:0005524;GO:0016021	-
HU08G00358	5.02408	LHT1	lysine histidine transporter 1-like isoform X2 [Spinacia oleracea]	GO:0016021;GO:0006865	-
HU01G00828	5.80949	HXK2	hexokinase-5-like [Spinacia oleracea]	GO:0006096;GO:0008865;GO:0005829;GO:0005524;GO:0019158;GO:0019318;GO:0001678;GO:0004340;GO:0004396;GO:0005739;GO:0005536;GO:0051156	K00844
HU01G01744	7.91731	TR	tropinone reductase homolog At5g06060-like [Chenopodium quinoa]	GO:0016491	K08081
novel.3236	8.34833	At1g34575	hypothetical protein SOVF_031390 [Spinacia oleracea]	GO:0071949;GO:0016021;GO:0016491	-
HU06G02337	9.68397	CSLE2	PREDICTED: cellulose synthase-like protein G2 [Beta vulgaris subsp. vulgaris]	GO:0016760;GO:0005886;GO:0030244;GO:0051753;GO:0009833;GO:0016021;GO:0005802	-
novel.21370	7.51948	GLP1	auxin-binding protein ABP19a-like [Chenopodium quinoa]	GO:0048046;GO:0030145;GO:0005618	-
HU03G00081	6.33474	MHB1	non-symbiotic hemoglobin 1-like [Spinacia oleracea]	GO:0019825;GO:0020037;GO:0005344;GO:0046872	-
HU04G00814	5.66656	GSTU8	hypothetical protein COLO4_14686 [Corchorus olitorius]	GO:0004364;GO:0005737;GO:0006749	K00799
novel.383	6.01051	At3g55350	PREDICTED: uncharacterized protein LOC108201382 [Daucus carota subsp. sativus]	GO:0016788	-
HU03G00541	7.50247	XA21	PREDICTED: probable LRR receptor-like serine/threonine-protein kinase At3g47570 isoform X1 [Beta vulgaris subsp. vulgaris];putative receptor-like protein kinase At3g47110 [Spinacia oleracea]	GO:0016021;GO:0005524;GO:0004674;GO:0004672	-
novel.22101	3.63197	-	-	-	-
HU03G00849	12.4283	At1g30700	berberine bridge enzyme-like 8 [Chenopodium quinoa]	GO:0016491;GO:0071949	-
HU06G01090	2.78936	GSVIVT00023967001	peroxidase 1 [Sesuvium portulacastrum]	GO:0046872;GO:0006979;GO:0005576;GO:0042744;GO:0004601;GO:0020037	K00430
HU07G01485	8.83946	STH-2	pathogenesis-related protein STH-21-like [Chenopodium quinoa]	GO:0010427;GO:0004864;GO:0009738;GO:0006952;GO:0038023	-
HU07G01624	23.8334	XTH7	xyloglucan endotransglucosylase/hydrolase protein 2-like [Prunus avium];hypothetical protein EUGRSUZ_H00787 [Eucalyptus grandis]	GO:0004553;GO:0010411;GO:0016762;GO:0071555;GO:0005618;GO:0016021;GO:0048046;GO:0042546	K08235
HU08G00340	9.27645	-	germin-like protein subfamily 1 member 15 [Chenopodium quinoa]	-	-
HU09G01164	9.46342	RPL6	RecName: Full=60S ribosomal protein L6; AltName: Full=YL16-like [Mesembryanthemum crystallinum]	GO:0000027;GO:0022625;GO:0006412;GO:0003735;GO:0002181;GO:0005840;GO:0003723	K02934
HU05G01674	7.83157	LBD41	LOB domain-containing protein 40-like [Chenopodium quinoa]	GO:0010468	-
HU03G02418	10.5312	ABP19B	auxin-binding protein ABP19a-like [Chenopodium quinoa];PREDICTED: auxin-binding protein ABP19a [Beta vulgaris subsp. vulgaris]	GO:0005618;GO:0030145;GO:0048046	-
novel.14704	9.55124	-	uncharacterized protein LOC117131413 [Brassica rapa]	GO:0003676;GO:0008270	-
novel.2953	23.6447	TRX2	thioredoxin H-type-like [Chenopodium quinoa];hypothetical protein F0562_033720 [Nyssa sinensis];thioredoxin H-type-like [Spinacia oleracea]	GO:0015035;GO:0006662	K03671
HU02G02886	8.90893	AMP1	unnamed protein product [Cuscuta campestris];RecName: Full=Antimicrobial peptide 1; AltName: Full=MJ-AMP1; Short=AMP1; Flags: Precursor [Mirabilis jalapa]	GO:0042742;GO:0005576;GO:0031640;GO:0050832	-
HU11G01384	3.56622	At1g34750	PREDICTED: probable protein phosphatase 2C 10 [Theobroma cacao]	GO:0004722	K17506
HU08G00798	4.59695	CSE	PREDICTED: caffeoylshikimate esterase [Beta vulgaris subsp. vulgaris]	GO:0009820;GO:0016298;GO:0016020	K18368
HU08G00278	5.28105	-	pirin-like protein [Chenopodium quinoa]	-	K06911
HU06G00833	4.51178	MAPKKK5	PREDICTED: mitogen-activated protein kinase kinase kinase YODA [Beta vulgaris subsp. vulgaris];mitogen-activated protein kinase kinase kinase 5-like [Chenopodium quinoa]	GO:0004672;GO:0016301;GO:0005524	-
novel.15754	22.8018	PECS-2.1	hypothetical protein GIB67_008763 [Kingdonia uniflora]	GO:0005618;GO:0004857;GO:0045490;GO:0030599;GO:0005576;GO:0042545;GO:0045330;GO:0046910	K01051
HU09G01085	3.85017	LYK3	lysM domain receptor-like kinase 3 [Spinacia oleracea];chitin elicitor receptor kinase 1-like isoform X2 [Durio zibethinus]	GO:0005524;GO:0016021;GO:0005886;GO:0004674	K13429
HU04G01720	23.7781	SDR3b	PREDICTED: short-chain dehydrogenase reductase 3b [Beta vulgaris subsp. vulgaris]	GO:0016491	-
HU03G02936	6.07305	At1g64760	glucan endo-1,3-beta-glucosidase 8 [Spinacia oleracea]	GO:0046658;GO:0042973;GO:0016021;GO:0005975	-
HU07G00403	4.70219	EXL2	zf-CCHC domain-containing protein/rve domain-containing protein/RVT_2 domain-containing protein/gag_pre-integrs domain-containing protein/UBN2_2 domain-containing protein, partial [Cephalotus follicularis];protein EXORDIUM-like 2 [Spinacia oleracea]	GO:0015074;GO:0005615;GO:0006865;GO:0008270;GO:0003676;GO:0016021	-
HU10G00937	7.7347	pgip	PREDICTED: polygalacturonase inhibitor 1 [Beta vulgaris subsp. vulgaris]	GO:0005886	-
HU05G01965	5.0934	PER73	peroxidase 50-like [Chenopodium quinoa]	GO:0006979;GO:0046872;GO:0042744;GO:0005576;GO:0004601;GO:0020037	K00430
HU09G00518	4.65346	MIEL1	PREDICTED: E3 ubiquitin-protein ligase MIEL1 isoform X1 [Beta vulgaris subsp. vulgaris]	GO:0008270	K10144
HU08G01477	11.3964	LOX1.6	PREDICTED: probable linoleate 9S-lipoxygenase 5 [Beta vulgaris subsp. vulgaris];probable linoleate 9S-lipoxygenase 5 [Spinacia oleracea]	GO:0046872;GO:0006633;GO:0034440;GO:0031408;GO:0016702	K15718
novel.20915	2.54704	XA21	LRR receptor-like serine/threonine-protein kinase EFR [Populus trichocarpa];GPCR kinase [Trema orientale]	GO:0004674;GO:0016021;GO:0106311;GO:0106310;GO:0005886;GO:0046777;GO:0004672;GO:0005524	K13420
HU11G00484	7.21694	STP14	sugar transport protein 14-like [Chenopodium quinoa]	GO:0006817;GO:0008643;GO:0022857;GO:0016021	K24193
novel.19943	13.5617	PLAT1	PLAT domain-containing protein 3-like [Prosopis alba]	-	-
HU01G00595	3.19021	LYM2	PREDICTED: wall-associated receptor kinase-like 10 isoform X2 [Beta vulgaris subsp. vulgaris];PREDICTED: lysM domain-containing GPI-anchored protein 2 [Beta vulgaris subsp. vulgaris]	-	-
HU01G01960	2.43797	HTR2	hypothetical protein C4D60_Mb08t07260 [Musa balbisiana]	GO:0046982;GO:0003677;GO:0000786	K11253
HU08G00997	7.2186	NHL6	NDR1/HIN1-like protein 6 [Chenopodium quinoa]	GO:0016021	-
novel.15767	15.7342	PME17	pectinesterase-like [Chenopodium quinoa]	GO:0005618;GO:0045490;GO:0004857;GO:0030599;GO:0005576;GO:0042545;GO:0046910;GO:0045330	K01051
HU06G02697	8.26073	CSLG2	PREDICTED: cellulose synthase-like protein G2 [Beta vulgaris subsp. vulgaris]	GO:0009833;GO:0051753;GO:0030244;GO:0005886;GO:0016760;GO:0005802;GO:0016021	-
HU05G01708	9.08463	-	non-specific lipid-transfer protein 2-like [Chenopodium quinoa]	GO:0006869	-
HU03G00202	5.64508	At3g50280	hypothetical protein BVRB_2g033420 [Beta vulgaris subsp. vulgaris]	GO:0016747	-
HU02G03100	9.2108	-	cytochrome P450 CYP73A100-like isoform X2 [Chenopodium quinoa]	GO:0020037;GO:0016021;GO:0016705;GO:0004497;GO:0005506	K00487
HU08G01266	9.59393	BANGLUC	glucan endo-1,3-beta-glucosidase-like precursor [Beta vulgaris subsp. vulgaris]	GO:0005975;GO:0004553;GO:0042973	-
HU08G00746	4.0199	LBD11	LOB domain-containing protein 1-like [Chenopodium quinoa]	-	-
novel.15756	24.5342	PECS-2.1	Pectinesterase [Handroanthus impetiginosus]	GO:0005576;GO:0045330;GO:0046910;GO:0042545;GO:0030599;GO:0004857;GO:0045490;GO:0005618	K01051
HU03G01226	5.28693	-	hypothetical protein F3Y22_tig00110321pilonHSYRG00358 [Hibiscus syriacus]	GO:0016021;GO:0031305;GO:0033617;GO:0005746	-
HU08G02035	5.18701	CRK25	cysteine-rich receptor-like protein kinase 25 isoform X3 [Spinacia oleracea];PREDICTED: cysteine-rich receptor-like protein kinase 10 [Beta vulgaris subsp. vulgaris]	GO:0016021;GO:0005524;GO:0005886;GO:0004674;GO:0046777	-
HU08G00612	3.81744	-	desiccation-related protein At2g46140 isoform X1 [Hevea brasiliensis]	GO:0005829;GO:0009269	-
HU11G01809	4.78895	CPIJ013394	PREDICTED: uncharacterized protein LOC104888756 isoform X1 [Beta vulgaris subsp. vulgaris];O-glucosyltransferase rumi homolog isoform X5 [Spinacia oleracea];O-glucosyltransferase rumi-like [Spinacia oleracea];protein O-glucosyltransferase 1-like isoform X2 [Spinacia oleracea]	GO:0016021;GO:0016740	-
novel.25579	8.71706	OPR1	putative 12-oxophytodienoate reductase 11 [Chenopodium quinoa]	GO:0016491;GO:0010181	K05894
novel.20763	3.04788	COL5	PREDICTED: zinc finger protein CONSTANS-LIKE 7 isoform X1 [Beta vulgaris subsp. vulgaris]	-	-
HU05G01179	4.64028	NAC100	NAC domain-containing protein 92-like [Chenopodium quinoa]	GO:0003677;GO:0006355	-
HU11G00880	5.20085	OPR1	PREDICTED: 12-oxophytodienoate reductase 2 [Beta vulgaris subsp. vulgaris]	GO:0016491;GO:0010181	K05894
HU10G00092	6.63716	yuiD	uncharacterized protein LOC110712411 [Chenopodium quinoa];hypothetical protein CICLE_v10032910mg [Citrus clementina]	GO:0016021	K09775
HU03G02422	3.0692	MOB1-A	MOB kinase activator-like 1A isoform X3 [Chenopodium quinoa];MOB kinase activator-like 1A isoform X2 [Populus alba];PREDICTED: MOB kinase activator-like 1A [Beta vulgaris subsp. vulgaris]	-	K06685
HU09G01974	5.94449	WEX	Werner Syndrome-like exonuclease [Morus notabilis]	GO:0005634;GO:0003676;GO:0005737;GO:0008408	-
novel.18862	7.02252	ABP19A	auxin-binding protein ABP19a-like [Spinacia oleracea]	-	-
HU11G01456	12.5343	chi1	basic endochitinase [Spinacia oleracea]	GO:0050832;GO:0006952;GO:0004568;GO:0016998;GO:0000272;GO:0006032;GO:0005975;GO:0008061	K20547
novel.2982	8.32106	-	-	-	-
novel.17719	5.21574	CYP71A8	cytochrome P450 71A26-like isoform X1 [Spinacia oleracea]	GO:0004497;GO:0102876;GO:0020037;GO:0016705;GO:0005506	-
HU08G02096	9.76098	NDB2	external alternative NAD(P)H-ubiquinone oxidoreductase B2, mitochondrial-like [Spinacia oleracea]	GO:0050136;GO:0005743;GO:0005509;GO:0005777	K17871
HU07G00141	4.50991	-	Bone morphogenetic protein like [Actinidia chinensis var. chinensis]	GO:0055085;GO:0016021	-
HU09G00526	3.63643	Ni6	CASP-like protein Ni6 [Chenopodium quinoa]	GO:0005802;GO:0016021;GO:0051539;GO:0005886;GO:0005768	-
HU01G02584	6.7312	Dctpp1	PREDICTED: dCTP pyrophosphatase 1 [Beta vulgaris subsp. vulgaris]	GO:0047840;GO:0006253;GO:0000287;GO:0005829;GO:0042262	K16904
HU05G00230	8.9504	MYC2	LOW QUALITY PROTEIN: transcription factor MYC2-like [Chenopodium quinoa]	GO:0000976;GO:0003700;GO:0005634;GO:0046983;GO:0006355	K13422
HU07G02268	6.08858	At1g07590	pentatricopeptide repeat-containing protein At1g07590, mitochondrial-like [Chenopodium quinoa]	GO:0046686;GO:0005739	-
HU02G00526	4.98341	FLS2	hypothetical protein BVRB_002600 [Beta vulgaris subsp. vulgaris]	GO:0005886;GO:0042742;GO:0052544;GO:0005768;GO:0006898;GO:0033612;GO:0004672;GO:0016021;GO:0042802;GO:0005524;GO:0016045;GO:0010359	K13420
HU02G02103	4.98341	FLS2	hypothetical protein BVRB_002600 [Beta vulgaris subsp. vulgaris]	GO:0005886;GO:0042742;GO:0052544;GO:0005768;GO:0006898;GO:0033612;GO:0004672;GO:0016021;GO:0042802;GO:0005524;GO:0016045;GO:0010359	K13420
HU06G02403	7.40628	TPPA	hypothetical protein SOVF_076230 [Spinacia oleracea]	GO:0004805;GO:0005992	K01087
HU06G02653	1.99945	-	PREDICTED: myosin-2 heavy chain [Beta vulgaris subsp. vulgaris]	-	-
HU05G01707	25.8429	-	non-specific lipid-transfer protein 2-like [Chenopodium quinoa]	GO:0006869	-
HU03G01694	27.1507	HRPN	peroxidase N-like [Chenopodium quinoa]	GO:0004601;GO:0020037;GO:0006979;GO:0046872;GO:0042744;GO:0005576	K00430
novel.12432	7.03975	-	PREDICTED: uncharacterized protein LOC107827542 [Nicotiana tabacum];uncharacterized protein LOC107019042 [Solanum pennellii]	GO:0016301;GO:0003676;GO:0008168;GO:0016855;GO:0046872;GO:0032259;GO:0015074	-
HU05G02147	5.94295	APF1	PREDICTED: aspartyl protease family protein 1 [Beta vulgaris subsp. vulgaris]	GO:0004190	-
HU03G00891	27.6685	IGS1	hypothetical protein SADUNF_Sadunf13G0083600 [Salix dunnii];NADPH-dependent reductase III, partial [Echinocactus platyacanthus]	GO:0016491;GO:0047526	K23050
HU10G00857	4.79921	At3g03980	NADPH-dependent aldehyde reductase-like protein, chloroplastic [Chenopodium quinoa]	GO:0016491	K00059
HU11G01141	5.6745	At5g09300	PREDICTED: 2-oxoisovalerate dehydrogenase subunit alpha 1, mitochondrial [Beta vulgaris subsp. vulgaris]	GO:0016624;GO:0005947;GO:0003826;GO:0009083	K00166
HU04G01112	7.13729	-	cytochrome P450 CYP72A219-like [Spinacia oleracea]	GO:0004497;GO:0016021;GO:0020037;GO:0016705;GO:0005506	-
HU10G01023	5.88946	CBP	putative calcium-binding protein CML49 [Hibiscus syriacus];calmodulin-like protein 77 transcription variant 2 [Vitis amurensis];probable calcium-binding protein CML49 [Ricinus communis]	GO:0005509	K13448
HU02G02153	4.54791	-	uncharacterized protein LOC110695319 [Chenopodium quinoa]	GO:0016021	-
HU08G00872	5.93972	SODCC.2	RecName: Full=Superoxide dismutase [Cu-Zn] 2 [Mesembryanthemum crystallinum];hypothetical protein SOVF_189020 [Spinacia oleracea]	GO:0005737;GO:0019430;GO:0046872;GO:0071472;GO:0005773;GO:0071486;GO:0071457;GO:0031225;GO:0004784;GO:0005777;GO:0016021;GO:0005507;GO:0071493	K04565
novel.19338	22.6043	-	-	-	-
HU09G00632	8.61723	-	uncharacterized protein LOC110704305 [Chenopodium quinoa]	-	-
novel.2213	10.2132	-	uncharacterized protein LOC107019042 [Solanum pennellii]	GO:0015074;GO:0016855;GO:0003676	-
HU10G01009	7.69984	HSFB3	heat stress transcription factor B-3-like [Chenopodium quinoa]	GO:0003700;GO:0005634;GO:0043565	K09419
novel.11088	5.77706	-	-	-	-
HU06G02338	6.20391	CSLG2	cellulose synthase-like protein G2 [Chenopodium quinoa];PREDICTED: serine/threonine-protein kinase BLUS1 [Beta vulgaris subsp. vulgaris];PREDICTED: cellulose synthase-like protein G2 [Beta vulgaris subsp. vulgaris]	GO:0004672;GO:0051753;GO:0009833;GO:0016760;GO:0005886;GO:0030244;GO:0005524;GO:0005802;GO:0016021	K08835
HU03G02607	13.0537	CjBAp12	EG45-like domain containing protein [Chenopodium quinoa]	GO:0009627;GO:0048046	-
HU04G00656	5.01845	PAE8	hypothetical protein BVRB_5g098360 isoform B [Beta vulgaris subsp. vulgaris];pectin acetylesterase 8 isoform X3 [Sorghum bicolor];pectin acetylesterase 8-like isoform X3 [Chenopodium quinoa];pectin acetylesterase, putative [Ricinus communis]	GO:0052793;GO:0009505;GO:0016787;GO:0016021;GO:0005576;GO:0005618;GO:0071555	K19882
HU08G02043	7.67557	KIN14D	PREDICTED: kinesin-like protein KIN-14C [Beta vulgaris subsp. vulgaris]	GO:1990939;GO:0007018;GO:0005874;GO:0005524;GO:0008017	K10405
novel.20635	7.82741	SE2	PREDICTED: acidic endochitinase SE2 [Beta vulgaris subsp. vulgaris];acidic endochitinase SE2 [Chenopodium quinoa]	GO:0005615;GO:0004553;GO:0006032;GO:0005975;GO:0004568;GO:0000272	K01183
novel.20109	4.91045	-	-	-	-
HU01G01098	7.81964	GRXC9	PREDICTED: glutaredoxin-C9 [Beta vulgaris subsp. vulgaris]	GO:0015035;GO:0005737	-
HU08G01810	6.35052	CYP710A1	cytochrome P450 710A11-like [Chenopodium quinoa]	GO:0016491;GO:0005506;GO:0016705;GO:0016021;GO:0020037;GO:0016125;GO:0004497	K09832
HU11G00257	4.51065	CARSR12	putative beta-galactosidase [Chenopodium quinoa];putative beta-galactosidase [Chenopodium quinoa]	GO:0005618;GO:0004565;GO:0005975;GO:0005773	-
novel.5502	3.59584	AMP1	RecName: Full=Antimicrobial peptide 1; AltName: Full=MJ-AMP1; Short=AMP1; Flags: Precursor [Mirabilis jalapa]	GO:0005576;GO:0042742;GO:0050832;GO:0031640	-
HU01G01656	4.84423	-	-	-	-
HU02G02586	4.44979	AAE	acetylajmalan esterase-like [Chenopodium quinoa]	GO:0016788	-
HU11G00996	2.53652	ACC1	PREDICTED: acetyl-CoA carboxylase 1 isoform X1 [Beta vulgaris subsp. vulgaris]	GO:0016740;GO:0005524;GO:0006633;GO:2001295;GO:0046872;GO:0003989	K11262
HU03G00678	10.1537	ZIP1	zinc transporter 1-like [Chenopodium quinoa]	GO:0005886;GO:0016020;GO:0071577;GO:0005385;GO:0016021	K14709
HU03G02527	3.04368	SMC4	structural maintenance of chromosomes protein 4 [Spinacia oleracea]	GO:0005634;GO:0005694;GO:0016887;GO:0051321;GO:0005524;GO:0051276	K06675
HU01G01899	7.13719	-	hypothetical protein CDL12_20246 [Handroanthus impetiginosus]	-	-
novel.21003	8.26714	-	PREDICTED: uncharacterized protein LOC105951653 [Erythranthe guttata]	GO:0008270;GO:0015074;GO:0003676	-
HU10G01850	7.23616	CRK6	PREDICTED: putative receptor-like protein kinase At4g00960 [Beta vulgaris subsp. vulgaris];putative receptor-like protein kinase At4g00960 isoform X2 [Chenopodium quinoa]	-	-
HU01G02026	3.60915	-	-	-	-
HU02G01493	3.8326	H2B.11	histone H2B.3-like [Pistacia vera]	GO:0046982;GO:0000786;GO:0003677;GO:0005634;GO:0006334	K11252
HU05G01666	7.76563	Ist1	IST1-like protein [Spinacia oleracea];hypothetical protein SOVF_058250 [Spinacia oleracea]	GO:0043161;GO:0015031;GO:0003684;GO:0006289;GO:0008104	-
HU07G01965	2.32299	-	ankyrin repeat-containing protein At5g02620-like [Spinacia oleracea]	GO:0016021;GO:0016020	-
HU02G01980	5.84232	-	arabinofuranosidase/xylosidase homolog, partial [Prunus persica];hypothetical protein Ahy_B04g070162 isoform F [Arachis hypogaea]	GO:0004553;GO:0016798;GO:0005975;GO:0005576;GO:0046556;GO:0031222;GO:0009044;GO:0016021;GO:0009505;GO:0045493	-
HU01G01887	5.71126	-	uncharacterized protein LOC110800037 [Spinacia oleracea]	-	-
novel.15752	24.7201	PECS-2.1	hypothetical protein BVRB_3g056010 [Beta vulgaris subsp. vulgaris]	GO:0042545;GO:0045330;GO:0005576;GO:0005618;GO:0030599;GO:0045490;GO:0004857	K01051
HU03G02514	22.6746	CYP71BE54	cytochrome P450 71D443-like protein [Sesuvium portulacastrum]	GO:0004497;GO:0020037;GO:0016705;GO:0005506	-
HU08G01609	5.73332	BAT1	amino-acid permease BAT1 homolog [Chenopodium quinoa]	GO:0022857;GO:0016021;GO:0006865	-
HU08G01476	29.7415	LOX1.5	PREDICTED: probable linoleate 9S-lipoxygenase 5 [Beta vulgaris subsp. vulgaris]	GO:0016702;GO:0031408;GO:0006633;GO:0034440;GO:0046872	K15718
HU10G00552	2.82014	3MMP	metalloendoproteinase 5-MMP-like [Chenopodium quinoa]	GO:0008270;GO:0030198;GO:0030574;GO:0031012;GO:0004222	-
novel.4920	4.51257	-	-	-	-
HU03G00083	14.4966	HB1	non-symbiotic hemoglobin 1-like [Chenopodium quinoa]	GO:0020037;GO:0019825;GO:0046872;GO:0005344	-
HU03G01070	9.08335	-	PREDICTED: pathogenesis-related protein PR-4A-like [Gossypium arboreum]	GO:0042742;GO:0050832;GO:0004540	-
HU11G01334	8.28943	NPC4	non-specific phospholipase C4-like [Chenopodium quinoa]	GO:0016788	K01114
HU06G02626	5.91994	GLT1	glutamate synthase 1 [NADH], chloroplastic-like isoform X3 [Chenopodium quinoa];glutamate synthase 1 [NADH], chloroplastic-like isoform X3 [Chenopodium quinoa];glutamate synthase 1 [NADH], chloroplastic-like isoform X1 [Chenopodium quinoa]	GO:0050660;GO:0010181;GO:0097054;GO:0046686;GO:0006541;GO:0009570;GO:0051538;GO:0005506;GO:0006537;GO:0048589;GO:0016040;GO:0015930;GO:0019676;GO:0016491	K00264
HU02G02252	5.01644	At4g15970	PREDICTED: uncharacterized protein At4g15970 [Beta vulgaris subsp. vulgaris];hypothetical protein SOVF_163760 [Spinacia oleracea]	GO:0071555;GO:0016021;GO:0016757;GO:0016740;GO:0000139	-
novel.5976	6.88951	-	-	-	-
HU05G01564	5.60816	At3g07620	probable glycosyltransferase At5g11130 [Spinacia oleracea]	GO:0006486;GO:0016757;GO:0000139	-
HU05G01773	7.48364	MYB59	transcription factor MYB13-like [Chenopodium quinoa]	GO:0003700;GO:0005634;GO:0043565;GO:0006355	K09422
HU03G01098	9.97575	-	cysteine synthase-like isoform X1 [Spinacia oleracea]	GO:0030170;GO:0006535;GO:0004124;GO:0005737	K01738
novel.5511	9.39485	AMP1	RecName: Full=Antimicrobial peptide 1; AltName: Full=MJ-AMP1; Short=AMP1; Flags: Precursor [Mirabilis jalapa]	GO:0031640;GO:0050832;GO:0042742;GO:0005576	-
HU10G01884	3.77973	CRK7	hypothetical protein SOVF_030670 [Spinacia oleracea];putative receptor-like protein kinase At4g00960 isoform X1 [Chenopodium quinoa]	GO:0016301	-
HU06G00678	10.3758	LBD40	lateral organ boundaries domain protein [Boehmeria nivea];PREDICTED: LOB domain-containing protein 41 [Beta vulgaris subsp. vulgaris]	GO:0010468	-
HU06G00646	6.32197	-	hypothetical protein BVRB_2g027330 [Beta vulgaris subsp. vulgaris]	-	-
HU07G01107	5.78719	-	hypothetical protein F0562_035923 [Nyssa sinensis]	-	-
HU04G01111	8.01459	CYP72A15	PREDICTED: cytochrome P450 CYP72A219 [Beta vulgaris subsp. vulgaris]	GO:0005506;GO:0016705;GO:0020037;GO:0004497	-
novel.14827	4.2362	Os05g0239150	zinc finger BED domain-containing protein RICESLEEPER 2-like [Chenopodium quinoa]	GO:0046983;GO:0005634;GO:0016021;GO:0003677;GO:0046872	-
HU11G01046	10.2549	PER12	peroxidase 12-like [Chenopodium quinoa]	GO:0020037;GO:0016021;GO:0009506;GO:0009505;GO:0004601;GO:0046872;GO:0006979;GO:0042744;GO:0005576	K00430
HU09G00223	5.80293	NHL1	PREDICTED: NDR1/HIN1-like protein 12 [Beta vulgaris subsp. vulgaris]	GO:0046658;GO:0009506;GO:0016021	-
HU05G01783	1.80782	RRT2	uncharacterized protein At1g04910-like [Spinacia oleracea]	GO:0016740;GO:0006004;GO:0016757;GO:0005737	K23280
HU11G00566	5.7564	-	uncharacterized protein LOC110692251 [Chenopodium quinoa]	-	-
HU01G02419	3.65793	GSTU9	glutathione S-transferase U10-like [Spinacia oleracea]	GO:0006749;GO:0005737;GO:0004364;GO:0016740	K00799
HU03G01082	12.7412	-	pathogenesis-related protein PR-4-like [Chenopodium quinoa]	GO:0004540;GO:0050832;GO:0042742	-
HU06G01682	2.4629	JUB1	NAC transcription factor 21 [Haloxylon ammodendron]	GO:0003677;GO:0006355	-
HU10G01104	24.3629	SPH2	putative plant self-incompatibility S1 [Lupinus albus]	GO:0005576;GO:0060320;GO:0016021	-
novel.20972	7.50126	-	-	-	-
HU04G00823	5.73788	SYP121	PREDICTED: syntaxin-121 [Beta vulgaris subsp. vulgaris]	GO:0006886;GO:0016021;GO:0005484;GO:0016192	K08486
novel.15786	9.21308	-	hypothetical protein BVRB_1g020540 [Beta vulgaris subsp. vulgaris]	GO:0006952	-
HU02G02916	6.64286	At5g03795	PREDICTED: probable glycosyltransferase At3g07620 [Beta vulgaris subsp. vulgaris]	GO:0016757;GO:0016021;GO:0000139;GO:0006486	-
HU10G01283	2.83653	-	-	-	-
novel.18622	10.9754	-	germin-like protein subfamily 1 member 15 [Chenopodium quinoa]	-	-
HU07G02031	7.75157	-	alcohol-forming fatty acyl-CoA reductase-like [Chenopodium quinoa]	GO:0080019;GO:0035336;GO:0043231;GO:0006629;GO:0010345;GO:0102965	K13356
HU10G00784	4.51718	PCK1	PREDICTED: phosphoenolpyruvate carboxykinase [ATP] [Beta vulgaris subsp. vulgaris];PREDICTED: phosphoenolpyruvate carboxykinase [ATP] [Vigna angularis];phosphoenolpyruvate carboxykinase [Malus domestica];phosphoenolpyruvate carboxykinase (ATP)-like [Malus domestica];phosphoenolpyruvate carboxykinase (ATP)-like [Chenopodium quinoa]	GO:0006094;GO:0004612;GO:0016301;GO:0005829;GO:0005524	K01610
HU01G00746	6.15564	-	hypothetical protein BVRB_9g220690 [Beta vulgaris subsp. vulgaris]	-	-
HU0G00060	9.46716	-	germin-like protein subfamily 1 member 17 [Chenopodium quinoa]	-	-
novel.8931	3.04222	RLP21	receptor like protein 45 [Actinidia rufa];receptor-like protein 15 isoform X1 [Populus trichocarpa];probably inactive leucine-rich repeat receptor-like protein kinase At2g25790 [Chenopodium quinoa];LRR receptor-like serine/threonine-protein kinase EFR [Chenopodium quinoa];hypothetical protein F0562_030211 [Nyssa sinensis];hypothetical protein C3L33_05268, partial [Rhododendron williamsianum];rece…	GO:0016021;GO:0016301;GO:0005886	-
HU10G01444	5.03868	At1g06550	3-hydroxyisobutyryl-CoA hydrolase-like protein 5 [Spinacia oleracea]	GO:0003860;GO:0016853	K05605
HU04G00580	3.7611	XTH30	PREDICTED: probable xyloglucan endotransglucosylase/hydrolase protein 30 [Beta vulgaris subsp. vulgaris]	GO:0004553;GO:0016762;GO:0010411;GO:0071555;GO:0005618;GO:0048046;GO:0042546	K08235
HU01G01507	4.40395	CST	hypothetical protein FH972_014097 [Carpinus fangiana];probable serine/threonine-protein kinase CST isoform X1 [Chenopodium quinoa]	GO:0005524;GO:0030246;GO:0004674	-
novel.15635	4.495	-	-	-	-
HU06G00914	4.00264	GSVIVT00023967001	Peroxidase 4 [Nymphaea thermarum]	GO:0020037;GO:0004601;GO:0006979;GO:0046872;GO:0042744	K00430
HU01G01900	6.94471	-	hypothetical protein BVRB_4g093260 [Beta vulgaris subsp. vulgaris]	-	-
HU08G02049	3.23832	KIN14C	PREDICTED: kinesin-like protein KIN-14C [Beta vulgaris subsp. vulgaris]	GO:0005524;GO:0008017;GO:1990939;GO:0007018;GO:0005874	K10405
HU09G01220	5.79289	PILS7	protein PIN-LIKES 7-like [Chenopodium quinoa]	GO:0016021;GO:0009734;GO:0055085	K24139
HU02G02457	4.88174	-	uncharacterized protein LOC110695742 [Chenopodium quinoa]	-	-
HU11G00780	4.04092	KCS11	3-ketoacyl-CoA synthase 11-like [Chenopodium quinoa]	GO:0006633;GO:0016021;GO:0102336;GO:0102337;GO:0102756;GO:0016747;GO:0102338	K15397
HU10G01105	9.38154	ARL	unnamed protein product [Arabis nemorensis]	GO:0016021;GO:0005783;GO:0005634;GO:0046622;GO:0007275;GO:0035265;GO:0009825;GO:0009741;GO:0005737	-
novel.14588	6.68216	-	-	-	-
HU11G01808	4.79042	CPIJ013394	O-glucosyltransferase rumi-like [Spinacia oleracea];protein O-glucosyltransferase 1-like isoform X2 [Spinacia oleracea];hypothetical protein PHJA_001445100 [Phtheirospermum japonicum]	GO:0016740;GO:0016021	-
HU11G00986	4.90645	OPR2	PREDICTED: 12-oxophytodienoate reductase 2 [Beta vulgaris subsp. vulgaris];Oxidored_FMN domain-containing protein [Cephalotus follicularis];hypothetical protein C3L33_21692, partial [Rhododendron williamsianum]	GO:0031408;GO:0006633;GO:0010181;GO:0016491	K05894
HU01G01880	5.96635	-	PREDICTED: proteinase inhibitor PSI-1.2 isoform X1 [Tarenaya hassleriana]	GO:0006979;GO:0004867	-
HU06G01338	2.63045	-	pectate lyase-like [Benincasa hispida]	GO:0030570;GO:0045490;GO:0046872;GO:0005618	K01728
HU04G00651	7.86298	CHS	chalcone synthase-like [Chenopodium quinoa]	GO:0016747;GO:0009058	K00660
HU02G01671	3.91887	GLT1	PREDICTED: glutamate synthase 1 [NADH], chloroplastic isoform X1 [Beta vulgaris subsp. vulgaris]	GO:0051538;GO:0006541;GO:0097054;GO:0050660;GO:0010181;GO:0016491;GO:0015930;GO:0019676;GO:0016040;GO:0006537;GO:0005506	K00264
HU03G01807	5.78289	GAT1	GABA transporter 1-like [Chenopodium quinoa];GABA transporter 1-like [Chenopodium quinoa]	GO:0009734;GO:0006865;GO:0016021;GO:0015293;GO:0005886	-
HU03G00964	4.22472	-	UTP--glucose-1-phosphate uridylyltransferase 1 isoform X2 [Pistacia vera]	GO:0006011;GO:0003983	K00963
HU05G02075	5.23375	CYP84A1	cytochrome P450 84A1-like [Spinacia oleracea]	GO:0009809;GO:0005506;GO:0016705;GO:0020037;GO:0016021;GO:0004497	K09755
HU07G01483	7.0333	STH-21	PREDICTED: major allergen Pru ar 1 [Beta vulgaris subsp. vulgaris];pathogenesis-related protein STH-21-like [Chenopodium quinoa]	GO:0006952;GO:0038023;GO:0010427;GO:0004864;GO:0009738	-
novel.20636	8.26474	SE2	PREDICTED: acidic endochitinase SE2 [Beta vulgaris subsp. vulgaris]	GO:0004568;GO:0000272;GO:0005975;GO:0006032;GO:0004553;GO:0005615	K01183
HU04G01286	4.75572	At1g67340	Eukaryotic elongation factor 2 kinase [Trema orientale]	GO:0016301;GO:0003746	-
HU08G02036	4.50862	CRRSP38	hypothetical protein TanjilG_19548 [Lupinus angustifolius]	GO:0006468;GO:0005524;GO:0016021;GO:0004672;GO:0016020;GO:0004674;GO:0005886	-
novel.17660	8.12347	-	-	-	-
novel.20687	5.60356	OMT	caffeic acid 3-O-methyltransferase, partial [Mesembryanthemum crystallinum]	GO:0032259;GO:0047763;GO:0008171;GO:0009809;GO:0046983	K13066
HU06G00239	10.4855	-	hypothetical protein BVRB_6g138410 [Beta vulgaris subsp. vulgaris]	GO:0016301	-
HU01G00713	5.63352	PDR1	pleiotropic drug resistance protein 1 [Spinacia oleracea]	GO:0005524;GO:0016021;GO:0042626	-
HU02G00170	7.65508	PHS1	hypothetical protein BVRB_6g148080 [Beta vulgaris subsp. vulgaris]	-	-
novel.5481	3.85157	AMP1	RecName: Full=Antimicrobial peptide 1; AltName: Full=MJ-AMP1; Short=AMP1; Flags: Precursor [Mirabilis jalapa]	GO:0005576;GO:0042742;GO:0050832;GO:0031640	-
HU06G02555	3.59505	HIPP39	heavy metal-associated isoprenylated plant protein 39-like [Chenopodium quinoa]	-	-
HU05G01809	11.3388	CDR1	PREDICTED: aspartic proteinase CDR1-like [Beta vulgaris subsp. vulgaris]	GO:0005576;GO:0004190	-
novel.21789	4.94505	RTase	putative pre-mRNA-processing factor 6-like [Capsicum annuum]	-	-
HU10G01400	3.20133	PUB21	U-box domain-containing protein 20-like [Chenopodium quinoa]	GO:0004842	-
novel.20876	3.71369	At3g47110	putative LRR receptor-like serine/threonine-protein kinase [Prunus yedoensis var. nudiflora]	GO:0016021;GO:0016301;GO:0005886	K19613
HU08G00639	25.3779	-	hypothetical protein [Portulaca oleracea]	GO:0046148;GO:0046872;GO:0004097	K00422
HU04G00557	3.64459	COMT1	caffeic acid 3-O-methyltransferase [Spinacia oleracea]	GO:0008171;GO:0030744;GO:0046983;GO:0005634;GO:0009506;GO:0030755;GO:0005886;GO:0005737;GO:0033799;GO:0051555;GO:0009809;GO:0032259;GO:0047763	K13066
HU06G02688	4.57167	ABCB11	multidrug resistance 16 [Sesuvium portulacastrum]	GO:0042626;GO:0016021;GO:0005524;GO:0055085	K05658
novel.1200	4.74238	-	-	-	-
novel.19543	7.48459	-	-	-	-
HU03G01639	8.05369	RBCX2	chaperonin-like RbcX protein 2, chloroplastic [Chenopodium quinoa]	GO:0015977;GO:0110102;GO:0015979;GO:0044183	-
HU08G01835	4.36032	WRKY71	PREDICTED: probable WRKY transcription factor 71 [Beta vulgaris subsp. vulgaris]	GO:0003700;GO:0005634;GO:0043565	-
HU05G01449	6.40639	JOX2	probable 2-oxoglutarate-dependent dioxygenase At5g05600 [Chenopodium quinoa]	GO:0016491;GO:0051213;GO:0046872	-
HU08G02093	6.95193	STC	sugar transport protein 1-like [Chenopodium quinoa]	GO:0022857;GO:0016021	K24193
HU09G00269	8.85323	RPL10A	PREDICTED: 60S ribosomal protein L10a [Beta vulgaris subsp. vulgaris]	GO:0003723;GO:0003735;GO:0015934;GO:0006412	K02865
novel.1159	7.04419	pol	reverse transcriptase [Cucumis melo var. makuwa]	GO:0003964;GO:0008270;GO:0003676	-
HU02G01178	7.2971	BCAT2	branched-chain-amino-acid aminotransferase 2, chloroplastic-like isoform X1 [Spinacia oleracea];branched-chain-amino-acid aminotransferase 2, chloroplastic-like [Chenopodium quinoa]	GO:0052654;GO:0052655;GO:0008652;GO:0009082;GO:0050048;GO:0052656	K00826
HU02G02666	7.52458	-	Arabinogalactan peptide [Trema orientale]	GO:0016021	-
HU06G02073	2.61151	-	slit homolog 2 protein-like [Chenopodium quinoa]	GO:0016021	-
HU09G01825	5.21267	PGIP1	polygalacturonase inhibitor 1-like [Chenopodium quinoa]	-	-
HU06G00986	11.1664	CXE17	PREDICTED: probable carboxylesterase 17 [Beta vulgaris subsp. vulgaris]	GO:0016787	-
HU08G02237	9.32751	SAG12	PREDICTED: senescence-specific cysteine protease SAG12-like [Beta vulgaris subsp. vulgaris]	GO:0008234	K16292
HU11G00556	4.33489	VIL2	VIN3-like protein 2 isoform X2 [Chenopodium quinoa]	GO:0040029;GO:0010048;GO:0005634	-
HU09G00064	4.62334	COMT1	PREDICTED: caffeic acid 3-O-methyltransferase [Beta vulgaris subsp. vulgaris]	GO:0030755;GO:0009506;GO:0046983;GO:0005634;GO:0030744;GO:0008171;GO:0047763;GO:0009809;GO:0032259;GO:0051555;GO:0033799;GO:0005886;GO:0005737	K13066
HU08G01382	4.85173	BHLH149	PREDICTED: transcription factor bHLH149 [Beta vulgaris subsp. vulgaris]	GO:0046983;GO:0006355	-
HU05G02196	6.75238	ATL6	E3 ubiquitin-protein ligase ATL6-like [Chenopodium quinoa]	GO:0016021	K10664
novel.17491	6.78792	STH-21	pathogenesis-related protein STH-21-like [Chenopodium quinoa]	GO:0038023;GO:0009738;GO:0006952;GO:0004864;GO:0010427	-
HU04G00647	7.93725	CHS	chalcone synthase-like [Chenopodium quinoa]	GO:0009058;GO:0016747	K00660
HU04G00837	6.36983	ASD2	alpha-L-arabinofuranosidase 2-like [Chenopodium quinoa];alpha-L-arabinofuranosidase 1-like [Spinacia oleracea];alpha-L-arabinofuranosidase 1-like [Spinacia oleracea];hypothetical protein SOVF_102460 [Spinacia oleracea]	GO:0046373;GO:0046556	K01209
HU09G01873	4.84962	ZOG1	zeatin O-glucosyltransferase-like [Chenopodium quinoa]	-	K13495
HU09G00063	4.51624	COMT1	PREDICTED: caffeic acid 3-O-methyltransferase [Beta vulgaris subsp. vulgaris]	GO:0030755;GO:0009506;GO:0008171;GO:0030744;GO:0046983;GO:0005634;GO:0033799;GO:0051555;GO:0047763;GO:0032259;GO:0009809;GO:0005737;GO:0005886	K13066
HU06G00874	6.73532	CCOAOMT	caffeoyl-CoA O-methyltransferase 1 [Chenopodium quinoa]	GO:0008757;GO:0009809;GO:0032259;GO:0042409	K00588
novel.19715	6.30333	WAKL8	hypothetical protein BVRB_4g075360 [Beta vulgaris subsp. vulgaris]	GO:0030247;GO:0004674;GO:0016021	-
HU02G03459	2.77582	COIL	PREDICTED: coilin [Beta vulgaris subsp. vulgaris]	GO:0005634	K13150
novel.1997	6.0565	PARC	probable glutathione S-transferase [Chenopodium quinoa]	GO:0006749;GO:0004364	K00799
novel.7781	2.90513	POL	PREDICTED: uncharacterized protein LOC109134684 [Beta vulgaris subsp. vulgaris]	-	-
HU09G01481	5.01659	HEMH	ferrochelatase-1, chloroplastic-like [Chenopodium quinoa];ferrochelatase-2, chloroplastic [Spinacia oleracea]	GO:0016021;GO:0005739;GO:0009507;GO:0004325;GO:0006783	K01772
HU05G01831	10.0585	TTL1	PREDICTED: TPR repeat-containing thioredoxin TTL4 [Beta vulgaris subsp. vulgaris]	GO:0005737	K09527
HU03G00045	2.75412	KIN12D	kinesin-like protein KIN-12F [Chenopodium quinoa]	GO:0005524;GO:0051287;GO:0008017;GO:0003942;GO:0046983;GO:1990939;GO:0007018;GO:0006526;GO:0008574	K10400
HU04G00646	6.34467	CHS	chalcone synthase-like [Chenopodium quinoa]	GO:0009058;GO:0016747	K00660
HU04G01601	5.71406	-	PREDICTED: 4-coumarate--CoA ligase 2 [Beta vulgaris subsp. vulgaris]	GO:0016874;GO:0009698;GO:0016405;GO:0016491;GO:0016207;GO:0106290	K01904
HU01G00445	5.00514	-	-	-	-
HU03G02769	8.25359	-	hypothetical protein JCGZ_13305 [Jatropha curcas]	GO:0016829;GO:0016740	-
HU06G01804	9.48003	SP2	acidic endochitinase SP2-like [Chenopodium quinoa]	GO:0000272;GO:0016998;GO:0004568;GO:0006952;GO:0008061;GO:0005615;GO:0005975;GO:0006032	K01183
HU08G00339	7.65379	Os02g0491600	germin-like protein subfamily 1 member 17 [Chenopodium quinoa]	-	-
novel.1994	9.50286	PARC	probable glutathione S-transferase [Chenopodium quinoa];probable glutathione S-transferase [Chenopodium quinoa]	GO:0006749;GO:0004364	K00799
HU04G00132	2.52609	HMGS	hydroxymethylglutaryl-CoA synthase-like [Chenopodium quinoa]	GO:0004421;GO:0010142;GO:0016126;GO:0006084	K01641
HU10G00404	3.05812	EDR2L	PREDICTED: protein ENHANCED DISEASE RESISTANCE 2-like isoform X2 [Beta vulgaris subsp. vulgaris]	-	-
HU10G00540	9.08036	-	hypothetical protein BVRB_6g141150 [Beta vulgaris subsp. vulgaris]	GO:0003950;GO:0005615;GO:0016021;GO:0010227	-
HU04G00246	9.30684	Cgamma1	PREDICTED: basic 7S globulin 2 [Beta vulgaris subsp. vulgaris]	GO:0004190	-
novel.19597	7.0993	VIT_06s0061g00120	PREDICTED: glucan endo-1,3-beta-glucosidase [Beta vulgaris subsp. vulgaris]	-	-
novel.5485	5.75545	AMP1	RecName: Full=Antimicrobial peptide 1; AltName: Full=MJ-AMP1; Short=AMP1; Flags: Precursor [Mirabilis jalapa]	GO:0031640;GO:0050832;GO:0042742;GO:0005576	-
novel.7639	25.5535	At4g27290	hypothetical protein SOVF_073790 [Spinacia oleracea]	GO:0048544;GO:0016021;GO:0005524	-
novel.5503	3.72818	AMP1	RecName: Full=Antimicrobial peptide 1; AltName: Full=MJ-AMP1; Short=AMP1; Flags: Precursor [Mirabilis jalapa]	GO:0005576;GO:0042742;GO:0050832;GO:0031640	-
HU02G02681	2.62024	-	glycine-rich RNA-binding protein 1-like isoform X2 [Spinacia oleracea]	-	-
HU06G01663	4.52851	-	uncharacterized protein LOC110792786 [Spinacia oleracea]	GO:0046872	-
HU03G00693	5.40877	DREB3	ethylene-responsive transcription factor ERF037 [Spinacia oleracea]	GO:0003677;GO:0003700;GO:0005634	K09286
HU03G00868	4.5068	DIVARICATA	transcription factor DIVARICATA-like [Spinacia oleracea]	GO:0005634;GO:0003677	-
HU09G01020	5.24188	SRG1	probable 2-oxoglutarate-dependent dioxygenase ANS [Chenopodium quinoa]	GO:0046872;GO:0016491	-
HU03G01754	3.20415	At4g27290	G-type lectin S-receptor-like serine/threonine-protein kinase At4g27290 isoform X1 [Spinacia oleracea];LOW QUALITY PROTEIN: uncharacterized protein LOC110729958 [Chenopodium quinoa];G-type lectin S-receptor-like serine/threonine-protein kinase At4g27290 [Chenopodium quinoa]	-	-
HU09G01195	6.21987	CCL13	probable acyl-activating enzyme 1, peroxisomal [Chenopodium quinoa]	GO:0009698;GO:0016207	-
HU02G01374	3.6352	Tango2	PREDICTED: transport and Golgi organization 2 homolog [Beta vulgaris subsp. vulgaris]	-	-
novel.23650	7.71324	CBP	hypothetical protein SOVF_170620 [Spinacia oleracea]	GO:0005509	K13448
HU03G00516	4.60904	NRAMP6	PREDICTED: metal transporter Nramp6 isoform X1 [Beta vulgaris subsp. vulgaris]	GO:0046873;GO:0016021;GO:0015086;GO:0005384	K21398
HU07G00856	10.3714	BGAL16	Beta-galactosidase [Actinidia chinensis var. chinensis]	GO:0048046;GO:0005773;GO:0005975;GO:0030246;GO:0004565;GO:0005618	-
novel.1768	13.6121	-	hypothetical protein BVRB_4g091330 [Beta vulgaris subsp. vulgaris]	GO:0016021	-
HU04G01104	3.82561	VSR6	PREDICTED: vacuolar-sorting receptor 7 [Beta vulgaris subsp. vulgaris]	GO:0005802;GO:0005509;GO:0061630;GO:0016021;GO:0006623;GO:0005794;GO:0017119;GO:0006896;GO:0006511;GO:0016020;GO:0005768	-
HU01G00105	5.96532	ipdC	hypothetical protein SOVF_039730 [Spinacia oleracea]	GO:0018580	-
HU01G01242	13.2288	pgip	PREDICTED: polygalacturonase inhibitor 1 [Beta vulgaris subsp. vulgaris]	GO:0005886	-
HU06G02015	3.62941	LOX5	probable linoleate 9S-lipoxygenase 5 [Chenopodium quinoa]	GO:0006633;GO:0034440;GO:0031408;GO:0016702;GO:0046872	K15718
HU02G00213	5.34353	ALDH2B7	aldehyde dehydrogenase family 2 member B7, mitochondrial-like [Spinacia oleracea]	GO:0016620;GO:0004029	K00128
HU07G00050	4.96076	LLG1	GPI-anchored protein LLG1 [Juglans regia];GPI-anchored protein LLG1-like [Chenopodium quinoa]	GO:0016021	-
HU08G00970	5.12248	ALA1	phospholipid-transporting ATPase 1-like [Chenopodium quinoa];PREDICTED: phospholipid-transporting ATPase 1 [Beta vulgaris subsp. vulgaris]	GO:0005524;GO:0000287;GO:0016021;GO:0140326;GO:0015914;GO:0005886	K14802
HU03G02416	11.8782	ABP19A	auxin-binding protein ABP19a-like [Chenopodium quinoa]	GO:0030145;GO:0048046;GO:0005618	-
HU08G01250	3.986	CLT1	hypothetical protein SOVF_009190 [Spinacia oleracea]	GO:0016021	-
novel.26593	4.59719	-	-	-	-
HU05G02300	3.80495	P4H10	probable prolyl 4-hydroxylase 10 [Spinacia oleracea]	-	K00472
HU02G01068	3.69316	QRT3	polygalacturonase QRT3-like [Chenopodium quinoa]	GO:0016021;GO:0004650;GO:0005618	-
HU09G01242	3.06509	PILS3	protein PIN-LIKES 3-like [Chenopodium quinoa]	GO:0055085;GO:0009734;GO:0016021	K24139
novel.23978	6.69258	WAKL2	wall-associated receptor kinase-like 1 [Chenopodium quinoa]	GO:0006468;GO:0005524;GO:0005886;GO:0007166;GO:0016021;GO:0030247;GO:0004674	-
HU03G02411	9.19942	ABP19A	PREDICTED: auxin-binding protein ABP19a [Beta vulgaris subsp. vulgaris]	GO:0048046;GO:0030145;GO:0005618	-
HU02G00238	6.60953	UGT74E2	hypothetical protein SOVF_161410 [Spinacia oleracea];hypothetical protein SADUNF_Sadunf15G0063900 [Salix dunnii]	GO:0080044;GO:0008194;GO:0080043	K11820
HU09G01345	4.48069	URGT6	UDP-rhamnose/UDP-galactose transporter 4-like [Chenopodium quinoa]	GO:0005459;GO:0005338;GO:0005794;GO:0016021;GO:0000139;GO:0015297	-
HU05G00461	4.31992	At5g03795	probable glycosyltransferase At5g03795 [Spinacia oleracea]	GO:0006486;GO:0016021;GO:0016757;GO:0000139	-
HU06G01134	5.84095	GSVIVT00037159001	peroxidase 5-like [Chenopodium quinoa]	GO:0046872;GO:0006979;GO:0042744;GO:0005576;GO:0009505;GO:0009506;GO:0004601;GO:0020037	K00430
HU05G01694	7.33041	BC10	uncharacterized protein LOC110801622 [Spinacia oleracea]	GO:0016021;GO:0016757;GO:0016020	-
HU05G01768	7.2225	COB	hypothetical protein BVRB_2g028020 [Beta vulgaris subsp. vulgaris]	GO:0010215;GO:0046658;GO:0052324	-
HU02G00548	4.03002	GSTU7	LOW QUALITY PROTEIN: probable glutathione S-transferase [Spinacia oleracea];glutathione S-transferase U7-like isoform X2 [Vitis riparia]	GO:0016740;GO:0004364;GO:0005737;GO:0006749	K00799
HU01G02110	25.6121	LBD41	hypothetical protein RHSIM_Rhsim12G0143300 [Rhododendron simsii]	GO:0010468	-
HU09G01527	4.71681	SLC25A44	solute carrier family 25 member 44-like [Chenopodium quinoa]	GO:0055085;GO:0016021	K15121
HU06G02312	6.59946	-	-	-	-
novel.9203	22.4642	-	jasmonate-induced protein homolog [Chenopodium quinoa];PREDICTED: jasmonate-induced protein homolog [Beta vulgaris subsp. vulgaris]	-	-
HU03G02585	5.80969	-	hypothetical protein SOVF_117290 [Spinacia oleracea]	GO:0006952	-
HU08G01362	5.8656	WAKL11	wall-associated receptor kinase-like 8 [Chenopodium quinoa]	-	-
novel.1256	6.26975	pol	reverse transcriptase [Corchorus capsularis];Transposon Ty3-I Gag-Pol polyprotein [Vitis vinifera]	GO:0003964;GO:0016779;GO:0015074;GO:0004519;GO:0003676;GO:0008270;GO:0004190;GO:0004523	-
HU01G00086	3.83082	GAD	glutamate decarboxylase-like [Chenopodium quinoa]	GO:0004351;GO:0006536;GO:0030170	K01580
HU02G00821	4.37394	-	probable glutathione S-transferase [Chenopodium quinoa]	GO:0004364;GO:0016740;GO:0006749;GO:0005737	K00799
HU02G00513	7.85542	HHO3	PREDICTED: myb family transcription factor EFM [Beta vulgaris subsp. vulgaris]	GO:0005634;GO:0003677	-
HU02G02878	7.89611	At1g67623	PREDICTED: putative F-box protein At1g67623 [Beta vulgaris subsp. vulgaris]	-	-
HU07G01701	6.13225	RggA	PREDICTED: epsin [Beta vulgaris subsp. vulgaris]	GO:0003723	K13199
HU02G01848	11.9117	PDP	RecName: Full=Petal death protein; AltName: Full=Citramalate lyase; AltName: Full=Oxalacetic hydrolase; AltName: Full=PSR132; Flags: Precursor [Dianthus caryophyllus]	GO:0000287;GO:0006107;GO:0016740;GO:0003824;GO:0047776;GO:0030603;GO:0042803	-
HU11G00445	9.5356	OPR3	12-oxophytodienoate reductase 3-like [Chenopodium quinoa]	GO:0009695;GO:0005777;GO:0031408;GO:0048443;GO:0010181;GO:0016629;GO:0010193;GO:0009620;GO:0016491	K05894
HU06G02409	6.98778	-	PREDICTED: hevamine-A [Beta vulgaris subsp. vulgaris]	GO:0004568;GO:0004553;GO:0005576;GO:0005975	K01183
HU08G01453	5.67424	BAT1	amino-acid permease BAT1 homolog isoform X2 [Sesamum indicum]	GO:0022857;GO:0015181;GO:0015189;GO:0005739;GO:0005313;GO:0015180;GO:0006865;GO:0015185;GO:0016021	-
novel.14996	7.46334	-	uncharacterized protein LOC110707663 [Chenopodium quinoa]	-	-
HU02G01294	4.27047	Os01g0794400	putative nucleoredoxin 2 [Vitis vinifera];hypothetical protein CICLE_v10001187mg [Citrus clementina];PREDICTED: probable nucleoredoxin 2 [Beta vulgaris subsp. vulgaris]	GO:0035556	K17609
HU08G00021	8.72143	VIT_19s0014g04930	hypothetical protein FH972_020444 [Carpinus fangiana];PREDICTED: valencene synthase [Vitis vinifera]	GO:0016114;GO:0000287;GO:0010333;GO:0034004;GO:0052577;GO:0005737	K15803
HU06G00808	27.2613	csd	PREDICTED: uncharacterized protein LOC104895644 [Beta vulgaris subsp. vulgaris];uncharacterized protein LOC110682238 [Chenopodium quinoa]	GO:0003824	-
HU06G02504	2.87575	LTI65	PREDICTED: low-temperature-induced 65 kDa protein [Beta vulgaris subsp. vulgaris]	GO:0009737	-
HU11G00985	9.11396	OPR1	Oxidored_FMN domain-containing protein [Cephalotus follicularis];Oxidored_FMN domain-containing protein [Cephalotus follicularis];hypothetical protein CUMW_258800 [Citrus unshiu]	GO:0016491;GO:0031408;GO:0006633;GO:0010181	K05894
novel.15711	2.43266	MPK4	hypothetical protein EZV62_009922 [Acer yangbiense];hypothetical protein ES332_D07G165700v1 [Gossypium tomentosum]	GO:0009861;GO:0004707;GO:0045087;GO:0009651;GO:0009862;GO:0071244;GO:0010119;GO:0016310;GO:0004674;GO:0042539;GO:0090333;GO:0005829;GO:0006972;GO:0009555;GO:0009504;GO:0005634;GO:0035556;GO:0004672;GO:0043622;GO:0009737;GO:0106311;GO:0005737;GO:0106310;GO:0007112;GO:0009620;GO:0006468;GO:0009868;GO:0016301;GO:0005524;GO:0000911;GO:0009409;GO:0005874	K20600
HU02G01701	4.68067	At4g23740	probable inactive receptor kinase At4g23740 [Chenopodium quinoa]	GO:0005524;GO:0016021;GO:0004672	-
HU06G00887	9.15028	LAC12	laccase-12 [Spinacia oleracea]	GO:0046274;GO:0016491;GO:0052716;GO:0005507;GO:0048046	K05909
HU02G01265	5.14219	SEC11C	PREDICTED: signal peptidase complex catalytic subunit SEC11A isoform X2 [Beta vulgaris subsp. vulgaris]	GO:0006465;GO:0016021;GO:0008233;GO:0004252;GO:0005787	K13280
novel.3137	7.83086	IDL1	hypothetical protein BVRB_6g141150 [Beta vulgaris subsp. vulgaris]	GO:0003950;GO:0005615;GO:0016021;GO:0010227	-
HU03G01865	4.16644	-	-	-	-
HU08G00343	9.40483	-	germin-like protein subfamily 1 member 17 [Chenopodium quinoa]	-	-
HU11G00442	4.26712	EGC2	PREDICTED: EG45-like domain containing protein [Beta vulgaris subsp. vulgaris]	GO:0048046;GO:0009627;GO:0005618	-
HU10G00887	7.41199	DIR2	PREDICTED: dirigent protein 21-like [Beta vulgaris subsp. vulgaris]	-	-
HU10G00375	6.82165	-	PREDICTED: pathogen-related protein [Beta vulgaris subsp. vulgaris]	-	-
HU10G00933	6.78695	PGIP1	leucine-rich repeat protein FLOR 1-like [Spinacia oleracea];PREDICTED: polygalacturonase inhibitor 1 [Beta vulgaris subsp. vulgaris]	GO:0005886	-
novel.20181	8.93821	-	PREDICTED: uncharacterized protein LOC104884553 [Beta vulgaris subsp. vulgaris]	GO:0016021	-
HU09G00469	10.3341	RABF1	PREDICTED: ras-related protein RABF1 isoform X2 [Beta vulgaris subsp. vulgaris]	GO:0010009;GO:0012505;GO:0005769;GO:0003924;GO:0005525;GO:0045022;GO:0005829;GO:0006886	K07888
HU02G03284	8.14871	BXL1	PREDICTED: beta-D-xylosidase 1 [Beta vulgaris subsp. vulgaris]	GO:0016021;GO:0005576;GO:0005975;GO:0004553	-
HU01G02797	2.62253	COMT1	caffeic acid 3-O-methyltransferase-like [Chenopodium quinoa]	GO:0051555;GO:0033799;GO:0047763;GO:0030755;GO:0032259;GO:0009506;GO:0009809;GO:0030744;GO:0008171;GO:0046983;GO:0005634;GO:0005886;GO:0005737	K13066
HU01G02415	2.70921	MIF2	mini zinc finger protein 1-like [Spinacia oleracea]	GO:0006355;GO:0000976;GO:0003700;GO:0005634	-
HU08G01667	6.13919	TMEM45B	PREDICTED: transmembrane protein 45B [Beta vulgaris subsp. vulgaris]	GO:0016020;GO:0016021	-
HU01G01460	2.73456	Prep	prolyl endopeptidase-like [Chenopodium quinoa]	GO:0004252;GO:0004175;GO:0070012;GO:0005829	K01322
HU08G02031	6.45537	GPT2	plastidic glucose 6-phoaphate/phosphate translocator2 [Mesembryanthemum crystallinum]	GO:0071917;GO:0015297;GO:0031969;GO:0015120;GO:0016021;GO:0005794;GO:0022857	K15283
HU03G02959	3.28432	RLP1	PREDICTED: probable LRR receptor-like serine/threonine-protein kinase At1g34110 [Nicotiana sylvestris];receptor-like protein 9a isoform X1 [Vitis riparia]	GO:0005886;GO:0016021;GO:0016301	-
HU07G01885	6.40334	GASA7	peamaclein-like [Spinacia oleracea]	GO:0005576;GO:0009740	-
HU08G02309	3.64647	-	basic proline-rich protein [Spinacia oleracea]	GO:0046872;GO:1900150	-
HU04G00170	14.4026	-	hypothetical protein CDL15_Pgr017890 [Punica granatum]	GO:0006952;GO:0005576	-
HU06G00268	5.84933	RTC2	uncharacterized protein LOC110686220 isoform X2 [Chenopodium quinoa];uncharacterized protein LOC110723038 [Chenopodium quinoa]	GO:0016021	K23678
HU04G01373	4.15404	ERF115	ethylene-responsive transcription factor ERF114-like [Chenopodium quinoa]	GO:0003677;GO:0005634;GO:0003700	-
novel.12756	7.84823	PCS1	PREDICTED: LOW QUALITY PROTEIN: aspartic proteinase PCS1 [Beta vulgaris subsp. vulgaris]	GO:0008233;GO:0016021;GO:0004190	-
novel.22100	3.46986	-	-	-	-
HU05G01129	5.20027	DAGLB	uncharacterized protein LOC115972925 [Quercus lobata];alpha/beta-Hydrolases superfamily protein [Actinidia rufa]	GO:0016042;GO:0016787;GO:0016021	-
HU11G00511	5.51454	PFK3	PREDICTED: ATP-dependent 6-phosphofructokinase 6 [Beta vulgaris subsp. vulgaris]	GO:0003872;GO:0046872;GO:0005737;GO:0005524;GO:0006002	K00850
HU06G02188	3.95315	WRKY48	hypothetical protein BVRB_3g054430 [Beta vulgaris subsp. vulgaris]	GO:0043565;GO:0005634;GO:0003700	-
HU01G00005	5.95799	SKIP23	PREDICTED: F-box protein SKIP23 [Beta vulgaris subsp. vulgaris]	-	-
HU05G00487	6.4969	TPPF	PREDICTED: probable trehalose-phosphate phosphatase F [Beta vulgaris subsp. vulgaris]	GO:0005992;GO:0004805	K01087
novel.265	3.63101	EGS2	phenylcoumaran benzylic ether reductase-like protein, partial [Ariocarpus retusus]	-	K23050
HU02G02218	6.63461	CHS	chalcone synthase-like [Chenopodium quinoa]	GO:0016747;GO:0009058	K00660
HU01G01163	3.06217	SRF3	PREDICTED: protein STRUBBELIG-RECEPTOR FAMILY 3 isoform X3 [Beta vulgaris subsp. vulgaris];PREDICTED: protein STRUBBELIG-RECEPTOR FAMILY 3 isoform X1 [Beta vulgaris subsp. vulgaris]	-	-
HU01G02711	6.91663	CYP94A2	cytochrome P450 94A1-like [Chenopodium quinoa]	-	-
novel.5487	8.79348	AMP1	RecName: Full=Antimicrobial peptide 1; AltName: Full=MJ-AMP1; Short=AMP1; Flags: Precursor [Mirabilis jalapa]	GO:0005576;GO:0042742;GO:0050832;GO:0031640	-
HU05G01991	6.31282	HHP4	heptahelical transmembrane protein 4 isoform X1 [Jatropha curcas];hypothetical protein JCGZ_12551 [Jatropha curcas]	GO:0009725;GO:0038023;GO:0016021	K07297
HU04G00729	7.41213	PDC1	hypothetical protein SOVF_162420 [Spinacia oleracea]	GO:0005829;GO:0016831;GO:0004737;GO:0000287;GO:0030976	K01568
HU07G00401	6.18965	DHAPS-1	PREDICTED: phospho-2-dehydro-3-deoxyheptonate aldolase 1, chloroplastic [Beta vulgaris subsp. vulgaris]	GO:0008652;GO:0009507;GO:0003849;GO:0009423;GO:0009073	K01626
novel.14406	2.75058	-	unnamed protein product [Cuscuta campestris]	GO:0046983;GO:0003677	-
HU05G01189	25.9146	CFAT	shikimate O-hydroxycinnamoyltransferase-like [Chenopodium quinoa]	GO:0016747	-
novel.20862	3.39088	XA21	receptor kinase-like protein Xa21 [Tripterygium wilfordii]	GO:0016021;GO:0005524;GO:0004672;GO:0106310;GO:0106311	K13420
HU11G01360	6.3228	exgA	hypothetical protein SOVF_115920 [Spinacia oleracea];probable glucan 1,3-beta-glucosidase A [Chenopodium quinoa]	GO:0051015;GO:0007163;GO:0015629;GO:0016477;GO:0051017;GO:0016985;GO:0007015;GO:0005975;GO:0005576;GO:0005737;GO:0071704	-
HU03G01794	5.40374	ADT3	arogenate dehydrogenase [Bougainvillea peruviana]	GO:0047769;GO:0004664;GO:0009570;GO:0009094;GO:0009507;GO:0005737	K05359
HU10G01882	6.29262	CRK20	putative receptor-like protein kinase At4g00960 isoform X1 [Chenopodium quinoa];cysteine-rich receptor-like protein kinase 15 [Chenopodium quinoa];cysteine-rich receptor-like protein kinase 25 [Spinacia oleracea]	GO:0004672;GO:0016020;GO:0004674;GO:0005524;GO:0016021	-
novel.6433	7.68586	-	hypothetical protein JCGZ_12622 [Jatropha curcas]	GO:0016021	-
HU06G00871	7.08271	At5g67130	PI-PLC X domain-containing protein At5g67130-like [Chenopodium quinoa]	GO:0008081;GO:0006629;GO:0016021	-
HU07G00257	5.12625	SBT3.17	subtilisin-like protease SBT3.11 [Eucalyptus grandis]	-	-
HU02G03101	9.41447	-	PREDICTED: cytochrome P450 CYP73A100-like [Beta vulgaris subsp. vulgaris]	GO:0004497;GO:0020037;GO:0016021;GO:0016705;GO:0005506	K00487
HU06G00653	5.79041	LRK10L-1.3	LEAF RUST 10 DISEASE-RESISTANCE LOCUS RECEPTOR-LIKE PROTEIN KINASE-like 1.4 isoform X1 [Spinacia oleracea];LEAF RUST 10 DISEASE-RESISTANCE LOCUS RECEPTOR-LIKE PROTEIN KINASE-like 1.4 isoform X3 [Spinacia oleracea]	GO:0004672;GO:0030247;GO:0016310;GO:0005524;GO:0016301;GO:0016021	-
HU06G00716	6.26762	trpB2	uncharacterized protein LOC110724866 [Chenopodium quinoa];PREDICTED: uncharacterized protein LOC104905398 [Beta vulgaris subsp. vulgaris]	GO:0052684;GO:0030170;GO:0004834;GO:0000162	K06001
HU06G02092	9.5265	ABCG6	ABC transporter G family member 20-like [Chenopodium quinoa]	GO:0005524;GO:0042626;GO:0016021	-
HU03G02819	7.98307	At1g64760	glucan endo-1,3-beta-glucosidase 8 [Spinacia oleracea]	GO:0005975;GO:0016021;GO:0042973;GO:0046658	-
HU10G01853	8.15781	TPS13	(3S-6E)-nerolidol synthase 1-like [Pyrus ussuriensis x Pyrus communis];(3S,6E)-nerolidol synthase 1-like isoform X1 [Spinacia oleracea]	GO:0000287;GO:0010333	K14175
HU03G02933	9.3094	-	PREDICTED: uncharacterized protein LOC104903223 [Beta vulgaris subsp. vulgaris]	GO:0016740;GO:0016021	-
HU05G02337	7.06208	EFM	transcription factor HHO3 isoform X2 [Populus trichocarpa]	GO:0003677;GO:0005634	-
novel.9037	4.90735	At1g11050	PREDICTED: probable receptor-like protein kinase At1g11050 [Beta vulgaris subsp. vulgaris]	GO:0016021;GO:0005524;GO:0005886;GO:0004674;GO:0046777;GO:0004672	-
HU08G01494	7.17299	RBOHB	respiratory burst oxidase homolog protein B-like [Chenopodium quinoa]	GO:0004601;GO:0005509;GO:0009845;GO:0016021;GO:0005886;GO:0009408;GO:0016174	K13447
HU09G01023	3.78343	CYP76AD1	PREDICTED: cytochrome P450 76AD1-like [Beta vulgaris subsp. vulgaris]	GO:0016705;GO:0016021;GO:0020037;GO:0004497;GO:0005506	-
HU06G00276	6.88304	ANKRD52	PREDICTED: protein ACCELERATED CELL DEATH 6-like [Beta vulgaris subsp. vulgaris]	-	-
HU01G02350	5.27445	CLPB1	chaperone protein ClpB1 [Chenopodium quinoa]	GO:0005524;GO:0034605;GO:0016887;GO:0009536;GO:0005737	K03695
HU11G00622	9.69045	-	uncharacterized protein LOC110720603 isoform X3 [Chenopodium quinoa]	-	-
HU03G00071	2.23878	XLG1	PREDICTED: extra-large guanine nucleotide-binding protein 1-like [Beta vulgaris subsp. vulgaris]	GO:0005834;GO:0007188;GO:0031683;GO:0019001;GO:0003924;GO:0001664	-
HU06G00734	5.98356	AVT6B	amino acid transporter AVT6B-like [Spinacia oleracea];amino acid transporter AVT6B-like [Chenopodium quinoa]	GO:0016021;GO:0003333;GO:0006865;GO:0009734;GO:0015171;GO:0015293	K14207
HU03G00820	4.21491	GINT1	glycosyltransferase family protein 64 protein C5-like [Chenopodium quinoa]	GO:0016757;GO:0016021;GO:0006486	-
HU06G02461	6.12878	FHT	naringenin,2-oxoglutarate 3-dioxygenase-like [Chenopodium quinoa]	GO:0046872;GO:0016491	K00475
HU10G01357	4.42178	At5g23160	PREDICTED: uncharacterized protein At5g23160 [Beta vulgaris subsp. vulgaris]	GO:0016021	-
HU01G00362	3.17577	PNAE	PREDICTED: salicylic acid-binding protein 2 [Beta vulgaris subsp. vulgaris]	GO:0009694;GO:0009696;GO:0080030;GO:0080032;GO:0080031	-
HU02G00093	5.83412	At1g53430	PREDICTED: probable LRR receptor-like serine/threonine-protein kinase At1g53430 [Beta vulgaris subsp. vulgaris];probable LRR receptor-like serine/threonine-protein kinase At1g53430 [Chenopodium quinoa]	GO:0016021;GO:0005524;GO:0106311;GO:0106310;GO:0004672	-
novel.15769	3.29357	-	hypothetical protein KK1_018326 [Cajanus cajan]	-	-
HU06G01128	4.83294	GLCAT14A	hypothetical protein EUGRSUZ_J02142 [Eucalyptus grandis]	GO:0016021;GO:0015020	K20891
HU05G01990	2.93332	-	hypothetical protein CR513_43532 [Mucuna pruriens]	-	-
novel.14657	3.44016	-	Pectate lyase [Actinidia chinensis var. chinensis]	GO:0005618;GO:0046872;GO:0045490;GO:0030570	K01728
HU09G00397	3.10038	ORRM1	hypothetical protein BVRB_6g140940 [Beta vulgaris subsp. vulgaris];organelle RRM domain-containing protein 1, chloroplastic-like [Chenopodium quinoa];organelle RRM domain-containing protein 1, chloroplastic [Spinacia oleracea]	GO:0016554;GO:0003723;GO:0006397;GO:0080156;GO:0005739	-
novel.12499	4.51366	ATPK2	PREDICTED: serine/threonine-protein kinase AtPK2/AtPK19 [Beta vulgaris subsp. vulgaris]	GO:0004674;GO:0016021;GO:0005524	K04688
HU05G00793	5.45506	-	-	-	-
novel.6506	7.98678	-	LRR-RLK, partial [Vernicia montana]	GO:0005524;GO:0004672	-
HU09G01737	5.25666	GDHB	glutamate dehydrogenase B [Chenopodium quinoa]	GO:0016639;GO:0000166;GO:1901698;GO:0006995;GO:0006520	K00261
HU03G00006	3.39911	PIX13	PREDICTED: probable serine/threonine-protein kinase Cx32, chloroplastic [Beta vulgaris subsp. vulgaris]	GO:0005524;GO:0004674;GO:0005886	-
HU03G02408	9.94735	ABP19B	auxin-binding protein ABP19a-like [Chenopodium quinoa]	GO:0005618;GO:0048046;GO:0030145	-
HU05G01887	4.98319	HSF24	heat shock factor protein HSF24-like [Chenopodium quinoa]	GO:0003700;GO:0043565;GO:0005634	K09419
HU02G01452	8.35553	-	PREDICTED: folic acid synthesis protein FOL1 [Beta vulgaris subsp. vulgaris]	-	-
HU09G01200	11.6644	Prcp	lysosomal Pro-X carboxypeptidase-like isoform X1 [Chenopodium quinoa]	GO:0008236;GO:0009820;GO:0004180	K01285
HU09G02048	6.44719	-	-	-	-
HU02G01786	9.24287	-	uncharacterized protein LOC110729652 [Chenopodium quinoa]	-	-
HU11G01457	7.99224	chi1	basic endochitinase [Spinacia oleracea]	GO:0016998;GO:0004568;GO:0008061;GO:0005975;GO:0006032	K20547
HU02G02698	5.64394	-	glycine-rich RNA-binding protein 1-like isoform X2 [Spinacia oleracea]	-	-
HU07G01484	8.3914	STH-21	PREDICTED: major allergen Pru ar 1 [Beta vulgaris subsp. vulgaris]	GO:0004864;GO:0010427;GO:0009738;GO:0006952;GO:0038023	-
HU02G01953	5.5525	Rv0183	hypothetical protein SOVF_043040 isoform A [Spinacia oleracea]	GO:0016020;GO:0016298;GO:0016021	K01054
HU04G01228	6.82584	KIN14P	kinesin-like protein KIN-14P [Spinacia oleracea];hypothetical protein BVRB_5g110900 [Beta vulgaris subsp. vulgaris]	GO:0005524;GO:0008017;GO:1990939;GO:0007018	K10406
HU07G00505	5.35054	CYP76B6	cytochrome P450 76AD1-like protein, partial [Physena madagascariensis]	GO:0020037;GO:0016021;GO:0016705;GO:0004497;GO:0005506	-
HU04G01372	3.75282	ERF115	ethylene-responsive transcription factor ERF114-like [Chenopodium quinoa]	GO:0003677;GO:0006952;GO:0003700;GO:0005634	-
HU03G01862	7.79012	-	uncharacterized protein LOC110716241 [Chenopodium quinoa]	-	-
HU09G01165	7.28868	TAP1	PREDICTED: acetyltransferase NSI isoform X1 [Beta vulgaris subsp. vulgaris];PREDICTED: acetyltransferase NSI isoform X2 [Beta vulgaris subsp. vulgaris]	GO:0008080	K22450
HU03G01272	3.40491	IP5P10	hypothetical protein SOVF_162350 isoform A [Spinacia oleracea];type I inositol polyphosphate 5-phosphatase 10 isoform X1 [Spinacia oleracea]	GO:0046856;GO:0016787	-
HU04G01618	5.3368	4CL2	PREDICTED: 4-coumarate--CoA ligase 2 [Beta vulgaris subsp. vulgaris]	GO:0016491;GO:0016405;GO:0016874;GO:0009698;GO:0106290;GO:0016207;GO:0010584	K01904
HU03G01090	11.5473	COMT1	PREDICTED: caffeic acid 3-O-methyltransferase [Beta vulgaris subsp. vulgaris]	GO:0005886;GO:0005737;GO:0033799;GO:0051555;GO:0047763;GO:0009809;GO:0032259;GO:0008171;GO:0030744;GO:0008168;GO:0005634;GO:0046983;GO:0030755;GO:0009506	K13066
HU06G00796	6.6785	UGT85K5	PREDICTED: 7-deoxyloganetin glucosyltransferase-like [Beta vulgaris subsp. vulgaris]	GO:0016114;GO:0080043;GO:0080044;GO:0008194	-
HU06G01455	1.52948	ART2	putative senescence-associated protein, partial [Pisum sativum];hypothetical protein EJD97_016776 [Solanum chilense]	-	-
HU03G02381	2.97928	At5g64030	probable methyltransferase PMT24 [Jatropha curcas];PREDICTED: probable methyltransferase PMT26 [Beta vulgaris subsp. vulgaris]	GO:0005737;GO:0005768;GO:0032259;GO:0008168;GO:0016021;GO:0005802	-
HU10G00921	7.561	PGIP2	polygalacturonase inhibitor-like [Chenopodium quinoa]	-	-
HU03G00285	4.27738	BIG1	brefeldin A-inhibited guanine nucleotide-exchange protein 1 isoform X2 [Spinacia oleracea];brefeldin A-inhibited guanine nucleotide-exchange protein 1-like isoform X1 [Chenopodium quinoa]	GO:0015031;GO:0005085;GO:0016020;GO:0032012;GO:0005829;GO:0005802	K18442
novel.2087	5.11996	-	PREDICTED: cytochrome P450 CYP736A12-like [Beta vulgaris subsp. vulgaris]	GO:0016705;GO:0016021;GO:0020037;GO:0004497;GO:0016711;GO:0016020;GO:0016709;GO:0005506	-
HU06G00187	5.42189	NIC1	hypothetical protein PRUPE_6G202000 [Prunus persica];PREDICTED: nicotinamidase 1 [Vitis vinifera];hypothetical protein SOVF_108950 [Spinacia oleracea]	GO:0008936;GO:0019365;GO:0016021	-
HU07G01714	4.57836	CRRSP55	cysteine-rich repeat secretory protein 55-like [Chenopodium quinoa]	-	-
HU05G01352	3.34299	UXT3	UDP-xylose transporter 3-like [Chenopodium quinoa];UDP-xylose transporter 3-like [Spinacia oleracea]	GO:0005464;GO:0005794;GO:0005338;GO:0016021;GO:0015297	K15285
HU11G01282	5.87223	CKX5	cytokinin dehydrogenase 5-like [Chenopodium quinoa]	GO:0019139;GO:0009690;GO:0016491;GO:0071949	K00279
HU08G00977	5.5723	ZIF1	protein ZINC INDUCED FACILITATOR 1-like isoform X2 [Chenopodium quinoa];protein ZINC INDUCED FACILITATOR-LIKE 1-like [Chenopodium quinoa];protein ZINC INDUCED FACILITATOR 1-like isoform X1 [Chenopodium quinoa]	GO:0016021;GO:0022821;GO:0009705;GO:0090333;GO:0022857;GO:0005886	-
HU08G01618	4.94857	BHLH94	PREDICTED: transcription factor bHLH94 [Beta vulgaris subsp. vulgaris]	GO:0005634;GO:0046983	-
HU08G00507	4.49542	-	uncharacterized protein LOC110723613 [Chenopodium quinoa]	-	-
HU05G01154	25.7806	UGT708G1	hypothetical protein DVH24_037030 [Malus domestica]	GO:0016740;GO:0008194	K23154
HU11G01421	25.5154	-	PREDICTED: uncharacterized protein LOC104891651 isoform X1 [Beta vulgaris subsp. vulgaris];uncharacterized protein LOC110709692 [Chenopodium quinoa]	-	-
HU07G01622	23.76	XTH2	xyloglucan endotransglucosylase/hydrolase protein 2-like [Prunus avium]	GO:0042546;GO:0048046;GO:0016021;GO:0071555;GO:0005618;GO:0010411;GO:0016762;GO:0004553	K08235
HU09G02047	6.35701	-	-	-	-
HU01G02174	7.19334	WRKY75	PREDICTED: probable WRKY transcription factor 75 [Beta vulgaris subsp. vulgaris]	GO:0005634;GO:0043565;GO:0003700	-
novel.19599	4.02657	VIT_06s0061g00120	glucan endo-1,3-beta-glucosidase-like [Chenopodium quinoa];glucan endo-1,3-beta-glucosidase-like [Chenopodium quinoa]	-	-
HU04G01983	5.21515	LTPG5	PREDICTED: non-specific lipid-transfer protein-like protein At2g13820 isoform X1 [Beta vulgaris subsp. vulgaris]	GO:0008289;GO:0016021;GO:0031225;GO:0006869;GO:0005886	-
HU04G01984	4.79438	LTPG5	non-specific lipid-transfer protein-like protein At2g13820 isoform X2 [Quercus lobata]	GO:0005886;GO:0006869;GO:0016021;GO:0031225;GO:0008289	-
HU05G01739	6.28845	PARA	PREDICTED: probable glutathione S-transferase parA [Prunus mume]	GO:0005737;GO:0006749;GO:0004364	K00799
novel.9063	5.14279	CYP76B10	PREDICTED: geraniol 8-hydroxylase-like [Beta vulgaris subsp. vulgaris]	GO:0004497;GO:0020037;GO:0016705;GO:0005506	-
HU11G01312	2.1481	MAN7	mannan endo-1,4-beta-mannosidase 7-like [Chenopodium quinoa]	GO:0016787;GO:0071704;GO:0016985;GO:0005576	K19355
HU04G00169	15.066	-	hypothetical protein CDL15_Pgr017890 [Punica granatum]	GO:0006952;GO:0005576	-
HU02G00037	6.22752	WRKY75	hypothetical protein Prudu_002017 [Prunus dulcis]	GO:0003700;GO:0043565;GO:0005634	-
HU06G00940	6.556	EXPA10	expansin-A10-like [Spinacia oleracea]	GO:0005576;GO:0016020;GO:0005618;GO:0009664	K20628
HU03G01755	4.29481	At4g27290	G-type lectin S-receptor-like serine/threonine-protein kinase At4g27290 [Chenopodium quinoa];LOW QUALITY PROTEIN: uncharacterized protein LOC110729958 [Chenopodium quinoa];G-type lectin S-receptor-like serine/threonine-protein kinase At4g27290 [Spinacia oleracea]	-	-
HU04G00649	7.51417	CHS	chalcone synthase-like [Chenopodium quinoa]	GO:0016747;GO:0009058	K00660
HU01G00147	5.19982	-	caffeoyl-CoA O-methyltransferase 5-like [Chenopodium quinoa];caffeoyl-CoA O-methyltransferase 5 [Spinacia oleracea]	GO:0046872;GO:0032259;GO:0009809;GO:0042409;GO:0008168;GO:0008171	K00588
HU03G00708	3.09848	ABCG36	PREDICTED: ABC transporter G family member 36 [Beta vulgaris subsp. vulgaris]	GO:0005524;GO:0016021;GO:0042626	-
novel.25310	9.49896	-	uncharacterized protein LOC110709255 [Chenopodium quinoa]	-	-
HU11G01609	22.8739	-	hypothetical protein BVRB_1g002300 [Beta vulgaris subsp. vulgaris]	GO:0071456	-
HU10G00354	8.51326	-	PREDICTED: kunitz trypsin inhibitor 2 [Beta vulgaris subsp. vulgaris]	GO:0004866	-
HU06G02020	5.30873	STP13	sugar transport protein 13-like [Chenopodium quinoa]	GO:0016021;GO:0022857	K24193
HU07G01766	4.47663	At4g24780	probable pectate lyase 18 [Chenopodium quinoa]	GO:0030570;GO:0005618;GO:0045490;GO:0046872	K01728
novel.11946	5.87684	PCO1	PREDICTED: plant cysteine oxidase 1 [Beta vulgaris subsp. vulgaris]	GO:0046872;GO:0017172	K23953
HU09G00816	5.87519	PCAP1	PREDICTED: LOW QUALITY PROTEIN: plasma membrane-associated cation-binding protein 1 [Beta vulgaris subsp. vulgaris]	GO:0046658	-
novel.15653	5.88443	-	PREDICTED: uncharacterized protein LOC109168056 [Ipomoea nil];PREDICTED: uncharacterized protein LOC109162426 [Ipomoea nil];PREDICTED: uncharacterized protein LOC109179062 [Ipomoea nil]	GO:0008270;GO:0003676	-
HU07G00282	3.7461	FAB1D	putative 1-phosphatidylinositol-3-phosphate 5-kinase FAB1D [Chenopodium quinoa];PREDICTED: putative 1-phosphatidylinositol-3-phosphate 5-kinase FAB1D [Beta vulgaris subsp. vulgaris]	GO:0010008;GO:0046854;GO:0005524;GO:0016887;GO:0000285	K00921
HU03G02610	8.91201	CjBAp12	EG45-like domain containing protein [Chenopodium quinoa]	GO:0009627;GO:0048046	-
novel.15785	9.17085	-	hypothetical protein SOVF_117290 [Spinacia oleracea]	GO:0006952	-
novel.10000	8.02661	-	PREDICTED: uncharacterized protein LOC109136237 [Beta vulgaris subsp. vulgaris]	-	-
novel.23204	2.69596	XA21	LRR receptor-like serine/threonine-protein kinase EFR [Populus trichocarpa]	GO:0016021;GO:0005524;GO:0106310;GO:0106311	K13420
HU01G02398	4.93834	UGT86A2	UDP-glycosyltransferase 86A1-like [Chenopodium quinoa]	GO:0008194	-
HU10G00694	8.93616	At2g44790	uclacyanin-2-like [Chenopodium quinoa]	GO:0010555;GO:0090377;GO:0010043;GO:0009651;GO:0009055;GO:0046688;GO:0046658;GO:0090378;GO:0010044	-
novel.21077	5.17653	-	-	-	-
HU09G00137	8.98853	BOB1	protein BOBBER 1-like [Chenopodium quinoa]	-	-
HU07G00907	10.3691	ADH	alcohol dehydrogenase class-P [Hylocereus undatus]	GO:0016491;GO:0008270	K18857
novel.26494	4.8293	-	-	-	-
novel.12551	23.521	-	unnamed protein product, partial [Vitis vinifera]	GO:0033617;GO:0005746;GO:0016021;GO:0031305	-
HU02G01907	6.96374	TPX2	PREDICTED: uncharacterized protein LOC104906595 isoform X2 [Beta vulgaris subsp. vulgaris]	GO:0005819;GO:0005874;GO:0090307;GO:0030295;GO:0060236;GO:0005880;GO:0008017;GO:0032147;GO:0072686	-
HU08G00385	5.89979	-	cytochrome P450 CYP72A219-like isoform X1 [Chenopodium quinoa]	-	-
HU06G02407	5.90889	INV*DC4	PREDICTED: beta-fructofuranosidase, soluble isoenzyme I [Beta vulgaris subsp. vulgaris]	GO:0004564;GO:0005775;GO:0016021;GO:0005975;GO:0004575	K01193
HU10G00477	5.03965	GEK1	PREDICTED: D-aminoacyl-tRNA deacylase isoform X2 [Beta vulgaris subsp. vulgaris];hypothetical protein SOVF_079630 [Spinacia oleracea]	GO:0046872;GO:0019478;GO:0051499;GO:0005829	K09716
HU11G00555	4.34766	VIL2	VIN3-like protein 2 isoform X1 [Chenopodium quinoa]	GO:0040029;GO:0010048;GO:0005634	-
HU06G01153	5.0821	GALM	PREDICTED: aldose 1-epimerase [Beta vulgaris subsp. vulgaris]	GO:0019318;GO:0030246;GO:0033499;GO:0004034;GO:0006006	K01785
HU03G00383	6.85153	NFD4	hypothetical protein BVRB_9g214280 [Beta vulgaris subsp. vulgaris];PREDICTED: protein NUCLEAR FUSION DEFECTIVE 4 [Beta vulgaris subsp. vulgaris]	GO:0016021;GO:0016020;GO:0006817	-
HU06G00170	7.29429	ELI3	probable mannitol dehydrogenase [Chenopodium quinoa];PREDICTED: probable mannitol dehydrogenase [Beta vulgaris subsp. vulgaris]	GO:0046029;GO:0008270;GO:0016491	-
novel.20103	7.82896	-	hypothetical protein SOVF_165940 [Spinacia oleracea]	-	-
HU10G01538	4.95505	CYP81Q32	PREDICTED: isoflavone 3&apos;-hydroxylase-like [Beta vulgaris subsp. vulgaris]	GO:0004497;GO:0016021;GO:0020037;GO:0098542;GO:0016705;GO:0005506	-
HU03G01613	4.87486	VIT_06s0061g00120	beta-1,3-glucanase [Nepenthes alata]	GO:0042973;GO:0005975;GO:0004553	-
HU05G01603	7.09807	PCS1	PREDICTED: LOW QUALITY PROTEIN: aspartic proteinase PCS1 [Beta vulgaris subsp. vulgaris]	GO:0004190	-
HU06G00459	3.02553	CCR3	PREDICTED: putative serine/threonine-protein kinase-like protein CCR3 [Beta vulgaris subsp. vulgaris]	GO:0004672;GO:0005524;GO:0016021	-
novel.20391	8.12077	MYB102	PREDICTED: protein ODORANT1 [Nicotiana attenuata]	GO:0005634	K09422
HU08G00999	5.11039	YSL7	PREDICTED: probable metal-nicotianamine transporter YSL7 isoform X1 [Beta vulgaris subsp. vulgaris]	GO:0016021;GO:0016020;GO:0005886;GO:0055085	-
HU08G00991	3.32337	BEBT1	benzyl alcohol O-benzoyltransferase-like [Chenopodium quinoa]	GO:0016747	-
novel.2210	9.19942	-	-	-	-
HU10G02023	9.50591	ASAT1	hypothetical protein BVRB_8g185100 [Beta vulgaris subsp. vulgaris]	GO:0016021;GO:0008374	-
HU10G00935	8.64722	pgip	PREDICTED: polygalacturonase inhibitor 1 [Beta vulgaris subsp. vulgaris]	GO:0005886	-
HU04G00098	8.09223	-	uncharacterized protein LOC110702595 [Chenopodium quinoa]	-	-
novel.8932	2.84585	RLP13	hypothetical protein EZV62_013294 [Acer yangbiense];LRR receptor-like serine/threonine-protein kinase [Actinidia chinensis var. chinensis];LRR receptor-like serine/threonine-protein kinase EFR [Chenopodium quinoa];receptor like protein 21-like isoform X1 [Populus alba];receptor like protein 45 [Actinidia rufa];hypothetical protein SADUNF_Sadunf10G0076900 [Salix dunnii]	GO:0016301;GO:0016021;GO:0005886	-
HU05G02163	2.41312	PUB50	hypothetical protein BVRB_6g133840 isoform B [Beta vulgaris subsp. vulgaris]	GO:0005524;GO:0004842;GO:0004672;GO:0004713	-
HU10G01737	27.2603	-	hypothetical protein [Portulaca oleracea]	GO:0046872;GO:0004097;GO:0046148	K00422
HU01G00908	8.47999	GAT1	GABA transporter 1-like [Chenopodium quinoa]	GO:0016021;GO:0006865;GO:0005886	-
HU04G01824	7.59789	ERF098	PREDICTED: ethylene-responsive transcription factor ERF098 [Beta vulgaris subsp. vulgaris]	GO:0005634;GO:0003700;GO:0003677	-
novel.1765	23.8235	-	-	-	-
HU06G01646	5.15614	EP3	PREDICTED: endochitinase EP3 [Beta vulgaris subsp. vulgaris]	GO:0006032;GO:0005975;GO:0008061;GO:0004568;GO:0016998	K01183
HU05G01989	6.91737	BACOVA_02659	PREDICTED: uncharacterized protein LOC104894964 [Beta vulgaris subsp. vulgaris]	GO:0005576;GO:0005975;GO:0008422;GO:0004553;GO:0009251	K05349
HU02G00912	6.10847	UXS4	UDP-glucuronic acid decarboxylase 2 [Spinacia oleracea];hypothetical protein C1H46_030289 [Malus baccata]	GO:0042732;GO:0005737;GO:0070403;GO:0048040;GO:0016021;GO:0033320	K08678
HU03G01602	4.31374	ERF104	hypothetical protein SOVF_071040 [Spinacia oleracea]	GO:0005634;GO:0003700;GO:0003677	K09286
HU02G02685	7.09659	-	glycine-rich RNA-binding protein 1-like isoform X2 [Spinacia oleracea]	-	-
novel.3140	5.59937	RLP6	receptor like protein 30-like [Chenopodium quinoa]	-	-
novel.845	6.07849	-	-	-	-
HU08G00347	8.34841	-	germin-like protein subfamily 1 member 17 [Chenopodium quinoa]	-	-
novel.11619	23.1038	-	hypothetical protein BVRB_6g141610 [Beta vulgaris subsp. vulgaris]	-	-
HU07G02259	3.57763	PCRK2	probable serine/threonine-protein kinase PBL19 [Chenopodium quinoa]	GO:0004672;GO:0005524	-
HU02G00549	7.3443	-	LOW QUALITY PROTEIN: probable glutathione S-transferase [Spinacia oleracea]	GO:0016740;GO:0004364;GO:0006749	K00799
novel.16973	5.11998	Os03g0733400	zinc finger BED domain-containing protein DAYSLEEPER-like [Chenopodium quinoa]	GO:0005634;GO:0046983;GO:0046872;GO:0003677	-
HU07G01667	6.16359	At5g35735	cytochrome b561 and DOMON domain-containing protein At5g35735-like [Chenopodium quinoa]	GO:0016021;GO:0046872	-
HU09G00019	6.50823	SE2	PREDICTED: acidic endochitinase SE2 [Beta vulgaris subsp. vulgaris]	GO:0004553;GO:0005975;GO:0006032;GO:0005615;GO:0004568;GO:0000272	K01183
novel.5340	6.23165	-	-	-	-
HU08G01234	8.17196	AGT1	PREDICTED: serine--glyoxylate aminotransferase [Gossypium arboreum];alanine glyoxylate aminotransferase, partial [Peperomia klopfensteinii]	GO:0005777;GO:0004760;GO:0019265;GO:0008453	K00830
HU04G00162	5.98067	-	hypothetical protein BVRB_5g100890 [Beta vulgaris subsp. vulgaris]	-	-
novel.15757	28.3438	PECS-2.1	pectinesterase-like [Chenopodium quinoa];hypothetical protein BVRB_3g056010 [Beta vulgaris subsp. vulgaris];hypothetical protein F0562_031366 [Nyssa sinensis]	GO:0042545;GO:0046910;GO:0045330;GO:0005576;GO:0005618;GO:0045490;GO:0004857;GO:0030599	K01051
HU10G01394	6.38301	At5g03795	probable glycosyltransferase At5g03795 [Spinacia oleracea]	GO:0016757;GO:0000139;GO:0006486	-
novel.5284	10.0559	-	glycine-rich RNA-binding protein 1-like isoform X2 [Spinacia oleracea]	-	-
HU07G02095	5.35914	PUB24	LOW QUALITY PROTEIN: E3 ubiquitin-protein ligase PUB24-like [Spinacia oleracea]	GO:0016874;GO:0004842	-
HU02G02217	6.0811	CHS	chalcone synthase-like [Chenopodium quinoa]	GO:0016747;GO:0009058	K00660
HU06G00930	-5.20419	-	PREDICTED: uncharacterized protein LOC104908518 [Beta vulgaris subsp. vulgaris]	GO:0008270;GO:0005634;GO:0009658;GO:0003677;GO:0045893	zinc ion binding;nucleus;chloroplast organization;DNA binding;positive regulation of transcription, DNA-templated
HU01G02034	-7.42383	YRDC	PREDICTED: yrdC domain-containing protein, mitochondrial [Beta vulgaris subsp. vulgaris]	GO:0005737;GO:0006450;GO:0003725;GO:0016779;GO:0000049	cytoplasm;regulation of translational fidelity;double-stranded RNA binding;nucleotidyltransferase activity;tRNA binding
HU08G00074	-3.49002	MIP1B	B-box zinc finger protein 24-like [Populus trichocarpa]	GO:0008270;GO:0016021	zinc ion binding;integral component of membrane
HU06G01652	-3.50554	Loxhd1	PLAT domain-containing protein 3-like [Prosopis alba]	-	-
HU08G00357	-10.5544	GPAT2	PREDICTED: probable glycerol-3-phosphate acyltransferase 2 [Beta vulgaris subsp. vulgaris]	GO:0016791;GO:0016020;GO:0016746;GO:0010143;GO:0016021;GO:0090447	phosphatase activity;membrane;acyltransferase activity;cutin biosynthetic process;integral component of membrane;glycerol-3-phosphate 2-O-acyltransferase activity
HU09G01924	-5.33314	hdhd3	haloacid dehalogenase-like hydrolase domain-containing protein 3 [Spinacia oleracea];haloacid dehalogenase-like hydrolase domain-containing protein 3 [Chenopodium quinoa]	GO:0016787	hydrolase activity
HU01G00313	-6.31295	BNM2A	hypothetical protein BVRB_9g217660 [Beta vulgaris subsp. vulgaris]	-	-
HU03G01387	-6.255	AAP3	PREDICTED: amino acid permease 4 [Beta vulgaris subsp. vulgaris]	GO:0016021;GO:0006865;GO:0005886	integral component of membrane;amino acid transport;plasma membrane
novel.5000	-8.8463	-	-	-	-
HU09G00862	-4.8414	-	carbonic anhydrase, chloroplastic [Chenopodium quinoa]	GO:0009570;GO:0004089;GO:0015976;GO:0008270	chloroplast stroma;carbonate dehydratase activity;carbon utilization;zinc ion binding
HU09G00135	-2.55856	WSD11	PREDICTED: O-acyltransferase WSD1-like isoform X1 [Beta vulgaris subsp. vulgaris];hypothetical protein SOVF_081870 [Spinacia oleracea]	GO:0016021;GO:0019432;GO:0047196;GO:0005886;GO:0004144	integral component of membrane;triglyceride biosynthetic process;long-chain-alcohol O-fatty-acyltransferase activity;plasma membrane;diacylglycerol O-acyltransferase activity
HU04G01342	-7.0737	-	RecName: Full=Ribosome-inactivating protein PD-L1/PD-L2; AltName: Full=rRNA N-glycosidase PD-L1/PD-L2 [Phytolacca dioica]	GO:0051607;GO:0006952;GO:0030598;GO:0008152;GO:0005576;GO:0090729;GO:0005618;GO:0017148	defense response to virus;defense response;rRNA N-glycosylase activity;metabolic process;extracellular region;toxin activity;cell wall;negative regulation of translation
HU07G01654	-2.0259	Sec23ip	ankyrin repeat and SAM domain-containing protein 6 [Spinacia oleracea]	-	-
HU04G01757	-3.027	GRF7	growth-regulating factor 7-like [Chenopodium quinoa]	GO:0005634;GO:0005524;GO:0032502;GO:0006355;GO:0006351	nucleus;ATP binding;developmental process;regulation of transcription, DNA-templated;transcription, DNA-templated
novel.711	-2.54031	3GGT	anthocyanidin 3-O-glucoside 2&apos;&apos;-O-glucosyltransferase-like [Chenopodium quinoa]	GO:0008194	UDP-glycosyltransferase activity
HU03G01677	-3.0428	LOX2.1	linoleate 13S-lipoxygenase 2-1, chloroplastic-like [Quercus suber]	GO:0031408;GO:0006633;GO:0016702;GO:0046872	oxylipin biosynthetic process;fatty acid biosynthetic process;oxidoreductase activity, acting on single donors with incorporation of molecular oxygen, incorporation of two atoms of oxygen;metal ion binding
HU07G00196	-2.53478	CURT1B	hypothetical protein F8388_003721 [Cannabis sativa]	GO:0004812;GO:0009579;GO:0009535;GO:0016020	aminoacyl-tRNA ligase activity;thylakoid;chloroplast thylakoid membrane;membrane
HU03G01746	-2.3745	APG	GDSL esterase/lipase APG-like [Chenopodium quinoa]	GO:0016788	hydrolase activity, acting on ester bonds
HU02G03111	-2.16562	CYP716A12	PREDICTED: beta-amyrin 28-oxidase [Beta vulgaris subsp. vulgaris]	GO:0004497;GO:0016705;GO:0016021;GO:0020037;GO:0005506	monooxygenase activity;oxidoreductase activity, acting on paired donors, with incorporation or reduction of molecular oxygen;integral component of membrane;heme binding;iron ion binding
HU02G03030	-5.83067	ERECTA	LRR receptor-like serine/threonine-protein kinase ERECTA [Chenopodium quinoa]	-	-
HU08G01555	-3.7315	LTL1	GDSL esterase/lipase At5g33370-like [Quercus lobata]	GO:0016788	hydrolase activity, acting on ester bonds
novel.19191	-4.20539	RCA	ribulose bisphosphate carboxylase/oxygenase activase 1, chloroplastic isoform X2 [Asparagus officinalis];Rubisco activase 2 [Mesembryanthemum crystallinum];hypothetical protein TorRG33x02_143310 [Trema orientale]	GO:0016887;GO:0005524;GO:0016021	ATP hydrolysis activity;ATP binding;integral component of membrane
HU05G00504	-3.02454	-	hypothetical protein FNV43_RR09107 [Rhamnella rubrinervis]	GO:0004857;GO:0046910;GO:0071669;GO:0043086	enzyme inhibitor activity;pectinesterase inhibitor activity;plant-type cell wall organization or biogenesis;negative regulation of catalytic activity
novel.18326	-2.88099	VIT_19s0014g04930	(-)-germacrene D synthase [Vitis vinifera]	GO:0000287;GO:0034004;GO:0016114;GO:0010333;GO:0052577;GO:0005737	magnesium ion binding;germacradienol synthase activity;terpenoid biosynthetic process;terpene synthase activity;germacrene-D synthase activity;cytoplasm
HU02G02365	-2.12671	FBP	Fructose-1,6-bisphosphatase class 1/Sedoheputulose-1,7-bisphosphatase [Corchorus capsularis]	GO:0006094;GO:0005975;GO:0046872;GO:0042132;GO:0006000;GO:0016491;GO:0005737;GO:0030388;GO:0005829;GO:0006002;GO:0005986	gluconeogenesis;carbohydrate metabolic process;metal ion binding;fructose 1,6-bisphosphate 1-phosphatase activity;fructose metabolic process;oxidoreductase activity;cytoplasm;fructose 1,6-bisphosphate metabolic process;cytosol;fructose 6-phosphate metabolic process;sucrose biosynthetic process
novel.1451	-7.06892	-	PREDICTED: uncharacterized protein LOC104904520 [Beta vulgaris subsp. vulgaris]	-	-
HU07G02130	-2.18169	SCP1	serine carboxypeptidase II-3-like [Spinacia oleracea]	GO:0005773;GO:0005576;GO:0004185	vacuole;extracellular region;serine-type carboxypeptidase activity
HU03G02593	-2.64648	At4g30420	hypothetical protein Bca52824_091350 [Brassica carinata];WAT1-related protein At4g30420-like [Chenopodium quinoa];PREDICTED: WAT1-related protein At4g30420 [Beta vulgaris subsp. vulgaris];WAT1-related protein At4g30420-like [Spinacia oleracea]	GO:0016021;GO:0022857;GO:0005886	integral component of membrane;transmembrane transporter activity;plasma membrane
HU07G00582	-7.43258	MEE40	PREDICTED: pentatricopeptide repeat-containing protein At3g53700, chloroplastic [Beta vulgaris subsp. vulgaris]	GO:0009507	chloroplast
HU03G00147	-2.60463	AGPS1	PREDICTED: glucose-1-phosphate adenylyltransferase large subunit 1 [Beta vulgaris subsp. vulgaris]	GO:0009507;GO:0019252;GO:0005978;GO:0005524;GO:0008878	chloroplast;starch biosynthetic process;glycogen biosynthetic process;ATP binding;glucose-1-phosphate adenylyltransferase activity
HU04G02183	-7.98467	-	RecName: Full=Ribosome-inactivating protein PD-L1/PD-L2; AltName: Full=rRNA N-glycosidase PD-L1/PD-L2 [Phytolacca dioica]	GO:0008152;GO:0006952;GO:0030598;GO:0051607;GO:0017148;GO:0005618;GO:0090729;GO:0005576	metabolic process;defense response;rRNA N-glycosylase activity;defense response to virus;negative regulation of translation;cell wall;toxin activity;extracellular region
HU03G02226	-6.49662	-	-	-	-
HU09G01101	-6.03104	At3g07620	PREDICTED: probable glycosyltransferase At3g07620 isoform X1 [Beta vulgaris subsp. vulgaris]	GO:0006486;GO:0016021;GO:0016757;GO:0000139	protein glycosylation;integral component of membrane;glycosyltransferase activity;Golgi membrane
HU08G00370	-1.74244	AGT1	PREDICTED: serine--glyoxylate aminotransferase [Nelumbo nucifera]	GO:0005777;GO:0004760;GO:0008483;GO:0008453;GO:0019265	peroxisome;serine-pyruvate transaminase activity;transaminase activity;alanine-glyoxylate transaminase activity;glycine biosynthetic process, by transamination of glyoxylate
HU02G03321	-2.57753	ufaA1	uncharacterized protein LOC110788065 [Spinacia oleracea]	GO:0008168;GO:0016491	methyltransferase activity;oxidoreductase activity
HU04G01479	-2.83501	TCP5	PREDICTED: transcription factor TCP17 [Beta vulgaris subsp. vulgaris]	GO:0003700	DNA-binding transcription factor activity
novel.22885	-3.14857	-	hypothetical protein SOVF_078120 [Spinacia oleracea]	-	-
HU11G00614	-5.61507	PR-1	pathogenesis-related protein PRB1-3-like [Chenopodium quinoa]	GO:0006952;GO:0005615;GO:0005576;GO:0009607	defense response;extracellular space;extracellular region;response to biotic stimulus
HU02G00559	-2.14669	-	PREDICTED: uncharacterized protein LOC104899736 [Beta vulgaris subsp. vulgaris]	-	-
novel.937	-3.69601	-	-	-	-
HU10G00471	-24.4418	-	jacalin-related lectin 5-like [Cucurbita moschata]	-	-
HU08G01557	-2.58406	-	uncharacterized protein LOC110792509 [Spinacia oleracea]	GO:0003899	DNA-directed 5'-3' RNA polymerase activity
HU08G00118	-5.70586	-	-	-	-
HU01G02319	-5.80405	CYP78A5	hypothetical protein FH972_019357 [Carpinus fangiana]	GO:0016705;GO:0016021;GO:0020037;GO:0005506;GO:0004497	oxidoreductase activity, acting on paired donors, with incorporation or reduction of molecular oxygen;integral component of membrane;heme binding;iron ion binding;monooxygenase activity
HU02G02901	-3.87109	At2g25737	PREDICTED: uncharacterized protein LOC104592187 [Nelumbo nucifera]	GO:0016567;GO:0016021;GO:0031464	protein ubiquitination;integral component of membrane;Cul4A-RING E3 ubiquitin ligase complex
HU01G00919	-3.94846	A36	hypothetical protein BVRB_9g210710 [Beta vulgaris subsp. vulgaris];PREDICTED: aspartic proteinase-like protein 2 [Beta vulgaris subsp. vulgaris]	GO:0004190	aspartic-type endopeptidase activity
novel.15375	-5.18986	-	uncharacterized protein LOC111994031 [Quercus suber]	-	-
HU01G02560	-3.50327	TAR2	PREDICTED: tryptophan aminotransferase-related protein 2 [Beta vulgaris subsp. vulgaris]	GO:0016846;GO:0008483	carbon-sulfur lyase activity;transaminase activity
HU06G00931	-2.65291	POT2	potassium transporter HAK2p [Mesembryanthemum crystallinum]	GO:0015079;GO:0005886;GO:0016020;GO:0006813;GO:0016021	potassium ion transmembrane transporter activity;plasma membrane;membrane;potassium ion transport;integral component of membrane
HU02G00055	-3.03664	LTPG1	non-specific lipid transfer protein GPI-anchored 1-like [Chenopodium quinoa];PREDICTED: non-specific lipid transfer protein GPI-anchored 1 [Beta vulgaris subsp. vulgaris]	GO:0005886;GO:0016021;GO:0031225	plasma membrane;integral component of membrane;anchored component of membrane
HU03G00941	-6.8097	CCL4	probable acyl-activating enzyme 6 [Chenopodium quinoa]	-	-
novel.25070	-2.23968	-	-	-	-
HU03G00822	-2.89925	CSLA9	glucomannan 4-beta-mannosyltransferase 9-like isoform X1 [Chenopodium quinoa]	GO:0016021;GO:0016757	integral component of membrane;glycosyltransferase activity
novel.1066	-8.9506	-	protein MAINTENANCE OF MERISTEMS-like [Camellia sinensis]	GO:0008483	transaminase activity
HU04G01473	-5.93837	CYP78A5	hypothetical protein F0562_025019 [Nyssa sinensis]	GO:0005506;GO:0016705;GO:0020037;GO:0016021;GO:0004497	iron ion binding;oxidoreductase activity, acting on paired donors, with incorporation or reduction of molecular oxygen;heme binding;integral component of membrane;monooxygenase activity
HU07G01997	-5.43277	HTH	PREDICTED: protein HOTHEAD [Beta vulgaris subsp. vulgaris]	GO:0050660;GO:0016614	flavin adenine dinucleotide binding;oxidoreductase activity, acting on CH-OH group of donors
HU06G02301	-2.02711	NR1	malate dehydrogenase, cytoplasmic [Spinacia oleracea]	GO:0030060;GO:0006107;GO:0006734;GO:0006108;GO:0006099;GO:0005975;GO:0005737	L-malate dehydrogenase activity;oxaloacetate metabolic process;NADH metabolic process;malate metabolic process;tricarboxylic acid cycle;carbohydrate metabolic process;cytoplasm
novel.22933	-7.51457	TRX2	PREDICTED: thioredoxin H1 [Beta vulgaris subsp. vulgaris]	GO:0015035;GO:0006662	protein-disulfide reductase activity;glycerol ether metabolic process
novel.20625	-7.30281	RLT3	homeobox-DDT domain protein RLT3-like isoform X2 [Chenopodium quinoa]	GO:0005634	nucleus
novel.24690	-7.04667	-	-	-	-
novel.9268	-7.39699	ARF9	auxin response factor 9-like isoform X2 [Chenopodium quinoa]	GO:0009734;GO:0005634;GO:0003677;GO:0006355	auxin-activated signaling pathway;nucleus;DNA binding;regulation of transcription, DNA-templated
novel.4225	-6.84046	-	-	-	-
HU07G02171	-3.57505	At5g58770	dehydrodolichyl diphosphate synthase 2 [Spinacia oleracea]	GO:0045547;GO:0006486;GO:0002094;GO:0016765;GO:0009668;GO:0005783;GO:0016094;GO:0009570;GO:0009409	dehydrodolichyl diphosphate synthase activity;protein glycosylation;polyprenyltransferase activity;transferase activity, transferring alkyl or aryl (other than methyl) groups;plastid membrane organization;endoplasmic reticulum;polyprenol biosynthetic process;chloroplast stroma;response to cold
HU01G00312	-4.82997	-	organ-specific protein S2-like [Chenopodium quinoa]	-	-
HU01G01678	-3.03257	CSP41A	NAD(P)-binding domain containing protein [Trema orientale]	GO:0003824	catalytic activity
HU03G02144	-5.66973	PDF1	PREDICTED: protodermal factor 1 [Beta vulgaris subsp. vulgaris]	-	-
HU07G00064	-2.16149	-	PREDICTED: putative glucose-6-phosphate 1-epimerase isoform X1 [Beta vulgaris subsp. vulgaris]	GO:0047938;GO:0030246;GO:0005975;GO:0005737	glucose-6-phosphate 1-epimerase activity;carbohydrate binding;carbohydrate metabolic process;cytoplasm
HU05G01881	-2.98428	-	uncharacterized protein LOC110717696 [Chenopodium quinoa]	-	-
HU11G01167	-5.80803	HSP70	heat shock 70 kDa protein 18-like [Chenopodium quinoa]	GO:0042026;GO:0005524;GO:0031072;GO:0051082;GO:0051085;GO:0034620;GO:0016887;GO:0051787;GO:0005737;GO:0044183	protein refolding;ATP binding;heat shock protein binding;unfolded protein binding;chaperone cofactor-dependent protein refolding;cellular response to unfolded protein;ATP hydrolysis activity;misfolded protein binding;cytoplasm;protein folding chaperone
HU02G02622	-8.04135	-	lipid transfer protein precursor [Gossypium herbaceum subsp. africanum]	GO:0090378;GO:0008289;GO:0016020;GO:0006869	seed trichome elongation;lipid binding;membrane;lipid transport
HU11G00838	-4.01833	CLPB1	hypothetical protein DM860_007050 [Cuscuta australis]	GO:0005524;GO:0016887;GO:0009536	ATP binding;ATP hydrolysis activity;plastid
HU06G00677	-6.25601	RBCS1	ribulose bisphosphate carboxylase small chain 1, chloroplastic [Chenopodium quinoa]	GO:0009507;GO:0019253;GO:0015979;GO:0009853;GO:0015977;GO:0004497;GO:0016984	chloroplast;reductive pentose-phosphate cycle;photosynthesis;photorespiration;carbon fixation;monooxygenase activity;ribulose-bisphosphate carboxylase activity
HU06G00396	-7.03671	ELI1	pentatricopeptide repeat-containing protein ELI1, chloroplastic-like [Chenopodium quinoa]	GO:0008270	zinc ion binding
HU08G02084	-4.43847	ENT3	equilibrative nucleotide transporter 3-like [Spinacia oleracea];ENT4 [Arabidopsis thaliana]	GO:0016021;GO:0005337	integral component of membrane;nucleoside transmembrane transporter activity
HU01G00289	-4.1068	EGS2	phenylcoumaran benzylic ether reductase-like protein I, partial [Ferocactus pilosus]	-	-
HU10G02005	-6.07762	ACO	1-aminocyclopropane-1-carboxylate oxidase-like [Chenopodium quinoa]	GO:0046872;GO:0016491	metal ion binding;oxidoreductase activity
novel.18413	-3.56177	-	-	-	-
HU06G00941	-6.12169	EXPA10	expansin-A8 [Medicago truncatula]	GO:0005618;GO:0009664;GO:0016020;GO:0005576	cell wall;plant-type cell wall organization;membrane;extracellular region
HU08G00366	-7.18197	GAST1	PREDICTED: protein GAST1 isoform X1 [Beta vulgaris subsp. vulgaris]	-	-
HU06G02349	-7.37411	-	PREDICTED: oleosin 1 [Beta vulgaris subsp. vulgaris]	GO:0016021;GO:0019915;GO:0005576;GO:0019953;GO:0012511	integral component of membrane;lipid storage;extracellular region;sexual reproduction;monolayer-surrounded lipid storage body
HU05G00348	-3.01956	LHCB4.1	chlorophyll a-b binding protein CP29.1, chloroplastic-like [Chenopodium quinoa]	GO:0018298;GO:0009523;GO:0009765;GO:0009535;GO:0016168;GO:0009522	protein-chromophore linkage;photosystem II;photosynthesis, light harvesting;chloroplast thylakoid membrane;chlorophyll binding;photosystem I
HU04G02181	-8.86776	-	RecName: Full=Ribosome-inactivating protein PD-L1/PD-L2; AltName: Full=rRNA N-glycosidase PD-L1/PD-L2 [Phytolacca dioica]	GO:0017148;GO:0090729;GO:0008152;GO:0030598;GO:0006952;GO:0051607	negative regulation of translation;toxin activity;metabolic process;rRNA N-glycosylase activity;defense response;defense response to virus
HU03G00433	-2.19743	ASMT	hypothetical protein SOVF_205310 [Spinacia oleracea]	GO:0032259;GO:0019438;GO:0008757;GO:0008171;GO:0046983;GO:0008168	methylation;aromatic compound biosynthetic process;S-adenosylmethionine-dependent methyltransferase activity;O-methyltransferase activity;protein dimerization activity;methyltransferase activity
HU05G01817	-2.636	-	inositol-3-phosphate synthase [Chenopodium quinoa]	GO:0006021;GO:0008654;GO:0004512	inositol biosynthetic process;phospholipid biosynthetic process;inositol-3-phosphate synthase activity
HU02G03164	-8.07934	REM5	B3 domain-containing protein REM9-like isoform X2 [Chenopodium quinoa];B3 domain-containing protein REM9-like isoform X1 [Chenopodium quinoa]	GO:0005634;GO:0003677	nucleus;DNA binding
HU03G02400	-8.81699	GER3	auxin-binding protein ABP19a-like [Pistacia vera]	GO:0030145;GO:0048046;GO:0005618	manganese ion binding;apoplast;cell wall
HU04G00224	-2.33578	CYP86A22	cytochrome P450 86A22-like [Chenopodium quinoa]	GO:0005506;GO:0004497;GO:0016705;GO:0016021;GO:0020037	iron ion binding;monooxygenase activity;oxidoreductase activity, acting on paired donors, with incorporation or reduction of molecular oxygen;integral component of membrane;heme binding
HU11G01392	-1.74752	UGT85A23	PREDICTED: 7-deoxyloganetin glucosyltransferase [Beta vulgaris subsp. vulgaris]	GO:0080043;GO:0080044	quercetin 3-O-glucosyltransferase activity;quercetin 7-O-glucosyltransferase activity
novel.7688	-7.18284	-	uncharacterized protein LOC114423399 [Glycine soja]	GO:0046983	protein dimerization activity
HU05G00327	-2.90615	-	21 kDa seed protein-like [Spinacia oleracea]	GO:0004866	endopeptidase inhibitor activity
HU08G02276	-2.79808	-	albumin-2-like, partial [Elaeis guineensis];albumin-2-like [Cicer arietinum]	GO:0016021	integral component of membrane
HU05G01538	-7.99756	UGT76B1	hypothetical protein BVRB_2g025760 [Beta vulgaris subsp. vulgaris]	GO:0008194	UDP-glycosyltransferase activity
HU07G00502	-4.68931	CYP76AD1	hypothetical protein BVRB_1g019610 [Beta vulgaris subsp. vulgaris];PREDICTED: cytochrome P450 76AD1-like [Beta vulgaris subsp. vulgaris]	GO:0004497;GO:0016021;GO:0020037;GO:0016705;GO:0005506	monooxygenase activity;integral component of membrane;heme binding;oxidoreductase activity, acting on paired donors, with incorporation or reduction of molecular oxygen;iron ion binding
HU03G00343	-4.0062	GASA1	PREDICTED: snakin-2 [Beta vulgaris subsp. vulgaris]	-	-
novel.17594	-5.53967	-	PREDICTED: glycine-rich protein 5-like [Theobroma cacao]	-	-
novel.8287	-3.08313	At5g08350	PREDICTED: GEM-like protein 4 [Beta vulgaris subsp. vulgaris]	-	-
novel.18323	-10.2493	-	-	-	-
HU08G01995	-2.58875	rab5B	PREDICTED: uncharacterized protein LOC104888193 [Beta vulgaris subsp. vulgaris]	GO:0003924;GO:0005525	GTPase activity;GTP binding
HU10G01680	-4.08289	FRO7	ferric reduction oxidase 7, chloroplastic-like [Spinacia oleracea]	GO:0005886;GO:0016491;GO:0046872;GO:0016021	plasma membrane;oxidoreductase activity;metal ion binding;integral component of membrane
HU06G00842	-2.25375	srlD	uncharacterized protein LOC110717532 isoform X1 [Chenopodium quinoa];uncharacterized protein LOC110717532 isoform X2 [Chenopodium quinoa]	GO:0016491	oxidoreductase activity
HU09G01427	-2.2992	MLP43	PREDICTED: MLP-like protein 28 [Beta vulgaris subsp. vulgaris]	GO:0006952	defense response
HU04G02052	-5.11155	DIR1	hypothetical protein G4B88_003757 [Cannabis sativa]	GO:0005504;GO:0016021;GO:0009627	fatty acid binding;integral component of membrane;systemic acquired resistance
HU08G01994	-9.12031	GPT2	plastidic glucose 6-phoaphate/phosphate translocator2 [Mesembryanthemum crystallinum]	GO:0022857;GO:0005794;GO:0016021;GO:0015120;GO:0031969;GO:0015297;GO:0071917	transmembrane transporter activity;Golgi apparatus;integral component of membrane;phosphoglycerate transmembrane transporter activity;chloroplast membrane;antiporter activity;triose-phosphate transmembrane transporter activity
HU0G00075	-3.25075	AHP4	histidine-containing phosphotransfer protein 4-like isoform X2 [Chenopodium quinoa];histidine-containing phosphotransfer protein 4-like [Manihot esculenta]	GO:0000160;GO:0009927;GO:0016310;GO:0005737;GO:0005829;GO:0009736;GO:0043424;GO:0005634	phosphorelay signal transduction system;histidine phosphotransfer kinase activity;phosphorylation;cytoplasm;cytosol;cytokinin-activated signaling pathway;protein histidine kinase binding;nucleus
novel.20621	-5.8167	JOX4	codeine O-demethylase-like [Spinacia oleracea];PREDICTED: codeine O-demethylase [Beta vulgaris subsp. vulgaris]	GO:0046872;GO:0051213;GO:0016491	metal ion binding;dioxygenase activity;oxidoreductase activity
HU06G02265	-4.86345	PGR5	PGR5 [Portulaca grandiflora]	GO:0009644;GO:0009773	response to high light intensity;photosynthetic electron transport in photosystem I
HU07G01018	-2.26667	DHRS12	dehydrogenase/reductase SDR family member 12-like isoform X2 [Durio zibethinus];dehydrogenase/reductase SDR family member 12 [Quercus suber]	GO:0016491;GO:0019290;GO:0008667	oxidoreductase activity;siderophore biosynthetic process;2,3-dihydro-2,3-dihydroxybenzoate dehydrogenase activity
HU07G01809	-4.06041	BAS	beta amyrin synthase [Talinum paniculatum]	GO:0000250;GO:0005811;GO:0016104;GO:0042300	lanosterol synthase activity;lipid droplet;triterpenoid biosynthetic process;beta-amyrin synthase activity
novel.12366	-7.39396	-	PREDICTED: uncharacterized protein LOC109353499 [Lupinus angustifolius];hypothetical protein F0562_005437 [Nyssa sinensis]	-	-
novel.317	-2.27217	WSD10	PREDICTED: O-acyltransferase WSD1-like isoform X6 [Beta vulgaris subsp. vulgaris];O-acyltransferase WSD1-like isoform X2 [Chenopodium quinoa]	GO:0004144;GO:0005886;GO:0047196;GO:0019432;GO:0016021	diacylglycerol O-acyltransferase activity;plasma membrane;long-chain-alcohol O-fatty-acyltransferase activity;triglyceride biosynthetic process;integral component of membrane
HU11G00644	-2.69733	-	hypothetical protein CISIN_1g012903mg [Citrus sinensis];PREDICTED: uncharacterized protein LOC104887287 [Beta vulgaris subsp. vulgaris];uncharacterized protein LOC110735066 [Chenopodium quinoa]	-	-
HU10G00198	-3.26706	DRM2	hypothetical protein SOVF_184680 [Spinacia oleracea]	GO:0006306;GO:0008168	DNA methylation;methyltransferase activity
HU11G00607	-6.63665	PR-1	pathogenesis-related protein PRB1-3-like [Chenopodium quinoa]	GO:0006952;GO:0009607;GO:0005576;GO:0005615	defense response;response to biotic stimulus;extracellular region;extracellular space
HU01G00066	-2.95244	PRP4	PREDICTED: proline-rich protein 4 [Beta vulgaris subsp. vulgaris]	-	-
HU05G01139	-7.86434	At4g27190	hypothetical protein SOVF_050770 [Spinacia oleracea]	GO:0043531	ADP binding
HU07G02025	-9.18099	PLP9	probable inactive patatin-like protein 9 [Spinacia oleracea]	GO:0016787;GO:0016042	hydrolase activity;lipid catabolic process
HU02G00466	-1.99838	-	-	-	-
HU10G01839	-2.49144	BHLH112	PREDICTED: transcription factor bHLH112 [Beta vulgaris subsp. vulgaris]	GO:0046983;GO:0005634;GO:0006357;GO:0000981;GO:0000978	protein dimerization activity;nucleus;regulation of transcription by RNA polymerase II;DNA-binding transcription factor activity, RNA polymerase II-specific;RNA polymerase II cis-regulatory region sequence-specific DNA binding
HU02G03180	-5.04337	SOT15	PREDICTED: cytosolic sulfotransferase 15 [Beta vulgaris subsp. vulgaris]	GO:0008146;GO:0005737	sulfotransferase activity;cytoplasm
HU01G01632	-3.24946	-	uncharacterized protein LOC105174943 [Sesamum indicum];uncharacterized protein LOC110782714 isoform X1 [Spinacia oleracea]	GO:0016021	integral component of membrane
novel.7835	-4.14014	-	-	-	-
HU02G03109	-2.40047	CYP716A17	PREDICTED: beta-amyrin 28-oxidase [Beta vulgaris subsp. vulgaris];beta-amyrin 28-monooxygenase-like isoform X2 [Camellia sinensis]	GO:0016705;GO:0016021;GO:0020037;GO:0016125;GO:0004497;GO:0016491;GO:0005506	oxidoreductase activity, acting on paired donors, with incorporation or reduction of molecular oxygen;integral component of membrane;heme binding;sterol metabolic process;monooxygenase activity;oxidoreductase activity;iron ion binding
HU11G00983	-2.96107	At1g71691	GDSL esterase/lipase At1g71691-like [Chenopodium quinoa]	GO:0016788	hydrolase activity, acting on ester bonds
HU06G02353	-5.94242	rpsQ	30S ribosomal protein S17-like [Hibiscus syriacus]	GO:0019843;GO:0006412;GO:0005840;GO:0003735	rRNA binding;translation;ribosome;structural constituent of ribosome
HU05G01933	-4.10372	RD21A	PREDICTED: cysteine proteinase COT44 [Beta vulgaris subsp. vulgaris]	GO:0004197;GO:0005764;GO:0051603;GO:0005615;GO:0008234	cysteine-type endopeptidase activity;lysosome;proteolysis involved in cellular protein catabolic process;extracellular space;cysteine-type peptidase activity
HU02G03088	-3.05387	ACA7	alpha carbonic anhydrase 7-like [Spinacia oleracea]	GO:0004089;GO:0006730;GO:0008270;GO:0016836	carbonate dehydratase activity;one-carbon metabolic process;zinc ion binding;hydro-lyase activity
HU10G00565	-3.20389	STN7	serine/threonine-protein kinase STN7, chloroplastic-like [Chenopodium quinoa];serine/threonine-protein kinase STN7, chloroplastic-like [Chenopodium quinoa]	GO:0042651;GO:0005524;GO:0016021;GO:0007623;GO:0042548;GO:0004672;GO:0009507;GO:0009643;GO:0106311;GO:0004674;GO:0106310	thylakoid membrane;ATP binding;integral component of membrane;circadian rhythm;regulation of photosynthesis, light reaction;protein kinase activity;chloroplast;photosynthetic acclimation;protein serine/threonine kinase activity;protein serine/threonine kinase activity;protein serine kinase activity
HU09G01426	-3.31276	MLP43	MLP-like protein 31 [Chenopodium quinoa];MLP-like protein 28 [Chenopodium quinoa]	GO:0006952	defense response
novel.22982	-2.4492	-	-	-	-
HU07G01775	-3.6089	AAE	PREDICTED: GDSL esterase/lipase At1g28610 [Beta vulgaris subsp. vulgaris];PREDICTED: acetylajmalan esterase-like [Nelumbo nucifera];GDSL esterase/lipase At1g28650-like [Chenopodium quinoa];acetylajmalan esterase-like [Chenopodium quinoa]	GO:0016788	hydrolase activity, acting on ester bonds
novel.22932	-4.09056	TRX2	PREDICTED: thioredoxin H1 [Beta vulgaris subsp. vulgaris];thioredoxin H-type 3 [Tamarix hispida];thioredoxin H-type-like [Spinacia oleracea]	GO:0015035;GO:0006662	protein-disulfide reductase activity;glycerol ether metabolic process
HU0G00003	-4.29233	At5g58770	dehydrodolichyl diphosphate synthase 2-like [Chenopodium quinoa]	GO:0045547;GO:0006486;GO:0002094;GO:0016765;GO:0009668;GO:0005783;GO:0016094;GO:0009570;GO:0009409	dehydrodolichyl diphosphate synthase activity;protein glycosylation;polyprenyltransferase activity;transferase activity, transferring alkyl or aryl (other than methyl) groups;plastid membrane organization;endoplasmic reticulum;polyprenol biosynthetic process;chloroplast stroma;response to cold
HU09G00995	-3.88903	ACA1	alpha carbonic anhydrase 1, chloroplastic-like isoform X1 [Spinacia oleracea]	-	-
HU09G01540	-3.22203	ERECTA	LRR receptor-like serine/threonine-protein kinase ERECTA [Chenopodium quinoa]	-	-
HU08G01816	-2.6985	UREG	PREDICTED: urease accessory protein G [Beta vulgaris subsp. vulgaris]	GO:0000166;GO:0016151;GO:0003924;GO:0006807;GO:1905182	nucleotide binding;nickel cation binding;GTPase activity;nitrogen compound metabolic process;positive regulation of urease activity
novel.5194	-9.43083	-	-	-	-
novel.20321	-2.53185	CRK10	cysteine-rich receptor-like protein kinase 10 isoform X1 [Chenopodium quinoa];cysteine-rich receptor-like protein kinase 10 isoform X2 [Chenopodium quinoa]	GO:0016021;GO:0004674;GO:0005524;GO:0006468;GO:0005886;GO:0042742	integral component of membrane;protein serine/threonine kinase activity;ATP binding;protein phosphorylation;plasma membrane;defense response to bacterium
HU10G00264	-9.04785	HST	anthranilate N-benzoyltransferase protein 2-like [Chenopodium quinoa]	GO:0016747	acyltransferase activity, transferring groups other than amino-acyl groups
HU04G02106	-3.59023	DXR	hypothetical protein SOVF_010230 [Spinacia oleracea]	GO:0030145;GO:0030604;GO:0051484;GO:0016853;GO:0046872;GO:0070402;GO:0019288	manganese ion binding;1-deoxy-D-xylulose-5-phosphate reductoisomerase activity;isopentenyl diphosphate biosynthetic process, methylerythritol 4-phosphate pathway involved in terpenoid biosynthetic process;isomerase activity;metal ion binding;NADPH binding;isopentenyl diphosphate biosynthetic process, methylerythritol 4-phosphate pathway
HU08G02018	-3.0612	CRK25	hypothetical protein BVRB_8g187110 [Beta vulgaris subsp. vulgaris];cysteine-rich receptor-like protein kinase 10 [Spinacia oleracea];cysteine-rich receptor-like protein kinase 10 isoform X1 [Chenopodium quinoa]	GO:0016021	integral component of membrane
HU01G02142	-1.79259	At3g03770	probable inactive leucine-rich repeat receptor-like protein kinase At3g03770 isoform X2 [Chenopodium quinoa];leucine-rich repeat kinase-like protein [Atriplex canescens]	GO:0005524;GO:0009506;GO:0016021;GO:0004672;GO:0046777;GO:0005886	ATP binding;plasmodesma;integral component of membrane;protein kinase activity;protein autophosphorylation;plasma membrane
HU06G02359	-3.91452	Os04g0602400	PREDICTED: maltose excess protein 1-like, chloroplastic [Beta vulgaris subsp. vulgaris]	GO:0005363;GO:0016021;GO:0009941	maltose transmembrane transporter activity;integral component of membrane;chloroplast envelope
HU06G02646	-2.10806	SS1	PREDICTED: starch synthase 1, chloroplastic/amyloplastic [Beta vulgaris subsp. vulgaris]	GO:0004373;GO:0009501;GO:0010021;GO:0019252;GO:0009960;GO:0009507	glycogen (starch) synthase activity;amyloplast;amylopectin biosynthetic process;starch biosynthetic process;endosperm development;chloroplast
novel.15222	-3.80657	-	uncharacterized protein LOC110775387 [Spinacia oleracea]	-	-
novel.4981	-2.85828	-	-	-	-
novel.22406	-6.05292	-	-	-	-
novel.3460	-2.2708	At5g33370	GDSL esterase/lipase At4g28780-like [Syzygium oleosum]	GO:0016788	hydrolase activity, acting on ester bonds
HU10G01409	-4.15662	-	-	-	-
HU04G01991	-2.96756	ECP31	PREDICTED: late embryogenesis abundant protein 31 [Beta vulgaris subsp. vulgaris]	-	-
HU04G00253	-2.4961	MPK2	mitogen-activated protein kinase homolog MMK2-like [Chenopodium quinoa]	GO:0106310;GO:0004674;GO:0005737;GO:0106311;GO:0004707;GO:0035556;GO:0005634;GO:0005524;GO:0016301	protein serine kinase activity;protein serine/threonine kinase activity;cytoplasm;protein serine/threonine kinase activity;MAP kinase activity;intracellular signal transduction;nucleus;ATP binding;kinase activity
HU05G00324	-4.02247	KTI2	21 kDa seed protein-like [Spinacia oleracea]	GO:0004866	endopeptidase inhibitor activity
HU07G01550	-3.97553	A3G2XYLT	PREDICTED: UDP-glycosyltransferase 79B6-like [Beta vulgaris subsp. vulgaris]	GO:0008194	UDP-glycosyltransferase activity
HU09G00944	-6.1117	GRF3	growth-regulating factor 3-like isoform X2 [Chenopodium quinoa]	GO:0006355;GO:0006351;GO:0005634;GO:0005524;GO:0032502	regulation of transcription, DNA-templated;transcription, DNA-templated;nucleus;ATP binding;developmental process
novel.17094	-6.89345	-	-	-	-
HU08G00119	-4.99565	LE16	-	-	-
HU08G01949	-3.27824	-	-	-	-
HU03G01706	-2.86728	LTPG14	protein YLS3-like [Chenopodium quinoa]	GO:0005886;GO:0031225	plasma membrane;anchored component of membrane
novel.9575	-6.10539	-	unnamed protein product [Cuscuta campestris]	-	-
HU02G01129	-3.44469	AAP6	PREDICTED: amino acid permease 6 [Beta vulgaris subsp. vulgaris]	GO:0005886;GO:0006865;GO:0016021	plasma membrane;amino acid transport;integral component of membrane
HU08G01955	-2.54016	petM	PREDICTED: uncharacterized protein LOC104601975 [Nelumbo nucifera]	GO:0009512;GO:0016021	cytochrome b6f complex;integral component of membrane
HU11G01024	-5.36811	-	-	-	-
novel.13580	-2.46756	-	-	-	-
novel.24509	-3.04146	-	-	-	-
HU06G01583	-2.43973	At1g06690	PREDICTED: uncharacterized oxidoreductase At1g06690, chloroplastic [Beta vulgaris subsp. vulgaris]	GO:0047834	D-threo-aldose 1-dehydrogenase activity
novel.24959	-4.24457	Os05g0239150	hypothetical protein BVRB_3g068830 [Beta vulgaris subsp. vulgaris]	GO:0046983;GO:0005634;GO:0046872;GO:0003677	protein dimerization activity;nucleus;metal ion binding;DNA binding
HU02G03426	-2.28889	MET1	PREDICTED: uncharacterized protein LOC104888040 [Beta vulgaris subsp. vulgaris]	GO:0003729;GO:0016021;GO:0009535;GO:0009941;GO:0005506	mRNA binding;integral component of membrane;chloroplast thylakoid membrane;chloroplast envelope;iron ion binding
novel.15762	-3.30774	PMEI11	21 kDa protein-like [Chenopodium quinoa]	GO:0043086;GO:0004857	negative regulation of catalytic activity;enzyme inhibitor activity
HU06G00788	-2.37758	MET1	PREDICTED: uncharacterized protein LOC18589530 [Theobroma cacao]	-	-
HU07G00526	-2.06785	CYP76AD1	PREDICTED: cytochrome P450 76AD1-like [Beta vulgaris subsp. vulgaris]	GO:0005506;GO:0004497;GO:0016705;GO:0020037;GO:0016021	iron ion binding;monooxygenase activity;oxidoreductase activity, acting on paired donors, with incorporation or reduction of molecular oxygen;heme binding;integral component of membrane
HU03G00355	-2.19197	PRP4	PREDICTED: proline-rich protein 4 [Beta vulgaris subsp. vulgaris]	-	-
HU05G01958	-2.77417	CGLD27	PREDICTED: uncharacterized protein ycf36 [Beta vulgaris subsp. vulgaris]	GO:1990641;GO:0009536;GO:0016021	response to iron ion starvation;plastid;integral component of membrane
HU01G02730	-2.79245	PHT1-4	probable inorganic phosphate transporter 1-7 [Chenopodium quinoa]	GO:0006817;GO:0015293;GO:0005315;GO:0016021	phosphate ion transport;symporter activity;inorganic phosphate transmembrane transporter activity;integral component of membrane
HU09G00458	-2.27672	PPD	RecName: Full=Pyruvate, phosphate dikinase, chloroplastic; AltName: Full=Pyruvate, orthophosphate dikinase; Flags: Precursor [Mesembryanthemum crystallinum];PREDICTED: pyruvate, phosphate dikinase, chloroplastic isoform X1 [Cucumis melo]	GO:0006090;GO:0016301;GO:0005524;GO:0050242;GO:0015979;GO:0046872;GO:0009507	pyruvate metabolic process;kinase activity;ATP binding;pyruvate, phosphate dikinase activity;photosynthesis;metal ion binding;chloroplast
HU06G00179	-2.33615	-	-	-	-
HU01G01558	-1.74873	-	ycf3-interacting protein 1, chloroplastic-like isoform X1 [Chenopodium quinoa]	GO:0016021;GO:0048564;GO:0080183;GO:0009535	integral component of membrane;photosystem I assembly;response to photooxidative stress;chloroplast thylakoid membrane
HU01G01958	-3.09589	BZIP34	basic leucine zipper 34-like isoform X2 [Spinacia oleracea]	GO:0003700;GO:0045893;GO:0003677;GO:0005634	DNA-binding transcription factor activity;positive regulation of transcription, DNA-templated;DNA binding;nucleus
HU02G00186	-6.11401	-	uncharacterized protein LOC110709003 [Chenopodium quinoa];uncharacterized protein LOC103451994 [Malus domestica]	-	-

## Sheet: CdSD-vs-CdSM
GeneID	logFC	Gene_name	NR_annotation
HU11G01718	-1.74322	At2g46260	BTB/POZ domain-containing protein POB1-like [Chenopodium quinoa]
HU08G01717	-4.24144	ChiC	chitotriosidase-1-like isoform X1 [Chenopodium quinoa]
HU07G01636	-5.12982	PAP15	PREDICTED: purple acid phosphatase 15 [Beta vulgaris subsp. vulgaris]
HU03G01406	-3.30527	RGLG3	E3 ubiquitin-protein ligase RGLG3 [Spinacia oleracea]
HU06G02555	-3.53544	HIPP39	heavy metal-associated isoprenylated plant protein 39-like [Chenopodium quinoa]
HU08G00577	-2.11438	At4g29180	putative leucine-rich repeat receptor-like serine/threonine-protein kinase At2g14440 [Spinacia oleracea]
HU01G00838	-2.99573	CHUP1	PREDICTED: protein CHUP1, chloroplastic [Beta vulgaris subsp. vulgaris]
HU11G01809	-3.65538	CPIJ013394	PREDICTED: uncharacterized protein LOC104888756 isoform X1 [Beta vulgaris subsp. vulgaris];O-glucosyltransferase rumi homolog isoform X5 [Spinacia oleracea];O-glucosyltransferase rumi-like [Spinacia oleracea];protein O-glucosyltransferase 1-like isoform X2 [Spinacia oleracea]
HU01G00372	-3.03363	XLG1	hypothetical protein BVRB_9g218240 [Beta vulgaris subsp. vulgaris];PREDICTED: extra-large guanine nucleotide-binding protein 1-like [Beta vulgaris subsp. vulgaris]
HU07G02234	-3.82707	LECRK42	L-type lectin-domain containing receptor kinase IV.2-like [Chenopodium quinoa]
HU11G00571	-3.3855	XRCC3	DNA repair protein XRCC3 homolog [Chenopodium quinoa]
HU04G00197	-1.7182	-	probable phospholipid hydroperoxide glutathione peroxidase [Spinacia oleracea]
HU03G02371	-4.3864	PDAT1	PREDICTED: phospholipid:diacylglycerol acyltransferase 1 [Beta vulgaris subsp. vulgaris]
novel.9208	-4.50226	-	jasmonate-induced protein homolog [Spinacia oleracea]
HU03G00483	-3.99672	-	pathogenesis-related protein PR-1 type-like [Spinacia oleracea]
HU07G00078	-1.64998	-	polyubiquitin [Coccomyxa subellipsoidea C-169]
HU09G00244	-10.0515	PER57	peroxidase 57-like [Chenopodium quinoa]
HU02G01549	-2.21472	PLL5	probable protein phosphatase 2C 4 [Chenopodium quinoa]
HU03G00851	-6.31719	At1g30700	berberine bridge enzyme-like 8 [Chenopodium quinoa]
novel.25272	-5.92143	-	hypothetical protein RHSIM_Rhsim05G0140400 [Rhododendron simsii]
HU08G01507	-3.28106	KCS7	Hypoxia induced protein, domain containing protein [Parasponia andersonii];PREDICTED: uncharacterized protein LOC104890322 [Beta vulgaris subsp. vulgaris];probable 3-ketoacyl-CoA synthase 21 [Chenopodium quinoa]
HU03G00855	-3.75699	Mfsd14b	hippocampus abundant transcript-like protein 1 [Spinacia oleracea];PREDICTED: hippocampus abundant transcript-like protein 1 [Beta vulgaris subsp. vulgaris]
HU08G02292	-2.0477	EIF4G	PREDICTED: eukaryotic translation initiation factor 4G [Beta vulgaris subsp. vulgaris]
HU06G00028	-4.66303	SDH1	succinate dehydrogenase [ubiquinone] flavoprotein subunit, mitochondrial [Chenopodium quinoa]
HU05G00553	-5.98532	KINUA	PREDICTED: kinesin-like protein KIN-UA isoform X1 [Beta vulgaris subsp. vulgaris]
novel.3104	-9.08625	-	-
HU01G00774	-2.29365	At1g79820	PREDICTED: probable plastidic glucose transporter 3 [Beta vulgaris subsp. vulgaris];probable plastidic glucose transporter 3 [Camellia sinensis]
HU11G01580	-2.89797	TCP11	uncharacterized protein LOC110725234 [Chenopodium quinoa]
HU01G01306	-2.5075	IRX7	hypothetical protein SOVF_079880 [Spinacia oleracea]
HU11G01550	-2.35671	RMR2	receptor homology region, transmembrane domain- and RING domain-containing protein 2-like [Chenopodium quinoa]
HU07G00298	-4.43953	NIA	nitrate reductase [NADH] [Chenopodium quinoa]
novel.21383	-1.85469	UBQ4	hypothetical protein AQUCO_00500454v1 [Aquilegia coerulea]
novel.21718	-5.68489	-	-
HU08G00021	-2.88982	VIT_19s0014g04930	hypothetical protein FH972_020444 [Carpinus fangiana];PREDICTED: valencene synthase [Vitis vinifera]
HU07G00258	-7.912	SBT3.1	PREDICTED: subtilisin-like protease SBT3.1 [Beta vulgaris subsp. vulgaris]
HU05G00005	-3.32781	LYK5	PREDICTED: protein LYK5 [Beta vulgaris subsp. vulgaris]
HU11G01856	-3.21646	PLDBETA1	phospholipase D gamma 1-like [Spinacia oleracea]
novel.8185	-7.92279	-	-
novel.21916	-5.41364	RE2	Retrovirus-related Pol polyprotein from transposon TNT 1-94 [Cajanus cajan]
HU05G02334	-3.43373	CSLD3	PREDICTED: cellulose synthase-like protein D3 isoform X1 [Beta vulgaris subsp. vulgaris]
HU07G00385	-2.22386	At4g40080	PREDICTED: putative clathrin assembly protein At4g40080 [Beta vulgaris subsp. vulgaris]
novel.8090	-6.24604	-	-
HU03G00818	-2.02416	GINT1	glycosyltransferase family protein 64 protein C5-like [Chenopodium quinoa]
HU01G00158	-2.7214	TOGT1	glucosyltransferase [Phytolacca americana]
HU10G00150	-1.93993	MKP1	PREDICTED: protein-tyrosine-phosphatase MKP1 [Beta vulgaris subsp. vulgaris]
HU05G00114	-2.26012	ROH1	uncharacterized protein LOC110719578 [Chenopodium quinoa]
HU05G00969	-2.38375	MMT1	methionine S-methyltransferase-like [Chenopodium quinoa];methionine S-methyltransferase-like [Chenopodium quinoa]
HU02G01014	-2.18855	BRN1	RNA-binding protein BRN1-like [Chenopodium quinoa]
HU01G02117	-4.59885	-	cytochrome P450 CYP736A12-like [Prosopis alba];PREDICTED: cytochrome P450 CYP736A12-like [Beta vulgaris subsp. vulgaris]
HU06G01224	-1.63029	GAUT14	PREDICTED: probable galacturonosyltransferase 14 isoform X2 [Beta vulgaris subsp. vulgaris];PREDICTED: probable galacturonosyltransferase 14 isoform X1 [Beta vulgaris subsp. vulgaris]
HU04G02056	-4.68562	WNK3	PREDICTED: probable serine/threonine-protein kinase WNK3 isoform X3 [Beta vulgaris subsp. vulgaris]
HU03G00031	-2.04822	-	uncharacterized protein LOC110704969 [Chenopodium quinoa]
HU08G00275	-2.41853	GDPDL3	glycerophosphodiester phosphodiesterase GDPDL3-like [Spinacia oleracea];glycerophosphodiester phosphodiesterase GDPDL3-like [Chenopodium quinoa]
HU10G01381	-1.90479	ESYT1	tricalbin-3-like [Chenopodium quinoa]
HU02G01550	-2.6007	PLL5	probable protein phosphatase 2C 4 [Chenopodium quinoa]
HU06G00471	-3.55987	-	uncharacterized protein LOC110699267 [Chenopodium quinoa]
HU01G02481	-4.94545	-	hypothetical protein SOVF_129400 [Spinacia oleracea]
HU06G02610	-2.5379	Os01g0656200	probable protein phosphatase 2C 51 isoform X1 [Spinacia oleracea];probable protein phosphatase 2C 8 [Chenopodium quinoa];probable protein phosphatase 2C 8 isoform X1 [Chenopodium quinoa]
novel.7844	-6.59523	-	-
HU06G00502	-2.92113	PROT1	proline transporter 2 [Cannabis sativa];hypothetical protein HS088_TW13G01377 [Tripterygium wilfordii]
novel.17182	-8.93991	-	-
novel.12889	-8.02226	PARC	probable glutathione S-transferase [Chenopodium quinoa]
HU07G00610	-2.25714	-	uncharacterized protein LOC110802802 isoform X1 [Spinacia oleracea]
HU04G02070	-1.84962	ogdh	PREDICTED: 2-oxoglutarate dehydrogenase, mitochondrial [Beta vulgaris subsp. vulgaris]
HU06G02092	-4.40783	ABCG6	ABC transporter G family member 20-like [Chenopodium quinoa]
HU02G00340	-3.37092	MPSR1	PREDICTED: E3 ubiquitin-protein ligase RNF181 [Beta vulgaris subsp. vulgaris]
HU03G02936	-5.31286	At1g64760	glucan endo-1,3-beta-glucosidase 8 [Spinacia oleracea]
HU10G01563	-2.90106	IFRD1	interferon-related developmental regulator family protein [Sesuvium portulacastrum];hypothetical protein BVRB_1g015190 [Beta vulgaris subsp. vulgaris]
HU03G00788	-2.06187	HRD3A	PREDICTED: ERAD-associated E3 ubiquitin-protein ligase component HRD3A [Beta vulgaris subsp. vulgaris]
HU10G01080	-2.98073	Ncapd2	PREDICTED: condensin complex subunit 1 [Beta vulgaris subsp. vulgaris]
HU10G01210	-4.59702	At1g71210	PREDICTED: pentatricopeptide repeat-containing protein At1g71210 [Capsicum annuum]
novel.845	-4.97234	-	-
HU03G02170	-5.35976	-	putative cell division cycle ATPase [Spinacia oleracea]
novel.6123	-3.2742	-	-
HU08G01061	-1.79111	EIN4	protein EIN4-like [Chenopodium quinoa]
novel.17412	-3.11681	-	putative Zinc finger, BED-type [Corchorus capsularis]
HU05G01684	-3.26169	PMI1	PREDICTED: mannose-6-phosphate isomerase 1 [Beta vulgaris subsp. vulgaris];mannose-6-phosphate isomerase 2-like [Chenopodium quinoa]
HU05G01922	-1.71257	vps13A	PREDICTED: uncharacterized protein LOC104894866 isoform X1 [Beta vulgaris subsp. vulgaris];PREDICTED: uncharacterized protein LOC104894866 isoform X2 [Beta vulgaris subsp. vulgaris];uncharacterized protein LOC110682332 isoform X1 [Chenopodium quinoa];PREDICTED: uncharacterized protein LOC104894866 isoform X3 [Beta vulgaris subsp. vulgaris]
HU07G00854	-1.85182	NAC002	NAC domain-containing protein 2 [Morus notabilis]
HU02G00395	-2.03573	TBP	TATA-box-binding protein [Morus notabilis]
HU02G00899	-1.60975	SEC15B	exocyst complex component SEC15B-like [Chenopodium quinoa]
HU03G00170	-5.49573	-	hypothetical protein BVRB_9g216460 [Beta vulgaris subsp. vulgaris]
novel.16808	-5.55606	-	-
novel.8034	-8.58412	pol	uncharacterized protein LOC115667354, partial [Syzygium oleosum]
HU02G01929	-8.45036	CML13	PREDICTED: probable calcium-binding protein CML14 [Beta vulgaris subsp. vulgaris]
HU03G00520	-2.43345	SDF2	hypothetical protein SOVF_069520, partial [Spinacia oleracea]
HU01G01392	-2.16332	TLP1	thaumatin-like protein 1b [Chenopodium quinoa]
HU03G00201	-3.05872	EPS1	protein ENHANCED PSEUDOMONAS SUSCEPTIBILTY 1-like [Chenopodium quinoa]
HU04G00302	-1.91468	-	uncharacterized protein LOC110786427 [Spinacia oleracea]
novel.23978	-6.02047	WAKL2	wall-associated receptor kinase-like 1 [Chenopodium quinoa]
novel.21148	-2.76364	PLDZETA1	PREDICTED: phospholipase D zeta 1 [Beta vulgaris subsp. vulgaris];phospholipase D zeta 1 isoform X2 [Spinacia oleracea];phospholipase D zeta 1 isoform X1 [Spinacia oleracea]
HU02G01258	-2.2141	PSI2	uncharacterized protein LOC110686432 [Chenopodium quinoa]
HU04G00601	-3.14778	LEA5	late embryogenesis abundant protein [Sesuvium portulacastrum]
HU04G01714	-2.01498	ASK1	PREDICTED: shaggy-related protein kinase NtK-1 [Beta vulgaris subsp. vulgaris]
HU05G00480	-9.89333	ATG8F	autophagy-related protein 8f [Prunus yedoensis var. nudiflora];PREDICTED: autophagy-related [Prunus dulcis]
HU09G01145	-2.33961	VSR2	PREDICTED: vacuolar-sorting receptor 1 [Beta vulgaris subsp. vulgaris]
novel.25283	-5.24127	At1g65750	uncharacterized protein LOC110693390 [Chenopodium quinoa]
HU10G01021	-7.34408	MUCI21	EGF domain-specific O-linked N-acetylglucosamine transferase-like [Chenopodium quinoa]
HU06G01384	-2.16767	sec61a	PREDICTED: protein transport protein Sec61 subunit alpha [Beta vulgaris subsp. vulgaris]
HU02G01423	-2.55416	FBL3	WRKY transcription factor WRKY24-like [Chenopodium quinoa];hypothetical protein BVRB_7g175500 [Beta vulgaris subsp. vulgaris];PREDICTED: F-box/LRR-repeat protein 3-like [Beta vulgaris subsp. vulgaris]
HU10G01746	-2.24688	CHR28	helicase-like transcription factor CHR28 [Chenopodium quinoa]
HU01G00712	-3.50899	PDR1	pleiotropic drug resistance protein 1 [Spinacia oleracea]
HU05G01875	-4.17755	-	uncharacterized protein LOC110682318 [Chenopodium quinoa]
HU08G02011	-3.01177	GA2OX8	gibberellin 2-beta-dioxygenase 8-like isoform X2 [Chenopodium quinoa]
HU06G01801	-5.63134	-	hypothetical protein BVRB_3g057960 [Beta vulgaris subsp. vulgaris]
HU05G01699	-2.32999	LRK10L-1.4	LEAF RUST 10 DISEASE-RESISTANCE LOCUS RECEPTOR-LIKE PROTEIN KINASE-like 1.3 isoform X2 [Spinacia oleracea];LEAF RUST 10 DISEASE-RESISTANCE LOCUS RECEPTOR-LIKE PROTEIN KINASE-like 1.4 isoform X1 [Spinacia oleracea]
HU01G00005	-3.00194	SKIP23	PREDICTED: F-box protein SKIP23 [Beta vulgaris subsp. vulgaris]
HU07G02309	-2.60787	ZAT12	zinc finger protein ZAT8-like [Chenopodium quinoa]
novel.8485	-6.37078	CBSDUF3	hypothetical protein IFM89_004523 [Coptis chinensis]
HU02G00058	-2.41723	At1g67340	PREDICTED: F-box protein At1g67340-like [Beta vulgaris subsp. vulgaris]
HU09G01108	-2.17341	PUB16	U-box domain-containing protein 16-like [Chenopodium quinoa]
HU03G01765	-1.9491	-	PREDICTED: uncharacterized protein LOC104896512 [Beta vulgaris subsp. vulgaris]
novel.20315	-2.60786	CRK25	cysteine-rich receptor-like protein kinase 10 [Chenopodium quinoa];cysteine-rich receptor-like protein kinase 10 isoform X1 [Chenopodium quinoa];PREDICTED: cysteine-rich receptor-like protein kinase 10 [Beta vulgaris subsp. vulgaris];putative receptor-like protein kinase At4g00960 [Chenopodium quinoa];cysteine-rich receptor-like protein kinase 10 isoform X2 [Chenopodium quinoa];cysteine-rich rece…
HU09G02047	-3.93628	-	-
HU05G01716	-4.87631	ATPK2	PREDICTED: serine/threonine-protein kinase AtPK2/AtPK19 [Beta vulgaris subsp. vulgaris]
HU03G00444	-1.84128	At5g18200	ADP-glucose phosphorylase [Spinacia oleracea];PREDICTED: ADP-glucose phosphorylase [Beta vulgaris subsp. vulgaris]
HU01G02038	-1.97157	CAT8	PREDICTED: cationic amino acid transporter 8, vacuolar [Beta vulgaris subsp. vulgaris]
novel.21176	-7.3007	-	-
HU06G01800	-4.22268	-	hypothetical protein BVRB_3g057960 [Beta vulgaris subsp. vulgaris]
HU08G00139	-2.33252	GPT1	glucose-6-phosphate/phosphate translocator 2, chloroplastic-like [Chenopodium quinoa]
HU10G01792	-3.7144	At1g61340	F-box protein At4g05010-like [Spinacia oleracea]
novel.15784	-12.162	-	hypothetical protein BVRB_1g020540 [Beta vulgaris subsp. vulgaris]
HU10G00158	-1.94201	-	PREDICTED: uncharacterized protein LOC102713904 isoform X2 [Oryza brachyantha];PREDICTED: uncharacterized protein LOC104593065 [Nelumbo nucifera]
HU09G01599	-2.1935	At2g39415	F-box/LRR-repeat protein At3g03360-like [Juglans regia];F-box/LRR-repeat protein At3g59190 isoform X2 [Cajanus cajan]
HU03G00803	-2.27348	CNGC20	PREDICTED: probable cyclic nucleotide-gated ion channel 20, chloroplastic isoform X2 [Beta vulgaris subsp. vulgaris];PREDICTED: probable cyclic nucleotide-gated ion channel 20, chloroplastic isoform X1 [Beta vulgaris subsp. vulgaris]
novel.11619	-10.4176	-	hypothetical protein BVRB_6g141610 [Beta vulgaris subsp. vulgaris]
HU05G00460	-1.71233	-	uncharacterized protein LOC110795695 [Spinacia oleracea];hypothetical protein CMV_030265 [Castanea mollissima];PREDICTED: uncharacterized protein LOC104884135 [Beta vulgaris subsp. vulgaris];uncharacterized protein LOC120186988 isoform X1 [Hibiscus syriacus]
novel.21331	-7.05019	-	-
HU06G02022	-2.10287	KMS2	vacuole membrane protein KMS1-like [Spinacia oleracea];Vacuole membrane protein [Actinidia chinensis var. chinensis]
HU04G01827	-2.66364	MYB14	PREDICTED: myb-related protein Myb4 [Beta vulgaris subsp. vulgaris]
HU02G00756	-4.15674	sna41	PREDICTED: cell division control protein 45 homolog [Beta vulgaris subsp. vulgaris]
novel.3158	-4.41022	GSTT3	PREDICTED: putative nuclease HARBI1 [Daucus carota subsp. sativus]
HU06G01378	-3.14044	RGLG2	RING-type ubiquitin ligase [Mesembryanthemum crystallinum]
novel.7511	-8.85081	-	-
novel.9971	-3.59965	RE2	copia protein (gag-int-pol protein) [Trifolium pratense];hypothetical protein CRG98_029038 [Punica granatum]
novel.20687	-4.45625	OMT	caffeic acid 3-O-methyltransferase, partial [Mesembryanthemum crystallinum]
HU05G01895	-2.7273	At3g27390	uncharacterized membrane protein At3g27390-like [Chenopodium quinoa];uncharacterized membrane protein At3g27390-like [Chenopodium quinoa]
HU08G00014	-2.67989	CIGR1	PREDICTED: scarecrow-like protein 21 [Beta vulgaris subsp. vulgaris]
HU03G02612	-2.12196	ATL56	hypothetical protein BVRB_8g192260 [Beta vulgaris subsp. vulgaris]
novel.8211	-5.50795	AtMg00310	uncharacterized protein LOC115967179 [Quercus lobata]
novel.17973	-6.28853	-	alcohol-forming fatty acyl-CoA reductase-like [Chenopodium quinoa]
HU02G03029	-2.32806	PAA2	hypothetical protein SOVF_124370, partial [Spinacia oleracea];PREDICTED: copper-transporting ATPase PAA2, chloroplastic [Beta vulgaris subsp. vulgaris]
HU05G00575	-2.59306	MINDY1	PREDICTED: ubiquitin carboxyl-terminal hydrolase MINDY-1 isoform X1 [Beta vulgaris subsp. vulgaris]
novel.22896	-4.6502	-	-
novel.15757	-6.10748	PECS-2.1	pectinesterase-like [Chenopodium quinoa];hypothetical protein BVRB_3g056010 [Beta vulgaris subsp. vulgaris];hypothetical protein F0562_031366 [Nyssa sinensis]
HU06G00916	-2.62728	At3g47520	malate dehydrogenase, chloroplastic-like [Chenopodium quinoa]
HU08G00809	-2.69185	-	Arabinogalactan protein 40 precursor [Actinidia chinensis var. chinensis]
HU01G02489	-2.00675	CBP60A	calmodulin-binding protein 60 A-like isoform X1 [Chenopodium quinoa];PREDICTED: calmodulin-binding protein 60 A [Beta vulgaris subsp. vulgaris]
HU03G01002	-2.0178	JMJ16	hypothetical protein SOVF_023490, partial [Spinacia oleracea];putative lysine-specific demethylase JMJ16 isoform X1 [Spinacia oleracea]
HU07G00775	-4.80262	HTR4	histone H3.3 [Zea mays]
HU01G00018	-4.53317	UBC23	hypothetical protein SOVF_092160 [Spinacia oleracea];probable ubiquitin-conjugating enzyme E2 23 [Spinacia oleracea]
HU07G01413	-2.64218	ABCC4	PREDICTED: ABC transporter C family member 14 [Beta vulgaris subsp. vulgaris]
HU08G01064	-2.56341	XI-C	myosin-9-like isoform X2 [Chenopodium quinoa]
novel.19293	-3.35421	-	-
HU07G01765	-3.05263	BT2	BTB/POZ and TAZ domain-containing protein 1 [Spinacia oleracea]
HU10G00920	-4.65351	TGA10	bZIP transcription factor TGA10-like [Chenopodium quinoa]
HU08G02163	-2.21763	RMA1H1	PREDICTED: E3 ubiquitin-protein ligase RMA1H1 [Beta vulgaris subsp. vulgaris];E3 ubiquitin-protein ligase RMA1H1-like [Chenopodium quinoa]
HU06G02574	-4.44391	-	hypothetical protein BVRB_5g115590 [Beta vulgaris subsp. vulgaris]
HU03G01141	-23.7587	DMP5	PREDICTED: uncharacterized protein LOC104891047 [Beta vulgaris subsp. vulgaris]
HU01G00624	-3.17812	At4g15970	PREDICTED: uncharacterized protein At4g15970 isoform X2 [Beta vulgaris subsp. vulgaris]
HU01G01469	-1.74235	-	hypothetical protein SOVF_110090 isoform B [Spinacia oleracea]
HU08G00639	-4.66916	-	hypothetical protein [Portulaca oleracea]
HU05G00589	-5.45663	DTX49	protein DETOXIFICATION 49-like [Chenopodium quinoa]
HU03G00122	-4.2188	-	hypothetical protein MIMGU_mgv1a023191mg [Erythranthe guttata]
novel.6200	-3.53555	EPS1	PREDICTED: uncharacterized acetyltransferase At3g50280 [Beta vulgaris subsp. vulgaris]
HU02G02102	-5.33185	At4g39670	ACD11 homolog protein-like [Chenopodium quinoa]
HU08G00985	-2.32315	PMIR1	hypothetical protein SOVF_079090 [Spinacia oleracea]
novel.4709	-7.81579	-	-
HU0G00094	-5.80512	HXK3	hexokinase-3-like [Chenopodium quinoa]
HU05G00674	-7.57931	CYP716A44	beta-amyrin 28-oxidase-like isoform X1 [Chenopodium quinoa];beta-amyrin 28-oxidase-like [Spinacia oleracea]
HU02G01961	-4.84323	BAG7	PREDICTED: BAG family molecular chaperone regulator 7 [Beta vulgaris subsp. vulgaris]
HU05G00035	-3.61587	GLIP7	GDSL esterase/lipase At5g08460-like [Chenopodium quinoa]
novel.20314	-3.8529	CRK25	cysteine-rich receptor-like protein kinase 10 isoform X1 [Chenopodium quinoa]
HU08G01094	-2.02953	OsI_032456	GDP-mannose 3,5-epimerase 2 [Durio zibethinus]
HU06G02546	-2.75242	EIX2	LRR receptor-like serine/threonine-protein kinase FLS2 [Chenopodium quinoa]
HU08G01491	-4.64267	BIP4	mediator of RNA polymerase II transcription subunit 37a-like [Chenopodium quinoa]
HU07G01392	-2.93439	LYK5	PREDICTED: protein LYK5 [Beta vulgaris subsp. vulgaris]
HU05G01132	-2.6537	CAR4	protein C2-DOMAIN ABA-RELATED 4-like [Spinacia oleracea]
HU02G00306	-2.10409	UTR3	UDP-galactose/UDP-glucose transporter 3-like [Spinacia oleracea];UDP-galactose/UDP-glucose transporter 3 [Spinacia oleracea]
HU08G01512	-4.78349	SWEET17	bidirectional sugar transporter SWEET17 [Helianthus annuus];bidirectional sugar transporter SWEET17-like [Spinacia oleracea]
HU09G01277	-3.62228	CYP96A15	alkane hydroxylase MAH1-like [Spinacia oleracea]
HU06G00871	-4.01514	At5g67130	PI-PLC X domain-containing protein At5g67130-like [Chenopodium quinoa]
HU08G01626	-3.16782	ATG18H	PREDICTED: autophagy-related protein 18h [Beta vulgaris subsp. vulgaris]
HU10G01719	-2.11156	CRPK1	cold-responsive protein kinase 1-like isoform X3 [Spinacia oleracea];putative serine/threonine-protein kinase isoform X1 [Spinacia oleracea]
HU10G01986	-1.64637	BC10	PREDICTED: uncharacterized protein LOC104900953 [Beta vulgaris subsp. vulgaris];hypothetical protein SOVF_056960 [Spinacia oleracea]
HU02G01953	-3.91997	Rv0183	hypothetical protein SOVF_043040 isoform A [Spinacia oleracea]
HU06G00266	-2.5636	At4g37220	cold-regulated 413 plasma membrane protein 4-like [Spinacia oleracea]
novel.9078	-10.6525	RE1	PREDICTED: uncharacterized protein LOC104222458 [Nicotiana sylvestris]
HU08G02035	-3.12064	CRK25	cysteine-rich receptor-like protein kinase 25 isoform X3 [Spinacia oleracea];PREDICTED: cysteine-rich receptor-like protein kinase 10 [Beta vulgaris subsp. vulgaris]
HU02G02372	-1.89648	-	uncharacterized protein LOC110796408 [Spinacia oleracea]
HU03G00951	-1.76706	Mgst3	microsomal glutathione S-transferase 3-like [Chenopodium quinoa]
HU10G01770	-3.76263	At5g60760	P-loop NTPase domain-containing protein LPA1 homolog 2-like [Spinacia oleracea]
HU01G01337	-1.82108	WAV3	PREDICTED: uncharacterized protein LOC104902866 [Beta vulgaris subsp. vulgaris]
HU10G00780	-4.99979	At1g25240	putative clathrin assembly protein At1g25240 [Spinacia oleracea]
HU02G00715	-1.96709	QS	quinolinate synthase, chloroplastic-like [Chenopodium quinoa]
novel.14987	-4.8605	HOS3	elongation of fatty acids protein 3-like [Juglans regia]
HU06G02688	-2.42938	ABCB11	multidrug resistance 16 [Sesuvium portulacastrum]
HU06G02436	-2.8949	BXL7	probable beta-D-xylosidase 7 [Chenopodium quinoa]
HU02G01675	-4.94497	ATL21A	putative RING-H2 finger protein ATL21A [Chenopodium quinoa]
HU08G01667	-4.38867	TMEM45B	PREDICTED: transmembrane protein 45B [Beta vulgaris subsp. vulgaris]
HU07G02351	-3.71895	PBL5	probable serine/threonine-protein kinase PBL7 [Spinacia oleracea]
HU08G01616	-3.0952	ATL6	E3 ubiquitin-protein ligase ATL31-like [Chenopodium quinoa]
HU10G00618	-4.04236	-	uncharacterized protein LOC110691192 [Chenopodium quinoa]
HU03G01784	-2.33174	-	PREDICTED: uncharacterized protein LOC104903669 isoform X1 [Beta vulgaris subsp. vulgaris]
HU07G00702	-4.17817	ASR1	PREDICTED: abscisic stress-ripening protein 2-like [Capsicum annuum]
HU10G00390	-2.31606	ILK1	hypothetical protein CRG98_004164 [Punica granatum];serine/threonine-protein kinase STY46-like [Chenopodium quinoa];serine/threonine-protein kinase STY46-like [Chenopodium quinoa]
HU04G02175	-2.9455	-	PREDICTED: histone H1 [Beta vulgaris subsp. vulgaris]
HU11G01337	-2.17589	-	uncharacterized protein LOC110790084 isoform X2 [Spinacia oleracea]
novel.8609	-10.4686	RE1	hypothetical protein CTI12_AA061570 [Artemisia annua]
HU02G00264	-1.89014	ALA3	PREDICTED: phospholipid-transporting ATPase 3 isoform X1 [Beta vulgaris subsp. vulgaris]
HU05G02240	-3.32113	ACD6	protein ACCELERATED CELL DEATH 6-like [Chenopodium quinoa]
HU08G02036	-2.80177	CRRSP38	hypothetical protein TanjilG_19548 [Lupinus angustifolius]
novel.18286	-6.45753	-	-
HU02G02558	-1.8759	slr0305	transmembrane protein 64-like [Chenopodium quinoa]
HU06G01170	-3.67325	AVT1I	PREDICTED: vacuolar amino acid transporter 1 [Beta vulgaris subsp. vulgaris]
HU10G01357	-3.56767	At5g23160	PREDICTED: uncharacterized protein At5g23160 [Beta vulgaris subsp. vulgaris]
HU01G02772	-3.17438	BZIP53	bZIP transcription factor 53-like [Chenopodium quinoa]
HU06G02278	-2.73657	-	uncharacterized protein LOC110689396 [Chenopodium quinoa]
HU02G02666	-4.72088	-	Arabinogalactan peptide [Trema orientale]
HU11G01500	-2.09505	-	uncharacterized protein LOC110789967 isoform X1 [Spinacia oleracea]
HU02G01979	-1.84234	-	uncharacterized protein LOC110633029 isoform X1 [Hevea brasiliensis];Glutamine--fructose-6-phosphate aminotransferase, partial [Actinidia chinensis var. chinensis]
HU06G02191	-2.46297	CP1	calmodulin [Spinacia oleracea]
HU09G01154	-2.51313	ATPK2	serine-threonine protein kinase 2 [Sesuvium portulacastrum]
HU09G00382	-2.305	LRK10L-1.2	LEAF RUST 10 DISEASE-RESISTANCE LOCUS RECEPTOR-LIKE PROTEIN KINASE-like 1.2 isoform X2 [Chenopodium quinoa];PREDICTED: LEAF RUST 10 DISEASE-RESISTANCE LOCUS RECEPTOR-LIKE PROTEIN KINASE-like 1.2 isoform X1 [Beta vulgaris subsp. vulgaris]
HU03G02629	-2.26261	DGK4	diacylglycerol kinase 4-like [Spinacia oleracea]
HU11G01171	-1.97714	AAP3	amino acid permease 3-like [Chenopodium quinoa]
HU09G00019	-5.15556	SE2	PREDICTED: acidic endochitinase SE2 [Beta vulgaris subsp. vulgaris]
HU03G01212	-5.70057	BIP5	luminal-binding protein 4-like [Spinacia oleracea]
novel.24560	-3.15932	-	hypothetical protein ES332_D10G014000v1 [Gossypium tomentosum]
HU09G00080	-2.39297	CRK4	CDPK-related kinase 6-like [Chenopodium quinoa]
novel.11711	-8.66173	-	-
HU10G00505	-1.73793	ASF1B	hypothetical protein HYC85_021520 [Camellia sinensis]
HU0G00145	-3.45649	CRK25	cysteine-rich receptor-like protein kinase 10 [Chenopodium quinoa]
novel.15660	-6.60384	-	uncharacterized protein LOC112499549 [Citrus sinensis]
HU09G00632	-3.41552	-	uncharacterized protein LOC110704305 [Chenopodium quinoa]
HU11G00570	-3.57727	CPR1	PREDICTED: NADPH--cytochrome P450 reductase [Beta vulgaris subsp. vulgaris]
HU07G02031	-4.18476	-	alcohol-forming fatty acyl-CoA reductase-like [Chenopodium quinoa]
HU09G01102	-1.46976	-	uncharacterized protein LOC110785133 [Spinacia oleracea]
HU08G01915	-1.80429	RPS10	unnamed protein product [Cuscuta campestris]
novel.18288	-8.06639	-	-
HU07G02095	-4.96213	PUB24	LOW QUALITY PROTEIN: E3 ubiquitin-protein ligase PUB24-like [Spinacia oleracea]
HU03G00285	-3.92428	BIG1	brefeldin A-inhibited guanine nucleotide-exchange protein 1 isoform X2 [Spinacia oleracea];brefeldin A-inhibited guanine nucleotide-exchange protein 1-like isoform X1 [Chenopodium quinoa]
novel.15663	-4.89382	-	hypothetical protein D5086_0000238580 [Populus alba]
novel.10547	-6.54047	-	-
novel.20324	-8.21276	-	ECA1 gametogenesis related family [Medicago truncatula]
HU10G00096	-2.57941	Pola2	DNA polymerase alpha subunit B-like [Chenopodium quinoa]
HU10G01882	-2.37917	CRK20	putative receptor-like protein kinase At4g00960 isoform X1 [Chenopodium quinoa];cysteine-rich receptor-like protein kinase 15 [Chenopodium quinoa];cysteine-rich receptor-like protein kinase 25 [Spinacia oleracea]
HU11G00538	-2.70705	PECT1	ethanolamine-phosphate cytidylyltransferase-like [Chenopodium quinoa];hypothetical protein BVRB_8g198120 [Beta vulgaris subsp. vulgaris]
HU10G01037	-5.93184	MUCI21	EGF domain-specific O-linked N-acetylglucosamine transferase-like [Chenopodium quinoa];Retrovirus-related Pol polyprotein from transposon TNT 1-94 [Cajanus cajan];PREDICTED: EGF domain-specific O-linked N-acetylglucosamine transferase-like isoform X1 [Beta vulgaris subsp. vulgaris]
HU08G01957	-2.58564	2024-04-01	PREDICTED: 5&apos;-adenylylsulfate reductase 1, chloroplastic [Beta vulgaris subsp. vulgaris];5&apos;-adenylylsulfate reductase 1, chloroplastic-like [Chenopodium quinoa]
HU08G02274	-2.09524	-	probable serine/threonine-protein kinase clkA [Chenopodium quinoa]
HU0G00117	-3.85624	psbA	photosystem II protein D1 [Carnegiea gigantea]
HU08G01825	-2.16913	-	hypothetical protein BVRB_003060 [Beta vulgaris subsp. vulgaris]
HU09G00967	-3.24539	URH1	uridine nucleosidase 1-like isoform X2 [Chenopodium quinoa];uridine nucleosidase 1-like isoform X1 [Chenopodium quinoa];PREDICTED: probable uridine nucleosidase 1 [Beta vulgaris subsp. vulgaris]
HU03G00072	-3.40318	JGB	WD-40 repeat family protein [Beta vulgaris]
novel.19348	-3.28652	-	-
HU06G02471	-3.55654	DTX49	protein DETOXIFICATION 49-like [Chenopodium quinoa]
HU03G00383	-4.98576	NFD4	hypothetical protein BVRB_9g214280 [Beta vulgaris subsp. vulgaris];PREDICTED: protein NUCLEAR FUSION DEFECTIVE 4 [Beta vulgaris subsp. vulgaris]
novel.21284	-4.17348	Tf2-11	Transposon Tf2-2 polyprotein [Vitis vinifera]
HU03G00852	-2.93283	CCH	copper transport protein ATX1-like [Hevea brasiliensis]
novel.16845	-2.35987	-	PREDICTED: uncharacterized protein LOC104894701 [Beta vulgaris subsp. vulgaris]
HU08G01783	-5.99833	NCED1	9-cis-epoxycarotenoid dioxygenase [Betula platyphylla]
HU06G00808	-6.70073	csd	PREDICTED: uncharacterized protein LOC104895644 [Beta vulgaris subsp. vulgaris];uncharacterized protein LOC110682238 [Chenopodium quinoa]
novel.17369	-6.02814	-	-
HU08G01476	-6.46163	LOX1.5	PREDICTED: probable linoleate 9S-lipoxygenase 5 [Beta vulgaris subsp. vulgaris]
HU10G00659	-2.56837	PAPS1	nuclear poly(A) polymerase 1 isoform X2 [Syzygium oleosum];nuclear poly(A) polymerase 1 isoform X1 [Cannabis sativa]
HU03G00849	-7.40799	At1g30700	berberine bridge enzyme-like 8 [Chenopodium quinoa]
HU09G00179	-2.05597	APY6	probable apyrase 6 [Spinacia oleracea]
HU09G01854	-2.63318	CYP81E8	cytochrome P450 [Cinnamomum micranthum f. kanehirae];isoflavone 2&apos;-hydroxylase-like [Spinacia oleracea]
HU03G02458	-4.33043	HEI10	E3 ubiquitin-protein ligase CCNB1IP1 homolog isoform X4 [Chenopodium quinoa];PREDICTED: E3 ubiquitin-protein ligase CCNB1IP1 homolog isoform X2 [Beta vulgaris subsp. vulgaris];E3 ubiquitin-protein ligase CCNB1IP1 homolog isoform X3 [Chenopodium quinoa];E3 ubiquitin-protein ligase CCNB1IP1 homolog isoform X2 [Chenopodium quinoa];PREDICTED: E3 ubiquitin-protein ligase CCNB1IP1 homolog isoform X4 [B…
HU02G01037	-2.16263	ALKBH10B	PREDICTED: uncharacterized protein LOC104908870 [Beta vulgaris subsp. vulgaris]
novel.18553	-2.33782	-	-
HU03G00591	-3.60518	-	PREDICTED: uncharacterized protein LOC104904576 [Beta vulgaris subsp. vulgaris]
HU06G02307	-4.04903	PHT1-4	PREDICTED: probable inorganic phosphate transporter 1-4 [Beta vulgaris subsp. vulgaris]
novel.8333	-4.66758	NAC047	NAC domain-containing protein 67-like [Chenopodium quinoa]
novel.14588	-4.491	-	-
HU04G01849	-4.60575	PLIP2	PREDICTED: uncharacterized protein LOC104894743 [Beta vulgaris subsp. vulgaris]
HU02G02488	-2.84447	ARF32	B3 domain-containing protein At2g36080-like isoform X1 [Chenopodium quinoa]
HU06G00450	-2.5541	FAD7	chloroplast omega-3 desaturase [Portulaca oleracea]
HU04G00822	-1.95179	CERK1	lysM domain receptor-like kinase 3 isoform X5 [Rhodamnia argentea];PREDICTED: chitin elicitor receptor kinase 1-like [Beta vulgaris subsp. vulgaris]
novel.15210	-8.73048	-	-
HU01G01082	-2.03417	CAND7	PREDICTED: protein GPR107 [Beta vulgaris subsp. vulgaris]
HU06G01758	-2.772	HIRL2	PREDICTED: hypersensitive-induced response protein 2 [Beta vulgaris subsp. vulgaris]
HU01G00255	-1.68722	ALP1	protein ANTAGONIST OF LIKE HETEROCHROMATIN PROTEIN 1-like [Chenopodium quinoa];protein ANTAGONIST OF LIKE HETEROCHROMATIN PROTEIN 1-like [Spinacia oleracea]
HU07G01646	-3.3385	SUFE2	sufE-like protein 2, chloroplastic isoform X1 [Chenopodium quinoa]
HU03G00150	-2.48738	-	PREDICTED: uncharacterized protein LOC104904294 [Beta vulgaris subsp. vulgaris]
HU08G01116	-2.5544	DRIP2	PREDICTED: E3 ubiquitin protein ligase DRIP2 [Beta vulgaris subsp. vulgaris]
HU08G00798	-3.84693	CSE	PREDICTED: caffeoylshikimate esterase [Beta vulgaris subsp. vulgaris]
HU05G01887	-3.5014	HSF24	heat shock factor protein HSF24-like [Chenopodium quinoa]
HU10G00961	-2.89983	HERK1	PREDICTED: receptor-like protein kinase HERK 1 [Beta vulgaris subsp. vulgaris]
HU11G01561	-2.55415	MYB330	high response to osmotic stress 10 [Sesuvium portulacastrum]
novel.19204	-3.00164	-	-
HU07G01415	-4.10589	OsI_27296	probable E3 ubiquitin-protein ligase BAH1-like 1 isoform X1 [Spinacia oleracea];hypothetical protein SOVF_120550 [Spinacia oleracea]
HU11G00030	-2.26281	At2g24240	BTB/POZ domain-containing protein At2g24240-like [Chenopodium quinoa]
HU03G01211	-2.68166	OsI_002060	histone H2A [Momordica charantia]
HU04G00854	-2.73105	Ibtk	PREDICTED: uncharacterized protein LOC104893414 [Beta vulgaris subsp. vulgaris]
HU02G01481	-8.10137	-	uncharacterized protein LOC120134763 [Hibiscus syriacus];hypothetical protein DM860_006278 [Cuscuta australis]
HU05G01018	-3.56778	PLC5	PREDICTED: phosphoinositide phospholipase C 6-like [Nicotiana tabacum];phosphoinositide phospholipase C 6-like isoform X2 [Chenopodium quinoa]
HU06G02091	-4.56695	ABCG20	PREDICTED: ABC transporter G family member 20 [Beta vulgaris subsp. vulgaris]
HU06G00224	-1.83529	DDB_G0284019	hypothetical protein BVRB_6g138640 [Beta vulgaris subsp. vulgaris];PREDICTED: LMBR1 domain-containing protein 2 homolog A [Beta vulgaris subsp. vulgaris]
HU09G01037	-3.41157	WRKY33	probable WRKY transcription factor 33 [Chenopodium quinoa]
HU03G00893	-1.81738	SRD5A2	PREDICTED: probable very-long-chain enoyl-CoA reductase art-1 [Beta vulgaris subsp. vulgaris]
HU04G00389	-2.71717	UBP10	ubiquitin carboxyl-terminal hydrolase 10-like [Chenopodium quinoa]
HU10G00265	-3.09426	ZFP5	PREDICTED: zinc finger protein 5 [Beta vulgaris subsp. vulgaris]
HU04G02188	-1.72403	At1g18900	PREDICTED: pentatricopeptide repeat-containing protein At1g74750 isoform X1 [Beta vulgaris subsp. vulgaris]
HU02G00107	-2.79747	AIRP2	PREDICTED: peroxisome biogenesis factor 10 isoform X1 [Beta vulgaris subsp. vulgaris];peroxisome biogenesis factor 10-like [Chenopodium quinoa]
HU07G00061	-3.29499	-	PREDICTED: eukaryotic translation initiation factor 1A [Beta vulgaris subsp. vulgaris]
HU05G00087	-4.63352	CHX18	PREDICTED: cation/H(+) antiporter 18 [Beta vulgaris subsp. vulgaris]
HU08G00999	-5.0185	YSL7	PREDICTED: probable metal-nicotianamine transporter YSL7 isoform X1 [Beta vulgaris subsp. vulgaris]
HU10G01043	-7.23275	MUCI21	EGF domain-specific O-linked N-acetylglucosamine transferase-like [Chenopodium quinoa]
HU02G00310	-2.02547	SUC3	sucrose transport protein SUC3 isoform X2 [Spinacia oleracea];sucrose transport protein SUC3 isoform X1 [Spinacia oleracea];sucrose transporter 2 [Actinidia rufa];PREDICTED: sucrose transport protein SUC3 [Beta vulgaris subsp. vulgaris]
HU03G02968	-2.71699	CRCK3	calmodulin-binding receptor-like cytoplasmic kinase 3 [Spinacia oleracea]
HU09G00809	-2.89989	RVE8	protein REVEILLE 8-like isoform X1 [Chenopodium quinoa]
HU01G02193	-5.32256	CYP94B1	cytochrome P450 94B3-like [Chenopodium quinoa]
HU03G02637	-7.37616	RPT2A	26S proteasome regulatory subunit 4 homolog A [Cynara cardunculus var. scolymus]
HU08G00385	-3.89871	-	cytochrome P450 CYP72A219-like isoform X1 [Chenopodium quinoa]
HU02G00659	-6.6784	SDIR1	E3 ubiquitin-protein ligase RLIM-like [Chenopodium quinoa]
HU01G00419	-3.00999	LOG5	cytokinin riboside 5&apos;-monophosphate phosphoribohydrolase LOG5-like [Chenopodium quinoa]
HU07G02038	-5.91241	-	hypothetical protein SOVF_191320 [Spinacia oleracea];uncharacterized protein LOC110797841 isoform X1 [Spinacia oleracea]
HU11G01934	-4.83621	-	-
HU08G00393	-2.79529	At5g55860	hypothetical protein SOVF_111470 [Spinacia oleracea]
HU02G03358	-7.45863	ERF095	PREDICTED: ethylene-responsive transcription factor ERF096-like [Beta vulgaris subsp. vulgaris]
HU02G00485	-3.64608	ALA9	PREDICTED: putative phospholipid-transporting ATPase 9 [Beta vulgaris subsp. vulgaris]
HU06G02371	-4.31531	ROG1	putative lipase YOR059C isoform X2 [Spinacia oleracea];PREDICTED: putative lipase ROG1 [Beta vulgaris subsp. vulgaris]
HU02G01428	-2.54957	MDIS2	inactive receptor-like serine/threonine-protein kinase At2g40270 [Chenopodium quinoa]
HU02G01452	-5.24271	-	PREDICTED: folic acid synthesis protein FOL1 [Beta vulgaris subsp. vulgaris]
HU02G00238	-6.19026	UGT74E2	hypothetical protein SOVF_161410 [Spinacia oleracea];hypothetical protein SADUNF_Sadunf15G0063900 [Salix dunnii]
HU01G02109	-6.58052	KIN14J	kinesin-like protein KIN-14P [Spinacia oleracea];kinesin-like protein KIN-14P [Chenopodium quinoa]
HU03G00169	-1.95209	-	hypothetical protein BVRB_9g216470 [Beta vulgaris subsp. vulgaris]
novel.8382	-9.22075	RE1	hypothetical protein VITISV_040650 [Vitis vinifera]
HU01G02068	-2.38257	DTX16	Multi antimicrobial extrusion protein [Trema orientale]
HU11G00445	-4.96876	OPR3	12-oxophytodienoate reductase 3-like [Chenopodium quinoa]
novel.5119	-5.23417	-	NDR1/HIN1-like protein 10 [Manihot esculenta]
HU05G01733	-2.83785	CAT1	cationic amino acid transporter 1 [Spinacia oleracea]
HU03G00928	-2.4083	PMIR1	PREDICTED: protein PLASTID MOVEMENT IMPAIRED 1-RELATED 1 isoform X2 [Beta vulgaris subsp. vulgaris]
HU04G02096	-3.782	PPT2	hypothetical protein HYC85_004741 [Camellia sinensis];PREDICTED: triose phosphate/phosphate translocator, non-green plastid, chloroplastic-like isoform X2 [Gossypium hirsutum]
HU10G00597	-1.77237	At4g39670	ACD11 homolog protein-like [Chenopodium quinoa]
HU10G00582	-2.31271	DDB_G0274487	PREDICTED: CTL-like protein DDB_G0274487 [Beta vulgaris subsp. vulgaris];CTL-like protein DDB_G0274487 isoform X3 [Chenopodium quinoa]
HU05G01666	-5.017	Ist1	IST1-like protein [Spinacia oleracea];hypothetical protein SOVF_058250 [Spinacia oleracea]
HU03G00454	-3.75416	GEX1	protein GAMETE EXPRESSED 1-like [Chenopodium quinoa]
novel.20635	-1.75649	SE2	PREDICTED: acidic endochitinase SE2 [Beta vulgaris subsp. vulgaris];acidic endochitinase SE2 [Chenopodium quinoa]
HU07G01832	-2.45286	RLF	cytochrome b5 domain-containing protein RLF [Spinacia oleracea]
HU05G01694	-5.24072	BC10	uncharacterized protein LOC110801622 [Spinacia oleracea]
HU05G01602	-2.51471	SDIR1	E3 ubiquitin-protein ligase SDIR1-like isoform X1 [Chenopodium quinoa]
HU03G01461	-2.81226	INVA	PREDICTED: alkaline/neutral invertase A, mitochondrial [Beta vulgaris subsp. vulgaris]
HU01G02583	-2.93352	WNK2	PREDICTED: probable serine/threonine-protein kinase WNK3 isoform X3 [Beta vulgaris subsp. vulgaris]
HU11G00040	-5.41927	AHK5	PREDICTED: histidine kinase 5 isoform X2 [Beta vulgaris subsp. vulgaris]
HU02G02153	-4.15414	-	uncharacterized protein LOC110695319 [Chenopodium quinoa]
HU01G00713	-4.85006	PDR1	pleiotropic drug resistance protein 1 [Spinacia oleracea]
HU02G03072	-3.59688	GGCT2;2	putative cation transporter [Patellifolia procumbens]
novel.15783	-11.8973	-	unnamed protein product [Cuscuta campestris]
novel.1122	-2.98128	-	-
HU02G00378	-2.74316	At1g69450	PREDICTED: CSC1-like protein At1g69450 [Beta vulgaris subsp. vulgaris];CSC1-like protein At1g69450 [Chenopodium quinoa];CSC1-like protein At1g69450 [Chenopodium quinoa]
HU06G00205	-4.27724	ATL6	E3 ubiquitin-protein ligase ATL6-like [Chenopodium quinoa]
HU11G00784	-4.63122	MARCHF2	PREDICTED: uncharacterized protein LOC104902110 [Beta vulgaris subsp. vulgaris]
HU01G00747	-3.44683	-	uncharacterized protein LOC110703345 [Chenopodium quinoa]
HU04G01825	-3.85599	ERF.C.3	PREDICTED: ethylene-responsive transcription factor 1B [Beta vulgaris subsp. vulgaris]
HU06G02626	-3.04923	GLT1	glutamate synthase 1 [NADH], chloroplastic-like isoform X3 [Chenopodium quinoa];glutamate synthase 1 [NADH], chloroplastic-like isoform X3 [Chenopodium quinoa];glutamate synthase 1 [NADH], chloroplastic-like isoform X1 [Chenopodium quinoa]
HU05G01661	-5.30145	CNR9	protein PLANT CADMIUM RESISTANCE 2-like [Spinacia oleracea]
HU10G01828	-2.26556	B120	G-type lectin S-receptor-like serine/threonine-protein kinase B120 [Spinacia oleracea]
HU09G01920	-2.32895	FIS1A	mitochondrial fission 1 protein A-like [Chenopodium quinoa]
HU01G00687	-3.67389	At1g15400	uncharacterized protein At1g15400-like [Spinacia oleracea]
HU05G01469	-3.7546	PHY1	mitogen-activated protein kinase kinase kinase 12-like [Spinacia oleracea]
HU03G01862	-4.58857	-	uncharacterized protein LOC110716241 [Chenopodium quinoa]
HU01G02364	-1.62001	-	putative leucine-rich repeat-containing protein DDB_G0290503 [Chenopodium quinoa]
HU03G01220	-2.12968	SRP	stress-related protein-like isoform X2 [Chenopodium quinoa];stress-related protein-like isoform X1 [Chenopodium quinoa]
novel.2088	-7.17126	-	hypothetical protein DVH24_023605 [Malus domestica]
HU10G01400	-3.93139	PUB21	U-box domain-containing protein 20-like [Chenopodium quinoa]
novel.22479	-7.91151	At1g65750	PREDICTED: uncharacterized protein LOC109135189 [Beta vulgaris subsp. vulgaris]
HU02G03271	-1.7643	UBC32	ubiquitin-conjugating enzyme E2 32-like [Chenopodium quinoa]
HU03G02862	-1.90239	PERK1	PREDICTED: uncharacterized protein LOC104902207 [Beta vulgaris subsp. vulgaris]
HU06G00958	-4.60663	EDR4	protein ENHANCED DISEASE RESISTANCE 4-like isoform X2 [Chenopodium quinoa]
HU02G00350	-3.73098	NAP2	NAC transcription factor 20 [Haloxylon ammodendron]
HU05G02296	-5.46001	rhiE	hypothetical protein BVRB_6g152780 isoform B [Beta vulgaris subsp. vulgaris];probable rhamnogalacturonate lyase B [Chenopodium quinoa]
HU02G02543	-2.43844	GRMZM2G124911	mitochondrial thiamine diphosphate carrier 2-like [Spinacia oleracea];mitochondrial thiamine diphosphate carrier 2-like [Chenopodium quinoa]
HU05G00599	-7.97315	-	uncharacterized protein LOC110684195 [Chenopodium quinoa]
HU03G00310	-4.1813	RIBA1	hypothetical protein EZV62_019236 [Acer yangbiense];PREDICTED: bifunctional riboflavin biosynthesis protein RIBA 1, chloroplastic [Beta vulgaris subsp. vulgaris]
HU07G00102	-1.77406	ATX5	PREDICTED: histone-lysine N-methyltransferase ATX3 [Beta vulgaris subsp. vulgaris]
novel.10343	-3.32044	At2g32645	DUF313 domain-containing protein [Cephalotus follicularis]
HU04G01848	-2.66801	ERDJ3B	PREDICTED: dnaJ protein ERDJ3B [Beta vulgaris subsp. vulgaris]
HU02G01891	-1.8736	At5g51830	PREDICTED: probable fructokinase-7 [Beta vulgaris subsp. vulgaris]
HU05G01189	-5.38528	CFAT	shikimate O-hydroxycinnamoyltransferase-like [Chenopodium quinoa]
HU02G01655	-3.22256	ABCG31	ABC transporter G family member 31-like [Chenopodium quinoa]
novel.6433	-5.10855	-	hypothetical protein JCGZ_12622 [Jatropha curcas]
HU01G00307	-2.10887	At4g34480	glucan endo-1,3-beta-D-glucosidase-like [Olea europaea var. sylvestris]
HU06G00762	-2.38339	-	L-ascorbate oxidase-like [Chenopodium quinoa]
HU07G00194	-2.10706	MTP1	metal tolerance protein 1-like [Chenopodium quinoa]
HU09G01449	-3.53201	At3g50280	protein ENHANCED PSEUDOMONAS SUSCEPTIBILTY 1-like [Spinacia oleracea]
HU09G01841	-3.04631	ATJ6	chaperone protein dnaJ 6 [Spinacia oleracea];chaperone protein dnaJ 6-like [Chenopodium quinoa]
HU11G01282	-3.07517	CKX5	cytokinin dehydrogenase 5-like [Chenopodium quinoa]
HU06G00982	-1.7707	DRAP1	dr1-associated corepressor isoform X1 [Spinacia oleracea];dr1-associated corepressor-like isoform X1 [Chenopodium quinoa];uncharacterized protein LOC110727103 isoform X2 [Chenopodium quinoa]
HU03G02923	-7.66236	-	cucumber peeling cupredoxin-like [Chenopodium quinoa]
HU06G00208	-6.7063	-	PREDICTED: uncharacterized protein LOC104896204 [Beta vulgaris subsp. vulgaris]
HU01G00748	-2.18876	REL2	uncharacterized protein LOC110780535 [Spinacia oleracea];hypothetical protein SOVF_170870 [Spinacia oleracea]
HU07G02257	-4.42711	FDM4	factor of DNA methylation 4-like isoform X2 [Chenopodium quinoa];factor of DNA methylation 4-like [Ziziphus jujuba]
HU02G02184	-5.91682	At1g20180	PREDICTED: UPF0496 protein At1g20180 [Beta vulgaris subsp. vulgaris]
HU11G01252	-2.4728	Os09g0520200	probable 1-acylglycerol-3-phosphate O-acyltransferase [Chenopodium quinoa];Epoxide hydrolase-like [Trema orientale]
HU02G02630	-2.11168	FER	receptor-like protein kinase FERONIA [Chenopodium quinoa]
HU02G00579	-6.43173	SAC2	phosphoinositide phosphatase SAC2-like isoform X2 [Manihot esculenta];PREDICTED: phosphoinositide phosphatase SAC2-like [Beta vulgaris subsp. vulgaris]
HU06G02188	-2.93593	WRKY48	hypothetical protein BVRB_3g054430 [Beta vulgaris subsp. vulgaris]
HU08G01432	-2.23817	PI4KB1	LOW QUALITY PROTEIN: phosphatidylinositol 4-kinase beta 1-like [Chenopodium quinoa]
HU07G01746	-2.66686	CYP71A9	cytochrome P450 71A9-like isoform X1 [Spinacia oleracea]
HU08G00009	-1.94615	FH5	PREDICTED: formin-like protein 5 [Beta vulgaris subsp. vulgaris]
HU10G00123	-2.84839	-	interaptin-like [Chenopodium quinoa]
novel.25579	-3.84099	OPR1	putative 12-oxophytodienoate reductase 11 [Chenopodium quinoa]
HU02G01168	-2.3871	AVT6A	PREDICTED: sodium-coupled neutral amino acid transporter 2 [Beta vulgaris subsp. vulgaris]
novel.15661	-4.92795	-	hypothetical protein POPTR_008G163000 [Populus trichocarpa]
HU02G00486	-2.60756	TADA	PREDICTED: tRNA(adenine(34)) deaminase, chloroplastic [Beta vulgaris subsp. vulgaris]
HU02G03142	-2.86928	WAK1	PREDICTED: putative wall-associated receptor kinase-like 16 [Beta vulgaris subsp. vulgaris];hypothetical protein BVRB_3g058130 [Beta vulgaris subsp. vulgaris]
HU07G01882	-4.17714	ATL60	RING-H2 finger protein ATL3-like [Chenopodium quinoa]
HU10G00708	-2.18544	-	uncharacterized protein At4g22758 [Prunus persica]
HU0G00224	-3.86375	-	unknown [Lotus japonicus];F-box/LRR-repeat protein 14 [Prunus yedoensis var. nudiflora];F-box/LRR-repeat protein 14 [Quercus suber];putative leucine-rich repeat domain, L domain-containing protein [Rosa chinensis]
HU07G00305	-1.91366	ORP1C	oxysterol-binding protein-related protein 1C-like [Chenopodium quinoa];oxysterol-binding protein-related protein 1C-like [Chenopodium quinoa];oxysterol-binding protein-related protein 1C isoform X2 [Morus notabilis]
HU02G00574	-2.61446	Dnajb8	dnaJ homolog subfamily B member 7-like isoform X1 [Chenopodium quinoa];dnaJ homolog subfamily B member 7-like isoform X2 [Chenopodium quinoa];uncharacterized protein LOC110787228 isoform X1 [Spinacia oleracea]
HU01G00187	-4.54697	UGT84A23	sinapate glucosyltransferase [Gomphrena globosa]
HU02G00771	-3.58033	-	PREDICTED: E3 ubiquitin-protein ligase RNF34 [Beta vulgaris subsp. vulgaris]
HU05G01990	-4.6854	-	hypothetical protein CR513_43532 [Mucuna pruriens]
HU02G01265	-3.18323	SEC11C	PREDICTED: signal peptidase complex catalytic subunit SEC11A isoform X2 [Beta vulgaris subsp. vulgaris]
novel.15785	-11.5669	-	hypothetical protein SOVF_117290 [Spinacia oleracea]
novel.5340	-6.15151	-	-
HU11G01832	-2.1293	PP16-2	elicitor-responsive protein 3-like isoform X2 [Chenopodium quinoa]
HU06G01166	-2.92945	-	PREDICTED: uncharacterized protein LOC104906207 [Beta vulgaris subsp. vulgaris]
HU08G01230	-1.80446	PTM	PREDICTED: DDT domain-containing protein PTM [Beta vulgaris subsp. vulgaris]
novel.6321	-3.98376	-	-
HU02G00626	-2.99078	BBX32	PREDICTED: B-box zinc finger protein 32 [Beta vulgaris subsp. vulgaris]
HU10G00326	-1.85778	PBL3	PREDICTED: protein kinase 2B, chloroplastic [Beta vulgaris subsp. vulgaris]
HU09G01161	-2.61029	-	interactor of constitutive active ROPs 2, chloroplastic isoform X1 [Spinacia oleracea];interactor of constitutive active ROPs 2, chloroplastic-like isoform X2 [Chenopodium quinoa];interactor of constitutive active ROPs 2, chloroplastic isoform X2 [Spinacia oleracea]
HU09G01476	-1.79242	At2g25940	vacuolar-processing enzyme alpha-isozyme-like [Chenopodium quinoa]
HU04G01716	-2.34512	Os05g0134200	protein phosphatase-2C [Mesembryanthemum crystallinum]
HU02G00592	-2.81352	ALAAT1	alanine aminotransferase 2 [Spinacia oleracea];alanine aminotransferase 2 [Amaranthus tricolor]
HU03G02623	-8.92711	PME12	hypothetical protein SOVF_173380 [Spinacia oleracea]
HU06G02586	-2.06219	-	uncharacterized protein LOC110779928 [Spinacia oleracea];PREDICTED: uncharacterized protein LOC104888310 [Beta vulgaris subsp. vulgaris]
HU09G00303	-5.78174	PLDALPHA4	PREDICTED: phospholipase D alpha 4 [Beta vulgaris subsp. vulgaris]
novel.20313	-3.6471	CRK6	PREDICTED: putative receptor-like protein kinase At4g00960 [Beta vulgaris subsp. vulgaris]
HU08G01835	-3.16822	WRKY71	PREDICTED: probable WRKY transcription factor 71 [Beta vulgaris subsp. vulgaris]
HU01G02711	-3.77643	CYP94A2	cytochrome P450 94A1-like [Chenopodium quinoa]
novel.313	-4.01954	UGT84A23	sinapate glucosyltransferase [Gomphrena globosa]
novel.7639	-4.52383	At4g27290	hypothetical protein SOVF_073790 [Spinacia oleracea]
HU04G01949	-1.76811	SPI	PREDICTED: protein SPIRRIG [Beta vulgaris subsp. vulgaris]
HU08G02293	-1.66575	At1g03370	PREDICTED: C2 and GRAM domain-containing protein At1g03370 [Beta vulgaris subsp. vulgaris]
HU10G00571	-2.96863	AOC	PREDICTED: allene oxide cyclase 4, chloroplastic-like [Pyrus x bretschneideri]
HU09G01212	-2.31522	-	PREDICTED: uncharacterized protein LOC104895726 isoform X2 [Beta vulgaris subsp. vulgaris]
HU02G01572	-1.86367	SCL14	PREDICTED: scarecrow-like protein 34 [Beta vulgaris subsp. vulgaris]
HU08G00679	-2.34716	INVC	PREDICTED: alkaline/neutral invertase A, mitochondrial [Beta vulgaris subsp. vulgaris]
novel.17300	-5.75475	-	-
HU01G00820	-1.72088	MYBS3	PREDICTED: transcription factor MYB1R1 [Beta vulgaris subsp. vulgaris]
HU06G00809	-4.61342	ABCG1	ABC transporter G family member 11-like [Chenopodium quinoa]
HU07G01717	-3.73195	SYNC2	asparagine--tRNA ligase, cytoplasmic 2-like isoform X1 [Chenopodium quinoa]
HU05G01915	-3.41194	At5g67140	F-box protein At5g67140-like [Chenopodium quinoa]
HU05G01783	-2.7116	RRT2	uncharacterized protein At1g04910-like [Spinacia oleracea]
HU03G02510	-6.29594	CYP71BE54	cytochrome P450 71D443-like protein [Sesuvium portulacastrum]
HU02G00014	-2.17417	At2g33490	PREDICTED: uncharacterized protein At2g33490 [Beta vulgaris subsp. vulgaris]
HU08G00641	-3.39834	BPA1	binding partner of ACD11 1-like [Chenopodium quinoa];hypothetical protein SOVF_075860 [Spinacia oleracea]
novel.829	-2.61504	-	-
novel.1036	-6.34538	-	-
HU10G00766	-1.96378	Os01g0367900	ISWI chromatin-remodeling complex ATPase CHR11 isoform X1 [Citrus clementina];ISWI chromatin-remodeling complex ATPase CHR17-like [Chenopodium quinoa];chromatin-remodeling complex ATPase chain-like protein, partial [Trifolium pratense]
HU02G00305	-1.55006	PBL3	PREDICTED: protein kinase 2B, chloroplastic [Beta vulgaris subsp. vulgaris]
HU07G01702	-7.59446	-	hypothetical protein SOVF_063500 [Spinacia oleracea]
HU02G00057	-2.5008	-	uncharacterized protein LOC105644814 [Jatropha curcas]
HU01G00371	-5.99603	JGB	PREDICTED: uncharacterized protein LOC104904428 [Beta vulgaris subsp. vulgaris]
HU10G00667	-2.68348	DTX12	protein DETOXIFICATION 12-like isoform X1 [Spinacia oleracea]
novel.15788	-7.37961	-	hypothetical protein DVH24_041473 [Malus domestica];unnamed protein product [Cuscuta campestris]
novel.3570	-5.59669	Os03g0405900	protein ACCELERATED CELL DEATH 6-like [Chenopodium quinoa]
HU07G00927	-2.59689	PUB28	PREDICTED: U-box domain-containing protein 27 [Beta vulgaris subsp. vulgaris]
HU08G00949	-8.9017	PLENTY	PREDICTED: hydroxyproline O-arabinosyltransferase 3 [Beta vulgaris subsp. vulgaris]
HU03G00832	-2.208	NAC078	PREDICTED: NAC domain-containing protein 78 [Beta vulgaris subsp. vulgaris]
HU01G00495	-2.13876	dph2	2-(3-amino-3-carboxypropyl)histidine synthase subunit 2 [Spinacia oleracea]
HU04G00840	-3.16619	-	uncharacterized protein LOC105167687 [Sesamum indicum];PREDICTED: uncharacterized protein LOC104894188 [Beta vulgaris subsp. vulgaris]
HU04G02201	-5.31046	WRKY72A	LOW QUALITY PROTEIN: probable WRKY transcription factor 61 [Chenopodium quinoa]
HU01G02759	-3.74789	PLIP2	PREDICTED: uncharacterized protein LOC104894743 [Beta vulgaris subsp. vulgaris]
HU02G01936	-1.97113	IRE	PREDICTED: probable serine/threonine protein kinase IRE isoform X1 [Beta vulgaris subsp. vulgaris];probable serine/threonine protein kinase IRE [Chenopodium quinoa]
HU04G01660	-7.58757	-	hypothetical protein BVRB_3g050690 [Beta vulgaris subsp. vulgaris]
HU10G00675	-2.25102	GLCAT14A	beta-glucuronosyltransferase GlcAT14A [Spinacia oleracea]
HU03G01996	-4.51974	-	germin-like protein subfamily 1 member 15 [Chenopodium quinoa]
HU04G00265	-2.55666	RBOHF	respiratory burst oxidase homolog protein A [Spinacia oleracea]
HU01G01860	-2.31862	GH3.6	PREDICTED: indole-3-acetic acid-amido synthetase GH3.6 [Beta vulgaris subsp. vulgaris]
HU03G02744	-3.54769	RHC2A	hypothetical protein SOVF_139400 [Spinacia oleracea]
HU02G01493	-2.61262	H2B.11	histone H2B.3-like [Pistacia vera]
HU02G03455	-10.3522	SUFE2	sufE-like protein 2, chloroplastic isoform X2 [Chenopodium quinoa]
HU06G00703	-2.49007	CYB561B	PREDICTED: probable transmembrane ascorbate ferrireductase 2 [Beta vulgaris subsp. vulgaris]
HU03G00819	-2.22629	GINT1	glycosyltransferase family protein 64 protein C5 [Spinacia oleracea]
HU08G00168	-2.2429	At5g54860	probable folate-biopterin transporter 4 isoform X1 [Chenopodium quinoa];probable folate-biopterin transporter 4 isoform X1 [Chenopodium quinoa]
HU04G00587	-1.9319	ufd1	PREDICTED: uncharacterized protein LOC104893049 [Beta vulgaris subsp. vulgaris]
HU09G01346	-2.42821	TKI1	PREDICTED: TSL-kinase interacting protein 1 [Beta vulgaris subsp. vulgaris]
HU08G01920	-4.8221	ACO	PREDICTED: 1-aminocyclopropane-1-carboxylate oxidase [Beta vulgaris subsp. vulgaris]
HU03G00529	-2.5134	At4g17486	deSI-like protein At4g17486 [Chenopodium quinoa]
HU06G00723	-2.77256	RRT2	PREDICTED: uncharacterized protein At1g04910 isoform X1 [Nelumbo nucifera]
HU10G00053	-2.1283	-	hypothetical protein SOVF_175570 [Spinacia oleracea]
novel.2213	-3.26381	-	uncharacterized protein LOC107019042 [Solanum pennellii]
HU11G00300	-2.11853	NAC017	PREDICTED: NAC domain-containing protein 17 [Beta vulgaris subsp. vulgaris]
HU03G02333	-2.58916	tmem53	transmembrane protein 53-A-like [Chenopodium quinoa]
HU06G00273	-2.60194	-	PREDICTED: uncharacterized protein LOC104895957 isoform X2 [Beta vulgaris subsp. vulgaris]
HU04G00074	-2.2358	At1g62600	flavin-containing monooxygenase FMO GS-OX-like 4 [Chenopodium quinoa]
novel.2090	-9.23537	-	uncharacterized protein LOC110684355 [Chenopodium quinoa]
novel.1994	-5.50137	PARC	probable glutathione S-transferase [Chenopodium quinoa];probable glutathione S-transferase [Chenopodium quinoa]
novel.12510	-3.88069	-	-
HU02G01965	-2.31329	At3g47420	PREDICTED: putative glycerol-3-phosphate transporter 1 [Beta vulgaris subsp. vulgaris]
HU05G01052	-4.26087	DMP3	uncharacterized protein LOC110782616 [Spinacia oleracea]
HU09G01875	-5.19676	ZOG1	PREDICTED: zeatin O-xylosyltransferase [Beta vulgaris subsp. vulgaris]
novel.9541	-3.54622	-	-
HU11G01384	-2.40846	At1g34750	PREDICTED: probable protein phosphatase 2C 10 [Theobroma cacao]
HU06G02504	-3.36762	LTI65	PREDICTED: low-temperature-induced 65 kDa protein [Beta vulgaris subsp. vulgaris]
HU03G01959	-1.8251	At1g09600	probable serine/threonine-protein kinase At1g54610 [Spinacia oleracea]
HU05G02210	-4.68934	-	putative WEB family protein At1g65010, chloroplastic [Chenopodium quinoa]
HU06G01247	-5.03813	UPS2	ureide permease 2-like [Chenopodium quinoa]
HU07G00378	-2.52909	At4g14600	PREDICTED: bet1-like protein At4g14600 [Beta vulgaris subsp. vulgaris]
HU09G00917	-1.63498	ABCB20	multidrug resistance 6 [Sesuvium portulacastrum]
HU03G01694	-9.27893	HRPN	peroxidase N-like [Chenopodium quinoa]
HU02G00049	-2.89385	SERP2	uncharacterized protein LOC100842783 [Brachypodium distachyon];Stress-associated endoplasmic reticulum protein 2 [Cajanus cajan]
HU08G01484	-3.40181	-	hypothetical protein BVRB_4g081160 [Beta vulgaris subsp. vulgaris]
HU03G00582	-4.78214	PLD1	phospholipase D alpha 1-like [Spinacia oleracea]
HU08G01659	-4.56323	-	PREDICTED: uncharacterized protein LOC104890584 [Beta vulgaris subsp. vulgaris]
HU07G02039	-2.85031	-	PREDICTED: uncharacterized protein LOC104900320 [Beta vulgaris subsp. vulgaris]
HU08G01605	-1.60893	-	PREDICTED: uncharacterized protein LOC104890535 isoform X1 [Beta vulgaris subsp. vulgaris]
novel.26494	-4.68839	-	-
novel.17396	-3.69084	-	-
HU09G00767	-2.18824	P58IPK	hypothetical protein SOVF_184710 [Spinacia oleracea];dnaJ protein P58IPK homolog [Spinacia oleracea]
HU08G01881	-2.87296	SWEET2	SWEET sugar transporter [Macleaya cordata]
HU07G02326	-4.78169	-	PREDICTED: chitinase 2 [Beta vulgaris subsp. vulgaris]
HU09G01906	-6.28518	-	-
HU09G01216	-3.53975	AVT3C	amino acid transporter AVT3C-like [Spinacia oleracea]
HU04G00102	-2.16439	GN	ARF guanine-nucleotide exchange factor GNOM-like [Chenopodium quinoa]
HU03G02969	-2.84811	CLC-G	PREDICTED: putative chloride channel-like protein CLC-g isoform X1 [Beta vulgaris subsp. vulgaris]
HU03G01696	-4.97925	-	PREDICTED: uncharacterized protein LOC104890584 [Beta vulgaris subsp. vulgaris]
HU09G01345	-3.83148	URGT6	UDP-rhamnose/UDP-galactose transporter 4-like [Chenopodium quinoa]
HU01G01861	-5.73083	-	-
HU03G00202	-3.53067	At3g50280	hypothetical protein BVRB_2g033420 [Beta vulgaris subsp. vulgaris]
HU03G01639	-4.24759	RBCX2	chaperonin-like RbcX protein 2, chloroplastic [Chenopodium quinoa]
HU02G00611	-4.79136	PRP31	U4/U6 small nuclear ribonucleoprotein Prp31 homolog [Jatropha curcas];hypothetical protein CISIN_1g012935mg [Citrus sinensis]
HU10G01341	-1.91747	SACS	uncharacterized protein LOC110702075 [Chenopodium quinoa];PREDICTED: sacsin [Beta vulgaris subsp. vulgaris]
HU08G02289	-6.24692	p20	uncharacterized protein LOC110729486 [Chenopodium quinoa]
HU10G00092	-4.24097	yuiD	uncharacterized protein LOC110712411 [Chenopodium quinoa];hypothetical protein CICLE_v10032910mg [Citrus clementina]
HU04G00098	-5.36607	-	uncharacterized protein LOC110702595 [Chenopodium quinoa]
novel.8404	-7.39012	-	unnamed protein product [Ananas comosus var. bracteatus]
HU08G01433	-2.11181	PI4KB1	PREDICTED: phosphatidylinositol 4-kinase beta 1 [Beta vulgaris subsp. vulgaris]
HU03G01635	-2.07739	CPK7	PREDICTED: calcium-dependent protein kinase 8 [Beta vulgaris subsp. vulgaris];calcium-dependent protein kinase 8-like [Chenopodium quinoa]
HU10G00616	-3.73888	CSE	PREDICTED: caffeoylshikimate esterase isoform X2 [Beta vulgaris subsp. vulgaris];PREDICTED: caffeoylshikimate esterase isoform X1 [Beta vulgaris subsp. vulgaris]
HU08G00411	-2.79392	KIN14F	PREDICTED: kinesin-like protein KIN-14F [Beta vulgaris subsp. vulgaris]
HU05G02052	-2.93531	At5g17760	AAA-ATPase At3g50940-like [Chenopodium quinoa]
novel.21214	-5.26871	GSTU19	PREDICTED: probable glutathione S-transferase parC [Prunus mume]
HU04G01372	-2.71395	ERF115	ethylene-responsive transcription factor ERF114-like [Chenopodium quinoa]
HU06G02568	-3.40379	EIX1	receptor-like protein 12 [Chenopodium quinoa]
HU05G01762	-1.80656	VTC2	PREDICTED: GDP-L-galactose phosphorylase 2 [Beta vulgaris subsp. vulgaris]
HU02G01238	-2.31486	CYP81Q32	isoflavone 3&apos;-hydroxylase-like, partial [Chenopodium quinoa]
HU08G02096	-6.19989	NDB2	external alternative NAD(P)H-ubiquinone oxidoreductase B2, mitochondrial-like [Spinacia oleracea]
HU08G02296	-1.73877	SCL13	scarecrow-like protein 13 [Chenopodium quinoa]
novel.9634	-6.74155	-	-
HU02G00760	-3.60268	RIN4	PREDICTED: RPM1-interacting protein 4 [Beta vulgaris subsp. vulgaris]
novel.18071	-3.71192	-	-
HU01G01273	-1.9799	NHL13	PREDICTED: uncharacterized protein LOC104903108 [Beta vulgaris subsp. vulgaris]
HU07G02148	-3.54466	At2g30020	PREDICTED: probable protein phosphatase 2C 25 [Beta vulgaris subsp. vulgaris]
HU02G02025	-2.27254	ETR2	PREDICTED: ethylene receptor 2 [Beta vulgaris subsp. vulgaris]
HU02G01077	-2.51313	-	glutathione reductase, cytosolic [Malus domestica]
HU02G01579	-5.69693	CYP707A2	abscisic acid 8&apos;-hydroxylase 2-like [Chenopodium quinoa]
HU03G01866	-4.76614	-	hypothetical protein BVRB_9g225720 [Beta vulgaris subsp. vulgaris]
HU09G00064	-3.41452	COMT1	PREDICTED: caffeic acid 3-O-methyltransferase [Beta vulgaris subsp. vulgaris]
novel.9833	-7.53341	-	-
HU09G01052	-2.04308	HVA22J	putative HVA22-like protein g [Spinacia oleracea]
HU10G00436	-2.5107	GRF12	PREDICTED: 14-3-3-like protein GF14 iota [Beta vulgaris subsp. vulgaris]
HU09G00468	-3.01955	APS1	ATP sulfurylase [Sesuvium portulacastrum]
HU05G00461	-4.62119	At5g03795	probable glycosyltransferase At5g03795 [Spinacia oleracea]
HU05G00428	-8.43077	PME68	hypothetical protein BVRB_5g123090 [Beta vulgaris subsp. vulgaris]
HU01G00663	-2.32104	TPR4	topless-related protein 4-like isoform X1 [Camellia sinensis]
novel.15635	-3.52828	-	-
HU04G02125	-2.40437	PUB19	U-box domain-containing protein 19-like [Chenopodium quinoa]
HU01G02360	-2.52979	IRL7	PREDICTED: plant intracellular Ras-group-related LRR protein 7 [Populus euphratica]
HU06G02406	-8.5804	TPPA	hypothetical protein SOVF_076230 [Spinacia oleracea]
HU01G02366	-2.0354	At5g14050	U3 small nucleolar RNA-associated protein 18 homolog [Spinacia oleracea];SNAP25 homologous protein SNAP33-like [Chenopodium quinoa]
HU10G01444	-3.98827	At1g06550	3-hydroxyisobutyryl-CoA hydrolase-like protein 5 [Spinacia oleracea]
novel.17214	-3.09177	PUB17	hypothetical protein SOVF_086890 [Spinacia oleracea]
HU04G01908	-2.32531	HSP70-17	PREDICTED: heat shock 70 kDa protein 17 [Beta vulgaris subsp. vulgaris]
HU02G02916	-3.89302	At5g03795	PREDICTED: probable glycosyltransferase At3g07620 [Beta vulgaris subsp. vulgaris]
HU03G00565	-2.30169	At3g15890	PREDICTED: PTI1-like tyrosine-protein kinase At3g15890 [Beta vulgaris subsp. vulgaris]
HU02G01591	-1.92668	LECRK41	L-type lectin-domain containing receptor kinase IV.2-like [Chenopodium quinoa]
HU02G00598	-3.34818	ATL3	RING-H2 finger protein ATL3-like [Chenopodium quinoa]
HU11G00939	-2.27553	DAR1	hypothetical protein PRUPE_1G384500 [Prunus persica];protein DA1 isoform X1 [Populus trichocarpa];hypothetical protein GH714_014838 [Hevea brasiliensis]
HU10G01163	-3.09438	PI4KG1	PREDICTED: phosphatidylinositol 4-kinase gamma 8 [Beta vulgaris subsp. vulgaris]
HU10G01193	-3.01557	PAT04	PREDICTED: probable protein S-acyltransferase 4 [Beta vulgaris subsp. vulgaris]
HU08G00772	-7.22273	MUCI21	EGF domain-specific O-linked N-acetylglucosamine transferase-like [Chenopodium quinoa]
HU06G01978	-1.85462	LUL4	probable E3 ubiquitin-protein ligase LUL3 [Spinacia oleracea]
HU04G01763	-2.50726	CID11	PREDICTED: polyadenylate-binding protein-interacting protein 11 isoform X2 [Beta vulgaris subsp. vulgaris];PREDICTED: polyadenylate-binding protein-interacting protein 11 isoform X3 [Beta vulgaris subsp. vulgaris]
HU09G01965	-3.25211	UGT85A24	7-deoxyloganetin glucosyltransferase-like [Chenopodium quinoa]
novel.24562	-3.94397	-	-
HU03G02795	-2.57257	KCS11	3-ketoacyl-CoA synthase 11-like [Chenopodium quinoa]
HU02G01571	-2.03468	SCL14	hypothetical protein SOVF_206840, partial [Spinacia oleracea];scarecrow-like protein 30 [Chenopodium quinoa]
HU07G00348	-5.20754	FUT13	alpha-(1,4)-fucosyltransferase [Spinacia oleracea]
HU09G00920	-4.46803	ZAT12	zinc finger protein ZAT12-like [Chenopodium quinoa];Uncharacterized protein TCM_042836 [Theobroma cacao]
HU07G01846	-4.24084	BBX32	PREDICTED: B-box zinc finger protein 32 [Beta vulgaris subsp. vulgaris]
novel.23167	-8.43656	-	-
HU08G02209	-4.87199	RABA1F	ras-related protein RABA1f [Chenopodium quinoa]
HU01G02685	-3.16453	-	PREDICTED: pyruvate kinase isozyme A, chloroplastic [Beta vulgaris subsp. vulgaris]
HU02G02539	-3.21995	WRKY33	PREDICTED: probable WRKY transcription factor 33 [Beta vulgaris subsp. vulgaris];WRKY DNA-binding protein 33 [Sesuvium portulacastrum]
HU03G01381	-3.16967	NAC081	NAC domain-containing protein 2-like [Chenopodium quinoa]
HU03G01690	-2.15595	-	uncharacterized protein LOC110736130 [Chenopodium quinoa]
HU05G02206	-4.0554	DDB_G0284019	LMBR1 domain-containing protein 2 homolog A-like [Chenopodium quinoa]
HU06G00713	-3.17913	DSE4	probable endo-1,3(4)-beta-glucanase ARB_01444 [Chenopodium quinoa]
HU10G00714	-2.64071	CRK10	cysteine-rich receptor-like protein kinase 10 isoform X1 [Chenopodium quinoa]
HU03G01711	-2.09719	PARC	PREDICTED: probable glutathione S-transferase parC [Beta vulgaris subsp. vulgaris]
HU08G01033	-2.16728	DDB_G0282237	DDT domain-containing protein DDB_G0282237-like isoform X1 [Chenopodium quinoa]
novel.7770	-4.26774	-	protein ALP1-like isoform X1 [Quercus lobata]
HU04G00191	-4.16238	HMA5	hypothetical protein SOVF_147960 [Spinacia oleracea]
HU06G00454	-3.84917	JOX2	probable 2-oxoglutarate-dependent dioxygenase At5g05600 [Chenopodium quinoa]
HU08G01498	-2.39047	SRP	stress-related protein-like isoform X1 [Chenopodium quinoa]
HU04G00823	-3.91253	SYP121	PREDICTED: syntaxin-121 [Beta vulgaris subsp. vulgaris]
HU03G01564	-5.34458	GLU3	PREDICTED: endoglucanase 12 [Beta vulgaris subsp. vulgaris]
HU08G02025	-3.02793	CRK25	cysteine-rich receptor-like protein kinase 10 isoform X1 [Chenopodium quinoa]
novel.19974	-2.74642	Trappc6b	PREDICTED: trafficking protein particle complex subunit 6B [Beta vulgaris subsp. vulgaris]
HU04G01118	-6.02752	NDB2	external alternative NAD(P)H-ubiquinone oxidoreductase B2, mitochondrial-like isoform X2 [Chenopodium quinoa]
HU09G01051	-3.51005	NHL3	PREDICTED: NDR1/HIN1-Like protein 3 [Beta vulgaris subsp. vulgaris]
novel.24400	-3.31065	-	Retrovirus-related Pol polyprotein from transposon TNT 1-94 [Capsicum baccatum];Retrovirus-related Pol polyprotein from transposon TNT 1-94 [Cajanus cajan]
HU06G01642	-2.40643	DDB_G0290631	protein sym-1 [Spinacia oleracea]
HU09G02048	-4.28475	-	-
HU07G00713	-2.68118	-	PREDICTED: uncharacterized protein LOC104889484 [Beta vulgaris subsp. vulgaris]
HU05G00691	-2.58705	ERDJ3A	hypothetical protein BVRB_5g103020 [Beta vulgaris subsp. vulgaris]
HU05G01614	-2.02857	-	PREDICTED: uncharacterized protein LOC104904106 [Beta vulgaris subsp. vulgaris]
HU08G01363	-3.25293	-	uncharacterized protein LOC110736463 isoform X1 [Chenopodium quinoa];uncharacterized protein LOC110701135 [Chenopodium quinoa]
HU06G00794	-2.24099	ABHD6	monoacylglycerol lipase ABHD6-like [Chenopodium quinoa]
HU08G02119	-3.06876	KTN80.2	katanin p80 WD40 repeat-containing subunit B1 homolog isoform X1 [Chenopodium quinoa]
HU06G00283	-3.44257	SCL15	PREDICTED: scarecrow-like protein 15 [Beta vulgaris subsp. vulgaris]
HU01G00105	-4.90442	ipdC	hypothetical protein SOVF_039730 [Spinacia oleracea]
HU08G01006	-2.81072	PAO5	PREDICTED: probable polyamine oxidase 4 [Beta vulgaris subsp. vulgaris]
novel.3046	-5.21075	-	-
HU01G01761	-2.54503	IQD3	PREDICTED: protein IQ-DOMAIN 1 [Beta vulgaris subsp. vulgaris]
HU03G01755	-4.35459	At4g27290	G-type lectin S-receptor-like serine/threonine-protein kinase At4g27290 [Chenopodium quinoa];LOW QUALITY PROTEIN: uncharacterized protein LOC110729958 [Chenopodium quinoa];G-type lectin S-receptor-like serine/threonine-protein kinase At4g27290 [Spinacia oleracea]
HU08G01630	-3.1639	BON3	PREDICTED: protein BONZAI 3 isoform X1 [Beta vulgaris subsp. vulgaris];protein BONZAI 3-like isoform X3 [Chenopodium quinoa]
novel.3119	-3.10079	-	uncharacterized protein LOC110804116 [Spinacia oleracea]
HU01G00367	-2.78125	coq10b	PREDICTED: coenzyme Q-binding protein COQ10 homolog, mitochondrial [Beta vulgaris subsp. vulgaris]
HU01G02398	-3.99536	UGT86A2	UDP-glycosyltransferase 86A1-like [Chenopodium quinoa]
HU07G00257	-3.84504	SBT3.17	subtilisin-like protease SBT3.11 [Eucalyptus grandis]
novel.5595	-3.182	ALP1	PREDICTED: uncharacterized protein LOC104890745 [Beta vulgaris subsp. vulgaris]
HU05G02174	-3.47018	MSL2	hypothetical protein SOVF_149040 isoform A [Spinacia oleracea];mechanosensitive ion channel protein 2, chloroplastic [Carica papaya];PREDICTED: mechanosensitive ion channel protein 2, chloroplastic [Beta vulgaris subsp. vulgaris]
HU06G00678	-6.99587	LBD40	lateral organ boundaries domain protein [Boehmeria nivea];PREDICTED: LOB domain-containing protein 41 [Beta vulgaris subsp. vulgaris]
novel.19020	-3.17803	-	uncharacterized protein LOC109950617 [Prunus persica]
novel.20957	-6.22272	VQ8	hypothetical protein BVRB_6g141400 [Beta vulgaris subsp. vulgaris]
HU03G01230	-1.72017	TOPP9	PREDICTED: serine/threonine-protein phosphatase PP1 isozyme 9 [Beta vulgaris subsp. vulgaris]
HU04G00170	-5.60652	-	hypothetical protein CDL15_Pgr017890 [Punica granatum]
HU11G00622	-4.99784	-	uncharacterized protein LOC110720603 isoform X3 [Chenopodium quinoa]
HU08G00267	-3.45269	AT3	PREDICTED: probable long-chain-alcohol O-fatty-acyltransferase 5 [Beta vulgaris subsp. vulgaris]
HU10G00021	-3.47934	At2g33490	PREDICTED: uncharacterized protein At2g33490 [Beta vulgaris subsp. vulgaris]
HU10G00203	-1.80209	ARF	ADP-ribosylation factor 2 isoform A [Glycine soja];unnamed protein product, partial [Vitis vinifera]
HU07G00086	-1.64998	-	polyubiquitin [Coccomyxa subellipsoidea C-169]
HU04G02156	-3.80094	ASD2	alpha-L-arabinofuranosidase 1-like [Spinacia oleracea];PREDICTED: alpha-L-arabinofuranosidase 1-like [Beta vulgaris subsp. vulgaris]
HU06G01689	-1.91753	HSP70-4	PREDICTED: heat shock cognate 70 kDa protein 2 [Vitis vinifera]
HU08G02252	-2.01172	MDIS1	PREDICTED: protein MALE DISCOVERER 1 [Beta vulgaris subsp. vulgaris]
HU05G00166	-3.79789	SKIP25	hypothetical protein SOVF_157790 [Spinacia oleracea]
HU02G01488	-3.60677	ZAT12	hypothetical protein BVRB_7g174490 [Beta vulgaris subsp. vulgaris]
HU07G00646	-2.12556	PBL19	probable serine/threonine-protein kinase PBL19 [Chenopodium quinoa]
HU07G01831	-3.59397	RTNLB22	PREDICTED: reticulon-like protein B23 [Beta vulgaris subsp. vulgaris];reticulon-like protein B22 [Carica papaya]
HU11G01807	-3.27315	FTIP3	PREDICTED: FT-interacting protein 1 [Beta vulgaris subsp. vulgaris]
HU10G01009	-3.73202	HSFB3	heat stress transcription factor B-3-like [Chenopodium quinoa]
HU03G01226	-3.85507	-	hypothetical protein F3Y22_tig00110321pilonHSYRG00358 [Hibiscus syriacus]
novel.23702	-3.53213	-	hypothetical protein MANES_09G006000 [Manihot esculenta]
HU05G00473	-3.30246	PEX11A	peroxisomal membrane protein 11A-like [Chenopodium quinoa]
HU11G00526	-2.77306	PECT1	ethanolamine-phosphate cytidylyltransferase-like [Spinacia oleracea];PREDICTED: ethanolamine-phosphate cytidylyltransferase-like [Beta vulgaris subsp. vulgaris]
HU02G01576	-2.96095	SPAC24B11.05	suppressor of disruption of TFIIS-like [Spinacia oleracea]
novel.22637	-3.96789	At3g47110	probable LRR receptor-like serine/threonine-protein kinase At3g47570 [Chenopodium quinoa]
HU07G00284	-5.25905	KOM	RHOMBOID-like protein 8 [Spinacia oleracea]
HU01G01906	-3.42187	VIII-2	PREDICTED: myosin-2 isoform X1 [Beta vulgaris subsp. vulgaris];myosin-2 [Spinacia oleracea]
HU10G00405	-2.08494	WRKY3	probable WRKY transcription factor 3 [Chenopodium quinoa]
HU06G00362	-2.22678	VDAC2	PREDICTED: mitochondrial outer membrane protein porin 2 [Beta vulgaris subsp. vulgaris]
HU02G01047	-4.6427	-	PREDICTED: R3H domain-containing protein 4 [Beta vulgaris subsp. vulgaris]
HU02G03322	-8.80978	PATROL1	PREDICTED: uncharacterized protein LOC104887892 [Beta vulgaris subsp. vulgaris]
HU08G00752	-2.07114	ATM	PREDICTED: uncharacterized protein LOC104889395 [Beta vulgaris subsp. vulgaris]
HU06G02131	-1.95231	AMC4	metacaspase-5-like [Chenopodium quinoa]
HU10G00164	-1.6314	Mgat3	uncharacterized protein LOC110709383 isoform X1 [Chenopodium quinoa];uncharacterized protein LOC110709383 isoform X2 [Chenopodium quinoa]
HU03G00047	-1.96508	JOX1	protein DMR6-LIKE OXYGENASE 2-like [Spinacia oleracea];DMR6-LIKE OXYGENASE 1 protein [Nymphaea thermarum]
HU05G00528	-2.9951	-	PREDICTED: uncharacterized protein LOC104892429 isoform X1 [Beta vulgaris subsp. vulgaris]
HU01G00033	-2.42015	PERK8	PREDICTED: probable receptor-like protein kinase At5g18500 isoform X2 [Beta vulgaris subsp. vulgaris]
HU09G00496	-2.9587	rihA	hypothetical protein F0562_000193 [Nyssa sinensis]
HU09G00108	-2.41095	HSC70	RecName: Full=Luminal-binding protein 8; Short=BiP 8; AltName: Full=78 kDa glucose-regulated protein homolog 8; Short=GRP-78-8 [Nicotiana tabacum];luminal-binding protein-like [Chenopodium quinoa];BIP1 [Arabidopsis thaliana];hypothetical protein TanjilG_04853 [Lupinus angustifolius];PREDICTED: luminal-binding protein [Beta vulgaris subsp. vulgaris]
HU02G01437	-5.05181	UGT87A2	PREDICTED: UDP-glycosyltransferase 87A2 [Beta vulgaris subsp. vulgaris]
HU07G00862	-2.17734	AAP3	amino acid permease 3-like [Chenopodium quinoa]
novel.22245	-8.50972	RLP32	PREDICTED: receptor-like protein 12 [Beta vulgaris subsp. vulgaris]
HU05G02196	-4.55287	ATL6	E3 ubiquitin-protein ligase ATL6-like [Chenopodium quinoa]
HU10G00076	-2.45239	-	-
HU11G01278	-3.28783	-	PREDICTED: thioredoxin H-type 1 [Nicotiana sylvestris]
HU06G02635	-2.85755	WSD11	hypothetical protein SOVF_081870 [Spinacia oleracea]
HU06G00833	-3.66265	MAPKKK5	PREDICTED: mitogen-activated protein kinase kinase kinase YODA [Beta vulgaris subsp. vulgaris];mitogen-activated protein kinase kinase kinase 5-like [Chenopodium quinoa]
HU10G00036	-2.2317	BAG5	neurofilament medium polypeptide-like [Spinacia oleracea]
HU10G01945	-3.76752	DTX40	PREDICTED: protein DETOXIFICATION 40 [Beta vulgaris subsp. vulgaris]
HU03G00804	-4.29624	CSE	uncharacterized protein LOC110794146 [Spinacia oleracea];hypothetical protein SOVF_043040 isoform A [Spinacia oleracea]
HU06G02021	-2.01472	KMS1	hypothetical protein SOVF_123360 [Spinacia oleracea]
HU09G00897	-4.1219	SAP12	zinc finger AN1 domain-containing stress-associated protein 12-like [Chenopodium quinoa];zinc finger AN1 domain-containing stress-associated protein 12-like [Quercus lobata]
HU10G00832	-1.86352	AMBRA1	PREDICTED: uncharacterized protein LOC104884073 [Beta vulgaris subsp. vulgaris]
HU03G02622	-6.22171	-	PREDICTED: pectinesterase/pectinesterase inhibitor PPE8B [Beta vulgaris subsp. vulgaris]
HU03G02358	-4.38284	PUB34	PREDICTED: U-box domain-containing protein 34 isoform X2 [Beta vulgaris subsp. vulgaris]
HU06G01161	-2.09522	PFK5	ATP-dependent 6-phosphofructokinase 5, chloroplastic-like [Chenopodium quinoa]
HU11G01254	-4.04174	KIN7F	LOW QUALITY PROTEIN: kinesin-like protein KIN-7J [Chenopodium quinoa]
HU06G02067	-2.70561	STY13	serine/threonine-protein kinase STY8-like [Chenopodium quinoa]
novel.18242	-7.09063	-	-
HU06G02700	-2.23926	ETR2	PREDICTED: ethylene receptor 2 [Beta vulgaris subsp. vulgaris]
HU09G02038	-3.05183	UGT75C1	crocetin glucosyltransferase, chloroplastic-like [Spinacia oleracea]
HU06G02403	-3.74439	TPPA	hypothetical protein SOVF_076230 [Spinacia oleracea]
novel.18287	-6.99828	-	-
HU09G01853	-2.72144	GK-2	isoflavone 2&apos;-hydroxylase-like [Spinacia oleracea];guanylate kinase 2-like [Spinacia oleracea]
HU02G01556	-2.67332	GLC1	glucan endo-1,3-beta-glucosidase-like [Spinacia oleracea]
HU07G01485	-4.62386	STH-2	pathogenesis-related protein STH-21-like [Chenopodium quinoa]
HU09G01085	-3.51813	LYK3	lysM domain receptor-like kinase 3 [Spinacia oleracea];chitin elicitor receptor kinase 1-like isoform X2 [Durio zibethinus]
HU07G01943	-3.52737	LOX3.1	PREDICTED: linoleate 13S-lipoxygenase 3-1, chloroplastic [Beta vulgaris subsp. vulgaris]
HU11G00985	-4.61146	OPR1	Oxidored_FMN domain-containing protein [Cephalotus follicularis];Oxidored_FMN domain-containing protein [Cephalotus follicularis];hypothetical protein CUMW_258800 [Citrus unshiu]
HU04G00814	-2.83504	GSTU8	hypothetical protein COLO4_14686 [Corchorus olitorius]
HU08G01266	-4.97433	BANGLUC	glucan endo-1,3-beta-glucosidase-like precursor [Beta vulgaris subsp. vulgaris]
HU08G01968	-2.47741	-	PREDICTED: calcium-dependent protein kinase 2 [Beta vulgaris subsp. vulgaris]
HU09G00596	-7.47524	-	PREDICTED: uncharacterized protein LOC104884184 [Beta vulgaris subsp. vulgaris]
HU04G01552	-3.6308	-	PREDICTED: uncharacterized protein LOC104893983 [Beta vulgaris subsp. vulgaris]
HU03G00203	-3.37951	At3g50280	protein ENHANCED PSEUDOMONAS SUSCEPTIBILTY 1-like [Chenopodium quinoa]
HU09G00954	-2.01214	AFRR	monodehydroascorbate reductase [Mesembryanthemum crystallinum]
HU01G00511	-2.10807	-	uncharacterized protein LOC110788014 [Spinacia oleracea]
novel.23121	-7.7181	-	uncharacterized protein DS421_1g07630 [Arachis hypogaea]
HU05G01831	-3.90711	TTL1	PREDICTED: TPR repeat-containing thioredoxin TTL4 [Beta vulgaris subsp. vulgaris]
HU06G00765	-6.53983	NEN4	PREDICTED: protein NEN4 [Beta vulgaris subsp. vulgaris];protein NEN4 [Spinacia oleracea]
HU08G02123	-2.47687	CHR28	helicase-like transcription factor CHR28 [Camellia sinensis];helicase-like transcription factor CHR28 [Chenopodium quinoa]
HU05G00964	-4.82816	HPCA1	probable leucine-rich repeat receptor-like protein kinase At5g49770 [Chenopodium quinoa];PREDICTED: probable leucine-rich repeat receptor-like protein kinase At5g49770 isoform X2 [Beta vulgaris subsp. vulgaris];probable leucine-rich repeat receptor-like protein kinase At5g49770 [Chenopodium quinoa]
HU01G00837	-2.70057	At4g27290	PREDICTED: G-type lectin S-receptor-like serine/threonine-protein kinase At4g27290 [Vitis vinifera];G-type lectin S-receptor-like serine/threonine-protein kinase At4g27290 [Spinacia oleracea]
HU03G00367	-2.60389	DIR23	dirigent protein 23-like [Chenopodium quinoa]
novel.23673	-4.02258	-	-
HU05G00487	-5.3578	TPPF	PREDICTED: probable trehalose-phosphate phosphatase F [Beta vulgaris subsp. vulgaris]
HU06G00051	-2.26329	COAD	PREDICTED: transmembrane protein 53 [Beta vulgaris subsp. vulgaris];hypothetical protein FNV43_RR19369 [Rhamnella rubrinervis];transmembrane protein 53 [Spinacia oleracea];PREDICTED: phosphopantetheine adenylyltransferase [Nicotiana sylvestris]
HU08G01402	-6.51085	At1g09380	PREDICTED: WAT1-related protein At1g09380 [Beta vulgaris subsp. vulgaris]
novel.8742	-5.80134	AKT1	potassium channel AKT1 [Sesuvium portulacastrum]
HU10G00327	-3.1826	UTR3	UDP-galactose/UDP-glucose transporter 3 [Spinacia oleracea]
novel.15251	-8.61714	PARC	probable glutathione S-transferase [Chenopodium quinoa]
novel.2997	-2.99772	-	-
HU03G01175	-2.21053	At5g27450	PREDICTED: mevalonate kinase isoform X1 [Beta vulgaris subsp. vulgaris]
HU02G01155	-2.74664	SRL2	PREDICTED: uncharacterized protein LOC104883885 [Beta vulgaris subsp. vulgaris]
HU07G00295	-2.02096	MEKK1	mitogen-activated protein kinase kinase kinase 1 [Spinacia oleracea];mitogen-activated protein kinase kinase kinase 1-like [Chenopodium quinoa]
HU04G00079	-4.22543	TPPF	PREDICTED: probable trehalose-phosphate phosphatase F [Beta vulgaris subsp. vulgaris]
HU0G00234	-3.66707	RLP1	PREDICTED: probable LRR receptor-like serine/threonine-protein kinase At4g36180 isoform X2 [Beta vulgaris subsp. vulgaris]
HU01G00507	-2.21527	At5g64460	phosphoglycerate mutase-like protein 1 [Chenopodium quinoa];phosphoglycerate mutase-like protein 1 isoform X1 [Quercus lobata]
novel.21247	-5.44033	-	putative cell division cycle ATPase [Spinacia oleracea]
HU05G02001	-1.83533	PP2A10	PREDICTED: protein PHLOEM PROTEIN 2-LIKE A10 [Beta vulgaris subsp. vulgaris]
HU07G00970	-3.65283	UGT80B1	sterol 3-beta-glucosyltransferase UGT80B1-like isoform X1 [Spinacia oleracea];sterol 3-beta-glucosyltransferase UGT80B1-like isoform X2 [Spinacia oleracea]
novel.5964	-4.0818	-	uncharacterized protein LOC110684548 [Chenopodium quinoa]
HU07G00897	-4.52686	F3H-2	PREDICTED: protein DOWNY MILDEW RESISTANCE 6 [Beta vulgaris subsp. vulgaris]
HU08G02202	-1.9656	GRXC9	glutaredoxin-C9-like [Chenopodium quinoa]
novel.23714	-5.59455	-	-
HU06G00187	-3.24588	NIC1	hypothetical protein PRUPE_6G202000 [Prunus persica];PREDICTED: nicotinamidase 1 [Vitis vinifera];hypothetical protein SOVF_108950 [Spinacia oleracea]
HU08G02038	-3.52041	CRK10	PREDICTED: cysteine-rich receptor-like protein kinase 10, partial [Vitis vinifera];Cysteine-rich receptor-like protein kinase 25, partial [Mucuna pruriens];hypothetical protein TanjilG_19548 [Lupinus angustifolius]
HU02G00017	-3.70487	GDPD1	glycerophosphodiester phosphodiesterase GDPD1, chloroplastic-like isoform X1 [Chenopodium quinoa]
novel.12499	-4.47076	ATPK2	PREDICTED: serine/threonine-protein kinase AtPK2/AtPK19 [Beta vulgaris subsp. vulgaris]
HU04G00384	-4.74616	MGL	methionine gamma-lyase-like [Chenopodium quinoa]
HU0G00037	-1.74836	CPRF2	light-inducible protein CPRF2-like [Chenopodium quinoa]
HU11G00828	-1.86243	SPX1	SPX domain-containing protein 1-like [Chenopodium quinoa]
HU11G00041	-1.7677	UBP19	ubiquitin carboxyl-terminal hydrolase 18-like [Chenopodium quinoa]
HU06G02333	-2.88151	PSI1	uncharacterized protein LOC107422972 [Ziziphus jujuba];PREDICTED: uncharacterized protein LOC104888766 [Beta vulgaris subsp. vulgaris];uncharacterized protein LOC110717548 [Chenopodium quinoa]
HU01G02377	-4.09798	At1g74360	PREDICTED: probable LRR receptor-like serine/threonine-protein kinase At1g74360 [Beta vulgaris subsp. vulgaris]
HU10G01104	-8.67089	SPH2	putative plant self-incompatibility S1 [Lupinus albus]
HU02G01120	-4.73389	-	PREDICTED: uncharacterized protein LOC104901991 [Beta vulgaris subsp. vulgaris]
HU08G00951	-4.37468	-	PREDICTED: uncharacterized protein LOC104890082 [Beta vulgaris subsp. vulgaris]
HU04G01781	-4.18468	bdp1	hypothetical protein BVRB_3g051000 [Beta vulgaris subsp. vulgaris];PREDICTED: uncharacterized protein LOC104888156 [Beta vulgaris subsp. vulgaris]
HU09G01453	-2.95304	HSL2	PREDICTED: uncharacterized protein LOC104885827 [Beta vulgaris subsp. vulgaris]
novel.24057	-5.17694	-	hypothetical protein DM860_017149 [Cuscuta australis]
novel.10094	-2.26704	-	-
HU09G00301	-2.81366	PRA1F2	PRA1 family protein F3-like [Spinacia oleracea]
HU09G01737	-3.40101	GDHB	glutamate dehydrogenase B [Chenopodium quinoa]
HU11G01991	-3.1108	DRP1E	dynamin-related protein 1E isoform X1 [Manihot esculenta];dynamin-related protein 1E [Carica papaya]
HU07G00255	-4.14129	-	PREDICTED: serine/threonine-protein phosphatase PP-Z1 [Beta vulgaris subsp. vulgaris]
HU11G00568	-1.92041	-	uncharacterized protein LOC110690834 [Chenopodium quinoa]
HU10G00147	-5.186	-	PREDICTED: uncharacterized protein LOC104897211 [Beta vulgaris subsp. vulgaris]
HU11G01507	-1.61081	At1g77840	eukaryotic translation initiation factor 5-like [Spinacia oleracea]
HU05G01993	-3.59119	ADIPOR3	hypothetical protein JCGZ_12551 [Jatropha curcas];heptahelical transmembrane protein 4 isoform X1 [Jatropha curcas]
HU05G02205	-3.82664	-	hypothetical protein BVRB_6g138640 [Beta vulgaris subsp. vulgaris]
novel.4178	-3.58753	-	-
HU05G01674	-3.77608	LBD41	LOB domain-containing protein 40-like [Chenopodium quinoa]
HU01G00661	-2.19292	ABCB11	multidrug resistance 16 [Sesuvium portulacastrum]
HU04G01353	-5.88759	MPT3	hypothetical protein F0562_023213 [Nyssa sinensis]
HU05G01282	-4.28861	At5g39865	uncharacterized protein At3g28850 [Spinacia oleracea]
HU07G01085	-2.89651	At1g47380	probable protein phosphatase 2C 12 [Chenopodium quinoa]
HU09G02040	-3.324	UGT75L6	crocetin glucosyltransferase, chloroplastic-like [Spinacia oleracea]
HU10G01316	-3.69547	SYP72	PREDICTED: syntaxin-71 [Beta vulgaris subsp. vulgaris]
HU05G01476	-2.37362	HSPRO2	nematode resistance protein-like HSPRO2 [Chenopodium quinoa]
HU02G02051	-5.00137	-	PREDICTED: uncharacterized protein LOC104908703 [Beta vulgaris subsp. vulgaris]
HU07G01107	-4.11086	-	hypothetical protein F0562_035923 [Nyssa sinensis]
novel.3047	-5.51494	PMIR1	uncharacterized protein LOC112748973 [Arachis hypogaea];PREDICTED: uncharacterized protein LOC109234910 [Nicotiana attenuata];hypothetical protein SOVF_079090 [Spinacia oleracea]
HU07G00478	-4.07306	At4g00750	PREDICTED: probable methyltransferase PMT15 [Beta vulgaris subsp. vulgaris]
HU09G01481	-2.617	HEMH	ferrochelatase-1, chloroplastic-like [Chenopodium quinoa];ferrochelatase-2, chloroplastic [Spinacia oleracea]
HU06G01616	-6.99888	CYP71AU50	PREDICTED: cytochrome P450 CYP736A12-like [Beta vulgaris subsp. vulgaris]
novel.8468	-25.3779	RE1	retrovirus-related Pol polyprotein from transposon TNT 1-94 [Trifolium pratense]
HU07G00107	-2.5129	PI4KG4	PREDICTED: phosphatidylinositol 4-kinase gamma 4 [Beta vulgaris subsp. vulgaris]
HU07G00328	-3.42086	-	uncharacterized protein LOC110706710 [Chenopodium quinoa]
novel.21692	-3.59307	-	-
HU06G01150	-3.5068	PCO2	plant cysteine oxidase 2-like [Spinacia oleracea]
HU08G02214	-3.41507	PTI5	hypothetical protein F0562_018367 [Nyssa sinensis]
HU02G01145	-2.04551	-	PREDICTED: uncharacterized protein LOC104901855 [Beta vulgaris subsp. vulgaris]
HU02G00912	-3.42367	UXS4	UDP-glucuronic acid decarboxylase 2 [Spinacia oleracea];hypothetical protein C1H46_030289 [Malus baccata]
HU10G00631	-4.39718	BC10	uncharacterized protein LOC110718779 [Chenopodium quinoa]
HU07G01453	-2.69765	Gbp4	guanylate-binding protein 1-like [Spinacia oleracea];PREDICTED: guanylate-binding protein 2 [Vitis vinifera]
HU02G00383	-3.60621	SNAP30	PREDICTED: putative SNAP25 homologous protein SNAP30 [Beta vulgaris subsp. vulgaris]
HU02G00313	-2.30325	-	PREDICTED: uncharacterized protein LOC104897945 [Beta vulgaris subsp. vulgaris]
HU01G00505	-1.79896	-	ataxin-2 homolog [Spinacia oleracea]
HU02G03450	-5.37951	mel1	PREDICTED: probable alpha-galactosidase B isoform X2 [Beta vulgaris subsp. vulgaris];probable alpha-galactosidase B isoform X2 [Spinacia oleracea];hypothetical protein H0E87_011141 [Populus deltoides];hypothetical protein SOVF_003300 [Spinacia oleracea]
HU02G02059	-1.60106	UGNT1	PREDICTED: putative UDP-sugar transporter DDB_G0278631 [Beta vulgaris subsp. vulgaris];nucleotide-sugar uncharacterized transporter 3-like isoform X1 [Chenopodium quinoa];hypothetical protein E1A91_A07G033800v1 [Gossypium mustelinum]
novel.2692	-7.6045	-	-
HU08G00082	-3.59404	FQR1	NAD(P)H dehydrogenase (quinone) FQR1 [Ricinus communis]
HU11G00986	-4.30054	OPR2	PREDICTED: 12-oxophytodienoate reductase 2 [Beta vulgaris subsp. vulgaris];Oxidored_FMN domain-containing protein [Cephalotus follicularis];hypothetical protein C3L33_21692, partial [Rhododendron williamsianum]
novel.15421	-8.04469	-	-
HU06G01932	-2.36268	MYB78	transcription factor MYB108-like [Chenopodium quinoa]
HU05G00106	-6.71794	WRKY22	hypothetical protein SOVF_006240 [Spinacia oleracea]
HU02G01015	-4.88876	-	PREDICTED: uncharacterized protein LOC109133610 [Beta vulgaris subsp. vulgaris]
novel.2200	-8.23258	-	-
HU08G01269	-3.06421	HMGCL	hypothetical protein BVRB_4g073980 [Beta vulgaris subsp. vulgaris];PREDICTED: hydroxymethylglutaryl-CoA lyase, mitochondrial [Beta vulgaris subsp. vulgaris]
HU02G01068	-2.18261	QRT3	polygalacturonase QRT3-like [Chenopodium quinoa]
novel.14984	-5.90616	-	-
HU08G00665	-3.9619	ABCG24	ABC transporter G family member 24-like isoform X2 [Spinacia oleracea];PREDICTED: ABC transporter G family member 24 isoform X2 [Beta vulgaris subsp. vulgaris]
HU03G00199	-4.71356	-	hypothetical protein SOVF_098930 [Spinacia oleracea]
HU07G01701	-4.27988	RggA	PREDICTED: epsin [Beta vulgaris subsp. vulgaris]
HU02G01533	-6.27193	At1g20180	PREDICTED: UPF0496 protein At1g20180 [Beta vulgaris subsp. vulgaris]
HU10G01829	-2.88067	SD18	receptor-like serine/threonine-protein kinase SD1-8 [Chenopodium quinoa]
HU05G00698	-1.9384	RLP6	receptor like protein 30-like [Spinacia oleracea]
HU06G00229	-5.87536	SAPK2	PREDICTED: serine/threonine-protein kinase SAPK2 [Beta vulgaris subsp. vulgaris]
novel.18827	-4.57544	-	hypothetical protein SOVF_199830 [Spinacia oleracea]
novel.11972	-2.28317	RE1	uncharacterized protein LOC107019042 [Solanum pennellii]
HU04G00369	-2.6107	WNK8	PREDICTED: probable serine/threonine-protein kinase WNK10 isoform X1 [Beta vulgaris subsp. vulgaris];PREDICTED: serine/threonine-protein kinase WNK8 isoform X2 [Beta vulgaris subsp. vulgaris]
HU08G01619	-4.49869	BC10	uncharacterized protein LOC110708582 [Chenopodium quinoa]
HU10G01445	-2.91563	APF2	PREDICTED: aspartic proteinase nepenthesin-1 [Beta vulgaris subsp. vulgaris]
novel.15751	-6.50024	PME17	pectinesterase-like [Chenopodium quinoa];hypothetical protein BVRB_3g056010 [Beta vulgaris subsp. vulgaris]
HU06G00395	-4.982	GH3.1	PREDICTED: probable indole-3-acetic acid-amido synthetase GH3.1 [Beta vulgaris subsp. vulgaris]
HU06G01628	-5.51441	ZAT10	PREDICTED: zinc finger protein ZAT10 [Beta vulgaris subsp. vulgaris]
HU06G00219	-3.40465	WAKL14	wall-associated receptor kinase-like 14 [Chenopodium quinoa]
HU03G02570	-3.521	-	uncharacterized protein LOC110721897 isoform X2 [Chenopodium quinoa]
HU04G00613	-3.89456	-	uncharacterized protein LOC110791015 [Spinacia oleracea]
novel.2624	-7.69871	-	uncharacterized protein LOC110734613 [Chenopodium quinoa]
HU05G00493	-9.05234	ERF1B	ethylene-responsive transcription factor 1B-like [Chenopodium quinoa]
HU05G00965	-3.00217	HPCA1	probable leucine-rich repeat receptor-like protein kinase At5g49770 [Spinacia oleracea]
HU01G01699	-5.74552	WRKY6	hypothetical protein BVRB_000550 [Beta vulgaris subsp. vulgaris]
HU02G00243	-3.66468	ZFP5	Zinc finger protein 5 [Vitis vinifera]
HU02G02271	-2.37553	grxC	uncharacterized protein LOC110681838 [Chenopodium quinoa]
novel.2091	-7.8314	CYP76AJ1	hypothetical protein CMV_000453 [Castanea mollissima];PREDICTED: cytochrome P450 CYP736A12-like [Fragaria vesca subsp. vesca]
HU08G01026	-5.34518	BBR	E3 ubiquitin ligase BIG BROTHER-related-like isoform X2 [Spinacia oleracea];PREDICTED: E3 ubiquitin ligase BIG BROTHER-related [Beta vulgaris subsp. vulgaris]
HU02G02139	-3.67832	-	PREDICTED: uncharacterized serine-rich protein C215.13 [Beta vulgaris subsp. vulgaris]
HU05G00531	-1.83598	KEU	PREDICTED: SNARE-interacting protein KEULE [Beta vulgaris subsp. vulgaris]
HU02G02544	-5.62689	-	PREDICTED: uncharacterized protein LOC103959685 [Pyrus x bretschneideri]
novel.610	-3.68861	RLP8	PREDICTED: probable leucine-rich repeat receptor-like protein kinase At1g35710 isoform X2 [Beta vulgaris subsp. vulgaris]
HU07G00319	-2.03631	dapC	PREDICTED: uncharacterized protein LOC104893637 isoform X2 [Beta vulgaris subsp. vulgaris]
HU03G01818	-3.79336	A36	PREDICTED: aspartic proteinase-like protein 2 [Beta vulgaris subsp. vulgaris]
novel.1997	-6.16146	PARC	probable glutathione S-transferase [Chenopodium quinoa]
HU04G02105	-4.34964	SRO2	hypothetical protein F0562_024782 [Nyssa sinensis]
HU11G01334	-5.16854	NPC4	non-specific phospholipase C4-like [Chenopodium quinoa]
novel.2493	-5.14423	-	PREDICTED: U-box domain-containing protein 52 [Beta vulgaris subsp. vulgaris]
novel.7976	-5.41597	-	-
HU05G00723	-4.40136	DREB2A	PREDICTED: dehydration-responsive element-binding protein 2A [Beta vulgaris subsp. vulgaris]
HU07G02117	-2.46251	-	uncharacterized protein LOC110787051 [Spinacia oleracea]
HU01G00536	-2.02319	At1g22040	PREDICTED: F-box/kelch-repeat protein At1g22040 [Beta vulgaris subsp. vulgaris]
HU08G00431	-3.25772	AAP7	probable amino acid permease 7 [Spinacia oleracea]
HU07G02274	-2.51572	CLINT1	hypothetical protein SOVF_130000 [Spinacia oleracea];epsin-3 [Spinacia oleracea]
HU02G00349	-8.60533	VIT_14s0108g01050	PREDICTED: casparian strip membrane protein 3 [Beta vulgaris subsp. vulgaris]
HU03G02422	-5.61277	MOB1-A	MOB kinase activator-like 1A isoform X3 [Chenopodium quinoa];MOB kinase activator-like 1A isoform X2 [Populus alba];PREDICTED: MOB kinase activator-like 1A [Beta vulgaris subsp. vulgaris]
novel.18981	-6.63188	-	hypothetical protein VITISV_040650 [Vitis vinifera]
HU04G00586	-1.72288	ufd1	PREDICTED: uncharacterized protein LOC104893049 [Beta vulgaris subsp. vulgaris]
HU05G01845	-3.45803	RABH1E	ras-related protein RABH1e [Carica papaya]
HU01G02396	-2.70201	NAC92	PREDICTED: NAC domain-containing protein 100 [Beta vulgaris subsp. vulgaris]
HU06G01663	-4.55251	-	uncharacterized protein LOC110792786 [Spinacia oleracea]
HU08G01810	-5.20369	CYP710A1	cytochrome P450 710A11-like [Chenopodium quinoa]
HU01G02255	-4.05761	ERF114	PREDICTED: ethylene-responsive transcription factor ERF114 [Beta vulgaris subsp. vulgaris]
HU11G01360	-4.33208	exgA	hypothetical protein SOVF_115920 [Spinacia oleracea];probable glucan 1,3-beta-glucosidase A [Chenopodium quinoa]
HU08G01660	-3.41209	BPG2	PREDICTED: GTP-binding protein BRASSINAZOLE INSENSITIVE PALE GREEN 2, chloroplastic isoform X1 [Beta vulgaris subsp. vulgaris]
HU08G01767	-1.96985	-	PREDICTED: uncharacterized protein LOC104901169 [Beta vulgaris subsp. vulgaris]
HU02G00093	-4.62581	At1g53430	PREDICTED: probable LRR receptor-like serine/threonine-protein kinase At1g53430 [Beta vulgaris subsp. vulgaris];probable LRR receptor-like serine/threonine-protein kinase At1g53430 [Chenopodium quinoa]
HU02G01298	-2.57277	P4H3	probable prolyl 4-hydroxylase 3 [Chenopodium quinoa]
HU07G00346	-2.80986	RMR2	PREDICTED: receptor homology region, transmembrane domain- and RING domain-containing protein 2-like [Beta vulgaris subsp. vulgaris]
HU08G02137	-3.84842	At4g04980	uncharacterized protein At4g04980 isoform X3 [Spinacia oleracea];uncharacterized protein At4g04980 isoform X1 [Spinacia oleracea]
HU10G01830	-2.58809	SD18	receptor-like serine/threonine-protein kinase SD1-8 isoform X2 [Spinacia oleracea]
novel.25310	-4.25429	-	uncharacterized protein LOC110709255 [Chenopodium quinoa]
HU03G01134	-2.91565	AHP1	hypothetical protein C3L33_09025, partial [Rhododendron williamsianum]
HU04G00166	-4.63171	MYB3R5	transcription factor MYB3R-5-like [Chenopodium quinoa]
HU03G00790	-2.15634	PAT1H1	PREDICTED: uncharacterized protein LOC104898860 [Beta vulgaris subsp. vulgaris]
HU06G02547	-2.81637	EIX1	PREDICTED: LRR receptor-like serine/threonine-protein kinase GSO2 [Beta vulgaris subsp. vulgaris]
novel.11047	-10.0304	Os02g0491700	germin-like protein [Chenopodium quinoa]
HU0G00208	-4.50787	STK16	PREDICTED: probable serine/threonine-protein kinase DDB_G0291350 [Beta vulgaris subsp. vulgaris];probable serine/threonine-protein kinase DDB_G0291350 [Chenopodium quinoa]
HU06G00839	-2.35969	2024-10-02	PREDICTED: organic cation/carnitine transporter 3 [Beta vulgaris subsp. vulgaris]
HU02G00922	-2.70724	OsI_27296	probable E3 ubiquitin-protein ligase BAH1-like 1 isoform X2 [Chenopodium quinoa];probable E3 ubiquitin-protein ligase BAH1-like 1 [Chenopodium quinoa]
novel.21859	-2.62452	-	-
HU05G00214	-1.84622	SYP22	hypothetical protein F0562_007707 [Nyssa sinensis]
HU08G00970	-4.66604	ALA1	phospholipid-transporting ATPase 1-like [Chenopodium quinoa];PREDICTED: phospholipid-transporting ATPase 1 [Beta vulgaris subsp. vulgaris]
HU10G00117	-3.17508	-	centromere-associated protein E-like [Chenopodium quinoa];interaptin-like [Chenopodium quinoa]
HU04G00837	-4.66098	ASD2	alpha-L-arabinofuranosidase 2-like [Chenopodium quinoa];alpha-L-arabinofuranosidase 1-like [Spinacia oleracea];alpha-L-arabinofuranosidase 1-like [Spinacia oleracea];hypothetical protein SOVF_102460 [Spinacia oleracea]
HU06G00943	-5.92397	BZIP18	transcription factor RF2b-like [Chenopodium quinoa]
HU04G01010	-3.64227	WRKY33	probable WRKY transcription factor 33 [Chenopodium quinoa]
HU03G00737	-2.05565	CDA1	cytidine deaminase 1 [Spinacia oleracea]
HU11G01808	-3.62844	CPIJ013394	O-glucosyltransferase rumi-like [Spinacia oleracea];protein O-glucosyltransferase 1-like isoform X2 [Spinacia oleracea];hypothetical protein PHJA_001445100 [Phtheirospermum japonicum]
HU10G01758	-2.42548	SCAMP1	secretory carrier-associated membrane protein 1-like isoform X1 [Chenopodium quinoa]
HU07G02033	-2.81076	GALT29A	PREDICTED: beta-1,6-galactosyltransferase GALT29A [Beta vulgaris subsp. vulgaris]
HU05G02173	-3.1773	Mdp1	magnesium-dependent phosphatase 1-like [Manihot esculenta]
novel.667	-10.6431	-	uncharacterized protein LOC110900114 [Helianthus annuus]
HU07G02259	-2.43662	PCRK2	probable serine/threonine-protein kinase PBL19 [Chenopodium quinoa]
HU05G00320	-2.14791	GOT1	vesicle transport protein GOT1-like [Spinacia oleracea]
HU02G01907	-4.8774	TPX2	PREDICTED: uncharacterized protein LOC104906595 isoform X2 [Beta vulgaris subsp. vulgaris]
HU06G02624	-5.73112	At3g23880	hypothetical protein SOVF_113930 [Spinacia oleracea]
HU06G00411	-1.97783	WRKY15	probable WRKY transcription factor 15 [Chenopodium quinoa]
HU09G01907	-2.29857	PICBP	PREDICTED: uncharacterized protein LOC104889437 isoform X1 [Beta vulgaris subsp. vulgaris]
HU09G01833	-3.3408	BHLH130	transcription factor bHLH130-like [Senna tora];PREDICTED: transcription factor bHLH130 [Beta vulgaris subsp. vulgaris]
HU06G01804	-5.19495	SP2	acidic endochitinase SP2-like [Chenopodium quinoa]
novel.11839	-7.01611	RE2	Putative gag-pol polyprotein, identical [Solanum demissum]
HU07G00121	-2.80779	wdr44	PREDICTED: WD repeat-containing protein 44 [Beta vulgaris subsp. vulgaris]
HU11G01129	-3.64179	PDP	petal death protein-like [Chenopodium quinoa];hypothetical protein BRARA_G03490 [Brassica rapa];RecName: Full=Petal death protein; AltName: Full=Citramalate lyase; AltName: Full=Oxalacetic hydrolase; AltName: Full=PSR132; Flags: Precursor [Dianthus caryophyllus]
HU07G01526	-6.48752	PHR1	protein PHOSPHATE STARVATION RESPONSE 1-like [Chenopodium quinoa]
HU06G00207	-2.10004	ATL54	RING-H2 finger protein ATL52-like [Chenopodium quinoa]
HU01G00707	-2.06148	-	putative plastidic adenylate transporter [Mesembryanthemum crystallinum]
HU02G03027	-4.79902	CKX7	cytokinin dehydrogenase 7-like [Chenopodium quinoa]
HU10G00322	-4.22895	WRKY72	probable WRKY transcription factor 72 [Chenopodium quinoa]
novel.2625	-5.65833	-	-
novel.17162	-8.01809	-	-
HU05G00590	-2.92525	BAG1	BAG family molecular chaperone regulator 1-like [Chenopodium quinoa]
HU08G02117	-2.7211	BC10	uncharacterized protein LOC110688008 [Chenopodium quinoa]
HU06G00212	-9.10269	-	PREDICTED: uncharacterized protein LOC104896033 [Beta vulgaris subsp. vulgaris]
HU04G00618	-3.33327	CACLH	chlorophyllase type 0-like [Chenopodium quinoa]
HU05G01501	-2.97563	HPCA1	hypothetical protein EZV62_018794 [Acer yangbiense];probable leucine-rich repeat receptor-like protein kinase At5g49770 isoform X1 [Spinacia oleracea]
HU11G01431	-2.95158	ovca2	dihydrofolate reductase [Spinacia oleracea]
HU10G00333	-2.15914	SKIP11	PREDICTED: F-box/kelch-repeat protein SKIP11 [Beta vulgaris subsp. vulgaris]
novel.5153	-8.76902	-	-
HU02G00661	-5.40483	At3g47200	PREDICTED: UPF0481 protein At3g47200 [Beta vulgaris subsp. vulgaris]
HU06G02492	-2.30119	I-2	protein GLC8-like [Chenopodium quinoa]
novel.17365	-5.01136	RE1	hypothetical protein VITISV_040650 [Vitis vinifera]
HU01G00248	-2.40735	CCDC90B	protein FMP32, mitochondrial-like [Punica granatum]
HU07G00907	-4.26169	ADH	alcohol dehydrogenase class-P [Hylocereus undatus]
HU04G01004	-6.95513	At1g20180	hypothetical protein SOVF_148340 [Spinacia oleracea]
novel.7567	-2.15428	-	Arabinogalactan protein 40 precursor [Actinidia chinensis var. chinensis]
HU04G00651	-3.43311	CHS	chalcone synthase-like [Chenopodium quinoa]
HU06G00404	-2.61108	ARF1	ADP-ribosylation factor 1-like isoform X1 [Rhodamnia argentea]
HU09G01935	-1.85171	TGAL1	transcription factor HBP-1b(c38)-like isoform X2 [Quercus lobata];hypothetical protein SOVF_117840 [Spinacia oleracea];transcription factor TGA2.3-like isoform X1 [Chenopodium quinoa]
HU04G01697	-2.32205	HSP70-17	PREDICTED: heat shock 70 kDa protein 17 [Beta vulgaris subsp. vulgaris]
HU02G00614	-2.48869	PSY1R	PREDICTED: tyrosine-sulfated glycopeptide receptor 1 [Beta vulgaris subsp. vulgaris]
HU06G00245	-2.83524	WAKL14	wall-associated receptor kinase-like 14 [Chenopodium quinoa]
novel.15308	-7.42128	-	uncharacterized protein LOC110738302 [Chenopodium quinoa]
novel.19715	-6.06536	WAKL8	hypothetical protein BVRB_4g075360 [Beta vulgaris subsp. vulgaris]
HU02G01340	-5.56068	-	hypothetical protein COLO4_03997 [Corchorus olitorius]
HU07G01920	-2.87996	OFP17	PREDICTED: uncharacterized protein LOC104899713 [Beta vulgaris subsp. vulgaris]
HU02G03170	-3.88553	-	PREDICTED: LRR receptor-like serine/threonine-protein kinase FLS2 [Beta vulgaris subsp. vulgaris]
novel.11946	-2.28454	PCO1	PREDICTED: plant cysteine oxidase 1 [Beta vulgaris subsp. vulgaris]
HU04G01228	-5.8001	KIN14P	kinesin-like protein KIN-14P [Spinacia oleracea];hypothetical protein BVRB_5g110900 [Beta vulgaris subsp. vulgaris]
HU03G02553	-3.3313	2024-08-08	PREDICTED: AUGMIN subunit 8 [Beta vulgaris subsp. vulgaris]
HU07G02047	-2.13336	SEC24	protein transport protein sec24 [Spinacia oleracea]
novel.22461	-3.79287	-	-
novel.17175	-7.61642	-	-
HU05G01381	-2.775	AVT6C	amino acid transporter AVT6C-like [Spinacia oleracea]
HU08G01178	-3.16848	HMA4	PREDICTED: probable copper-transporting ATPase HMA5 [Beta vulgaris subsp. vulgaris]
HU03G02638	-3.39141	SIS8	PREDICTED: uncharacterized protein LOC104902423 [Beta vulgaris subsp. vulgaris];hypothetical protein CRG98_000029 [Punica granatum]
HU07G02060	-1.67264	ELM1	mitochondrial fission protein ELM1 [Spinacia oleracea]
HU10G00429	-3.38038	UGD5	UDP-glucose 6-dehydrogenase 4-like [Chenopodium quinoa]
HU08G01730	-3.11264	NFD4	protein NUCLEAR FUSION DEFECTIVE 4-like [Chenopodium quinoa]
HU06G01115	-3.84302	ABCB15	LOW QUALITY PROTEIN: ABC transporter B family member 15-like [Chenopodium quinoa]
novel.17174	-24.0756	-	-
novel.16725	-7.12762	-	-
HU09G01386	-2.67454	At4g02110	uncharacterized protein LOC110733663 [Chenopodium quinoa]
HU05G01767	-3.24917	Slc25a44	PREDICTED: solute carrier family 25 member 44 [Beta vulgaris subsp. vulgaris]
HU02G00171	-2.93783	ycf2-A	hypothetical chloroplast RF2 [Carnegiea gigantea];hypothetical protein HannXRQ_Chr00c0126g0571801 [Helianthus annuus];hypothetical protein BVRB_6g148080 [Beta vulgaris subsp. vulgaris]
novel.8469	-24.5104	RE2	Retrovirus-related Pol polyprotein from transposon RE1 [Vitis vinifera]
HU02G00878	-2.23647	NDT1	PREDICTED: nicotinamide adenine dinucleotide transporter 1, chloroplastic [Beta vulgaris subsp. vulgaris]
HU02G00291	-4.16336	HIRL2	PREDICTED: hypersensitive-induced response protein 2 [Beta vulgaris subsp. vulgaris]
HU03G02514	-6.41045	CYP71BE54	cytochrome P450 71D443-like protein [Sesuvium portulacastrum]
HU08G02130	-5.18987	RABA1F	ras-related protein RABA1f [Chenopodium quinoa]
