# Supplementary material for: Transcriptome Profiles Reveal Key Regulatory Networks during Single and Multifactorial Stresses Coupled with Melatonin Treatment in Pitaya (Selenicereus undatus L.)
Source: Int J Mol Sci. 2024 Aug 15;25(16):8901. doi: 10.3390/ijms25168901 (PMC11354645; doi:10.3390/ijms25168901)
Supplement: Supplementary file 1 [file ijms-25-08901-s001.zip › Supplementry file S6.xlsx]

## Sheet: S-vs-Ck
GeneID	logFC	Gene_name	NR_annotation
HU07G01008	-4.49982	PER12	glutathione peroxidase [Copaifera officinalis];PREDICTED: peroxidase 12 [Beta vulgaris subsp. vulgaris];Peroxidase 12 [Spatholobus suberectus];hypothetical protein F0562_002668 [Nyssa sinensis];peroxidase 12-like [Chenopodium quinoa]
HU01G01984	-3.20958	AO	PREDICTED: L-aspartate oxidase, chloroplastic [Vitis vinifera]
HU07G00872	-2.37143	MAO1B	PREDICTED: 1-aminocyclopropane-1-carboxylate oxidase 5 [Beta vulgaris subsp. vulgaris]
HU05G00674	-14.9822	CYP716A44	beta-amyrin 28-oxidase-like isoform X1 [Chenopodium quinoa];beta-amyrin 28-oxidase-like [Spinacia oleracea]
novel.18000	-10.6363	PNC2	peroxidase 60-like [Spinacia oleracea]
HU06G00914	-6.09383	GSVIVT00023967001	Peroxidase 4 [Nymphaea thermarum]
novel.11946	-1.50018	PCO1	PREDICTED: plant cysteine oxidase 1 [Beta vulgaris subsp. vulgaris]
HU11G01608	-4.24203	GULLO6	probable L-gulonolactone oxidase 6 [Chenopodium quinoa]
HU09G00059	-2.67303	GSVIVT00037159001	hypothetical protein DCAR_020380 [Daucus carota subsp. sativus];peroxidase 5-like [Chenopodium quinoa];hypothetical protein SOVF_199100 [Spinacia oleracea];peroxidase 5-like [Spinacia oleracea]
HU03G01908	-2.49563	ACX3	acyl-coenzyme A oxidase 3, peroxisomal-like isoform X2 [Chenopodium quinoa];acyl-coenzyme A oxidase 3, peroxisomal-like isoform X1 [Chenopodium quinoa];PREDICTED: acyl-coenzyme A oxidase 3, peroxisomal isoform X2 [Beta vulgaris subsp. vulgaris]
HU02G03369	-6.77189	At1g06620	1-aminocyclopropane-1-carboxylate oxidase homolog 1-like [Chenopodium quinoa];hypothetical protein SOVF_119850 [Spinacia oleracea]
HU05G01813	-10.231	-	PREDICTED: L-ascorbate oxidase [Beta vulgaris subsp. vulgaris]
novel.14454	-6.97287	GSVIVT00037159001	peroxidase 5-like [Vitis riparia]
HU06G00825	-2.23043	Bp10	L-ascorbate oxidase homolog [Chenopodium quinoa]
HU03G02168	-2.06689	PAO2	PREDICTED: probable polyamine oxidase 2 isoform X2 [Beta vulgaris subsp. vulgaris]
HU02G03364	-2.45871	At1g06620	1-aminocyclopropane-1-carboxylate oxidase homolog 1-like isoform X2 [Chenopodium quinoa];uncharacterized protein LOC110717540 [Chenopodium quinoa]
HU02G01327	-2.69602	Bp10	L-ascorbate oxidase homolog [Chenopodium quinoa];L-ascorbate oxidase-like isoform B [Glycine soja]
HU01G01325	-1.90671	PER63	peroxidase 31-like [Chenopodium quinoa]
HU06G01134	-5.56183	GSVIVT00037159001	peroxidase 5-like [Chenopodium quinoa]
HU05G01211	-11.2949	PCO2	plant cysteine oxidase 2-like [Spinacia oleracea];Plant cysteine oxidase 2 [Mucuna pruriens];PREDICTED: plant cysteine oxidase 2 [Beta vulgaris subsp. vulgaris]
HU07G00844	-1.74239	APX8	PREDICTED: probable L-ascorbate peroxidase 6, chloroplastic isoform X2 [Beta vulgaris subsp. vulgaris]
HU03G01214	-7.3467	RBOHB	PREDICTED: respiratory burst oxidase homolog protein B [Beta vulgaris subsp. vulgaris]
HU06G01534	-4.21625	PER55	hypothetical protein BVRB_6g131440 [Beta vulgaris subsp. vulgaris];PREDICTED: peroxidase 16-like [Beta vulgaris subsp. vulgaris]
HU10G00510	-7.20325	PER11	peroxidase 11-like [Chenopodium quinoa]
HU02G00445	-5.44211	PER11	PREDICTED: peroxidase 11 [Beta vulgaris subsp. vulgaris]
HU06G01876	-9.23508	ACO	1-aminocyclopropane-1-carboxylate oxidase-like [Chenopodium quinoa]
HU06G00762	-5.03488	-	L-ascorbate oxidase-like [Chenopodium quinoa]
HU11G00409	-4.87763	RBOHE	respiratory burst oxidase homolog protein E-like [Chenopodium quinoa]
HU08G01006	-2.23835	PAO5	PREDICTED: probable polyamine oxidase 4 [Beta vulgaris subsp. vulgaris]
novel.17999	-11.2448	PER57	PREDICTED: peroxidase 57 [Beta vulgaris subsp. vulgaris]
HU08G01920	-13.3681	ACO	PREDICTED: 1-aminocyclopropane-1-carboxylate oxidase [Beta vulgaris subsp. vulgaris]
HU10G00748	-2.34711	MAO1B	PREDICTED: 1-aminocyclopropane-1-carboxylate oxidase 5 [Beta vulgaris subsp. vulgaris]
HU06G01150	-4.15772	PCO2	plant cysteine oxidase 2-like [Spinacia oleracea]
HU10G02006	-2.27764	ACO	1-aminocyclopropane-1-carboxylate oxidase-like [Chenopodium quinoa];ACC oxidase, partial [Stenocereus stellatus]
HU05G00098	-2.29937	RBOHA	PREDICTED: respiratory burst oxidase homolog protein A [Beta vulgaris subsp. vulgaris];respiratory burst oxidase homolog protein A [Spinacia oleracea]
HU06G02281	-1.95742	FAO1	PREDICTED: long-chain-alcohol oxidase FAO1 [Beta vulgaris subsp. vulgaris]
HU11G01863	-3.99028	At1g06620	PREDICTED: 1-aminocyclopropane-1-carboxylate oxidase homolog 4 [Beta vulgaris subsp. vulgaris]
HU11G01046	-11.2009	PER12	peroxidase 12-like [Chenopodium quinoa]
HU0G00006	-3.13928	COX1	cytochrome c oxidase subunit 1 [Lotus japonicus]
HU11G01862	-2.35063	At1g06650	1-aminocyclopropane-1-carboxylate oxidase homolog 4-like [Spinacia oleracea]
HU03G01694	-14.2257	HRPN	peroxidase N-like [Chenopodium quinoa]
HU02G01419	-13.775	GSVIVT00023967001	peroxidase P7-like [Chenopodium quinoa]
HU06G01886	-10.8787	ACO	PREDICTED: 1-aminocyclopropane-1-carboxylate oxidase [Beta vulgaris subsp. vulgaris]
HU05G01965	-8.22985	PER73	peroxidase 50-like [Chenopodium quinoa]
HU08G01494	-6.78221	RBOHB	respiratory burst oxidase homolog protein B-like [Chenopodium quinoa]
HU02G00999	-1.989	GRXC11	glutaredoxin-C11-like [Spinacia oleracea]
HU05G01831	-7.85123	TTL1	PREDICTED: TPR repeat-containing thioredoxin TTL4 [Beta vulgaris subsp. vulgaris]
HU11G00850	-2.40695	-	cucumber peeling cupredoxin [Dendrobium catenatum]
novel.22936	-3.13567	TRX2	PREDICTED: thioredoxin H2-like [Beta vulgaris subsp. vulgaris];thioredoxin H2-like [Chenopodium quinoa]
HU01G01098	-3.376	GRXC9	PREDICTED: glutaredoxin-C9 [Beta vulgaris subsp. vulgaris]
HU09G01928	-1.90467	FdGOGAT	ferredoxin-dependent glutamate synthase, chloroplastic [Chenopodium quinoa];PREDICTED: ferredoxin-dependent glutamate synthase, chloroplastic [Beta vulgaris subsp. vulgaris];hypothetical protein JCGZ_16658 [Jatropha curcas]
HU03G02928	-3.03211	-	cucumber peeling cupredoxin-like [Chenopodium quinoa]
HU03G02923	-7.35178	-	cucumber peeling cupredoxin-like [Chenopodium quinoa]
HU03G00211	-2.04016	At2g18990	thioredoxin domain-containing protein 9 homolog [Chenopodium quinoa]
HU07G00689	-2.49103	Os07g0147900	PREDICTED: ferredoxin--NADP reductase, root isozyme, chloroplastic [Beta vulgaris subsp. vulgaris];ferredoxin--NADP reductase, root-type isozyme, chloroplastic [Sesamum indicum]
HU02G01294	-7.26881	Os01g0794400	putative nucleoredoxin 2 [Vitis vinifera];hypothetical protein CICLE_v10001187mg [Citrus clementina];PREDICTED: probable nucleoredoxin 2 [Beta vulgaris subsp. vulgaris]
HU03G01633	-1.62106	SIR1	PREDICTED: sulfite reductase 1 [ferredoxin], chloroplastic [Beta vulgaris subsp. vulgaris]
HU09G01506	-2.6026	GRXC6	glutaredoxin-C6-like [Chenopodium quinoa]
HU11G01875	1.95232	-	glutathione S-transferase 2-like [Chenopodium quinoa]
HU05G00633	1.29185	GSTT1	glutathione S-transferase T1-like [Spinacia oleracea]
HU09G01416	4.11499	At1g67280	PREDICTED: probable lactoylglutathione lyase, chloroplastic [Nelumbo nucifera];probable lactoylglutathione lyase, chloroplastic [Chenopodium quinoa]
HU06G01786	2.20034	GLX2-4	hydroxyacylglutathione hydrolase 2, mitochondrial-like [Chenopodium quinoa];probable hydroxyacylglutathione hydrolase 2, chloroplastic [Spinacia oleracea]
HU02G01316	4.73028	GSTF11	glutathione S-transferase-like [Chenopodium quinoa]
HU03G02882	1.64693	At1g67280	probable lactoylglutathione lyase, chloroplastic [Chenopodium quinoa]
HU11G00647	2.51831	At1g67280	probable lactoylglutathione lyase, chloroplastic [Quercus lobata]
HU11G01184	1.95553	APXT	probable L-ascorbate peroxidase 6, chloroplastic isoform X1 [Sesamum indicum];thylakoid-bound L-ascorbate peroxidase precursor [Mesembryanthemum crystallinum]
HU01G00979	2.08248	GSVIVT00023967001	PREDICTED: peroxidase P7 [Beta vulgaris subsp. vulgaris]
HU03G02481	5.10535	PRXQ	peroxiredoxin Q [Salicornia europaea];RecName: Full=Peroxiredoxin Q, chloroplastic; AltName: Full=Thioredoxin peroxidase; AltName: Full=Thioredoxin-dependent peroxiredoxin Q; Flags: Precursor [Suaeda salsa]
HU11G00956	5.63149	KO	ent-kaurene oxidase, chloroplastic-like isoform X1 [Chenopodium quinoa]
novel.25813	7.3911	GLOX	aldehyde oxidase GLOX-like [Chenopodium quinoa]
HU03G01301	3.27684	VDE1	PREDICTED: violaxanthin de-epoxidase, chloroplastic [Beta vulgaris subsp. vulgaris]
HU02G03109	7.37201	CYP716A17	PREDICTED: beta-amyrin 28-oxidase [Beta vulgaris subsp. vulgaris];beta-amyrin 28-monooxygenase-like isoform X2 [Camellia sinensis]
HU02G03112	8.67574	CYP716A12	PREDICTED: beta-amyrin 28-oxidase [Beta vulgaris subsp. vulgaris]
HU02G01893	7.39568	GA20OX1	PREDICTED: gibberellin 20 oxidase 1-D [Beta vulgaris subsp. vulgaris]
HU02G03111	13.8701	CYP716A12	PREDICTED: beta-amyrin 28-oxidase [Beta vulgaris subsp. vulgaris]
HU10G02005	2.13747	ACO	1-aminocyclopropane-1-carboxylate oxidase-like [Chenopodium quinoa]
HU11G00275	2.43146	PAO5	probable polyamine oxidase 5 [Chenopodium quinoa]
HU02G03365	3.60661	At1g06620	1-aminocyclopropane-1-carboxylate oxidase homolog 1-like isoform X2 [Chenopodium quinoa]
HU06G01280	2.10251	At2g24580	PREDICTED: probable sarcosine oxidase [Beta vulgaris subsp. vulgaris]
HU04G01148	2.12714	GA2OX1	Gibberellin 2-beta-dioxygenase [Actinidia chinensis var. chinensis];gibberellin 2-oxidase 2 [Petunia x hybrida]
HU07G01505	2.02803	FAO2	PREDICTED: long-chain-alcohol oxidase FAO2 [Beta vulgaris subsp. vulgaris]
HU10G01680	4.67878	FRO7	ferric reduction oxidase 7, chloroplastic-like [Spinacia oleracea]
HU06G02326	2.8874	At1g06620	PREDICTED: 1-aminocyclopropane-1-carboxylate oxidase homolog 1 [Beta vulgaris subsp. vulgaris]
HU02G02033	2.5131	At1g06620	PREDICTED: 1-aminocyclopropane-1-carboxylate oxidase homolog 1 [Beta vulgaris subsp. vulgaris]
HU06G00418	6.15829	-	ferritin-3, chloroplastic-like [Chenopodium quinoa]
HU05G01409	2.45267	-	ferritin-3, chloroplastic-like [Chenopodium quinoa]
HU07G00236	3.82627	dnaJ	chaperone protein dnaJ 8, chloroplastic [Spinacia oleracea];glutaredoxin domain-containing cysteine-rich protein CG12206-like [Coffea arabica];uncharacterized protein LOC104095185 isoform X2 [Nicotiana tomentosiformis]
HU02G01114	2.17921	HCF164	PREDICTED: thioredoxin-like protein HCF164, chloroplastic [Vitis vinifera];hypothetical protein SOVF_045940 [Spinacia oleracea]
novel.22932	4.44966	TRX2	PREDICTED: thioredoxin H1 [Beta vulgaris subsp. vulgaris];thioredoxin H-type 3 [Tamarix hispida];thioredoxin H-type-like [Spinacia oleracea]
HU03G01529	1.86688	-	thioredoxin F-type, chloroplastic [Eucalyptus grandis];RecName: Full=Thioredoxin F-type, chloroplastic; Short=Trx-F; Flags: Precursor [Mesembryanthemum crystallinum]
novel.22933	7.49209	TRX2	PREDICTED: thioredoxin H1 [Beta vulgaris subsp. vulgaris]
HU01G01459	2.82216	At1g07700	thioredoxin-like 4, chloroplastic [Chenopodium quinoa]
HU09G01869	1.77106	NTRC	predicted protein, partial [Hordeum vulgare subsp. vulgare];thioredoxin reductase NTRC [Pistacia vera];PREDICTED: thioredoxin reductase NTRC [Beta vulgaris subsp. vulgaris]
HU06G01808	1.39315	At1g08570	PREDICTED: thioredoxin-like 1-1, chloroplastic [Beta vulgaris subsp. vulgaris]
HU01G01449	3.06576	CDSP32	thioredoxin-like protein CDSP32, chloroplastic [Papaver somniferum]
HU03G00792	1.32703	TDX	TPR repeat-containing thioredoxin TDX [Manihot esculenta]
HU09G00899	1.50956	-	Ferredoxin-thioredoxin reductase catalytic chain like [Actinidia chinensis var. chinensis]
HU09G01783	1.67193	WCRKC1	PREDICTED: thioredoxin-like 3-1, chloroplastic [Beta vulgaris subsp. vulgaris];thioredoxin-like 3-1, chloroplastic [Chenopodium quinoa]
HU03G02298	1.66012	FTRV	PREDICTED: ferredoxin-thioredoxin reductase, variable chain [Tarenaya hassleriana]
HU09G01235	6.4391	NTR1	PREDICTED: thioredoxin reductase NTRB-like [Beta vulgaris subsp. vulgaris]
novel.22930	4.5881	TRX2	thioredoxin H-type-like [Spinacia oleracea]
HU01G01458	2.81305	At1g07700	thioredoxin-like 4, chloroplastic [Chenopodium quinoa]
HU06G01034	2.31438	CITRX	thioredoxin-like protein CITRX, chloroplastic [Spinacia oleracea]
HU03G02870	6.43048	-	RecName: Full=Ferredoxin-1, chloroplastic; AltName: Full=Ferredoxin I; Flags: Precursor [Mesembryanthemum crystallinum]
HU06G00129	4.03678	PETH	hypothetical protein CRG98_040474 [Punica granatum];RecName: Full=Ferredoxin--NADP reductase, chloroplastic; Short=FNR; Flags: Precursor [Mesembryanthemum crystallinum]
HU10G00938	3.86697	FDC1	ferredoxin C 1, chloroplastic [Ziziphus jujuba]
HU09G00623	1.42381	PRXIIE	peroxiredoxin-2E-2, chloroplastic [Cannabis sativa]
HU09G01585	2.42253	At4g31240	PREDICTED: probable nucleoredoxin 3 [Beta vulgaris subsp. vulgaris]
HU09G01063	1.59208	BAS1	PREDICTED: 2-Cys peroxiredoxin BAS1, chloroplastic [Beta vulgaris subsp. vulgaris]
HU10G01106	1.43719	FdGOGAT	PREDICTED: ferredoxin-dependent glutamate synthase, chloroplastic [Beta vulgaris subsp. vulgaris]
HU05G02122	3.07348	PETH	ferredoxin--NADP reductase, leaf isozyme, chloroplastic [Jatropha curcas]
HU11G00690	5.07915	-	ferredoxin [Papaver somniferum]
HU11G00670	4.75215	-	ferredoxin [Papaver somniferum]

## Sheet: M-vs-Ck
GeneID	logFC	Gene_name	NR_annotation
HU07G01170	-1.29511	-	L-ascorbate oxidase homolog [Chenopodium quinoa];hypothetical protein SOVF_097460 [Spinacia oleracea]
HU08G01569	-2.53472	PER47	peroxidase 47-like [Chenopodium quinoa]
HU08G00550	-2.11457	Bp10	PREDICTED: L-ascorbate oxidase homolog [Beta vulgaris subsp. vulgaris]
HU08G01494	-2.07416	RBOHB	respiratory burst oxidase homolog protein B-like [Chenopodium quinoa]
HU01G00979	-1.32069	GSVIVT00023967001	PREDICTED: peroxidase P7 [Beta vulgaris subsp. vulgaris]
HU10G02005	-3.43487	ACO	1-aminocyclopropane-1-carboxylate oxidase-like [Chenopodium quinoa]
HU11G01348	-2.2378	KAO1	PREDICTED: ent-kaurenoic acid oxidase 1-like [Beta vulgaris subsp. vulgaris]
HU05G00494	-1.45782	SKU5	PREDICTED: monocopper oxidase-like protein SKU5 [Beta vulgaris subsp. vulgaris];monocopper oxidase-like protein SKU5 [Spinacia oleracea]
HU05G00490	-1.43966	SKU5	monocopper oxidase-like protein SKU5 [Spinacia oleracea]
HU06G00825	-2.09393	Bp10	L-ascorbate oxidase homolog [Chenopodium quinoa]
HU02G03317	-1.48301	ufaA1	PREDICTED: uncharacterized protein LOC104887860 isoform X2 [Beta vulgaris subsp. vulgaris];uncharacterized protein LOC110788065 [Spinacia oleracea];Amine oxidase [Corchorus olitorius];PREDICTED: uncharacterized protein LOC104887889 isoform X3 [Beta vulgaris subsp. vulgaris]
HU10G00312	-8.18725	GLOX1	aldehyde oxidase GLOX-like [Spinacia oleracea]
HU02G02990	-1.33306	GRXC6	glutaredoxin-C6-like [Chenopodium quinoa]
HU06G01014	1.41374	APX5	L-ascorbate peroxidase 5, peroxisomal-like [Chenopodium quinoa]
HU05G01370	2.82509	GSVIVT00023967001	peroxidase 1 [Sesuvium portulacastrum];PREDICTED: peroxidase 4 [Beta vulgaris subsp. vulgaris]
HU09G00808	3.72792	APX2	L-ascorbate peroxidase [Handroanthus impetiginosus]
HU07G01009	1.87858	PER12	PREDICTED: peroxidase 12 [Beta vulgaris subsp. vulgaris]
HU04G00192	1.58694	GSTT1	PREDICTED: glutathione S-transferase T1 isoform X1 [Beta vulgaris subsp. vulgaris];glutathione S-transferase T1-like [Spinacia oleracea]
HU10G01966	1.51733	GLX1	lactoylglutathione lyase GLX1 [Ipomoea triloba]
HU08G01958	1.09437	GLX1	putative lactoylglutathione lyase [Chenopodium quinoa]
HU06G00418	1.27708	-	ferritin-3, chloroplastic-like [Chenopodium quinoa]
HU02G00988	2.10737	GRXS1	monothiol glutaredoxin-S6-like [Spinacia oleracea]
HU03G02928	3.30561	-	cucumber peeling cupredoxin-like [Chenopodium quinoa]

## Sheet: D-vs-Ck
GeneID	logFC	Gene_name	NR_annotation
HU08G01494	-2.21128	RBOHB	respiratory burst oxidase homolog protein B-like [Chenopodium quinoa]
HU04G01816	-2.72564	At1g06620	1-aminocyclopropane-1-carboxylate oxidase homolog 9-like isoform X1 [Chenopodium quinoa]
HU07G01009	-2.22733	PER12	PREDICTED: peroxidase 12 [Beta vulgaris subsp. vulgaris]
HU05G00834	-2.68764	PER44	peroxidase 44-like [Spinacia oleracea]
novel.20841	-23.4996	PER57	peroxidase 57-like [Chenopodium quinoa]
HU08G00550	-1.0201	Bp10	PREDICTED: L-ascorbate oxidase homolog [Beta vulgaris subsp. vulgaris]
HU02G03109	2.33672	CYP716A17	PREDICTED: beta-amyrin 28-oxidase [Beta vulgaris subsp. vulgaris];beta-amyrin 28-monooxygenase-like isoform X2 [Camellia sinensis]
novel.25813	7.56004	GLOX	aldehyde oxidase GLOX-like [Chenopodium quinoa]
HU09G00243	3.68287	PER60	PREDICTED: peroxidase 57 [Beta vulgaris subsp. vulgaris]
HU02G03111	2.21846	CYP716A12	PREDICTED: beta-amyrin 28-oxidase [Beta vulgaris subsp. vulgaris]
HU02G03317	2.13072	ufaA1	PREDICTED: uncharacterized protein LOC104887860 isoform X2 [Beta vulgaris subsp. vulgaris];uncharacterized protein LOC110788065 [Spinacia oleracea];Amine oxidase [Corchorus olitorius];PREDICTED: uncharacterized protein LOC104887889 isoform X3 [Beta vulgaris subsp. vulgaris]
HU07G00872	1.15128	MAO1B	PREDICTED: 1-aminocyclopropane-1-carboxylate oxidase 5 [Beta vulgaris subsp. vulgaris]
HU02G03112	1.81492	CYP716A12	PREDICTED: beta-amyrin 28-oxidase [Beta vulgaris subsp. vulgaris]
HU02G00549	3.12398	-	LOW QUALITY PROTEIN: probable glutathione S-transferase [Spinacia oleracea]
HU06G00418	1.98241	-	ferritin-3, chloroplastic-like [Chenopodium quinoa]
HU03G01912	2.16453	GRXC9	PREDICTED: glutaredoxin-C9 [Beta vulgaris subsp. vulgaris]

## Sheet: Cd-vs-Ck
GeneID	logFC	Gene_name	NR_annotation
HU07G00844	-1.36324	APX8	PREDICTED: probable L-ascorbate peroxidase 6, chloroplastic isoform X2 [Beta vulgaris subsp. vulgaris]
HU11G01862	-2.88707	At1g06650	1-aminocyclopropane-1-carboxylate oxidase homolog 4-like [Spinacia oleracea]
HU05G01965	-8.82258	PER73	peroxidase 50-like [Chenopodium quinoa]
HU01G01325	-1.95742	PER63	peroxidase 31-like [Chenopodium quinoa]
HU06G01534	-3.15528	PER55	hypothetical protein BVRB_6g131440 [Beta vulgaris subsp. vulgaris];PREDICTED: peroxidase 16-like [Beta vulgaris subsp. vulgaris]
novel.17999	-8.04501	PER57	PREDICTED: peroxidase 57 [Beta vulgaris subsp. vulgaris]
HU03G01214	-4.77844	RBOHB	PREDICTED: respiratory burst oxidase homolog protein B [Beta vulgaris subsp. vulgaris]
HU02G03364	-2.46449	At1g06620	1-aminocyclopropane-1-carboxylate oxidase homolog 1-like isoform X2 [Chenopodium quinoa];uncharacterized protein LOC110717540 [Chenopodium quinoa]
HU06G00914	-4.84563	GSVIVT00023967001	Peroxidase 4 [Nymphaea thermarum]
HU06G00825	-2.40808	Bp10	L-ascorbate oxidase homolog [Chenopodium quinoa]
HU02G03039	-1.38858	PER16	peroxidase 45-like [Chenopodium quinoa];PREDICTED: peroxidase 16 [Beta vulgaris subsp. vulgaris]
HU10G00510	-6.38824	PER11	peroxidase 11-like [Chenopodium quinoa]
HU05G00098	-1.56252	RBOHA	PREDICTED: respiratory burst oxidase homolog protein A [Beta vulgaris subsp. vulgaris];respiratory burst oxidase homolog protein A [Spinacia oleracea]
novel.18000	-7.97919	PNC2	peroxidase 60-like [Spinacia oleracea]
HU06G00762	-2.48306	-	L-ascorbate oxidase-like [Chenopodium quinoa]
HU06G01886	-6.74557	ACO	PREDICTED: 1-aminocyclopropane-1-carboxylate oxidase [Beta vulgaris subsp. vulgaris]
HU03G01694	-28.889	HRPN	peroxidase N-like [Chenopodium quinoa]
HU08G01006	-1.91724	PAO5	PREDICTED: probable polyamine oxidase 4 [Beta vulgaris subsp. vulgaris]
HU11G01608	-2.6978	GULLO6	probable L-gulonolactone oxidase 6 [Chenopodium quinoa]
HU07G01008	-3.65838	PER12	glutathione peroxidase [Copaifera officinalis];PREDICTED: peroxidase 12 [Beta vulgaris subsp. vulgaris];Peroxidase 12 [Spatholobus suberectus];hypothetical protein F0562_002668 [Nyssa sinensis];peroxidase 12-like [Chenopodium quinoa]
HU05G00517	-2.03515	At1g62810	primary amine oxidase [Spinacia oleracea];hypothetical protein SOVF_022440 [Spinacia oleracea]
HU08G01494	-4.46201	RBOHB	respiratory burst oxidase homolog protein B-like [Chenopodium quinoa]
HU06G00769	-8.08536	ACX2	PREDICTED: acyl-coenzyme A oxidase 2, peroxisomal [Beta vulgaris subsp. vulgaris]
HU02G01419	-9.22309	GSVIVT00023967001	peroxidase P7-like [Chenopodium quinoa]
HU05G01211	-7.76628	PCO2	plant cysteine oxidase 2-like [Spinacia oleracea];Plant cysteine oxidase 2 [Mucuna pruriens];PREDICTED: plant cysteine oxidase 2 [Beta vulgaris subsp. vulgaris]
HU09G00808	-1.31984	APX2	L-ascorbate peroxidase [Handroanthus impetiginosus]
HU11G01046	-5.50071	PER12	peroxidase 12-like [Chenopodium quinoa]
HU10G00686	-1.42698	LPR2	multicopper oxidase LPR1-like [Hevea brasiliensis]
HU02G00445	-4.36198	PER11	PREDICTED: peroxidase 11 [Beta vulgaris subsp. vulgaris]
HU02G03369	-3.01846	At1g06620	1-aminocyclopropane-1-carboxylate oxidase homolog 1-like [Chenopodium quinoa];hypothetical protein SOVF_119850 [Spinacia oleracea]
novel.25338	-4.66623	GULLO6	PREDICTED: probable L-gulonolactone oxidase 6 [Beta vulgaris subsp. vulgaris]
HU08G01920	-7.99499	ACO	PREDICTED: 1-aminocyclopropane-1-carboxylate oxidase [Beta vulgaris subsp. vulgaris]
HU03G02168	-1.21254	PAO2	PREDICTED: probable polyamine oxidase 2 isoform X2 [Beta vulgaris subsp. vulgaris]
HU11G01863	-4.16126	At1g06620	PREDICTED: 1-aminocyclopropane-1-carboxylate oxidase homolog 4 [Beta vulgaris subsp. vulgaris]
HU10G01680	-2.78196	FRO7	ferric reduction oxidase 7, chloroplastic-like [Spinacia oleracea]
HU07G00689	-1.53027	Os07g0147900	PREDICTED: ferredoxin--NADP reductase, root isozyme, chloroplastic [Beta vulgaris subsp. vulgaris];ferredoxin--NADP reductase, root-type isozyme, chloroplastic [Sesamum indicum]
HU02G00989	-6.89033	GRXS1	monothiol glutaredoxin-S6-like [Spinacia oleracea]
HU02G01294	-7.13451	Os01g0794400	putative nucleoredoxin 2 [Vitis vinifera];hypothetical protein CICLE_v10001187mg [Citrus clementina];PREDICTED: probable nucleoredoxin 2 [Beta vulgaris subsp. vulgaris]
HU05G01831	-6.76987	TTL1	PREDICTED: TPR repeat-containing thioredoxin TTL4 [Beta vulgaris subsp. vulgaris]
HU05G02067	-2.80021	TRX1	thioredoxin H-type [Herrania umbratica];thioredoxin H-type [Prunus persica]
HU09G01928	-2.15521	FdGOGAT	ferredoxin-dependent glutamate synthase, chloroplastic [Chenopodium quinoa];PREDICTED: ferredoxin-dependent glutamate synthase, chloroplastic [Beta vulgaris subsp. vulgaris];hypothetical protein JCGZ_16658 [Jatropha curcas]
HU01G01924	-1.37417	NIR	ferredoxin--nitrite reductase [Silene vulgaris]
HU03G00211	-1.60574	At2g18990	thioredoxin domain-containing protein 9 homolog [Chenopodium quinoa]
novel.2953	-8.79068	TRX2	thioredoxin H-type-like [Chenopodium quinoa];hypothetical protein F0562_033720 [Nyssa sinensis];thioredoxin H-type-like [Spinacia oleracea]
HU11G00690	1.6749	-	ferredoxin [Papaver somniferum]
HU06G00129	1.96251	PETH	hypothetical protein CRG98_040474 [Punica granatum];RecName: Full=Ferredoxin--NADP reductase, chloroplastic; Short=FNR; Flags: Precursor [Mesembryanthemum crystallinum]
HU04G00713	1.12025	GRXS16	bifunctional monothiol glutaredoxin-S16, chloroplastic-like [Chenopodium quinoa]
HU06G01034	1.29361	CITRX	thioredoxin-like protein CITRX, chloroplastic [Spinacia oleracea]
novel.6786	1.02772	FDX3	ferredoxin, root R-B1-like [Quercus suber]
HU02G00992	2.19741	GRXS1	monothiol glutaredoxin-S1-like [Chenopodium quinoa]
HU05G02122	1.45111	PETH	ferredoxin--NADP reductase, leaf isozyme, chloroplastic [Jatropha curcas]
HU02G00993	2.47596	GRXS6	PREDICTED: monothiol glutaredoxin-S6 [Beta vulgaris subsp. vulgaris]
novel.22930	4.61249	TRX2	thioredoxin H-type-like [Spinacia oleracea]
HU06G01808	1.15039	At1g08570	PREDICTED: thioredoxin-like 1-1, chloroplastic [Beta vulgaris subsp. vulgaris]
HU09G01585	1.38994	At4g31240	PREDICTED: probable nucleoredoxin 3 [Beta vulgaris subsp. vulgaris]
HU10G00938	2.06245	FDC1	ferredoxin C 1, chloroplastic [Ziziphus jujuba]
HU07G00236	1.43749	dnaJ	chaperone protein dnaJ 8, chloroplastic [Spinacia oleracea];glutaredoxin domain-containing cysteine-rich protein CG12206-like [Coffea arabica];uncharacterized protein LOC104095185 isoform X2 [Nicotiana tomentosiformis]
HU11G00670	1.45166	-	ferredoxin [Papaver somniferum]
HU01G02106	1.03406	At4g26160	thioredoxin-like 2-1, chloroplastic [Spinacia oleracea]
HU09G01869	1.02667	NTRC	predicted protein, partial [Hordeum vulgare subsp. vulgare];thioredoxin reductase NTRC [Pistacia vera];PREDICTED: thioredoxin reductase NTRC [Beta vulgaris subsp. vulgaris]
novel.22933	4.52055	TRX2	PREDICTED: thioredoxin H1 [Beta vulgaris subsp. vulgaris]
novel.22932	4.17703	TRX2	PREDICTED: thioredoxin H1 [Beta vulgaris subsp. vulgaris];thioredoxin H-type 3 [Tamarix hispida];thioredoxin H-type-like [Spinacia oleracea]
HU02G03317	1.80891	ufaA1	PREDICTED: uncharacterized protein LOC104887860 isoform X2 [Beta vulgaris subsp. vulgaris];uncharacterized protein LOC110788065 [Spinacia oleracea];Amine oxidase [Corchorus olitorius];PREDICTED: uncharacterized protein LOC104887889 isoform X3 [Beta vulgaris subsp. vulgaris]
HU11G00956	6.10785	KO	ent-kaurene oxidase, chloroplastic-like isoform X1 [Chenopodium quinoa]
HU06G01014	2.55846	APX5	L-ascorbate peroxidase 5, peroxisomal-like [Chenopodium quinoa]
HU02G03367	1.05218	At1g04380	1-aminocyclopropane-1-carboxylate oxidase homolog 1-like [Spinacia oleracea];PREDICTED: 1-aminocyclopropane-1-carboxylate oxidase homolog 1 [Beta vulgaris subsp. vulgaris]
HU11G00275	1.32662	PAO5	probable polyamine oxidase 5 [Chenopodium quinoa]
HU08G01121	1.52534	GLOX	aldehyde oxidase GLOX-like [Chenopodium quinoa]
HU04G01183	1.23397	GPX1	PREDICTED: probable phospholipid hydroperoxide glutathione peroxidase [Beta vulgaris subsp. vulgaris]
HU02G03112	3.95565	CYP716A12	PREDICTED: beta-amyrin 28-oxidase [Beta vulgaris subsp. vulgaris]
novel.14227	5.17382	GSVIVT00023967001	peroxidase P7-like [Chenopodium quinoa]
HU02G03113	4.44811	CYP716A15	PREDICTED: beta-amyrin 28-oxidase [Beta vulgaris subsp. vulgaris]
HU04G01148	1.96238	GA2OX1	Gibberellin 2-beta-dioxygenase [Actinidia chinensis var. chinensis];gibberellin 2-oxidase 2 [Petunia x hybrida]
HU04G00014	1.34311	ACX1	PREDICTED: peroxisomal acyl-coenzyme A oxidase 1 [Beta vulgaris subsp. vulgaris]
HU11G01184	1.18229	APXT	probable L-ascorbate peroxidase 6, chloroplastic isoform X1 [Sesamum indicum];thylakoid-bound L-ascorbate peroxidase precursor [Mesembryanthemum crystallinum]
HU06G02326	2.34746	At1g06620	PREDICTED: 1-aminocyclopropane-1-carboxylate oxidase homolog 1 [Beta vulgaris subsp. vulgaris]
HU02G01893	7.43761	GA20OX1	PREDICTED: gibberellin 20 oxidase 1-D [Beta vulgaris subsp. vulgaris]
HU02G03365	3.48968	At1g06620	1-aminocyclopropane-1-carboxylate oxidase homolog 1-like isoform X2 [Chenopodium quinoa]
HU02G03407	1.02792	GPX1	PREDICTED: probable phospholipid hydroperoxide glutathione peroxidase [Beta vulgaris subsp. vulgaris]
HU10G02005	2.90283	ACO	1-aminocyclopropane-1-carboxylate oxidase-like [Chenopodium quinoa]
HU02G03109	4.63853	CYP716A17	PREDICTED: beta-amyrin 28-oxidase [Beta vulgaris subsp. vulgaris];beta-amyrin 28-monooxygenase-like isoform X2 [Camellia sinensis]
HU07G01009	2.08429	PER12	PREDICTED: peroxidase 12 [Beta vulgaris subsp. vulgaris]
HU01G02039	3.21482	GA2OX1	GA 2-oxidase 2 [Nerium oleander]
HU01G00979	3.37512	GSVIVT00023967001	PREDICTED: peroxidase P7 [Beta vulgaris subsp. vulgaris]
HU06G00418	1.77007	-	ferritin-3, chloroplastic-like [Chenopodium quinoa]

## Sheet: CdS-vs-Ck
GeneID	logFC	Gene_name	NR_annotation
HU11G01862	-3.0353	At1g06650	1-aminocyclopropane-1-carboxylate oxidase homolog 4-like [Spinacia oleracea]
HU08G01920	-8.65297	ACO	PREDICTED: 1-aminocyclopropane-1-carboxylate oxidase [Beta vulgaris subsp. vulgaris]
HU06G01886	-8.75669	ACO	PREDICTED: 1-aminocyclopropane-1-carboxylate oxidase [Beta vulgaris subsp. vulgaris]
HU02G03369	-4.17035	At1g06620	1-aminocyclopropane-1-carboxylate oxidase homolog 1-like [Chenopodium quinoa];hypothetical protein SOVF_119850 [Spinacia oleracea]
HU02G01419	-10.5878	GSVIVT00023967001	peroxidase P7-like [Chenopodium quinoa]
HU03G01694	-26.4766	HRPN	peroxidase N-like [Chenopodium quinoa]
HU02G03364	-3.04432	At1g06620	1-aminocyclopropane-1-carboxylate oxidase homolog 1-like isoform X2 [Chenopodium quinoa];uncharacterized protein LOC110717540 [Chenopodium quinoa]
HU11G01046	-8.7359	PER12	peroxidase 12-like [Chenopodium quinoa]
HU05G01965	-8.51626	PER73	peroxidase 50-like [Chenopodium quinoa]
novel.18000	-7.37258	PNC2	peroxidase 60-like [Spinacia oleracea]
HU02G01294	-6.32604	Os01g0794400	putative nucleoredoxin 2 [Vitis vinifera];hypothetical protein CICLE_v10001187mg [Citrus clementina];PREDICTED: probable nucleoredoxin 2 [Beta vulgaris subsp. vulgaris]
HU01G00979	2.74058	GSVIVT00023967001	PREDICTED: peroxidase P7 [Beta vulgaris subsp. vulgaris]
HU11G00956	5.00413	KO	ent-kaurene oxidase, chloroplastic-like isoform X1 [Chenopodium quinoa]
HU02G03317	1.7788	ufaA1	PREDICTED: uncharacterized protein LOC104887860 isoform X2 [Beta vulgaris subsp. vulgaris];uncharacterized protein LOC110788065 [Spinacia oleracea];Amine oxidase [Corchorus olitorius];PREDICTED: uncharacterized protein LOC104887889 isoform X3 [Beta vulgaris subsp. vulgaris]
novel.25813	7.85158	GLOX	aldehyde oxidase GLOX-like [Chenopodium quinoa]
novel.6786	1.45565	FDX3	ferredoxin, root R-B1-like [Quercus suber]
HU02G02990	2.47978	GRXC6	glutaredoxin-C6-like [Chenopodium quinoa]

## Sheet: CdS-vs-CdSM
GeneID	logFC	Gene_name	NR_annotation
HU10G01680	-3.48664	FRO7	ferric reduction oxidase 7, chloroplastic-like [Spinacia oleracea]
HU10G02005	-5.08188	ACO	1-aminocyclopropane-1-carboxylate oxidase-like [Chenopodium quinoa]
HU08G01916	-1.67052	AOX4	ubiquinol oxidase 4, chloroplastic/chromoplastic [Spinacia oleracea];PREDICTED: ubiquinol oxidase 4, chloroplastic/chromoplastic [Beta vulgaris subsp. vulgaris]
HU08G01438	-4.29619	GA20OX1	gibberellin 20 oxidase 1-like isoform X2 [Chenopodium quinoa]
HU10G02006	-2.41351	ACO	1-aminocyclopropane-1-carboxylate oxidase-like [Chenopodium quinoa];ACC oxidase, partial [Stenocereus stellatus]
HU02G01294	-2.87674	Os01g0794400	putative nucleoredoxin 2 [Vitis vinifera];hypothetical protein CICLE_v10001187mg [Citrus clementina];PREDICTED: probable nucleoredoxin 2 [Beta vulgaris subsp. vulgaris]
HU04G00081	1.06302	SKU5	PREDICTED: monocopper oxidase-like protein SKU5 [Beta vulgaris subsp. vulgaris]
HU02G03112	1.10723	CYP716A12	PREDICTED: beta-amyrin 28-oxidase [Beta vulgaris subsp. vulgaris]
HU11G00956	2.29288	KO	ent-kaurene oxidase, chloroplastic-like isoform X1 [Chenopodium quinoa]
HU06G00914	3.11218	GSVIVT00023967001	Peroxidase 4 [Nymphaea thermarum]
HU02G03111	1.91127	CYP716A12	PREDICTED: beta-amyrin 28-oxidase [Beta vulgaris subsp. vulgaris]
HU02G00992	1.23026	GRXS1	monothiol glutaredoxin-S1-like [Chenopodium quinoa]
HU10G01015	-6.54788	ZOG1	hypothetical protein SOVF_004790 [Spinacia oleracea]
HU03G00482	-8.17455	CYP76AD1	cytochrome P450 CYP76AD9 [Opuntia ficus-indica]
HU02G00157	-2.03012	-	PREDICTED: uncharacterized protein LOC104897290 [Beta vulgaris subsp. vulgaris]
HU07G01367	-3.53177	GRXS6	PREDICTED: monothiol glutaredoxin-S6 [Beta vulgaris subsp. vulgaris]
HU01G02767	-2.70455	MARCHF1	uncharacterized protein LOC110777156 [Spinacia oleracea];PREDICTED: uncharacterized protein LOC104889416 [Beta vulgaris subsp. vulgaris]
HU09G00469	-2.38096	RABF1	PREDICTED: ras-related protein RABF1 isoform X2 [Beta vulgaris subsp. vulgaris]
novel.2953	-23.378	TRX2	thioredoxin H-type-like [Chenopodium quinoa];hypothetical protein F0562_033720 [Nyssa sinensis];thioredoxin H-type-like [Spinacia oleracea]
HU11G01312	-3.33521	MAN7	mannan endo-1,4-beta-mannosidase 7-like [Chenopodium quinoa]
HU06G00525	-2.63064	-	PREDICTED: uncharacterized protein DDB_G0271670 [Beta vulgaris subsp. vulgaris]
HU02G02682	-3.56629	-	glycine-rich RNA-binding protein 1-like isoform X2 [Spinacia oleracea]
HU04G00342	-2.47529	-	uncharacterized protein LOC110795247 [Spinacia oleracea]
HU01G02022	-23.456	BEBT1	benzyl alcohol O-benzoyltransferase-like [Spinacia oleracea]
novel.5268	-2.09486	-	glycine-rich RNA-binding protein 1-like isoform X2 [Spinacia oleracea]
HU02G01858	-2.20017	MARCHF2	PREDICTED: uncharacterized protein LOC104896612 [Beta vulgaris subsp. vulgaris]

## Sheet: CdD-vs-CdDM
GeneID	logFC	Gene_name	NR_annotation
HU02G03111	-2.16562	CYP716A12	PREDICTED: beta-amyrin 28-oxidase [Beta vulgaris subsp. vulgaris]
HU10G02005	-6.07762	ACO	1-aminocyclopropane-1-carboxylate oxidase-like [Chenopodium quinoa]
HU10G01680	-4.08289	FRO7	ferric reduction oxidase 7, chloroplastic-like [Spinacia oleracea]
HU02G03109	-2.40047	CYP716A17	PREDICTED: beta-amyrin 28-oxidase [Beta vulgaris subsp. vulgaris];beta-amyrin 28-monooxygenase-like isoform X2 [Camellia sinensis]
novel.22933	-7.51457	TRX2	PREDICTED: thioredoxin H1 [Beta vulgaris subsp. vulgaris]
novel.22932	-4.09056	TRX2	PREDICTED: thioredoxin H1 [Beta vulgaris subsp. vulgaris];thioredoxin H-type 3 [Tamarix hispida];thioredoxin H-type-like [Spinacia oleracea]
novel.18000	9.52325	PNC2	peroxidase 60-like [Spinacia oleracea]
HU06G01150	8.17966	PCO2	plant cysteine oxidase 2-like [Spinacia oleracea]
HU02G01419	11.2599	GSVIVT00023967001	peroxidase P7-like [Chenopodium quinoa]
HU03G01214	5.92809	RBOHB	PREDICTED: respiratory burst oxidase homolog protein B [Beta vulgaris subsp. vulgaris]
HU06G00913	2.78936	GSVIVT00023967001	peroxidase 1 [Sesuvium portulacastrum]
HU05G00674	26.0851	CYP716A44	beta-amyrin 28-oxidase-like isoform X1 [Chenopodium quinoa];beta-amyrin 28-oxidase-like [Spinacia oleracea]
HU08G01920	12.2863	ACO	PREDICTED: 1-aminocyclopropane-1-carboxylate oxidase [Beta vulgaris subsp. vulgaris]
HU06G00762	4.18677	-	L-ascorbate oxidase-like [Chenopodium quinoa]
HU02G03369	6.07659	At1g06620	1-aminocyclopropane-1-carboxylate oxidase homolog 1-like [Chenopodium quinoa];hypothetical protein SOVF_119850 [Spinacia oleracea]
HU06G01090	2.78936	GSVIVT00023967001	peroxidase 1 [Sesuvium portulacastrum]
HU05G01965	5.0934	PER73	peroxidase 50-like [Chenopodium quinoa]
HU03G01694	27.1507	HRPN	peroxidase N-like [Chenopodium quinoa]
HU11G01046	10.2549	PER12	peroxidase 12-like [Chenopodium quinoa]
HU06G00914	4.00264	GSVIVT00023967001	Peroxidase 4 [Nymphaea thermarum]
HU06G01134	5.84095	GSVIVT00037159001	peroxidase 5-like [Chenopodium quinoa]
HU08G01494	7.17299	RBOHB	respiratory burst oxidase homolog protein B-like [Chenopodium quinoa]
novel.11946	5.87684	PCO1	PREDICTED: plant cysteine oxidase 1 [Beta vulgaris subsp. vulgaris]
HU04G00813	3.78603	-	PREDICTED: glutathione S-transferase U8 [Beta vulgaris subsp. vulgaris]
HU01G02419	3.65793	GSTU9	glutathione S-transferase U10-like [Spinacia oleracea]
novel.1997	6.0565	PARC	probable glutathione S-transferase [Chenopodium quinoa]
novel.1994	9.50286	PARC	probable glutathione S-transferase [Chenopodium quinoa];probable glutathione S-transferase [Chenopodium quinoa]
HU02G00548	4.03002	GSTU7	LOW QUALITY PROTEIN: probable glutathione S-transferase [Spinacia oleracea];glutathione S-transferase U7-like isoform X2 [Vitis riparia]
HU02G00821	4.37394	-	probable glutathione S-transferase [Chenopodium quinoa]
HU05G01739	6.28845	PARA	PREDICTED: probable glutathione S-transferase parA [Prunus mume]
HU02G00549	7.3443	-	LOW QUALITY PROTEIN: probable glutathione S-transferase [Spinacia oleracea]
HU03G02928	3.52381	-	cucumber peeling cupredoxin-like [Chenopodium quinoa]
novel.2953	23.6447	TRX2	thioredoxin H-type-like [Chenopodium quinoa];hypothetical protein F0562_033720 [Nyssa sinensis];thioredoxin H-type-like [Spinacia oleracea]
HU01G01098	7.81964	GRXC9	PREDICTED: glutaredoxin-C9 [Beta vulgaris subsp. vulgaris]
HU05G01831	10.0585	TTL1	PREDICTED: TPR repeat-containing thioredoxin TTL4 [Beta vulgaris subsp. vulgaris]
HU02G01294	4.27047	Os01g0794400	putative nucleoredoxin 2 [Vitis vinifera];hypothetical protein CICLE_v10001187mg [Citrus clementina];PREDICTED: probable nucleoredoxin 2 [Beta vulgaris subsp. vulgaris]
HU02G03111	-2.16562	CYP716A12	PREDICTED: beta-amyrin 28-oxidase [Beta vulgaris subsp. vulgaris]
HU10G02005	-6.07762	ACO	1-aminocyclopropane-1-carboxylate oxidase-like [Chenopodium quinoa]
HU10G01680	-4.08289	FRO7	ferric reduction oxidase 7, chloroplastic-like [Spinacia oleracea]
HU02G03109	-2.40047	CYP716A17	PREDICTED: beta-amyrin 28-oxidase [Beta vulgaris subsp. vulgaris];beta-amyrin 28-monooxygenase-like isoform X2 [Camellia sinensis]
novel.22933	-7.51457	TRX2	PREDICTED: thioredoxin H1 [Beta vulgaris subsp. vulgaris]
novel.22932	-4.09056	TRX2	PREDICTED: thioredoxin H1 [Beta vulgaris subsp. vulgaris];thioredoxin H-type 3 [Tamarix hispida];thioredoxin H-type-like [Spinacia oleracea]

## Sheet: CdSD-vs-CdSM
GeneID	logFC	Gene_name	NR_annotation
HU04G00197	-1.7182	-	probable phospholipid hydroperoxide glutathione peroxidase [Spinacia oleracea]
HU09G00244	-10.0515	PER57	peroxidase 57-like [Chenopodium quinoa]
HU05G00674	-7.57931	CYP716A44	beta-amyrin 28-oxidase-like isoform X1 [Chenopodium quinoa];beta-amyrin 28-oxidase-like [Spinacia oleracea]
HU06G00762	-2.38339	-	L-ascorbate oxidase-like [Chenopodium quinoa]
HU04G00265	-2.55666	RBOHF	respiratory burst oxidase homolog protein A [Spinacia oleracea]
HU08G01920	-4.8221	ACO	PREDICTED: 1-aminocyclopropane-1-carboxylate oxidase [Beta vulgaris subsp. vulgaris]
HU03G01694	-9.27893	HRPN	peroxidase N-like [Chenopodium quinoa]
HU08G01006	-2.81072	PAO5	PREDICTED: probable polyamine oxidase 4 [Beta vulgaris subsp. vulgaris]
HU06G01150	-3.5068	PCO2	plant cysteine oxidase 2-like [Spinacia oleracea]
novel.11946	-2.28454	PCO1	PREDICTED: plant cysteine oxidase 1 [Beta vulgaris subsp. vulgaris]
HU04G00197	-1.7182	-	probable phospholipid hydroperoxide glutathione peroxidase [Spinacia oleracea]
novel.12889	-8.02226	PARC	probable glutathione S-transferase [Chenopodium quinoa]
HU03G00951	-1.76706	Mgst3	microsomal glutathione S-transferase 3-like [Chenopodium quinoa]
novel.1994	-5.50137	PARC	probable glutathione S-transferase [Chenopodium quinoa];probable glutathione S-transferase [Chenopodium quinoa]
novel.21214	-5.26871	GSTU19	PREDICTED: probable glutathione S-transferase parC [Prunus mume]
HU02G01077	-2.51313	-	glutathione reductase, cytosolic [Malus domestica]
HU03G01711	-2.09719	PARC	PREDICTED: probable glutathione S-transferase parC [Beta vulgaris subsp. vulgaris]
novel.15251	-8.61714	PARC	probable glutathione S-transferase [Chenopodium quinoa]
novel.1997	-6.16146	PARC	probable glutathione S-transferase [Chenopodium quinoa]
HU03G02923	-7.66236	-	cucumber peeling cupredoxin-like [Chenopodium quinoa]
HU11G01278	-3.28783	-	PREDICTED: thioredoxin H-type 1 [Nicotiana sylvestris]
HU05G01831	-3.90711	TTL1	PREDICTED: TPR repeat-containing thioredoxin TTL4 [Beta vulgaris subsp. vulgaris]
HU08G02202	-1.9656	GRXC9	glutaredoxin-C9-like [Chenopodium quinoa]
HU08G01569	4.72687	PER47	peroxidase 47-like [Chenopodium quinoa]
HU02G03329	6.87935	FAO1	long-chain-alcohol oxidase FAO1-like [Chenopodium quinoa]
HU10G02005	5.41833	ACO	1-aminocyclopropane-1-carboxylate oxidase-like [Chenopodium quinoa]
novel.15474	5.66531	guaA	PREDICTED: probable GMP synthase [glutamine-hydrolyzing] [Cucumis melo]
HU02G01610	5.86937	-	glutathione S-transferase U7-like [Chenopodium quinoa]
