# Supplementary material for: Transcriptome Profiles Reveal Key Regulatory Networks during Single and Multifactorial Stresses Coupled with Melatonin Treatment in Pitaya (Selenicereus undatus L.)
Source: Int J Mol Sci. 2024 Aug 15;25(16):8901. doi: 10.3390/ijms25168901 (PMC11354645; doi:10.3390/ijms25168901)
Supplement: Supplementary file 1 [file ijms-25-08901-s001.zip › Supplementry file S7.xlsx]

## Sheet: S-vs-Ck
GeneID	logFC	Gene_name	NR_annotation	GO_ID	KO_ID
HU07G00261	2.30297	RPL21	50S ribosomal protein L21, chloroplastic [Cannabis sativa]	GO:0005840;GO:0003735;GO:0019843;GO:0006412;GO:0009507	K02888
HU02G00999	-1.989	GRXC11	glutaredoxin-C11-like [Spinacia oleracea]	GO:0015035;GO:0005737	K03676
HU11G01680	-5.87011	LACS4	long chain acyl-CoA synthetase 4-like [Spinacia oleracea]	GO:0016207;GO:0009698	K01897
HU10G00201	5.10171	At1g48100	polygalacturonase At1g48100 [Chenopodium quinoa]	GO:0004650;GO:0005975;GO:0005618	-
HU03G02408	-11.0347	ABP19B	auxin-binding protein ABP19a-like [Chenopodium quinoa]	GO:0005618;GO:0048046;GO:0030145	-
HU10G01517	-4.90296	-	-	-	-
HU05G02212	5.12185	SAPK2	SNF1-related protein kinase 2.7 [Sesuvium portulacastrum]	GO:0006468;GO:0005524;GO:0005634;GO:0035556;GO:0004672;GO:0004674;GO:0005737	K14498
HU08G00748	5.02816	MDC12.19	PREDICTED: Golgi to ER traffic protein 4 homolog [Beta vulgaris subsp. vulgaris]	GO:0071818;GO:0005829;GO:0045048;GO:0048767	K23387
HU11G01360	-4.38553	exgA	hypothetical protein SOVF_115920 [Spinacia oleracea];probable glucan 1,3-beta-glucosidase A [Chenopodium quinoa]	GO:0051015;GO:0007163;GO:0015629;GO:0016477;GO:0051017;GO:0016985;GO:0007015;GO:0005975;GO:0005576;GO:0005737;GO:0071704	-
HU09G00512	-3.16453	SCPL18	serine carboxypeptidase-like 1 isoform X1 [Chenopodium quinoa];PREDICTED: serine carboxypeptidase-like 18 isoform X2 [Beta vulgaris subsp. vulgaris]	GO:0004185	K16296
novel.14912	2.21877	-	uncharacterized protein LOC116000071 [Ipomoea triloba]	-	-
HU08G01774	4.22721	MTERF1	Mitochodrial transcription termination factor-related protein [Corchorus capsularis]	GO:0006355;GO:0009658;GO:0009507;GO:0006353;GO:0003690;GO:0032502	K15032
HU02G02698	-8.58012	-	glycine-rich RNA-binding protein 1-like isoform X2 [Spinacia oleracea]	-	-
HU03G02727	4.34424	-	PREDICTED: uncharacterized protein LOC104893654 [Beta vulgaris subsp. vulgaris]	GO:0016021	-
HU09G00080	-2.02033	CRK4	CDPK-related kinase 6-like [Chenopodium quinoa]	GO:0005634;GO:0005524;GO:0046777;GO:0005737;GO:0009931;GO:0005516;GO:0004672;GO:0018105;GO:0004683;GO:0035556	-
HU02G01141	-2.50034	DRP1C	PREDICTED: dynamin-related protein 1C [Beta vulgaris subsp. vulgaris]	GO:0009536;GO:0003924;GO:0005525	-
HU01G01234	1.55789	COL10	PREDICTED: zinc finger protein CONSTANS-LIKE 10 [Beta vulgaris subsp. vulgaris]	GO:0005634;GO:0008270	-
HU03G02572	2.60529	RPL35	50S ribosomal protein L35, chloroplastic [Chenopodium quinoa]	GO:0005840;GO:0003735;GO:0015934;GO:0006412;GO:0009507	K02916
HU02G00346	1.7247	ORRM6	PREDICTED: glycine-rich RNA-binding protein 4, mitochondrial isoform X3 [Beta vulgaris subsp. vulgaris];unnamed protein product [Ananas comosus var. bracteatus]	GO:0016554;GO:0003723;GO:0003729;GO:0009507;GO:1900871	K13195
HU01G01962	1.59107	DJ1B	protein DJ-1 homolog B-like [Chenopodium quinoa]	GO:0106046;GO:0005634;GO:0036524;GO:0036529;GO:0005829	K03152
HU04G01763	-2.19851	CID11	PREDICTED: polyadenylate-binding protein-interacting protein 11 isoform X2 [Beta vulgaris subsp. vulgaris];PREDICTED: polyadenylate-binding protein-interacting protein 11 isoform X3 [Beta vulgaris subsp. vulgaris]	GO:0003723	-
HU05G00648	2.55667	-	uncharacterized protein LOC110702424 [Chenopodium quinoa]	GO:0006351;GO:0003743	-
HU03G01266	-4.66136	At1g54790	PREDICTED: GDSL esterase/lipase At1g54790 isoform X2 [Beta vulgaris subsp. vulgaris]	GO:0004560;GO:0016788;GO:0008152	-
novel.3137	-4.43235	IDL1	hypothetical protein BVRB_6g141150 [Beta vulgaris subsp. vulgaris]	GO:0003950;GO:0005615;GO:0016021;GO:0010227	-
HU09G00513	-4.0514	SCPL6	hypothetical protein BVRB_3g069760 [Beta vulgaris subsp. vulgaris]	GO:0004185	K16296
HU06G02461	-6.0409	FHT	naringenin,2-oxoglutarate 3-dioxygenase-like [Chenopodium quinoa]	GO:0046872;GO:0016491	K00475
novel.4682	7.13369	-	-	-	-
HU03G01406	-3.65048	RGLG3	E3 ubiquitin-protein ligase RGLG3 [Spinacia oleracea]	-	K16280
HU07G01703	1.09267	VHA-D	hypothetical protein CRG98_049605, partial [Punica granatum]	GO:0033176;GO:0005774;GO:0006811;GO:0046961;GO:0042626	K02149
novel.8014	1.74876	rpoB	RNA polymerase beta subunit [Opuntia quimilo]	GO:0003899;GO:0009507;GO:0006351;GO:0032549;GO:0003677	K03043
novel.17973	-9.32782	-	alcohol-forming fatty acyl-CoA reductase-like [Chenopodium quinoa]	GO:0006629;GO:0010345;GO:0102965;GO:0043231;GO:0080019;GO:0035336	K13356
HU06G02176	-5.44009	SCPL33	serine carboxypeptidase-like 33 [Chenopodium quinoa];PREDICTED: serine carboxypeptidase-like 33 [Beta vulgaris subsp. vulgaris]	GO:0005773;GO:0005576;GO:0004185	K16297
HU03G01139	-4.5815	RBK2	PREDICTED: receptor-like cytosolic serine/threonine-protein kinase RBK2 isoform X2 [Beta vulgaris subsp. vulgaris]	GO:0004674;GO:0005524	-
HU03G00989	3.93636	ACD6	hypothetical protein BVRB_4g089490 [Beta vulgaris subsp. vulgaris]	-	-
HU03G01075	-23.3535	COMT1	PREDICTED: caffeic acid 3-O-methyltransferase [Beta vulgaris subsp. vulgaris]	GO:0030755;GO:0009506;GO:0008757;GO:0005634;GO:0046983;GO:0008171;GO:0030744;GO:0047763;GO:0032259;GO:0009809;GO:0033799;GO:0051555;GO:0005737;GO:0005886;GO:0019438	K13066
HU06G00939	-1.87898	UXT3	PREDICTED: uncharacterized membrane protein At1g06890 [Beta vulgaris subsp. vulgaris]	GO:0015297;GO:0016021;GO:0005338;GO:0005794;GO:0005464	K15285
novel.2200	-8.12342	-	-	-	-
HU01G02035	1.86425	-	cytochrome P450 CYP72A219-like [Chenopodium quinoa];cytochrome P450 CYP72A219-like [Chenopodium quinoa]	GO:0005506;GO:0016021;GO:0020037;GO:0016705;GO:0004497	-
HU01G00831	1.20775	-	PREDICTED: uncharacterized protein LOC104883135 [Beta vulgaris subsp. vulgaris]	-	-
HU03G00383	-5.79046	NFD4	hypothetical protein BVRB_9g214280 [Beta vulgaris subsp. vulgaris];PREDICTED: protein NUCLEAR FUSION DEFECTIVE 4 [Beta vulgaris subsp. vulgaris]	GO:0016021;GO:0016020;GO:0006817	-
HU10G00833	-2.04263	BAM1	beta-amylase 1, chloroplastic-like [Chenopodium quinoa]	GO:0102229;GO:0016161;GO:0005634;GO:0000272;GO:0009414;GO:0005983;GO:0005829	K01177
HU08G00393	-2.50367	At5g55860	hypothetical protein SOVF_111470 [Spinacia oleracea]	GO:0005829;GO:0009904;GO:0009903	-
HU08G02309	-4.22318	-	basic proline-rich protein [Spinacia oleracea]	GO:0046872;GO:1900150	-
HU11G00957	-2.90041	DOF3.1	PREDICTED: dof zinc finger protein DOF3.4-like [Nelumbo nucifera]	GO:0006355;GO:0003677;GO:0005634	-
HU08G01810	-6.32683	CYP710A1	cytochrome P450 710A11-like [Chenopodium quinoa]	GO:0016491;GO:0005506;GO:0016705;GO:0016021;GO:0020037;GO:0016125;GO:0004497	K09832
HU07G02380	-23.717	XTH1	xyloglucan endotransglucosylase/hydrolase protein 2-like [Prunus avium]	GO:0010411;GO:0016762;GO:0005618;GO:0071555;GO:0004553;GO:0042546;GO:0016021;GO:0048046	K08235
HU08G01604	-3.76033	PDI	protein disulfide-isomerase-like [Chenopodium quinoa]	GO:0003756;GO:0005783;GO:0005788;GO:0034976;GO:0006457	K09580
HU03G00341	-2.40704	ACT	vinorine synthase-like [Chenopodium quinoa]	-	-
HU03G02070	2.2299	-	uncharacterized protein LOC110711982 [Chenopodium quinoa]	GO:0009737	-
HU05G01739	-3.26567	PARA	PREDICTED: probable glutathione S-transferase parA [Prunus mume]	GO:0005737;GO:0006749;GO:0004364	K00799
HU02G03028	1.98285	-	PREDICTED: uncharacterized protein LOC104886564 [Beta vulgaris subsp. vulgaris]	GO:0016021	-
novel.4550	1.63788	-	-	-	-
HU01G02314	-2.24664	UPTG2	PREDICTED: alpha-1,4-glucan-protein synthase [UDP-forming] 2 [Beta vulgaris subsp. vulgaris];probable UDP-arabinopyranose mutase 2 isoform X2 [Juglans regia]	GO:0005829;GO:0005794;GO:0052691;GO:0009832;GO:0071669;GO:0033356	K13379
novel.25358	6.76127	MTERF15	PREDICTED: transcription termination factor MTERF9, chloroplastic-like [Beta vulgaris subsp. vulgaris]	-	K15032
HU05G00105	-3.78552	-	endoglucanase 20-like [Chenopodium quinoa]	GO:0008810;GO:0030245	-
HU09G01497	4.17426	GATA22	PREDICTED: putative GATA transcription factor 22 [Beta vulgaris subsp. vulgaris]	GO:0043565;GO:0008270;GO:0006355	-
HU05G00298	5.12657	GDCSH	RecName: Full=Glycine cleavage system H protein, mitochondrial; Flags: Precursor [Mesembryanthemum crystallinum]	GO:0005739;GO:0005737;GO:0005960;GO:0019464;GO:0009249	K02437
HU09G00224	-1.5549	E2FB	transcription factor (E2F) [Oxybasis rubra]	GO:0000981;GO:0000978;GO:0090575;GO:0007049;GO:0006357;GO:0005634;GO:0046983;GO:0005667	K06620
novel.305	7.73385	-	organ-specific protein S2-like [Chenopodium quinoa]	-	-
HU04G00376	3.13938	-	PREDICTED: uncharacterized protein LOC104892609 [Beta vulgaris subsp. vulgaris]	GO:0016021	-
HU02G00085	-1.82873	yuiD	uncharacterized protein LOC110712411 [Chenopodium quinoa]	GO:0016021;GO:0004601	K09775
novel.23574	7.03123	-	-	-	-
HU11G01146	-2.09799	At1g29470	probable methyltransferase PMT24 [Chenopodium quinoa]	GO:0016021;GO:0008168;GO:0005802;GO:0005768;GO:0005737;GO:0032259	-
HU05G01198	3.78026	ELI1	pentatricopeptide repeat-containing protein ELI1, chloroplastic-like [Chenopodium quinoa]	GO:0008270	-
HU09G01688	2.59634	-	uncharacterized protein LOC110702851 [Chenopodium quinoa]	GO:0016021	-
novel.5268	6.39691	-	glycine-rich RNA-binding protein 1-like isoform X2 [Spinacia oleracea]	-	-
novel.21483	8.15267	-	uncharacterized protein LOC110775367 [Spinacia oleracea]	-	-
HU08G02211	-12.6524	OBL1	PREDICTED: uncharacterized protein LOC104900601 [Beta vulgaris subsp. vulgaris];uncharacterized protein LOC110800442 [Spinacia oleracea];hypothetical protein BVRB_8g182250 [Beta vulgaris subsp. vulgaris]	GO:0006629;GO:0016021	-
HU01G00389	2.72606	SRK2E	Serine/threonine-protein kinase [Trema orientale]	GO:0019432;GO:0005634;GO:0010118;GO:0009789;GO:0019903;GO:0009414;GO:0090333;GO:0005829;GO:0042802;GO:0005524;GO:0006468;GO:2000377;GO:0010359;GO:0046777;GO:0042742;GO:0071485;GO:0005985;GO:0005737;GO:1902456;GO:0004674;GO:0071244;GO:0009737;GO:0048366;GO:0009651;GO:0035556;GO:0006636	K14498
HU02G02451	6.2557	MLP43	MLP-like protein 31 [Chenopodium quinoa]	GO:0006952	-
HU02G00243	-7.70982	ZFP5	Zinc finger protein 5 [Vitis vinifera]	GO:0009736;GO:0005634;GO:0003700;GO:0000976;GO:0009740;GO:0010026;GO:0010090	-
HU08G00970	-4.2309	ALA1	phospholipid-transporting ATPase 1-like [Chenopodium quinoa];PREDICTED: phospholipid-transporting ATPase 1 [Beta vulgaris subsp. vulgaris]	GO:0005524;GO:0000287;GO:0016021;GO:0140326;GO:0015914;GO:0005886	K14802
HU06G00101	-5.74181	DRT100	PREDICTED: probable leucine-rich repeat receptor-like protein kinase At1g35710 [Beta vulgaris subsp. vulgaris]	GO:0005886	-
novel.1783	2.30928	RPN11	26S proteasome non-ATPase regulatory subunit 14 [Zea mays];26S proteasome non-ATPase regulatory subunit 14-like protein [Cucumis melo var. makuwa];hypothetical protein ES319_D02G105300v1 [Gossypium barbadense];PREDICTED: 26S proteasome non-ATPase regulatory subunit 14 homolog [Fragaria vesca subsp. vesca];26S proteasome non-ATPase regulatory subunit 14-like protein [Cucumis melo var. makuwa];26S …	GO:0061578;GO:0043161;GO:0016579;GO:0008237;GO:0070122;GO:0070628;GO:0008541;GO:0000502;GO:0004843	K03030
HU09G00966	-9.77583	-	hypothetical protein COLO4_29778 [Corchorus olitorius]	-	-
HU07G01775	4.01082	AAE	PREDICTED: GDSL esterase/lipase At1g28610 [Beta vulgaris subsp. vulgaris];PREDICTED: acetylajmalan esterase-like [Nelumbo nucifera];GDSL esterase/lipase At1g28650-like [Chenopodium quinoa];acetylajmalan esterase-like [Chenopodium quinoa]	GO:0016788	-
HU02G01607	5.30311	PSB27-1	PREDICTED: photosystem II repair protein PSB27-H1, chloroplastic [Beta vulgaris subsp. vulgaris]	GO:0010207	K08902
HU08G00124	1.31529	At1g20050	probable 3-beta-hydroxysteroid-Delta(8),Delta(7)-isomerase [Quercus suber];probable 3-beta-hydroxysteroid-Delta(8),Delta(7)-isomerase [Chenopodium quinoa]	GO:0005789;GO:0004769;GO:0005783;GO:0016021;GO:0047750;GO:0016125;GO:0000247;GO:0016126	K01824
HU06G00874	-7.84665	CCOAOMT	caffeoyl-CoA O-methyltransferase 1 [Chenopodium quinoa]	GO:0008757;GO:0009809;GO:0032259;GO:0042409	K00588
HU07G01082	-6.08966	KCS11	3-ketoacyl-CoA synthase 11-like [Chenopodium quinoa]	GO:0102338;GO:0102337;GO:0102336;GO:0102756;GO:0016021;GO:0006633	K15397
HU04G01482	-2.04052	RPA1B	PREDICTED: replication protein A 70 kDa DNA-binding subunit B [Beta vulgaris subsp. vulgaris]	GO:0006268;GO:0051321;GO:0000724;GO:0005634;GO:0003684;GO:0046872;GO:0006260;GO:0006289;GO:0006281;GO:0043047;GO:0006310;GO:0007004;GO:0003677;GO:0005662	K07466
HU01G02300	1.54642	BIM1	transcription factor BIM2-like isoform X2 [Spinacia oleracea]	GO:0003700;GO:0006351;GO:0046983;GO:0005634	-
HU10G00273	-1.85875	PP2A2	serine/threonine-protein phosphatase PP2A catalytic subunit [Cucumis sativus]	GO:0106307;GO:0106306	K04382
HU10G01758	-2.38519	SCAMP1	secretory carrier-associated membrane protein 1-like isoform X1 [Chenopodium quinoa]	GO:0016021;GO:0032588;GO:0030658;GO:0005886;GO:0015031;GO:0055038	K19995
HU06G01803	5.27889	-	hypothetical protein BVRB_3g058120 [Beta vulgaris subsp. vulgaris]	-	-
HU03G02226	1.95969	-	-	-	-
HU05G00817	1.57296	EGY1	probable zinc metalloprotease EGY1, chloroplastic [Chenopodium quinoa]	GO:0048564;GO:0060359;GO:0043157;GO:0016021;GO:0004222;GO:0009507;GO:0010027;GO:0009723;GO:0010207;GO:0009416;GO:0009658;GO:0009959	K25380
HU04G01632	1.87803	At5g17165	late embryogenesis abundant protein At5g17165-like [Chenopodium quinoa]	-	-
novel.24316	-4.2647	-	-	-	-
HU08G00363	-2.16577	At1g50460	hexokinase-3-like [Chenopodium quinoa];PREDICTED: hexokinase-3 [Beta vulgaris subsp. vulgaris]	GO:0005536;GO:0051156;GO:0004396;GO:0005739;GO:0004340;GO:0001678;GO:0019318;GO:0019158;GO:0005524;GO:0005829;GO:0008865;GO:0006096;GO:0016021	K00844
HU10G00683	-3.32871	-	hypothetical protein CK203_011674 [Vitis vinifera]	GO:0016021	-
novel.20315	-3.27199	CRK25	cysteine-rich receptor-like protein kinase 10 [Chenopodium quinoa];cysteine-rich receptor-like protein kinase 10 isoform X1 [Chenopodium quinoa];PREDICTED: cysteine-rich receptor-like protein kinase 10 [Beta vulgaris subsp. vulgaris];putative receptor-like protein kinase At4g00960 [Chenopodium quinoa];cysteine-rich receptor-like protein kinase 10 isoform X2 [Chenopodium quinoa];cysteine-rich rece…	GO:0004672;GO:0005524;GO:0016021	-
HU08G01064	-2.61116	XI-C	myosin-9-like isoform X2 [Chenopodium quinoa]	GO:0003779;GO:0005524;GO:0016459;GO:0007015;GO:0005516;GO:0003774	K10357
HU06G00916	-4.32731	At3g47520	malate dehydrogenase, chloroplastic-like [Chenopodium quinoa]	GO:0005739;GO:0005975;GO:0006108;GO:0006099;GO:0005737;GO:0030060	K00026
HU03G00360	1.72218	At2g21120	probable magnesium transporter NIPA6 isoform X2 [Chenopodium quinoa];probable magnesium transporter NIPA6 isoform X2 [Chenopodium quinoa]	GO:0015095;GO:0016020;GO:0005769;GO:0005886;GO:0016021;GO:0015693	K22733
HU03G00713	-1.80246	IQM4	PREDICTED: IQ domain-containing protein IQM1 [Beta vulgaris subsp. vulgaris]	GO:0005634	-
HU07G01483	-8.33551	STH-21	PREDICTED: major allergen Pru ar 1 [Beta vulgaris subsp. vulgaris];pathogenesis-related protein STH-21-like [Chenopodium quinoa]	GO:0006952;GO:0038023;GO:0010427;GO:0004864;GO:0009738	-
HU03G01855	2.64041	PBS1	PREDICTED: serine/threonine-protein kinase CDL1 isoform X4 [Beta vulgaris subsp. vulgaris];PREDICTED: serine/threonine-protein kinase CDL1 isoform X2 [Beta vulgaris subsp. vulgaris]	GO:0005524;GO:0016021;GO:0004674	-
HU05G01831	-7.85123	TTL1	PREDICTED: TPR repeat-containing thioredoxin TTL4 [Beta vulgaris subsp. vulgaris]	GO:0005737	K09527
novel.20889	-6.64657	-	-	-	-
HU02G03122	1.58708	ABCC2	PREDICTED: ABC transporter D family member 2, chloroplastic [Beta vulgaris subsp. vulgaris]	GO:0006635;GO:0009507;GO:0005324;GO:0042760;GO:0042626;GO:0005778;GO:0016887;GO:0015910;GO:0016021;GO:0005524;GO:0007031	-
HU11G01568	-4.01877	-	PREDICTED: uncharacterized protein LOC104897042 [Beta vulgaris subsp. vulgaris]	GO:0016021;GO:0016874	-
HU11G00383	3.56416	ITIH2	inter alpha-trypsin inhibitor, heavy chain 4 [Spinacia oleracea]	GO:0005886	-
HU07G00966	3.63165	GDPD1	hypothetical protein SOVF_173550, partial [Spinacia oleracea]	GO:0009536;GO:0006071;GO:0030643;GO:0006629;GO:0000287;GO:0046475;GO:0008889	K18696
HU03G01134	-3.15367	AHP1	hypothetical protein C3L33_09025, partial [Rhododendron williamsianum]	GO:0043424;GO:0005634;GO:0009736;GO:0005829;GO:0005737;GO:0016310;GO:0009927;GO:0000160	K14490
novel.15763	4.63479	PMEI11	21 kDa protein-like [Chenopodium quinoa]	GO:0043086;GO:0004857	-
HU09G00232	4.74998	At2g36090	F-box protein At2g27310 [Ziziphus jujuba]	GO:0016021	-
HU10G01760	5.36588	-	conserved hypothetical protein [Ricinus communis]	-	-
HU04G00278	3.048	ARASP	PREDICTED: probable membrane metalloprotease ARASP2, chloroplastic [Nicotiana attenuata]	GO:0005886;GO:0004222;GO:0016021	-
HU11G00956	5.63149	KO	ent-kaurene oxidase, chloroplastic-like isoform X1 [Chenopodium quinoa]	GO:0005506;GO:0009707;GO:0010241;GO:0052615;GO:0016021;GO:0020037;GO:0009686;GO:0005783	K04122
HU01G01089	1.29469	-	nucleolar transcription factor 1-A [Spinacia oleracea]	-	-
HU09G01577	-2.82475	lipL	PREDICTED: uncharacterized protein LOC104886700 isoform X3 [Beta vulgaris subsp. vulgaris]	-	K08869
novel.22885	3.04414	-	hypothetical protein SOVF_078120 [Spinacia oleracea]	-	-
HU02G02969	-1.8726	RTE1	PREDICTED: uncharacterized protein ycf36 [Populus euphratica];PREDICTED: protein REVERSION-TO-ETHYLENE SENSITIVITY1 [Beta vulgaris subsp. vulgaris]	GO:0005794;GO:0010104;GO:0009723;GO:0009536;GO:0005783;GO:0016021	K20726
HU07G00748	2.93866	BBX21	salt tolerance protein [Sesuvium portulacastrum]	GO:0008270;GO:0005634;GO:0009640;GO:0006355	-
HU08G02087	-2.59441	MYB102	PREDICTED: protein ODORANT1-like [Beta vulgaris subsp. vulgaris]	GO:0005634	K09422
novel.1313	3.49059	-	-	-	-
HU11G00850	-2.40695	-	cucumber peeling cupredoxin [Dendrobium catenatum]	GO:0016021;GO:0009055	-
HU06G00870	-3.54444	MAPKKK20	mitogen-activated protein kinase kinase kinase 17-like [Spinacia oleracea]	GO:0004674;GO:0005524	-
HU02G01704	3.68938	ABCC10	ABC transporter C family member 10-like [Spinacia oleracea]	GO:0016021;GO:0042626;GO:0005524	K05666
HU08G02097	-3.8562	-	uncharacterized protein LOC110693525 [Chenopodium quinoa]	GO:0016021	-
HU05G00487	-5.069	TPPF	PREDICTED: probable trehalose-phosphate phosphatase F [Beta vulgaris subsp. vulgaris]	GO:0005992;GO:0004805	K01087
HU01G02797	-2.96943	COMT1	caffeic acid 3-O-methyltransferase-like [Chenopodium quinoa]	GO:0051555;GO:0033799;GO:0047763;GO:0030755;GO:0032259;GO:0009506;GO:0009809;GO:0030744;GO:0008171;GO:0046983;GO:0005634;GO:0005886;GO:0005737	K13066
HU04G00478	2.04829	APRR2	two-component response regulator-like APRR2 [Chenopodium quinoa];PREDICTED: two-component response regulator-like APRR2 isoform X1 [Beta vulgaris subsp. vulgaris]	GO:0003700;GO:0000976;GO:0005634;GO:0000160;GO:0045893;GO:0003677	-
HU07G01008	-4.49982	PER12	glutathione peroxidase [Copaifera officinalis];PREDICTED: peroxidase 12 [Beta vulgaris subsp. vulgaris];Peroxidase 12 [Spatholobus suberectus];hypothetical protein F0562_002668 [Nyssa sinensis];peroxidase 12-like [Chenopodium quinoa]	GO:0020037;GO:0016021;GO:0004601;GO:0009506;GO:0009505;GO:0042744;GO:0005576;GO:0006979;GO:0046872	K00430
novel.10651	-2.02153	AGDP1	hypothetical protein BVRB_5g122590 [Beta vulgaris subsp. vulgaris]	-	-
HU02G00938	-4.39919	GSTF13	glutathione S-transferase F13-like [Chenopodium quinoa]	GO:0005737;GO:0006749;GO:0009636;GO:0043295;GO:0005829;GO:0004364	K00799
HU03G00610	-8.17599	CYP734A1	PREDICTED: cytochrome P450 734A1 [Beta vulgaris subsp. vulgaris]	GO:0005506;GO:0016705;GO:0016131;GO:0020037;GO:0016021;GO:0010268;GO:0004497	K15639
HU03G02485	1.90618	rps2	ribosomal protein S2 [Carnegiea gigantea]	GO:0009507;GO:0009536;GO:0006412;GO:0015935;GO:0003735;GO:0005840	K02967
HU03G02979	-3.29506	TYRAAT1	arogenate dehydrogenase 2 [Amaranthus tricolor]	GO:0004665;GO:0006571;GO:0008977;GO:0009507	K15227
HU10G01771	-3.0304	AGD5	hypothetical protein BVRB_8g199760 [Beta vulgaris subsp. vulgaris]	GO:0005096;GO:0043547	K12486
HU05G01192	2.77034	DEGP8	protease Do-like 8, chloroplastic [Chenopodium quinoa];Retrovirus-related Pol polyprotein from transposon TNT 1-94 [Vitis vinifera];protease Do-like 8, chloroplastic [Chenopodium quinoa];uncharacterized protein LOC110776120 [Spinacia oleracea]	GO:0003676;GO:0004491;GO:0008270;GO:0004252;GO:0015074	-
HU02G02374	-9.17419	LTPG30	PREDICTED: lipid transfer-like protein VAS [Beta vulgaris subsp. vulgaris]	GO:0031225;GO:0008289;GO:0005886;GO:0005576;GO:0006869	-
HU09G01420	5.25459	DREB3	ethylene-responsive transcription factor TINY-like [Chenopodium quinoa]	GO:0003700;GO:0005634;GO:0003677	K09286
novel.22235	3.21163	At3g47570	probable LRR receptor-like serine/threonine-protein kinase At3g47570 [Chenopodium quinoa]	GO:0016021;GO:0005886;GO:0004672;GO:0005524	-
HU04G01928	6.64578	IAA14	hypothetical protein BVRB_5g120320 [Beta vulgaris subsp. vulgaris]	GO:0005634;GO:0009734;GO:0006355	K14484
HU08G01516	3.58303	PP2B15	hypothetical protein SOVF_102140 [Spinacia oleracea]	-	-
HU02G02730	-1.59696	WOX13	hypothetical protein SOVF_185410 [Spinacia oleracea]	GO:0005634;GO:0003700;GO:0003677	-
HU11G01597	-1.28337	Vps8	vacuolar protein sorting-associated protein 8 homolog [Chenopodium quinoa];vacuolar protein sorting-associated protein 8 homolog [Spinacia oleracea];vacuolar protein sorting-associated protein 8 homolog [Chenopodium quinoa]	GO:0016192;GO:0034058;GO:0006623;GO:0030897;GO:0009555;GO:0005770;GO:0006886	K20178
HU07G00961	-7.05809	-	uncharacterized protein LOC110735718 [Chenopodium quinoa]	-	-
HU05G01899	-13.984	PLP5	PREDICTED: patatin-like protein 1 [Beta vulgaris subsp. vulgaris]	GO:0016042;GO:0005773;GO:0045735;GO:0016787	-
HU02G01116	1.92784	PPH	uncharacterized protein LOC110702646 isoform X2 [Chenopodium quinoa]	GO:0015994;GO:0009507;GO:0047746;GO:0102293	-
HU08G01720	1.23429	At5g10920	argininosuccinate lyase, chloroplastic-like [Chenopodium quinoa];argininosuccinate lyase, chloroplastic [Spinacia oleracea]	GO:0005737;GO:0005829;GO:0004056;GO:0042450;GO:0009570	K01755
HU03G02870	6.43048	-	RecName: Full=Ferredoxin-1, chloroplastic; AltName: Full=Ferredoxin I; Flags: Precursor [Mesembryanthemum crystallinum]	GO:0046872;GO:0009507;GO:0051537;GO:0009055	K02639
HU07G02020	2.03783	RSP5	PREDICTED: flagellar radial spoke protein 5 isoform X2 [Beta vulgaris subsp. vulgaris]	GO:0047834	-
HU10G01074	4.32022	SGR9	E3 ubiquitin-protein ligase SGR9, amyloplastic [Spinacia oleracea]	GO:0009501;GO:0016567;GO:0009630;GO:0061630;GO:0006511;GO:0005737	-
HU03G02481	5.10535	PRXQ	peroxiredoxin Q [Salicornia europaea];RecName: Full=Peroxiredoxin Q, chloroplastic; AltName: Full=Thioredoxin peroxidase; AltName: Full=Thioredoxin-dependent peroxiredoxin Q; Flags: Precursor [Suaeda salsa]	GO:0016491;GO:0016209;GO:0009543;GO:0004601	K03564
HU10G00656	-1.9537	-	uncharacterized protein LOC110784855 [Spinacia oleracea]	GO:0016740	-
HU02G01024	8.08347	-	putative inactive leucine-rich repeat receptor-like protein kinase IMK2 [Senna tora]	GO:0016021	-
HU10G00618	-4.04146	-	uncharacterized protein LOC110691192 [Chenopodium quinoa]	GO:0016021	-
HU03G00897	5.4738	At3g03770	PREDICTED: probable inactive leucine-rich repeat receptor-like protein kinase At3g03770 isoform X1 [Beta vulgaris subsp. vulgaris]	GO:0005886;GO:0046777;GO:0004672;GO:0016021;GO:0009506;GO:0005524	-
HU01G02515	2.82025	-	-	-	-
HU03G03016	-3.45706	PAE3	hypothetical protein SOVF_070060 [Spinacia oleracea]	GO:0016787;GO:0052793;GO:0009505;GO:0005576;GO:0071555;GO:0005618	K19882
HU01G00147	-8.66344	-	caffeoyl-CoA O-methyltransferase 5-like [Chenopodium quinoa];caffeoyl-CoA O-methyltransferase 5 [Spinacia oleracea]	GO:0046872;GO:0032259;GO:0009809;GO:0042409;GO:0008168;GO:0008171	K00588
HU06G01995	2.96669	-	PREDICTED: uncharacterized protein LOC104907951 [Beta vulgaris subsp. vulgaris]	-	-
HU10G00117	-3.16172	-	centromere-associated protein E-like [Chenopodium quinoa];interaptin-like [Chenopodium quinoa]	GO:0071586;GO:0016021;GO:0004222	-
novel.18326	6.45227	VIT_19s0014g04930	(-)-germacrene D synthase [Vitis vinifera]	GO:0000287;GO:0034004;GO:0016114;GO:0010333;GO:0052577;GO:0005737	K15803
HU01G00159	-4.39994	TOGT1	glucosyltransferase [Phytolacca americana]	GO:0008194	K23260
HU01G02759	-2.32009	PLIP2	PREDICTED: uncharacterized protein LOC104894743 [Beta vulgaris subsp. vulgaris]	GO:0006629;GO:0008970;GO:0016021	-
HU08G01912	4.68219	-	hypothetical protein BVRB_8g181220 [Beta vulgaris subsp. vulgaris]	-	-
novel.10299	-4.34924	AMP1	RecName: Full=Antimicrobial peptide 1; AltName: Full=MJ-AMP1; Short=AMP1; Flags: Precursor [Mirabilis jalapa]	GO:0031640;GO:0050832;GO:0042742;GO:0005576	-
HU11G01632	2.79206	KIC	calcium-binding protein KIC-like [Durio zibethinus]	GO:0005509	K24345
HU05G00134	-1.16084	TMEM135	PREDICTED: uncharacterized protein LOC104892477 [Beta vulgaris subsp. vulgaris];uncharacterized protein LOC110788325 [Spinacia oleracea]	GO:0016021	-
HU10G01607	1.97108	EGY2	probable zinc metalloprotease EGY2, chloroplastic isoform X5 [Spinacia oleracea];probable zinc metalloprotease EGY2, chloroplastic isoform X1 [Chenopodium quinoa];hypothetical protein SOVF_048550 isoform B [Spinacia oleracea]	GO:0016021	K25380
HU06G00020	5.34882	SQE1	hypothetical protein BVRB_6g128510 [Beta vulgaris subsp. vulgaris];hypothetical protein E1A91_D05G228600v1 [Gossypium mustelinum]	GO:0016126;GO:0016021;GO:0005783;GO:0071949;GO:0004506;GO:0050660	K00511
HU03G00004	1.47752	2ODD19	protein DMR6-LIKE OXYGENASE 2-like [Citrus sinensis];hypothetical protein CISIN_1g0202331mg, partial [Citrus sinensis];hypothetical protein AQUCO_01000105v1 [Aquilegia coerulea]	GO:0046872;GO:0051213;GO:0016491	-
HU02G00469	2.35369	EEF1AKNMT	methyltransferase-like protein 13 [Chenopodium quinoa]	-	-
HU06G00871	-7.0108	At5g67130	PI-PLC X domain-containing protein At5g67130-like [Chenopodium quinoa]	GO:0008081;GO:0006629;GO:0016021	-
HU08G01026	-6.76471	BBR	E3 ubiquitin ligase BIG BROTHER-related-like isoform X2 [Spinacia oleracea];PREDICTED: E3 ubiquitin ligase BIG BROTHER-related [Beta vulgaris subsp. vulgaris]	GO:0046621;GO:0016874;GO:0004842	K19045
novel.21460	7.07403	-	-	-	-
HU09G00322	-11.0644	6-FEH	hypothetical protein SOVF_072030 [Spinacia oleracea]	GO:0005975;GO:0004553;GO:0004564	K01193
HU10G01980	-4.65541	WRKY6	PREDICTED: probable WRKY transcription factor 31 isoform X1 [Beta vulgaris subsp. vulgaris]	GO:0003700;GO:0005634;GO:0043565	-
HU06G00678	-10.8432	LBD40	lateral organ boundaries domain protein [Boehmeria nivea];PREDICTED: LOB domain-containing protein 41 [Beta vulgaris subsp. vulgaris]	GO:0010468	-
HU03G01624	-1.96116	Os01g0957000	PREDICTED: NAD(H) kinase 1 [Beta vulgaris subsp. vulgaris]	GO:0003951;GO:0006741;GO:0019674	K00858
novel.25813	7.3911	GLOX	aldehyde oxidase GLOX-like [Chenopodium quinoa]	-	-
HU10G00354	-7.6729	-	PREDICTED: kunitz trypsin inhibitor 2 [Beta vulgaris subsp. vulgaris]	GO:0004866	-
HU08G02163	-2.11107	RMA1H1	PREDICTED: E3 ubiquitin-protein ligase RMA1H1 [Beta vulgaris subsp. vulgaris];E3 ubiquitin-protein ligase RMA1H1-like [Chenopodium quinoa]	GO:0016874;GO:0046872;GO:0016021	K10666
HU06G02691	1.67559	secA	protein translocase subunit SecA, chloroplastic [Chenopodium quinoa];protein translocase subunit SecA, chloroplastic-like [Chenopodium quinoa]	GO:0009646;GO:0009570;GO:0006605;GO:0005524;GO:0016464;GO:0017038;GO:0009658;GO:0016020;GO:0015450;GO:0010090;GO:0010109;GO:0015462;GO:0009941	K03070
HU08G02113	-3.55216	-	hypothetical protein BVRB_8g199600 [Beta vulgaris subsp. vulgaris]	-	-
HU05G00395	-1.67207	ppt-1	hypothetical protein SOVF_011300 [Spinacia oleracea]	GO:0016790;GO:0043231;GO:0098599	K01074
HU02G02989	-1.23736	At5g56450	probable ADP,ATP carrier protein At5g56450 [Chenopodium quinoa]	GO:1990544;GO:0016021;GO:0140021;GO:0005743;GO:0005471	K05863
HU09G01903	1.3443	Pigq	PREDICTED: N-acetylglucosaminyl-phosphatidylinositol biosynthetic protein gpi1 isoform X3 [Beta vulgaris subsp. vulgaris];PREDICTED: uncharacterized protein LOC104889433 isoform X1 [Beta vulgaris subsp. vulgaris];PREDICTED: N-acetylglucosaminyl-phosphatidylinositol biosynthetic protein gpi1 isoform X2 [Beta vulgaris subsp. vulgaris]	GO:0017176;GO:0006506;GO:0016021	K03860
HU08G00246	-6.65317	At4g34480	PREDICTED: glucan endo-1,3-beta-glucosidase 13 [Beta vulgaris subsp. vulgaris]	GO:0046658;GO:0042973;GO:0005975	-
HU05G00400	-2.24015	-	uncharacterized protein LOC110722836 [Chenopodium quinoa]	-	-
HU08G01821	-1.51049	KAS1	3-oxoacyl-[acyl-carrier-protein] synthase I, chloroplastic [Spinacia oleracea]	GO:0006633;GO:0004315	K09458
novel.24064	3.21063	-	-	-	-
HU08G01875	-3.50229	PM19L	PREDICTED: uncharacterized protein LOC104884553 [Beta vulgaris subsp. vulgaris]	GO:0016021	-
HU01G01451	4.35309	PETE	plastocyanin, chloroplastic [Chenopodium quinoa]	GO:0005507;GO:0009055;GO:0009535	K02638
HU03G02030	3.80361	petC	cytochrome b6-f complex iron-sulfur subunit, chloroplastic-like [Chenopodium quinoa]	GO:0009496;GO:0045158;GO:0051537;GO:0016021;GO:0046872;GO:0016491;GO:0009535;GO:0005886	K02636
HU05G00539	3.58721	-	hypothetical protein SOVF_096860 [Spinacia oleracea];uncharacterized protein LOC110784395 isoform X2 [Spinacia oleracea]	-	-
novel.5021	2.38486	rps12-B	orf174 [Beta vulgaris subsp. vulgaris]	GO:0003735;GO:0015935;GO:0006412;GO:0005739;GO:0009507	K02950
HU01G02249	2.97168	CHLM	hypothetical protein F0562_023205 [Nyssa sinensis]	GO:0032259;GO:0046406;GO:0015995;GO:0008168	K03428
HU08G01572	-1.71715	DODA	DODAa2 [Carnegiea gigantea]	GO:0050297;GO:0008270;GO:0006725;GO:0008198	K15777
HU10G00181	2.60053	lip	PREDICTED: uncharacterized protein LOC104897268 [Beta vulgaris subsp. vulgaris]	GO:0016787;GO:0016021	-
HU02G02793	2.64388	CYP704C1	PREDICTED: cytochrome P450 704C1 isoform X1 [Beta vulgaris subsp. vulgaris]	GO:0005506;GO:0016021;GO:0020037;GO:0016705;GO:0004497	-
HU02G03349	-8.35547	MYB15	PREDICTED: myb-related protein Myb4 [Beta vulgaris subsp. vulgaris]	GO:0005634	K09422
novel.19597	-6.23584	VIT_06s0061g00120	PREDICTED: glucan endo-1,3-beta-glucosidase [Beta vulgaris subsp. vulgaris]	-	-
HU09G01826	-3.00606	pgip	polygalacturonase inhibitor-like [Spinacia oleracea]	GO:0016020	-
HU05G01544	-1.51211	OsI_01383	glucosidase 2 subunit beta-like [Chenopodium quinoa]	GO:0017177;GO:0006491	K08288
HU07G00856	-13.4011	BGAL16	Beta-galactosidase [Actinidia chinensis var. chinensis]	GO:0048046;GO:0005773;GO:0005975;GO:0030246;GO:0004565;GO:0005618	-
HU11G01150	3.01865	CML44	probable calcium-binding protein CML44 [Chenopodium quinoa]	GO:0005509	K13448
HU01G02701	-3.26179	GAUT6	probable galacturonosyltransferase 6 isoform X1 [Spinacia oleracea]	GO:0071555;GO:0045489;GO:0000139;GO:0047262	K13648
HU07G00129	1.75705	-	uncharacterized protein LOC110731707 [Chenopodium quinoa]	GO:0016021;GO:0009534	-
HU02G02854	1.17707	-	uncharacterized protein LOC110704766 [Chenopodium quinoa]	-	-
HU11G01380	3.84306	-	PREDICTED: uncharacterized protein LOC104892333 [Beta vulgaris subsp. vulgaris]	GO:0009570	-
HU05G01661	-4.79305	CNR9	protein PLANT CADMIUM RESISTANCE 2-like [Spinacia oleracea]	-	-
HU09G01064	2.31542	LOG7	cytokinin riboside 5&apos;-monophosphate phosphoribohydrolase LOG7-like [Chenopodium quinoa]	GO:0102682;GO:0009691	K22522
HU08G02130	-6.72894	RABA1F	ras-related protein RABA1f [Chenopodium quinoa]	GO:0005768;GO:0003924;GO:0005525	K07904
novel.8218	2.18031	-	-	-	-
HU01G01343	2.17482	SODCP	superoxide dismutase [Cu-Zn], chloroplastic [Spinacia oleracea]	GO:0009507;GO:0046872;GO:0004784	K04565
novel.15767	-15.087	PME17	pectinesterase-like [Chenopodium quinoa]	GO:0005618;GO:0045490;GO:0004857;GO:0030599;GO:0005576;GO:0042545;GO:0046910;GO:0045330	K01051
HU02G03226	5.61133	PNSB3	PREDICTED: photosynthetic NDH subunit of subcomplex B 3, chloroplastic [Beta vulgaris subsp. vulgaris];uncharacterized protein LOC116248302 isoform X2 [Nymphaea colorata]	GO:0009055;GO:0051536	-
HU03G00092	3.26496	CCS1	PREDICTED: cytochrome c biogenesis protein CCS1, chloroplastic [Beta vulgaris subsp. vulgaris]	GO:0017004;GO:0016021	K07399
HU08G00840	2.48316	ACR11	PREDICTED: ACT domain-containing protein ACR11 [Beta vulgaris subsp. vulgaris]	GO:0009416;GO:0009535;GO:0009941;GO:0009409;GO:0009570;GO:0010319;GO:0009744	-
HU08G01630	-3.07196	BON3	PREDICTED: protein BONZAI 3 isoform X1 [Beta vulgaris subsp. vulgaris];protein BONZAI 3-like isoform X3 [Chenopodium quinoa]	GO:0005544;GO:0060548	-
HU04G00519	2.34094	-	hypothetical protein BVRB_5g125770 [Beta vulgaris subsp. vulgaris]	-	-
HU01G01507	-3.43266	CST	hypothetical protein FH972_014097 [Carpinus fangiana];probable serine/threonine-protein kinase CST isoform X1 [Chenopodium quinoa]	GO:0005524;GO:0030246;GO:0004674	-
novel.24509	6.29452	-	-	-	-
novel.5511	-8.91321	AMP1	RecName: Full=Antimicrobial peptide 1; AltName: Full=MJ-AMP1; Short=AMP1; Flags: Precursor [Mirabilis jalapa]	GO:0031640;GO:0050832;GO:0042742;GO:0005576	-
HU09G00376	-6.58946	BC10	PREDICTED: uncharacterized protein LOC104896576 [Beta vulgaris subsp. vulgaris]	GO:0016757;GO:0016021;GO:0016020	-
HU03G00184	-7.44734	HSR201	benzyl alcohol O-benzoyltransferase-like [Spinacia oleracea]	GO:0016740;GO:0016747	K19861
HU06G00923	-3.39042	-	-	-	-
HU09G00058	-2.17181	AKHSDH2	bifunctional aspartokinase/homoserine dehydrogenase 1, chloroplastic-like [Spinacia oleracea]	GO:0009067;GO:0009089;GO:0009090;GO:0004072;GO:0005524;GO:0009088;GO:0009086;GO:0050661;GO:0004412	K12524
HU03G01301	3.27684	VDE1	PREDICTED: violaxanthin de-epoxidase, chloroplastic [Beta vulgaris subsp. vulgaris]	GO:0010028;GO:0046422;GO:0009507;GO:0015994;GO:0016491	K09839
novel.22641	-2.3089	At3g47570	probable LRR receptor-like serine/threonine-protein kinase At3g47570 [Chenopodium quinoa]	GO:0004674;GO:0016021;GO:0004672;GO:0005524	-
HU07G00197	-3.14406	COMT	caffeic acid 3-O-methyltransferase-like [Chenopodium quinoa]	GO:0019438;GO:0032259;GO:0008171;GO:0046983;GO:0008757	K13066
novel.19715	-7.18987	WAKL8	hypothetical protein BVRB_4g075360 [Beta vulgaris subsp. vulgaris]	GO:0030247;GO:0004674;GO:0016021	-
novel.15784	-11.5083	-	hypothetical protein BVRB_1g020540 [Beta vulgaris subsp. vulgaris]	GO:0006952	-
novel.21340	2.2615	-	ribosomal protein S19 [Viburnum burejaeticum]	GO:0009507;GO:0005739;GO:0005840	K05577
HU07G02261	1.46045	-	PREDICTED: triosephosphate isomerase, cytosolic [Beta vulgaris subsp. vulgaris]	GO:0004807;GO:0006096	K01803
HU03G02369	-1.28304	GPC1	uncharacterized membrane protein C776.05 [Spinacia oleracea]	GO:0008654;GO:0016021;GO:0016746;GO:0006656	-
HU03G02884	1.84354	CFM3	PREDICTED: CRM-domain containing factor CFM3, chloroplastic/mitochondrial [Beta vulgaris subsp. vulgaris]	GO:0003723	-
HU07G01033	-4.04812	COMT1	PREDICTED: caffeic acid 3-O-methyltransferase [Beta vulgaris subsp. vulgaris]	GO:0008757;GO:0046983;GO:0008171;GO:0032259;GO:0019438	K13066
HU01G00516	-2.61014	-	cytochrome c [Salvia splendens]	GO:0006123;GO:0005758;GO:0046872;GO:0009055;GO:0006122;GO:0020037;GO:0070469	K08738
HU03G00745	-2.076	-	PREDICTED: uncharacterized protein LOC104883680 [Beta vulgaris subsp. vulgaris]	-	-
HU08G00366	5.86644	GAST1	PREDICTED: protein GAST1 isoform X1 [Beta vulgaris subsp. vulgaris]	-	-
HU01G02350	-2.45443	CLPB1	chaperone protein ClpB1 [Chenopodium quinoa]	GO:0005524;GO:0034605;GO:0016887;GO:0009536;GO:0005737	K03695
HU11G00621	-7.03941	-	uncharacterized protein LOC110720623 isoform X1 [Chenopodium quinoa]	-	-
HU09G02023	-1.3161	At1g14780	MACPF domain-containing protein At1g14780-like [Chenopodium quinoa];MACPF domain-containing protein At1g14780-like [Chenopodium quinoa]	GO:0006952;GO:0012501;GO:0009626;GO:2000031;GO:0005886	-
HU05G02221	-2.07588	WAKL14	wall-associated receptor kinase-like 14 [Spinacia oleracea]	GO:0016021;GO:0005524;GO:0007166;GO:0006468;GO:0005886;GO:0004674;GO:0004672	-
HU05G02050	-2.66422	HSR4	LOW QUALITY PROTEIN: AAA-ATPase At3g50940-like [Chenopodium quinoa]	GO:0016887;GO:0005524	K08900
HU08G00063	1.6823	-	PREDICTED: HMG-Y-related protein A isoform X2 [Beta vulgaris subsp. vulgaris];PREDICTED: HMG-Y-related protein A isoform X1 [Beta vulgaris subsp. vulgaris]	GO:0016584;GO:0005730;GO:0006355;GO:0031936;GO:0003677;GO:0000786;GO:0045910;GO:0031492;GO:0006334;GO:0005634;GO:0003690;GO:0030261	-
HU08G01061	-1.49363	EIN4	protein EIN4-like [Chenopodium quinoa]	GO:0000155;GO:0005524;GO:0005789;GO:0016021;GO:0046872;GO:0038199;GO:0051740	K14509
HU05G02158	2.99203	Os07g0190000	probable 1-deoxy-D-xylulose-5-phosphate synthase 2, chloroplastic [Spinacia oleracea]	GO:0016114;GO:0008661;GO:0009228;GO:0052865;GO:0046872	K01662
HU08G01362	-3.81964	WAKL11	wall-associated receptor kinase-like 8 [Chenopodium quinoa]	-	-
HU07G01242	3.9638	-	uncharacterized protein LOC110728798 [Chenopodium quinoa]	-	-
HU05G00508	-4.46161	LTPG9	lipid transfer-like protein VAS [Chenopodium quinoa]	GO:0031225;GO:0005886	-
HU03G02607	-15.1509	CjBAp12	EG45-like domain containing protein [Chenopodium quinoa]	GO:0009627;GO:0048046	-
novel.21214	-6.38369	GSTU19	PREDICTED: probable glutathione S-transferase parC [Prunus mume]	GO:0004364;GO:0006749;GO:0005737;GO:0016740	K00799
HU03G00941	7.66892	CCL4	probable acyl-activating enzyme 6 [Chenopodium quinoa]	-	-
novel.25579	-9.76526	OPR1	putative 12-oxophytodienoate reductase 11 [Chenopodium quinoa]	GO:0016491;GO:0010181	K05894
HU05G00322	7.47696	-	putative invertase inhibitor [Chenopodium quinoa]	GO:0043086;GO:0004857	-
novel.9925	7.56755	-	-	-	-
HU06G00379	4.03199	SR1IP1	BTB/POZ domain-containing protein At5g67385-like isoform X2 [Chenopodium quinoa];BTB/POZ domain-containing protein At5g67385-like isoform X2 [Chenopodium quinoa]	GO:0016567	-
HU04G01493	2.92189	PDCB2	PLASMODESMATA CALLOSE-BINDING PROTEIN 3-like isoform X2 [Hibiscus syriacus];PREDICTED: PLASMODESMATA CALLOSE-BINDING PROTEIN 3-like isoform X1 [Cucumis melo]	GO:0016021	-
HU04G02050	3.58635	-	PREDICTED: uncharacterized protein LOC104894421 isoform X2 [Beta vulgaris subsp. vulgaris];PREDICTED: uncharacterized protein LOC104894421 isoform X1 [Beta vulgaris subsp. vulgaris]	-	-
HU04G01544	2.50404	RPL17	PREDICTED: uncharacterized protein LOC104893974 [Beta vulgaris subsp. vulgaris]	GO:0005840;GO:0003735;GO:0006412	K02879
novel.10227	4.94338	-	PREDICTED: uncharacterized protein LOC104900782 [Beta vulgaris subsp. vulgaris]	-	-
novel.265	-5.06589	EGS2	phenylcoumaran benzylic ether reductase-like protein, partial [Ariocarpus retusus]	-	K23050
HU10G00053	-2.6594	-	hypothetical protein SOVF_175570 [Spinacia oleracea]	GO:0016021	-
HU05G00404	2.94284	hxnY	PREDICTED: 2-oxoglutarate-Fe(II) type oxidoreductase isoform X1 [Beta vulgaris subsp. vulgaris];PREDICTED: 2-oxoglutarate-Fe(II) type oxidoreductase isoform X2 [Beta vulgaris subsp. vulgaris]	GO:0016491;GO:0046872	-
HU09G01181	3.12204	-	hypothetical protein CICLE_v10033035mg [Citrus clementina]	-	-
HU07G00702	-5.15572	ASR1	PREDICTED: abscisic stress-ripening protein 2-like [Capsicum annuum]	-	-
HU04G00404	-10.1655	MO2	uncharacterized protein LOC110795320 [Spinacia oleracea]	GO:0071949;GO:0004497	-
novel.15818	4.37262	HTH	PREDICTED: protein HOTHEAD [Beta vulgaris subsp. vulgaris]	GO:0016614;GO:0050660	K00108
HU03G02553	-2.18818	2024-08-08	PREDICTED: AUGMIN subunit 8 [Beta vulgaris subsp. vulgaris]	-	-
HU10G00069	-5.48626	FAOMT	flavonoid 3&apos;,5&apos;-methyltransferase-like isoform X1 [Spinacia oleracea];hypothetical protein BVRB_2g030450 [Beta vulgaris subsp. vulgaris]	GO:0032259;GO:0008757;GO:0008171	K00588
HU07G02338	3.64525	CIA2	PREDICTED: zinc finger protein CONSTANS-LIKE 7 isoform X1 [Beta vulgaris subsp. vulgaris]	GO:0005634;GO:0006355	-
HU03G00023	-1.58179	FUT11	PREDICTED: putative fucosyltransferase-like protein [Beta vulgaris subsp. vulgaris];hypothetical protein MANES_10G071900 [Manihot esculenta]	GO:0016021;GO:0046920;GO:0036065;GO:0006486;GO:0032580;GO:0008417	K00753
HU04G00098	-5.47985	-	uncharacterized protein LOC110702595 [Chenopodium quinoa]	-	-
HU08G01475	1.17544	At1g55000	PREDICTED: F-box protein At1g55000 [Beta vulgaris subsp. vulgaris]	-	-
novel.18323	8.86484	-	-	-	-
HU03G00056	2.95384	At5g66980	B3 domain-containing protein At3g06220-like [Chenopodium quinoa]	GO:0003677;GO:0016021;GO:0005634	-
HU01G01984	-3.20958	AO	PREDICTED: L-aspartate oxidase, chloroplastic [Vitis vinifera]	GO:0009507;GO:0008734;GO:0009435;GO:0044318	K00278
HU03G02888	2.04643	At2g20020	CRS2-associated factor 1, chloroplastic isoform X1 [Spinacia oleracea];CRS2-associated factor 1, chloroplastic-like [Chenopodium quinoa]	GO:0000373;GO:0003723	-
HU08G00633	-1.97622	LRR1	leucine-rich repeat protein 1-like [Chenopodium quinoa]	GO:0016301	-
HU07G00650	-4.94394	ATL4	E3 ubiquitin-protein ligase ATL4 [Spinacia oleracea]	GO:0016567;GO:0031625;GO:0016021	K10663
HU04G01571	-3.57823	NEN2	protein NEN1 [Spinacia oleracea]	GO:0003676;GO:0008408	-
HU03G00355	7.40008	PRP4	PREDICTED: proline-rich protein 4 [Beta vulgaris subsp. vulgaris]	-	-
HU10G02000	4.0245	-	PREDICTED: uncharacterized protein LOC104900937 [Beta vulgaris subsp. vulgaris]	-	-
novel.4946	-3.28388	-	-	-	-
HU01G00465	-6.05796	CPR1	PREDICTED: F-box protein CPR30-like [Beta vulgaris subsp. vulgaris]	-	-
novel.16482	3.34109	-	PREDICTED: uncharacterized protein LOC104900782 [Beta vulgaris subsp. vulgaris]	-	-
HU03G01153	-6.32655	At1g54790	GDSL esterase/lipase At1g54790 [Spinacia oleracea];PREDICTED: GDSL esterase/lipase At1g54790 isoform X2 [Beta vulgaris subsp. vulgaris]	GO:0016787;GO:0016788;GO:0008152;GO:0004560	-
HU02G03143	1.87934	FKBP16-3	PREDICTED: peptidyl-prolyl cis-trans isomerase FKBP16-3, chloroplastic isoform X1 [Beta vulgaris subsp. vulgaris];hypothetical protein CISIN_1g030573mg [Citrus sinensis];PREDICTED: peptidyl-prolyl cis-trans isomerase FKBP16-3, chloroplastic isoform X2 [Beta vulgaris subsp. vulgaris]	GO:0003755;GO:0016021;GO:0016491	K01802
HU01G01761	-3.82793	IQD3	PREDICTED: protein IQ-DOMAIN 1 [Beta vulgaris subsp. vulgaris]	-	-
HU04G01397	3.91648	SRM1	PREDICTED: transcription factor DIVARICATA [Beta vulgaris subsp. vulgaris]	GO:0005634;GO:0009751;GO:0003677;GO:0009739	-
HU05G01675	4.87805	RBCS1	ribulose bisphosphate carboxylase small chain 1, chloroplastic [Chenopodium quinoa]	GO:0009853;GO:0019253;GO:0009507	K01602
novel.17752	-7.80188	-	-	-	-
HU01G00699	-4.40287	CYCL	cytochrome c1-2, heme protein, mitochondrial isoform X1 [Pistacia vera]	GO:0020037;GO:0016021;GO:0009055;GO:0006122;GO:0005750;GO:0005743;GO:0046872	K00413
novel.25421	1.71636	CPR1	F-box protein CPR30-like isoform X1 [Chenopodium quinoa];hypothetical protein SOVF_126980 [Spinacia oleracea]	-	-
HU02G03109	7.37201	CYP716A17	PREDICTED: beta-amyrin 28-oxidase [Beta vulgaris subsp. vulgaris];beta-amyrin 28-monooxygenase-like isoform X2 [Camellia sinensis]	GO:0016705;GO:0016021;GO:0020037;GO:0016125;GO:0004497;GO:0016491;GO:0005506	K20667
HU01G02541	-1.69507	Srprb	PREDICTED: signal recognition particle receptor subunit beta [Beta vulgaris subsp. vulgaris]	GO:0005525;GO:0016021	K12272
HU10G00378	4.29944	PNSL2	hypothetical protein BVRB_6g153560 [Beta vulgaris subsp. vulgaris];PREDICTED: photosynthetic NDH subunit of lumenal location 2, chloroplastic [Beta vulgaris subsp. vulgaris]	GO:0005509;GO:0015979;GO:0019898;GO:0009654	K08901
novel.17267	7.04521	-	-	-	-
HU05G01599	-4.26196	TRP4	PREDICTED: telomere repeat-binding protein 3 [Beta vulgaris subsp. vulgaris]	GO:0005634	-
HU08G00009	-1.67878	FH5	PREDICTED: formin-like protein 5 [Beta vulgaris subsp. vulgaris]	GO:0016021	-
HU08G02214	-6.28845	PTI5	hypothetical protein F0562_018367 [Nyssa sinensis]	GO:0003677;GO:0005634;GO:0003700	K13433
HU02G01502	1.86668	ACR9	PREDICTED: ACT domain-containing protein ACR9 [Beta vulgaris subsp. vulgaris]	-	-
novel.5290	-8.00178	-	glycine-rich RNA-binding protein 1-like isoform X2 [Spinacia oleracea]	-	-
HU08G00501	-2.2169	At5g53940	protein yippee-like At5g53940 [Nicotiana tomentosiformis];PREDICTED: protein yippee-like At5g53940 [Nicotiana attenuata]	GO:0000151;GO:0046872	-
HU10G00381	-1.283	RSA1	PREDICTED: cell division cycle and apoptosis regulator protein 1 isoform X1 [Beta vulgaris subsp. vulgaris];cell division cycle and apoptosis regulator protein 1-like isoform X2 [Chenopodium quinoa]	GO:0030374;GO:0055078;GO:0005634;GO:0005509;GO:0005829;GO:0006355;GO:0009651	-
HU06G01662	-1.79911	-	uncharacterized protein LOC110735216 [Chenopodium quinoa]	-	-
novel.14894	2.61676	CALS5	callose synthase 5-like isoform X2 [Chenopodium quinoa];PREDICTED: callose synthase 5 [Beta vulgaris subsp. vulgaris]	GO:0046527;GO:0000148;GO:0005886;GO:0071555;GO:0003843;GO:0006075;GO:0008360;GO:0016021	K11000
HU06G00653	-6.21411	LRK10L-1.3	LEAF RUST 10 DISEASE-RESISTANCE LOCUS RECEPTOR-LIKE PROTEIN KINASE-like 1.4 isoform X1 [Spinacia oleracea];LEAF RUST 10 DISEASE-RESISTANCE LOCUS RECEPTOR-LIKE PROTEIN KINASE-like 1.4 isoform X3 [Spinacia oleracea]	GO:0004672;GO:0030247;GO:0016310;GO:0005524;GO:0016301;GO:0016021	-
HU11G01352	2.38793	PRS1	PREDICTED: ribose-phosphate pyrophosphokinase 1 [Beta vulgaris subsp. vulgaris];RecName: Full=Ribose-phosphate pyrophosphokinase 1; AltName: Full=Phosphoribosyl pyrophosphate synthase 1 [Spinacia oleracea]	GO:0004749;GO:0009165;GO:0000287;GO:0016301;GO:0005524;GO:0009116;GO:0009156	K00948
HU03G02452	4.20535	FLZ14	PREDICTED: uncharacterized protein LOC104901657 [Beta vulgaris subsp. vulgaris]	-	-
novel.12454	-7.34436	-	-	-	-
HU05G00909	2.2856	ndhM	NAD(P)H-quinone oxidoreductase subunit M, chloroplastic-like [Chenopodium quinoa]	GO:0016655;GO:0048038;GO:0009535	-
HU07G00872	-2.37143	MAO1B	PREDICTED: 1-aminocyclopropane-1-carboxylate oxidase 5 [Beta vulgaris subsp. vulgaris]	GO:0046872;GO:0051213;GO:0016491	K05933
HU06G00883	4.30331	PUX2	plant UBX domain-containing protein 2-like [Chenopodium quinoa]	GO:0046872;GO:0006281;GO:0003677;GO:0050832	K14011
HU02G02105	1.83228	PXN	PREDICTED: peroxisomal nicotinamide adenine dinucleotide carrier [Beta vulgaris subsp. vulgaris];peroxisomal nicotinamide adenine dinucleotide carrier-like [Spinacia oleracea];hypothetical protein SOVF_191370 [Spinacia oleracea];peroxisomal nicotinamide adenine dinucleotide carrier-like isoform X2 [Chenopodium quinoa]	GO:0016021;GO:0006862;GO:0055085	K13354
HU03G00372	-5.3716	QRT2	PREDICTED: polygalacturonase QRT2 [Beta vulgaris subsp. vulgaris]	GO:0004650;GO:0005618;GO:0005975	K01184
HU11G01100	1.70799	-	PREDICTED: uncharacterized protein LOC104885220 isoform X2 [Beta vulgaris subsp. vulgaris]	GO:0003677;GO:0046872;GO:0005634;GO:0006952;GO:0003700	-
HU02G00719	-1.38246	RABA5B	PREDICTED: ras-related protein RABA5e [Beta vulgaris subsp. vulgaris]	GO:0005768;GO:0005525;GO:0003924;GO:0005886	K07976
HU05G00399	2.14168	HAT4	homeobox-leucine zipper protein HAT4-like isoform X2 [Chenopodium quinoa]	GO:0000981;GO:0005634;GO:0043565	K09338
HU06G01871	-5.1222	ARL	ARGOS-like protein [Punica granatum]	GO:0046622;GO:0005634;GO:0016021;GO:0005737	-
HU04G00394	8.45401	At4g10440	PREDICTED: probable methyltransferase PMT17 [Beta vulgaris subsp. vulgaris];probable methyltransferase PMT17 [Chenopodium quinoa]	GO:0005737;GO:0005768;GO:0032259;GO:0008168;GO:0016021;GO:0005802	-
HU04G02056	-4.32894	WNK3	PREDICTED: probable serine/threonine-protein kinase WNK3 isoform X3 [Beta vulgaris subsp. vulgaris]	GO:0106311;GO:0106310;GO:0005524	K08867
HU06G02414	-5.57391	PME59	PREDICTED: probable pectinesterase/pectinesterase inhibitor 59 [Beta vulgaris subsp. vulgaris]	GO:0005618;GO:0045490;GO:0004857;GO:0030599;GO:0042545;GO:0046910;GO:0045330	K01051
HU06G01681	-3.52886	ECI1	enoyl-CoA delta isomerase 1, peroxisomal-like [Chenopodium quinoa]	GO:0016021;GO:0005777;GO:0003824;GO:0004300;GO:0004165;GO:0006635;GO:0016853	K07517
HU05G02009	-1.19463	RH16	DEAD-box ATP-dependent RNA helicase 16-like [Chenopodium quinoa]	GO:0003724;GO:0005524;GO:0004386;GO:0016787;GO:0003676;GO:0003729	K14810
HU07G01517	-2.22819	ETFA	PREDICTED: electron transfer flavoprotein subunit alpha, mitochondrial [Beta vulgaris subsp. vulgaris];electron transfer flavoprotein subunit alpha, mitochondrial-like [Chenopodium quinoa]	GO:0009055;GO:0050660;GO:0005759	K03522
HU11G00019	-2.89224	BRCA2B	hypothetical protein SOVF_152150 isoform B [Spinacia oleracea]	GO:0006979;GO:0006355;GO:0003677;GO:0004601;GO:0000724;GO:0020037	K08775
novel.6015	2.1808	-	uncharacterized protein LOC114308876 [Camellia sinensis]	GO:0046983;GO:0005634;GO:0003677;GO:0046872	-
HU08G00834	3.61885	RCA2	Rubisco activase 2 [Mesembryanthemum crystallinum]	GO:0016887;GO:0016021;GO:0005524	-
HU06G00471	-3.92938	-	uncharacterized protein LOC110699267 [Chenopodium quinoa]	GO:0016021	-
HU04G01355	-2.16025	SCD2	coiled-coil domain-containing protein SCD2-like isoform X2 [Spinacia oleracea];coiled-coil domain-containing protein SCD2-like isoform X3 [Spinacia oleracea];coiled-coil domain-containing protein SCD2-like isoform X1 [Chenopodium quinoa]	GO:0000911	-
HU02G00037	-7.17445	WRKY75	hypothetical protein Prudu_002017 [Prunus dulcis]	GO:0003700;GO:0043565;GO:0005634	-
HU06G02202	-1.91289	ACLB-2	Citrate synthase-like protein [Corchorus olitorius]	GO:0000166;GO:0003878;GO:0006629;GO:0006085;GO:0005737;GO:0005829;GO:0006633	K01648
novel.15661	-9.18446	-	hypothetical protein POPTR_008G163000 [Populus trichocarpa]	-	-
HU05G00292	5.6206	NPF7.3	PREDICTED: protein NRT1/ PTR FAMILY 7.3 [Beta vulgaris subsp. vulgaris]	GO:0016021;GO:0022857	K14638
HU01G02696	2.10729	AUX22D	auxin-induced protein 22D [Spinacia oleracea]	GO:0005634;GO:0009734;GO:0006355	K14484
HU03G00199	-5.50144	-	hypothetical protein SOVF_098930 [Spinacia oleracea]	GO:0009733	K14488
HU06G01458	1.09366	COL14	PREDICTED: zinc finger protein CONSTANS-LIKE 14 isoform X2 [Beta vulgaris subsp. vulgaris];zinc finger protein CONSTANS-LIKE 15-like [Spinacia oleracea];PREDICTED: zinc finger protein CONSTANS-LIKE 14 isoform X1 [Beta vulgaris subsp. vulgaris]	GO:0008270;GO:0005634	-
HU06G00299	2.58447	CYP90B1	cytochrome P450 90B1 isoform X1 [Vitis riparia]	GO:0005506;GO:0016705;GO:0016021;GO:0020037;GO:0004497	K09587
HU04G00321	3.10362	-	hypothetical protein SOVF_054710 [Spinacia oleracea]	-	-
HU09G01900	3.25602	-	girdin-like [Chenopodium quinoa]	-	-
HU06G00723	-3.06324	RRT2	PREDICTED: uncharacterized protein At1g04910 isoform X1 [Nelumbo nucifera]	GO:0005737;GO:0016740;GO:0006004;GO:0016757;GO:0016021	K23280
HU03G02899	3.44408	BSD2	PREDICTED: uncharacterized protein LOC104902040 [Beta vulgaris subsp. vulgaris]	-	-
HU09G00288	-8.28653	CYP94C1	cytochrome P450 94C1-like [Chenopodium quinoa]	GO:0016021;GO:0020037;GO:0016705;GO:0005506	K20624
HU11G00533	2.58409	-	PREDICTED: uncharacterized protein LOC104883274 [Beta vulgaris subsp. vulgaris]	-	-
HU03G02527	-3.46635	SMC4	structural maintenance of chromosomes protein 4 [Spinacia oleracea]	GO:0005634;GO:0005694;GO:0016887;GO:0051321;GO:0005524;GO:0051276	K06675
HU07G01807	-1.95528	2024-10-07	organic cation/carnitine transporter 7 isoform X2 [Spinacia oleracea];organic cation/carnitine transporter 7 isoform X1 [Spinacia oleracea]	GO:0016021;GO:0022857	-
novel.435	-6.45338	-	-	-	-
HU03G01257	-3.20509	dnajb6	dnaJ homolog subfamily B member 3-like [Chenopodium quinoa]	-	-
HU08G00278	-4.18398	-	pirin-like protein [Chenopodium quinoa]	-	K06911
HU01G01914	-2.1573	-	hypothetical protein SOVF_064880 [Spinacia oleracea]	-	-
HU07G02268	-6.10692	At1g07590	pentatricopeptide repeat-containing protein At1g07590, mitochondrial-like [Chenopodium quinoa]	GO:0046686;GO:0005739	-
HU05G01236	2.81523	GLCAT14A	beta-glucuronosyltransferase GlcAT14A-like isoform X1 [Senna tora]	GO:0016021;GO:0015020	K20891
HU04G01408	5.7224	CYP26-2	PREDICTED: peptidyl-prolyl cis-trans isomerase CYP26-2, chloroplastic [Beta vulgaris subsp. vulgaris]	GO:0003755;GO:0009507	K03768
HU01G00208	9.03947	-	auxin-responsive protein SAUR21-like [Spinacia oleracea]	GO:0009733	K14488
HU03G00664	-1.30155	PDIL1-6	protein disulfide isomerase-like 1-6 isoform X1 [Spinacia oleracea]	GO:0034976;GO:0006457;GO:0003756;GO:0005783;GO:0016021	K09580
HU06G00120	3.91548	-	hypothetical protein E1A91_A02G189500v1 [Gossypium mustelinum]	GO:0009507;GO:0016021	-
HU01G01569	-1.52771	UKL3	PREDICTED: uridine kinase-like protein 3 isoform X1 [Beta vulgaris subsp. vulgaris]	GO:0004849;GO:0005524;GO:0009116;GO:0005525;GO:0005737;GO:0044206;GO:0004845;GO:0044211	K00876
HU06G00273	-3.43911	-	PREDICTED: uncharacterized protein LOC104895957 isoform X2 [Beta vulgaris subsp. vulgaris]	GO:0016021;GO:0022857	-
novel.4728	6.60968	FTIP4	FT-interacting protein 1-like [Chenopodium quinoa]	GO:0016021	-
HU03G02595	6.66093	CER3	protein ECERIFERUM 3-like [Chenopodium quinoa]	GO:0016491;GO:0016020;GO:0006723;GO:0005886;GO:0000254;GO:0043447;GO:0016126;GO:0010025;GO:0005506;GO:0016021;GO:0048235;GO:0005789	-
HU03G01204	3.47768	PPD7	psbP domain-containing protein 7, chloroplastic-like [Chenopodium quinoa];psbP domain-containing protein 7, chloroplastic-like [Chenopodium quinoa]	GO:0016021;GO:0005509;GO:0015979;GO:0009654;GO:0019898	-
HU08G00264	3.61131	WAV3	von Willebrand factor, type A [Trema orientale]	-	-
HU05G01708	-8.50399	-	non-specific lipid-transfer protein 2-like [Chenopodium quinoa]	GO:0006869	-
HU01G02178	3.30639	TCP20	transcription factor TCP20-like [Spinacia oleracea]	GO:0043565;GO:0005634;GO:0003700	-
novel.9996	-3.27168	TBL41	protein trichome birefringence-like 41 [Chenopodium quinoa]	GO:0005794;GO:0016413	-
HU01G00160	3.82606	IRX15-L	protein IRX15-LIKE-like [Chenopodium quinoa]	GO:0005794;GO:0045492;GO:0009834;GO:0000139;GO:0016021	-
HU05G01694	-9.31449	BC10	uncharacterized protein LOC110801622 [Spinacia oleracea]	GO:0016021;GO:0016757;GO:0016020	-
HU01G00536	-1.5362	At1g22040	PREDICTED: F-box/kelch-repeat protein At1g22040 [Beta vulgaris subsp. vulgaris]	-	-
HU10G00150	-2.03846	MKP1	PREDICTED: protein-tyrosine-phosphatase MKP1 [Beta vulgaris subsp. vulgaris]	GO:0051015;GO:0004725;GO:0008138	-
HU04G00651	-7.99192	CHS	chalcone synthase-like [Chenopodium quinoa]	GO:0016747;GO:0009058	K00660
novel.26093	-14.9932	-	proteinase inhibitor PSI-1.2-like [Chenopodium quinoa]	GO:0004867	-
novel.14395	-6.67947	UGT85K4	PREDICTED: 7-deoxyloganetin glucosyltransferase [Beta vulgaris subsp. vulgaris]	GO:0080044;GO:0080043	-
HU06G01656	-1.70967	-	PREDICTED: uncharacterized protein LOC104901457 [Beta vulgaris subsp. vulgaris]	-	-
HU07G00743	-1.51596	VHA-a2	V-type proton ATPase subunit a3-like [Spinacia oleracea]	GO:0007035;GO:0046961;GO:0015078;GO:0000220;GO:0016021;GO:0051117;GO:0016471	K02154
novel.5171	-3.83742	AMP1	RecName: Full=Antimicrobial peptide 1; AltName: Full=MJ-AMP1; Short=AMP1; Flags: Precursor [Mirabilis jalapa]	GO:0005576;GO:0042742;GO:0050832;GO:0031640	-
HU01G01796	-1.87157	spg1	septum-promoting GTP-binding protein 1-like [Chenopodium quinoa]	GO:0003924;GO:0005525	K07976
HU02G01182	-2.04001	ROG1	PREDICTED: uncharacterized protein LOC104905740 [Beta vulgaris subsp. vulgaris]	GO:0044255	-
HU09G00138	4.72751	SMXL7	protein SMAX1-LIKE 6-like [Chenopodium quinoa]	GO:0016887;GO:0005524	-
HU05G00452	7.21684	At5g07610	PREDICTED: F-box protein At5g07610-like [Beta vulgaris subsp. vulgaris]	-	-
HU05G01334	-3.62685	MES17	alpha/Beta hydrolase fold protein [Artemisia annua];PREDICTED: methylesterase 17 [Beta vulgaris subsp. vulgaris];hypothetical protein BVRB_2g038720 [Beta vulgaris subsp. vulgaris]	GO:0009694;GO:0009696;GO:0080032;GO:0016787;GO:0080030;GO:0080031	-
HU02G01114	2.17921	HCF164	PREDICTED: thioredoxin-like protein HCF164, chloroplastic [Vitis vinifera];hypothetical protein SOVF_045940 [Spinacia oleracea]	GO:0016671;GO:0009535;GO:0010190	-
HU02G00707	2.07213	-	PREDICTED: 28 kDa ribonucleoprotein, chloroplastic [Beta vulgaris subsp. vulgaris]	GO:0003723	K11294
HU09G00026	-4.01438	-	4-coumarate--CoA ligase 2 [Spinacia oleracea];4-coumarate--CoA ligase 2-like [Chenopodium quinoa]	GO:0016207;GO:0016874;GO:0016405	K01904
HU06G00373	3.14205	fmdA	Acetamidase/Formamidase family protein isoform 1 [Theobroma cacao];uncharacterized protein LOC110682416 isoform X1 [Chenopodium quinoa]	GO:0004328;GO:0016811	K01455
HU08G01552	-2.45167	PUP11	PREDICTED: probable purine permease 11 isoform X2 [Beta vulgaris subsp. vulgaris]	GO:0016021;GO:0015211	-
HU10G02022	9.82934	ASAT1	hypothetical protein SOVF_155710 [Spinacia oleracea]	GO:0016746;GO:0016021	-
HU11G00543	2.46416	APSR1	uncharacterized protein LOC110690866 [Chenopodium quinoa]	-	-
HU03G01395	2.4615	UBN1	uncharacterized protein LOC110408819 isoform X2 [Herrania umbratica]	-	-
HU09G00446	9.88337	PPC2	phosphoenolpyruvate carboxylase 1 [Hylocereus undatus]	GO:0008964;GO:0048046;GO:0005829;GO:0015977;GO:0005737;GO:0009507;GO:0048366;GO:0006099	K01595
HU08G01512	-4.84862	SWEET17	bidirectional sugar transporter SWEET17 [Helianthus annuus];bidirectional sugar transporter SWEET17-like [Spinacia oleracea]	GO:0016021;GO:0051119;GO:0005886;GO:0008643	K15382
novel.23791	-2.55259	pol	PREDICTED: uncharacterized protein LOC104887336 [Beta vulgaris subsp. vulgaris]	-	-
HU05G01469	-1.85017	PHY1	mitogen-activated protein kinase kinase kinase 12-like [Spinacia oleracea]	GO:0005737;GO:0004672;GO:0007165;GO:0005524	-
novel.14574	5.92552	-	PREDICTED: uncharacterized protein LOC104900782 [Beta vulgaris subsp. vulgaris]	-	-
HU02G01579	-2.99625	CYP707A2	abscisic acid 8&apos;-hydroxylase 2-like [Chenopodium quinoa]	GO:0004497;GO:0020037;GO:0016021;GO:0016705;GO:0005506	K09843
HU08G02333	-3.24361	SUFE2	sufE-like protein 2, chloroplastic isoform X2 [Chenopodium quinoa]	-	K03517
HU02G02811	-5.24391	CYP704C1	PREDICTED: cytochrome P450 704C1 isoform X1 [Beta vulgaris subsp. vulgaris];PREDICTED: cytochrome P450 704C1 isoform X2 [Beta vulgaris subsp. vulgaris]	GO:0005506;GO:0016705;GO:0020037;GO:0016021;GO:0004497	-
HU08G01220	-2.51295	TRO	protein TRAUCO-like [Chenopodium quinoa]	GO:0008168;GO:0000976;GO:0051568;GO:0048188	K14964
HU11G01957	-1.37734	trappc1-1	PREDICTED: trafficking protein particle complex subunit 1 [Beta vulgaris subsp. vulgaris]	GO:0006888;GO:0005783;GO:0030008;GO:0005794	K20300
HU02G02980	2.69012	-	uncharacterized protein LOC110728372 [Chenopodium quinoa]	GO:0005886;GO:0016021	-
HU06G00402	3.4783	At4g37250	probable LRR receptor-like serine/threonine-protein kinase At4g37250 [Spinacia oleracea]	GO:0005524;GO:0016021;GO:0004672	-
HU09G01095	2.36251	petA	cytochrome f [Hylocereus undatus]	GO:0020037;GO:0009055;GO:0009536;GO:0009535;GO:0015979;GO:0031361;GO:0005506;GO:0009507	K02634
HU08G01535	-4.23714	CBP60B	calmodulin-binding protein 60 A-like [Chenopodium quinoa]	GO:0005516;GO:0003700;GO:0043565;GO:0005634;GO:0080142	-
HU07G00002	-1.5204	TMEM8B	hypothetical protein SOVF_155450 [Spinacia oleracea];uncharacterized protein LOC110789833 [Spinacia oleracea]	GO:0016021;GO:0005886	-
HU06G01010	1.70491	MPH1	PREDICTED: uncharacterized protein LOC104887586 [Beta vulgaris subsp. vulgaris]	GO:0061635;GO:0009535	-
HU04G01720	-11.7425	SDR3b	PREDICTED: short-chain dehydrogenase reductase 3b [Beta vulgaris subsp. vulgaris]	GO:0016491	-
HU04G01552	-3.14169	-	PREDICTED: uncharacterized protein LOC104893983 [Beta vulgaris subsp. vulgaris]	GO:0005516	-
HU08G00625	-3.25781	MTHFR2	methylenetetrahydrofolate reductase 2-like [Chenopodium quinoa]	GO:0004489;GO:0009086;GO:0106313;GO:0006555;GO:0106312;GO:0005829;GO:0071949;GO:0035999	K00297
HU08G00006	4.33211	PNSL3	photosynthetic NDH subunit of lumenal location 3, chloroplastic-like isoform X2 [Chenopodium quinoa]	GO:0009507;GO:0009654;GO:0019898;GO:0009344;GO:0009767;GO:0015979;GO:0009535;GO:0005509;GO:0045156	K08901
HU05G00534	1.64165	PCMP-E6	pentatricopeptide repeat-containing protein At4g22760-like [Chenopodium quinoa]	GO:0043231;GO:0003723;GO:0009451	-
HU02G00677	3.47948	At3g48460	GDSL esterase/lipase At3g48460-like [Chenopodium quinoa];GDSL esterase/lipase At3g48460-like [Chenopodium quinoa]	GO:0016788	-
HU11G00378	-1.25418	RPS29A	40S ribosomal protein S29 [Chenopodium quinoa]	GO:0006412;GO:0003735;GO:0022627;GO:0005840;GO:0008270	K02980
HU10G01264	2.73533	-	PREDICTED: xyloglucan endotransglucosylase/hydrolase 2 [Beta vulgaris subsp. vulgaris]	GO:0005618;GO:0071555;GO:0016762;GO:0010411;GO:0004553;GO:0042546;GO:0048046	K08235
HU10G01798	-1.86869	PVA41	PREDICTED: vesicle-associated protein 4-2 [Beta vulgaris subsp. vulgaris]	GO:0005789;GO:0090158;GO:0009739;GO:0005886;GO:0061817	-
novel.610	-3.58521	RLP8	PREDICTED: probable leucine-rich repeat receptor-like protein kinase At1g35710 isoform X2 [Beta vulgaris subsp. vulgaris]	GO:0016021	-
HU04G01111	-6.42002	CYP72A15	PREDICTED: cytochrome P450 CYP72A219 [Beta vulgaris subsp. vulgaris]	GO:0005506;GO:0016705;GO:0020037;GO:0004497	-
HU06G00615	-3.90839	COB	protein COBRA-like [Punica granatum]	GO:0052324;GO:0031225;GO:0016021;GO:0010215;GO:0046658	-
HU06G02317	-3.6576	ERF098	ethylene-responsive transcription factor ERF098-like [Spinacia oleracea]	GO:0003700;GO:0010200;GO:0005634;GO:0003677	-
novel.7633	-12.8396	-	unnamed protein product [Arabis nemorensis]	-	-
HU01G00582	-3.47681	VTE4	PREDICTED: probable tocopherol O-methyltransferase, chloroplastic isoform X2 [Beta vulgaris subsp. vulgaris]	GO:0008168;GO:0032259	K05928
HU06G02657	1.99711	PTAC7	PREDICTED: protein PLASTID TRANSCRIPTIONALLY ACTIVE 7 [Beta vulgaris subsp. vulgaris];protein PLASTID TRANSCRIPTIONALLY ACTIVE 7-like [Chenopodium quinoa]	GO:0042793;GO:0000427	-
HU11G01875	1.95232	-	glutathione S-transferase 2-like [Chenopodium quinoa]	GO:0004364;GO:0006559;GO:0006749;GO:0005737;GO:0009072;GO:0016034	K01800
HU09G00798	-1.92573	-	mediator of RNA polymerase II transcription subunit 1-like isoform X2 [Spinacia oleracea]	-	-
HU07G00526	3.98425	CYP76AD1	PREDICTED: cytochrome P450 76AD1-like [Beta vulgaris subsp. vulgaris]	GO:0005506;GO:0004497;GO:0016705;GO:0020037;GO:0016021	-
HU06G00200	2.07714	TFT1	14-3-3-like protein GF14 kappa [Spinacia oleracea]	-	K06630
HU06G00214	-5.20219	Os03g0767900	PREDICTED: CASP-like protein 5C1 [Beta vulgaris subsp. vulgaris]	GO:0016021;GO:0016020;GO:0005886	-
novel.19793	-7.46627	-	PREDICTED: uncharacterized protein LOC107961430 [Gossypium hirsutum]	-	-
HU03G01026	-4.82586	-	PREDICTED: uncharacterized protein LOC104891150 isoform X3 [Beta vulgaris subsp. vulgaris]	-	-
HU03G00446	2.87111	FBP	hypothetical protein CDL15_Pgr008199 [Punica granatum];fructose-1,6-bisphosphatase, chloroplastic-like [Chenopodium quinoa];fructose-1,6-bisphosphatase, chloroplastic [Spinacia oleracea]	GO:0030388;GO:0005829;GO:0006002;GO:0005986;GO:0006094;GO:0005975;GO:0006000;GO:0042132;GO:0005737	K03841
HU02G02309	2.39227	COL15	PREDICTED: zinc finger protein CONSTANS-LIKE 14 isoform X2 [Beta vulgaris subsp. vulgaris]	GO:0008270;GO:0005634	-
HU04G00262	-7.82852	WRKY24	probable WRKY transcription factor 56 [Chenopodium quinoa]	GO:0005634;GO:0043565;GO:0003700	-
HU01G00086	-2.72594	GAD	glutamate decarboxylase-like [Chenopodium quinoa]	GO:0004351;GO:0006536;GO:0030170	K01580
HU10G01347	-1.6471	NHX6	antiporter NHX2 [Mesembryanthemum crystallinum]	GO:0051453;GO:0016021;GO:0071805;GO:0006885;GO:0098719;GO:0015385;GO:0005768;GO:0015386;GO:0005886	K14724
novel.316	-6.6168	-	caffeoyl-CoA O-methyltransferase 5 [Spinacia oleracea]	GO:0008171;GO:0008168;GO:0042409;GO:0046872;GO:0009809;GO:0032259	K00588
HU05G01372	4.90147	NPF5.1	PREDICTED: LOW QUALITY PROTEIN: protein NRT1/ PTR FAMILY 5.1 [Beta vulgaris subsp. vulgaris]	GO:0016021;GO:0022857	-
HU07G01646	-2.60475	SUFE2	sufE-like protein 2, chloroplastic isoform X1 [Chenopodium quinoa]	-	K03517
novel.383	-3.08091	At3g55350	PREDICTED: uncharacterized protein LOC108201382 [Daucus carota subsp. sativus]	GO:0016788	-
HU04G01766	-2.40321	CES101	G-type lectin S-receptor-like serine/threonine-protein kinase CES101 isoform X2 [Spinacia oleracea];G-type lectin S-receptor-like serine/threonine-protein kinase At1g67520 isoform X1 [Spinacia oleracea];PREDICTED: G-type lectin S-receptor-like serine/threonine-protein kinase At1g67520 [Beta vulgaris subsp. vulgaris]	GO:0004674;GO:0005886;GO:0106310;GO:0106311;GO:0016021;GO:0005524;GO:0006468	-
HU01G01159	8.856	-	serine/arginine repetitive matrix protein 1-like [Solanum pennellii]	-	-
HU03G02593	3.58811	At4g30420	hypothetical protein Bca52824_091350 [Brassica carinata];WAT1-related protein At4g30420-like [Chenopodium quinoa];PREDICTED: WAT1-related protein At4g30420 [Beta vulgaris subsp. vulgaris];WAT1-related protein At4g30420-like [Spinacia oleracea]	GO:0016021;GO:0022857;GO:0005886	-
HU07G00085	2.31904	PYL9	PREDICTED: abscisic acid receptor PYL9 [Beta vulgaris subsp. vulgaris];hypothetical protein EJD97_013973 [Solanum chilense]	GO:0005886;GO:0005737;GO:0009738;GO:0080163;GO:0004864;GO:0010427;GO:0038023;GO:0005634	K14496
HU07G00646	-2.05944	PBL19	probable serine/threonine-protein kinase PBL19 [Chenopodium quinoa]	GO:0005524;GO:0004674	-
HU02G00084	3.45781	-	remorin 4.1-like [Chenopodium quinoa]	-	-
HU06G02338	-8.00374	CSLG2	cellulose synthase-like protein G2 [Chenopodium quinoa];PREDICTED: serine/threonine-protein kinase BLUS1 [Beta vulgaris subsp. vulgaris];PREDICTED: cellulose synthase-like protein G2 [Beta vulgaris subsp. vulgaris]	GO:0004672;GO:0051753;GO:0009833;GO:0016760;GO:0005886;GO:0030244;GO:0005524;GO:0005802;GO:0016021	K08835
HU08G01609	-5.02206	BAT1	amino-acid permease BAT1 homolog [Chenopodium quinoa]	GO:0022857;GO:0016021;GO:0006865	-
HU11G00321	2.31127	ycf2-A	Ycf2 [Hylocereus undatus]	GO:0005524;GO:0016021;GO:0016887;GO:0009570;GO:0009507	-
novel.18564	2.21011	RE1	hypothetical protein L195_g008814 [Trifolium pratense];retrovirus-related Pol polyprotein from transposon TNT 1-94 [Trifolium pratense]	GO:0015074;GO:0008270;GO:0003676;GO:0016021	-
HU08G00166	3.71407	PSAN	PREDICTED: photosystem I reaction center subunit N, chloroplastic [Beta vulgaris subsp. vulgaris]	GO:0030093;GO:0009535;GO:0009522;GO:0009507;GO:0015979	K02701
novel.22932	4.44966	TRX2	PREDICTED: thioredoxin H1 [Beta vulgaris subsp. vulgaris];thioredoxin H-type 3 [Tamarix hispida];thioredoxin H-type-like [Spinacia oleracea]	GO:0015035;GO:0006662	K03671
novel.15712	1.77265	RGA3	putative disease resistance protein RGA3 [Chenopodium quinoa];putative disease resistance protein RGA1 [Chenopodium quinoa];putative disease resistance protein RGA3 [Spinacia oleracea]	GO:0043531	-
novel.2213	-4.55238	-	uncharacterized protein LOC107019042 [Solanum pennellii]	GO:0015074;GO:0016855;GO:0003676	-
HU10G01832	1.86298	SCP2	hydroxysteroid dehydrogenase-like protein 2 [Cinnamomum micranthum f. kanehirae];PREDICTED: non-specific lipid-transfer protein-like 1 [Beta vulgaris subsp. vulgaris]	GO:0005829	-
HU09G01143	1.96873	efp	uncharacterized protein LOC110731456 [Chenopodium quinoa];PREDICTED: uncharacterized protein LOC104898155 [Beta vulgaris subsp. vulgaris]	GO:0003746;GO:0005737	K02356
HU09G00645	-1.69385	TPP2	PREDICTED: thylakoidal processing peptidase 1, chloroplastic [Beta vulgaris subsp. vulgaris];probable thylakoidal processing peptidase 2, chloroplastic isoform X1 [Chenopodium quinoa]	GO:0004252;GO:0016021	K03100
HU07G01800	-2.18872	PED1	PREDICTED: 3-ketoacyl-CoA thiolase 2, peroxisomal [Beta vulgaris subsp. vulgaris]	GO:0003988;GO:0016747	K07513
novel.15660	-3.66251	-	uncharacterized protein LOC112499549 [Citrus sinensis]	-	-
novel.24082	6.52489	-	-	-	-
HU07G01735	1.11716	CYP89A9	cytochrome P450 89A2-like [Chenopodium quinoa];cytochrome p450 89a2-like protein, partial [Trifolium pratense]	GO:0016709;GO:0016020;GO:0005506;GO:0016021;GO:0020037;GO:0016705;GO:0004497	K24184
HU09G00584	2.79032	-	hypothetical protein BVRB_6g139780 [Beta vulgaris subsp. vulgaris]	GO:0016021	-
novel.5487	-11.9825	AMP1	RecName: Full=Antimicrobial peptide 1; AltName: Full=MJ-AMP1; Short=AMP1; Flags: Precursor [Mirabilis jalapa]	GO:0005576;GO:0042742;GO:0050832;GO:0031640	-
HU10G01890	7.59877	PPCA	phosphoenolpyruvate carboxylase 1 [Hylocereus undatus]	GO:0006099;GO:0009507;GO:0048366;GO:0005737;GO:0015977;GO:0005829;GO:0048046;GO:0008964	K01595
HU02G01721	-3.02691	UGT88B1	UDP-glycosyltransferase 88B1-like [Chenopodium quinoa]	GO:0008194	-
HU11G01983	-1.43289	RPL37A	hypothetical protein CARUB_v10024379mg, partial [Capsella rubella];60S ribosomal protein L37a [Sesamum indicum];hypothetical protein D8674_024982 [Pyrus ussuriensis x Pyrus communis]	GO:0006412;GO:0005840;GO:0003735	K02921
HU06G02048	5.0821	TSR2	pre-rRNA-processing protein TSR2 homolog isoform X1 [Chenopodium quinoa]	GO:0006364	K14800
novel.17404	1.21092	rps3	ribosomal protein S3 [Carnegiea gigantea]	GO:0006412;GO:0009507;GO:0005840;GO:0003735;GO:0019843	K02982
HU07G00819	3.03853	MSL2	mechanosensitive ion channel protein 2, chloroplastic-like [Chenopodium quinoa]	GO:0016021;GO:0055085	K22047
HU03G02776	6.72943	Ewsr1	PREDICTED: zinc finger Ran-binding domain-containing protein 2 [Beta vulgaris subsp. vulgaris]	GO:0046872	-
novel.23838	2.98209	RE1	unnamed protein product [Ananas comosus var. bracteatus];retroelement pol polyprotein-like [Trifolium pratense]	GO:0032259;GO:0015074;GO:0008270;GO:0046872;GO:0003676;GO:0008168	-
HU05G02334	-5.21363	CSLD3	PREDICTED: cellulose synthase-like protein D3 isoform X1 [Beta vulgaris subsp. vulgaris]	GO:0016021;GO:0016760;GO:0030244	K20924
HU07G00205	3.11762	SPCC594.04c	PREDICTED: uncharacterized protein C594.04c [Beta vulgaris subsp. vulgaris]	GO:0016021;GO:0006629;GO:0016627;GO:0016020	-
HU10G01071	-3.38377	-	hypothetical protein BVRB_3g062460 [Beta vulgaris subsp. vulgaris]	GO:0016021;GO:0005886	-
HU09G01200	-11.003	Prcp	lysosomal Pro-X carboxypeptidase-like isoform X1 [Chenopodium quinoa]	GO:0008236;GO:0009820;GO:0004180	K01285
HU02G01360	3.20061	-	uncharacterized protein LOC110719783 [Chenopodium quinoa]	-	-
HU02G00777	-3.12984	SFH9	PREDICTED: phosphatidylinositol/phosphatidylcholine transfer protein SFH9 isoform X1 [Beta vulgaris subsp. vulgaris]	-	-
HU06G02275	1.58007	RPL28	50S ribosomal protein L28, chloroplastic [Chenopodium quinoa]	GO:0005840;GO:0003735;GO:0006412;GO:0005762	K02902
HU05G01998	-4.06089	Os01g0140700	PREDICTED: AP2/ERF and B3 domain-containing transcription factor RAV1 [Daucus carota subsp. sativus]	GO:0003677;GO:0005634;GO:0003700	K09287
HU03G00398	-6.51534	At5g57670	PREDICTED: probable receptor-like protein kinase At5g18500 isoform X2 [Beta vulgaris subsp. vulgaris]	GO:0004672;GO:0005524	-
novel.20635	-3.75297	SE2	PREDICTED: acidic endochitinase SE2 [Beta vulgaris subsp. vulgaris];acidic endochitinase SE2 [Chenopodium quinoa]	GO:0005615;GO:0004553;GO:0006032;GO:0005975;GO:0004568;GO:0000272	K01183
HU07G02086	-1.74379	NHL12	NDR1/HIN1-like protein 1 [Chenopodium quinoa]	GO:0009506;GO:0046658;GO:0016021	-
HU05G00125	3.07006	-	uncharacterized protein LOC110733911 [Chenopodium quinoa]	-	-
HU09G00223	-6.38945	NHL1	PREDICTED: NDR1/HIN1-like protein 12 [Beta vulgaris subsp. vulgaris]	GO:0046658;GO:0009506;GO:0016021	-
HU04G00864	4.59412	UGT76B1	hypothetical protein SOVF_013920 isoform B [Spinacia oleracea]	GO:0080043;GO:0080044;GO:0008194	-
HU03G02180	-3.35914	SCPL48	PREDICTED: serine carboxypeptidase-like [Beta vulgaris subsp. vulgaris]	GO:0016021;GO:0005829;GO:0090378;GO:0004185;GO:0090377;GO:0005576;GO:0005773	K16298
HU03G01478	7.32719	RABEPK	rab9 effector protein with kelch motifs-like [Chenopodium quinoa]	-	K20285
HU08G00716	1.31705	CAS	uncharacterized protein LOC110717360 [Chenopodium quinoa];uncharacterized protein LOC110785394 [Spinacia oleracea];PREDICTED: calcium sensing receptor, chloroplastic [Beta vulgaris subsp. vulgaris]	GO:0009704;GO:0090333;GO:0071277;GO:0009534;GO:0016021;GO:0005634	-
HU06G00578	1.4023	TPI	PREDICTED: triosephosphate isomerase, cytosolic [Beta vulgaris subsp. vulgaris]	GO:0004807;GO:0006096	K01803
HU10G00182	3.84538	-	PREDICTED: uncharacterized protein LOC104897266 [Beta vulgaris subsp. vulgaris]	-	-
HU02G03312	5.2329	PGR5	protein PROTON GRADIENT REGULATION 5, chloroplastic [Spinacia oleracea]	GO:0009644;GO:0009773	-
HU04G00336	-13.3529	PDP	RecName: Full=Petal death protein; AltName: Full=Citramalate lyase; AltName: Full=Oxalacetic hydrolase; AltName: Full=PSR132; Flags: Precursor [Dianthus caryophyllus]	GO:0042803;GO:0047776;GO:0030603;GO:0003824;GO:0006107;GO:0016740;GO:0000287	-
HU03G02431	-6.66569	RIPK	PREDICTED: serine/threonine-protein kinase At5g01020 [Beta vulgaris subsp. vulgaris]	GO:0005524;GO:0004672	-
HU02G01705	-3.62912	ABCC10	ABC transporter C family member 10-like [Spinacia oleracea];ABC transporter C family member 10-like [Chenopodium quinoa]	GO:0042626;GO:0016021;GO:0005524	K05666
HU06G01153	-4.06538	GALM	PREDICTED: aldose 1-epimerase [Beta vulgaris subsp. vulgaris]	GO:0019318;GO:0030246;GO:0033499;GO:0004034;GO:0006006	K01785
HU11G01589	-2.78295	CEPR2	PREDICTED: receptor-like protein kinase HSL1 [Beta vulgaris subsp. vulgaris]	GO:0004674;GO:0005886;GO:0004672;GO:0004713;GO:0016021;GO:0005524;GO:0016301	-
HU06G00839	-2.54756	2024-10-02	PREDICTED: organic cation/carnitine transporter 3 [Beta vulgaris subsp. vulgaris]	-	-
HU02G02543	-1.7935	GRMZM2G124911	mitochondrial thiamine diphosphate carrier 2-like [Spinacia oleracea];mitochondrial thiamine diphosphate carrier 2-like [Chenopodium quinoa]	GO:0016021;GO:0031305;GO:0015234;GO:0030974;GO:0055085	K15108
HU09G01818	1.22097	TRB1	telomere repeat-binding factor 1-like isoform X2 [Chenopodium quinoa]	GO:0000786;GO:0005730;GO:0006334;GO:0003691	K09422
HU07G00989	1.24694	PPA6	soluble inorganic pyrophosphatase 6, chloroplastic [Spinacia oleracea]	GO:0000287;GO:0005829;GO:0006796;GO:0004427;GO:0005737	K01507
HU10G00296	4.51203	-	PREDICTED: uncharacterized protein LOC104898013 [Beta vulgaris subsp. vulgaris]	GO:0016021;GO:0030247	-
HU06G02403	-5.81227	TPPA	hypothetical protein SOVF_076230 [Spinacia oleracea]	GO:0004805;GO:0005992	K01087
HU02G02886	-11.3361	AMP1	unnamed protein product [Cuscuta campestris];RecName: Full=Antimicrobial peptide 1; AltName: Full=MJ-AMP1; Short=AMP1; Flags: Precursor [Mirabilis jalapa]	GO:0042742;GO:0005576;GO:0031640;GO:0050832	-
HU03G02155	-1.89001	LBD11	LOB domain-containing protein 1-like [Chenopodium quinoa]	-	-
HU02G02433	7.17929	BIC1	hypothetical protein L484_015393 [Morus notabilis]	GO:0009785	-
HU08G00613	1.74713	RAP	RAP domain-containing protein, chloroplastic-like [Chenopodium quinoa]	-	-
HU11G00779	4.73757	GFT1	hypothetical protein FH972_003318 [Carpinus fangiana]	GO:0005794;GO:0016021;GO:0005457;GO:0015297	-
HU06G00454	-4.62962	JOX2	probable 2-oxoglutarate-dependent dioxygenase At5g05600 [Chenopodium quinoa]	GO:0016491;GO:0046872	-
HU08G01688	2.00603	TUBA3	PREDICTED: tubulin alpha-3 chain [Vitis vinifera]	GO:0007017;GO:0005737;GO:0003924;GO:0005525;GO:0000226;GO:0005874;GO:0000278;GO:0005200	K07374
HU01G01242	-6.01517	pgip	PREDICTED: polygalacturonase inhibitor 1 [Beta vulgaris subsp. vulgaris]	GO:0005886	-
novel.4800	-4.87338	-	-	-	-
HU03G00201	-3.19504	EPS1	protein ENHANCED PSEUDOMONAS SUSCEPTIBILTY 1-like [Chenopodium quinoa]	GO:0016747	-
HU11G01926	-1.26856	TENT4B	uncharacterized protein LOC110803114 [Spinacia oleracea];hypothetical protein SOVF_040280 [Spinacia oleracea]	GO:0004652;GO:0031499;GO:0031123;GO:0016779;GO:0009793;GO:0005730	-
HU05G00688	-1.65474	-	PREDICTED: uncharacterized protein LOC104907543 [Beta vulgaris subsp. vulgaris]	-	-
HU02G02112	4.63371	ABCG5	ABC transporter G family member 5-like [Chenopodium quinoa]	GO:0042626;GO:0016021;GO:0005524	-
HU04G01883	-2.50946	-	hypothetical protein SOVF_027520 [Spinacia oleracea]	GO:0020037;GO:0016021;GO:0046872	-
HU04G00083	4.13278	TL20.3	PREDICTED: thylakoid lumenal protein TL20.3, chloroplastic [Beta vulgaris subsp. vulgaris]	-	-
HU09G01838	4.40826	-	uncharacterized protein LOC110707224 isoform X1 [Chenopodium quinoa]	GO:0005643	-
HU08G02040	3.38784	CRK25	PREDICTED: cysteine-rich repeat secretory protein 38-like [Vitis vinifera];PREDICTED: putative receptor-like protein kinase At4g00960 [Beta vulgaris subsp. vulgaris]	GO:0004674;GO:0016020;GO:0004672;GO:0016021;GO:0005524	-
HU09G00356	2.18969	-	uncharacterized protein LOC110719177 [Chenopodium quinoa]	-	-
novel.15785	-11.1706	-	hypothetical protein SOVF_117290 [Spinacia oleracea]	GO:0006952	-
HU04G00645	-5.19324	CHS	chalcone synthase-like [Chenopodium quinoa]	GO:0016747;GO:0009058	K00660
HU06G01736	-1.18228	RPL27C	PREDICTED: 60S ribosomal protein L27-3 [Beta vulgaris subsp. vulgaris]	GO:0006412;GO:0022625;GO:0005840;GO:0003735	K02901
HU02G01591	-2.49923	LECRK41	L-type lectin-domain containing receptor kinase IV.2-like [Chenopodium quinoa]	GO:0005524;GO:0016021;GO:0030246;GO:0004672;GO:0005886	-
HU02G01068	-5.54557	QRT3	polygalacturonase QRT3-like [Chenopodium quinoa]	GO:0016021;GO:0004650;GO:0005618	-
HU01G00383	-15.7829	MES3	PREDICTED: salicylic acid-binding protein 2 [Beta vulgaris subsp. vulgaris]	-	-
HU10G00019	1.8067	COL15	zinc finger protein CONSTANS-LIKE 15-like [Chenopodium quinoa]	GO:0008270;GO:0005634	-
novel.5095	3.77223	-	-	-	-
HU08G00973	1.89525	RPL6	PREDICTED: 50S ribosomal protein L6, chloroplastic [Nicotiana attenuata];50S ribosomal protein L6, chloroplastic [Glycine max]	GO:0019843;GO:0006412;GO:0009793;GO:0009941;GO:0009570;GO:0003729;GO:0005840;GO:0003735	K02933
novel.20869	2.06718	At3g47110	uncharacterized protein LOC110783431 [Spinacia oleracea];hypothetical protein GH714_015935 [Hevea brasiliensis];uncharacterized protein LOC110689605 isoform X1 [Chenopodium quinoa];PREDICTED: uncharacterized protein LOC18590336 [Theobroma cacao];putative receptor-like protein kinase At3g47110 [Populus trichocarpa];hypothetical protein G4B88_005238 [Cannabis sativa]	GO:0016021;GO:0005840;GO:0016787;GO:0016301;GO:0003735;GO:0006412;GO:0005886	-
HU06G00007	-3.73248	-	uncharacterized protein LOC110685754 [Chenopodium quinoa]	-	-
novel.7215	7.25754	At1g65750	uncharacterized protein LOC110791306 isoform X2 [Spinacia oleracea]	GO:0003964;GO:0003676;GO:0004523	-
HU03G02368	-1.98705	XI-K	myosin-17-like [Chenopodium quinoa];myosin-17-like [Spinacia oleracea]	GO:0000146;GO:0015629;GO:0005524;GO:0003779;GO:0051015;GO:0005737;GO:0005516;GO:0003774;GO:0031982;GO:0030898;GO:0030050;GO:0016459;GO:0007015	K10357
HU11G00489	2.5184	-	PREDICTED: uncharacterized protein LOC104902281 [Beta vulgaris subsp. vulgaris]	GO:0010200;GO:0005773	-
HU10G01828	-3.08907	B120	G-type lectin S-receptor-like serine/threonine-protein kinase B120 [Spinacia oleracea]	GO:0004674;GO:0048544;GO:0016021;GO:0005524	-
HU09G00039	-14.838	-	hypothetical protein SOVF_199290 [Spinacia oleracea]	-	-
HU02G01005	2.31572	COL13	zinc finger protein CONSTANS-LIKE 13-like [Chenopodium quinoa];zinc finger protein CONSTANS-LIKE 13-like [Chenopodium quinoa]	GO:0008270;GO:0005634	-
HU11G01506	-3.03703	B3GALT7	beta-1,3-galactosyltransferase 7-like isoform X2 [Chenopodium quinoa]	GO:0016758;GO:0000139;GO:0016021;GO:0006486;GO:0048531	K20855
HU03G02307	2.16228	DJC76	chaperone protein dnaJ C76, chloroplastic-like [Chenopodium quinoa]	-	-
HU04G01981	-4.48205	LTPG15	non-specific lipid-transfer protein-like protein At2g13820 [Chenopodium quinoa]	GO:0006869;GO:0005886;GO:0008289;GO:0031225	-
HU02G00310	-1.89291	SUC3	sucrose transport protein SUC3 isoform X2 [Spinacia oleracea];sucrose transport protein SUC3 isoform X1 [Spinacia oleracea];sucrose transporter 2 [Actinidia rufa];PREDICTED: sucrose transport protein SUC3 [Beta vulgaris subsp. vulgaris]	GO:0006817;GO:0022857;GO:0016021	K15378
HU04G01112	-8.92627	-	cytochrome P450 CYP72A219-like [Spinacia oleracea]	GO:0004497;GO:0016021;GO:0020037;GO:0016705;GO:0005506	-
HU10G01945	-5.30648	DTX40	PREDICTED: protein DETOXIFICATION 40 [Beta vulgaris subsp. vulgaris]	GO:0016021;GO:0015297;GO:0042910;GO:0016020;GO:0022857	K03327
HU01G00774	-3.03739	At1g79820	PREDICTED: probable plastidic glucose transporter 3 [Beta vulgaris subsp. vulgaris];probable plastidic glucose transporter 3 [Camellia sinensis]	GO:0016021;GO:0031969;GO:0005802;GO:0022857;GO:0005768;GO:0008643;GO:0006817;GO:0005794	-
HU04G00701	3.92874	CAX3	vacuolar cation/proton exchanger 3-like [Spinacia oleracea]	GO:0016021;GO:0015369;GO:0009705;GO:0006874;GO:0005774;GO:0070588	K07300
HU05G01129	-3.94235	DAGLB	uncharacterized protein LOC115972925 [Quercus lobata];alpha/beta-Hydrolases superfamily protein [Actinidia rufa]	GO:0016042;GO:0016787;GO:0016021	-
HU05G01654	2.32686	slr0575	PREDICTED: uncharacterized protein LOC104905741 [Beta vulgaris subsp. vulgaris]	GO:0016021	-
HU09G00866	3.26522	-	uncharacterized protein LOC110690280 [Chenopodium quinoa]	GO:0043036;GO:0009570;GO:0005982;GO:2001070	-
HU02G02074	3.15569	ATPF2	ATP synthase subunit b&apos;, chloroplastic-like [Chenopodium quinoa]	GO:0000398;GO:0005689;GO:0016021;GO:0015986;GO:0045263;GO:0015078	K02109
HU02G00307	1.81896	MYB88	transcription factor MYB124-like [Chenopodium quinoa]	GO:0006355;GO:0000981;GO:0000978;GO:0005634	K09422
HU04G01286	-4.45254	At1g67340	Eukaryotic elongation factor 2 kinase [Trema orientale]	GO:0016301;GO:0003746	-
HU07G01833	-3.78751	APUM6	PREDICTED: pumilio homolog 5 [Beta vulgaris subsp. vulgaris]	GO:0006417;GO:0010608;GO:0003729;GO:0003723;GO:0005737	K17943
HU11G00247	7.61327	CUT1	hypothetical protein DCAR_000360 [Daucus carota subsp. sativus]	GO:0102338;GO:0016020;GO:0102756;GO:0102336;GO:0102337;GO:0006633;GO:0016021	K15397
HU06G02242	3.12584	GATA15	GATA transcription factor 16 [Ziziphus jujuba];hypothetical protein FNV43_RR00950 [Rhamnella rubrinervis]	GO:0008270;GO:0043565;GO:0006355	-
HU01G01093	-3.56599	At4g26910	dihydrolipoyllysine-residue succinyltransferase component of 2-oxoglutarate dehydrogenase complex 2, mitochondrial-like [Quercus suber]	GO:0033512;GO:0004149;GO:0045252;GO:0006099	K00658
HU11G01312	-3.3612	MAN7	mannan endo-1,4-beta-mannosidase 7-like [Chenopodium quinoa]	GO:0016787;GO:0071704;GO:0016985;GO:0005576	K19355
novel.12049	3.12512	-	-	-	-
novel.18828	-3.89579	-	-	-	-
HU01G01880	-7.18378	-	PREDICTED: proteinase inhibitor PSI-1.2 isoform X1 [Tarenaya hassleriana]	GO:0006979;GO:0004867	-
HU05G01716	-3.69232	ATPK2	PREDICTED: serine/threonine-protein kinase AtPK2/AtPK19 [Beta vulgaris subsp. vulgaris]	GO:0005524;GO:0004674	K04688
HU11G01239	1.50079	At1g09900	Pentatricopeptide repeat-containing protein [Spatholobus suberectus];pentatricopeptide repeat-containing protein At1g09900-like, partial [Spinacia oleracea]	-	-
HU01G00348	3.69539	At4g34320	hypothetical protein SOVF_142750 [Spinacia oleracea]	GO:0016021	-
HU09G00892	-3.1398	AXY4L	protein ALTERED XYLOGLUCAN 4-like [Spinacia oleracea]	GO:0016021;GO:0016413;GO:0010411;GO:0005794	K23877
HU05G02247	1.34512	At4g16580	PREDICTED: probable protein phosphatase 2C 80 [Beta vulgaris subsp. vulgaris]	GO:0106306;GO:0106307;GO:0046872	K17508
HU06G00129	4.03678	PETH	hypothetical protein CRG98_040474 [Punica granatum];RecName: Full=Ferredoxin--NADP reductase, chloroplastic; Short=FNR; Flags: Precursor [Mesembryanthemum crystallinum]	GO:0009570;GO:0004324;GO:0009535;GO:0015979;GO:0009507	K02641
HU06G02015	-2.91008	LOX5	probable linoleate 9S-lipoxygenase 5 [Chenopodium quinoa]	GO:0006633;GO:0034440;GO:0031408;GO:0016702;GO:0046872	K15718
HU02G02277	-3.8358	NTF2A	Nuclear transport factor 2 [Nymphaea thermarum];nuclear transport factor 2A isoform X2 [Cynara cardunculus var. scolymus]	GO:0006913;GO:0044613	-
HU04G00561	5.16037	STR10	PREDICTED: rhodanese-like domain-containing protein 10 [Beta vulgaris subsp. vulgaris]	GO:0009507	-
HU01G02547	1.37148	MORC6	PREDICTED: protein MICRORCHIDIA 6 [Beta vulgaris subsp. vulgaris];protein MICRORCHIDIA 6-like [Chenopodium quinoa]	GO:0004519;GO:0005634	-
HU06G00794	-2.72121	ABHD6	monoacylglycerol lipase ABHD6-like [Chenopodium quinoa]	GO:0003824;GO:0016787	-
HU06G02664	1.39924	TL17	hypothetical protein EUGRSUZ_K00402 [Eucalyptus grandis];thylakoid lumenal 17.4 kDa protein, chloroplastic-like [Chenopodium quinoa]	-	K17867
HU09G00879	-1.5239	ALA2	Aminophospholipid ATPase isoform 2 [Theobroma cacao];phospholipid-transporting ATPase 2 isoform X3 [Vitis riparia];hypothetical protein BVRB_013210, partial [Beta vulgaris subsp. vulgaris]	GO:0015914;GO:0005768;GO:0005886;GO:0005802;GO:0045332;GO:0005524;GO:0009506;GO:0016021;GO:0000287;GO:0140326	K01530
novel.5483	-4.33444	AMP1	RecName: Full=Antimicrobial peptide 1; AltName: Full=MJ-AMP1; Short=AMP1; Flags: Precursor [Mirabilis jalapa]	GO:0050832;GO:0031640;GO:0005576;GO:0042742	-
HU06G01867	-4.63395	-	PREDICTED: uncharacterized protein LOC104889078 [Beta vulgaris subsp. vulgaris]	-	-
HU01G00816	4.17357	-	uncharacterized protein LOC110739977 [Chenopodium quinoa]	-	-
HU06G02546	-4.10583	EIX2	LRR receptor-like serine/threonine-protein kinase FLS2 [Chenopodium quinoa]	GO:0016021	-
HU09G00809	-2.80377	RVE8	protein REVEILLE 8-like isoform X1 [Chenopodium quinoa]	GO:0003677;GO:0005634	-
HU03G01529	1.86688	-	thioredoxin F-type, chloroplastic [Eucalyptus grandis];RecName: Full=Thioredoxin F-type, chloroplastic; Short=Trx-F; Flags: Precursor [Mesembryanthemum crystallinum]	GO:0009507	K03671
HU01G00659	-2.57615	At3g15890	PTI1-like tyrosine-protein kinase At3g15890 [Chenopodium quinoa]	GO:0005524;GO:0006468;GO:0005886;GO:0004674	-
HU08G01434	2.8797	TBL16	PREDICTED: protein trichome birefringence-like 14 isoform X1 [Beta vulgaris subsp. vulgaris];protein trichome birefringence-like 14 [Chenopodium quinoa]	GO:0016021	-
HU07G00907	-8.71014	ADH	alcohol dehydrogenase class-P [Hylocereus undatus]	GO:0016491;GO:0008270	K18857
HU02G01242	-1.35068	LOG3	PREDICTED: probable cytokinin riboside 5&apos;-monophosphate phosphoribohydrolase LOGL10 [Beta vulgaris subsp. vulgaris];cytokinin riboside 5&apos;-monophosphate phosphoribohydrolase LOG1-like isoform X2 [Tripterygium wilfordii]	GO:0102682;GO:0016799;GO:0005829;GO:0009691;GO:0005634	K22522
HU07G02177	3.67413	ASA2	anthranilate synthase alpha subunit 2, chloroplastic-like [Chenopodium quinoa]	GO:0000162;GO:0004049	K01657
HU08G02334	2.56317	mel1	probable alpha-galactosidase B isoform X1 [Spinacia oleracea];PREDICTED: probable alpha-galactosidase B isoform X2 [Beta vulgaris subsp. vulgaris];hypothetical protein SOVF_003300 [Spinacia oleracea]	GO:0005975;GO:0052692	-
HU03G00803	-1.83161	CNGC20	PREDICTED: probable cyclic nucleotide-gated ion channel 20, chloroplastic isoform X2 [Beta vulgaris subsp. vulgaris];PREDICTED: probable cyclic nucleotide-gated ion channel 20, chloroplastic isoform X1 [Beta vulgaris subsp. vulgaris]	GO:0005216;GO:0016021	K05391
HU10G00694	-10.0223	At2g44790	uclacyanin-2-like [Chenopodium quinoa]	GO:0010555;GO:0090377;GO:0010043;GO:0009651;GO:0009055;GO:0046688;GO:0046658;GO:0090378;GO:0010044	-
novel.18699	4.44475	-	uncharacterized protein LOC119996304 [Tripterygium wilfordii]	-	-
HU02G01120	-2.93582	-	PREDICTED: uncharacterized protein LOC104901991 [Beta vulgaris subsp. vulgaris]	GO:0016021	-
novel.2416	-9.94653	-	-	-	-
HU10G01968	-1.79304	2024-04-01	5&apos;-adenylylsulfate reductase 1, chloroplastic-like [Chenopodium quinoa]	GO:0019419;GO:0016671	K05907
HU02G02759	-3.63751	LECRKS5	PREDICTED: probable L-type lectin-domain containing receptor kinase S.5 [Beta vulgaris subsp. vulgaris]	GO:0030246;GO:0004672;GO:0005886;GO:0042742;GO:0004675;GO:0005524;GO:0002229;GO:0016021	-
HU06G01339	3.99136	COL16	PREDICTED: zinc finger protein CONSTANS-LIKE 6 [Daucus carota subsp. sativus]	GO:0005634	-
novel.12451	2.89689	-	hypothetical protein BVRB_2g041460 [Beta vulgaris subsp. vulgaris]	-	-
HU04G02006	-2.57399	ctps	CTP synthase-like [Chenopodium quinoa]	GO:0019856;GO:0003883;GO:0005524;GO:0042802;GO:0006541;GO:0044210;GO:0006241	K01937
HU05G00674	-14.9822	CYP716A44	beta-amyrin 28-oxidase-like isoform X1 [Chenopodium quinoa];beta-amyrin 28-oxidase-like [Spinacia oleracea]	GO:0020037;GO:0016021;GO:0016705;GO:0004497;GO:0016125;GO:0016491;GO:0005506	K20667
HU11G01991	-3.78337	DRP1E	dynamin-related protein 1E isoform X1 [Manihot esculenta];dynamin-related protein 1E [Carica papaya]	GO:0005525;GO:0005737;GO:0003924;GO:0016020;GO:0008017;GO:0000266	-
HU05G01609	-2.60615	PP16-1	elicitor-responsive protein 1 isoform X1 [Chenopodium quinoa];elicitor-responsive protein 1 isoform X2 [Chenopodium quinoa]	-	-
HU05G01841	-2.1136	ASN2	hypothetical protein F0562_005517 [Nyssa sinensis]	GO:0006529;GO:0005524;GO:0004066;GO:0006541	K01953
HU08G01708	1.41154	-	uncharacterized protein LOC110790127 [Spinacia oleracea]	-	-
HU02G02214	1.58492	RPL27	PREDICTED: 50S ribosomal protein L27, chloroplastic [Beta vulgaris subsp. vulgaris]	GO:0005840;GO:0003735;GO:0006412	K02899
novel.26481	2.22441	ycf2-A	Ycf2 [Hylocereus undatus]	GO:0016021;GO:0009507;GO:0005524;GO:0009570;GO:0016887	-
HU06G00734	-6.82442	AVT6B	amino acid transporter AVT6B-like [Spinacia oleracea];amino acid transporter AVT6B-like [Chenopodium quinoa]	GO:0016021;GO:0003333;GO:0006865;GO:0009734;GO:0015171;GO:0015293	K14207
HU05G00140	2.12652	SODB	superoxide dismutase [Fe], chloroplastic-like isoform X2 [Chenopodium quinoa]	GO:0004784;GO:0046872	K04564
HU03G01839	-4.5569	SCPL51	serine carboxypeptidase-like 51 isoform X1 [Spinacia oleracea];serine carboxypeptidase-like 51 isoform X2 [Spinacia oleracea]	GO:0005576;GO:0004185;GO:0004180	K09646
HU08G00499	-1.6495	PSKR2	PREDICTED: phytosulfokine receptor 2-like [Beta vulgaris subsp. vulgaris]	GO:0004672;GO:0005524;GO:0016021	-
HU07G02095	-6.98971	PUB24	LOW QUALITY PROTEIN: E3 ubiquitin-protein ligase PUB24-like [Spinacia oleracea]	GO:0016874;GO:0004842	-
HU02G00352	-3.05202	PHO1-H10	PREDICTED: phosphate transporter PHO1 homolog 10 [Beta vulgaris subsp. vulgaris]	GO:0015114;GO:0000822;GO:0005802;GO:0016021;GO:0005794;GO:0006817;GO:0016036;GO:0005886;GO:0005737	-
HU01G00837	-2.10593	At4g27290	PREDICTED: G-type lectin S-receptor-like serine/threonine-protein kinase At4g27290 [Vitis vinifera];G-type lectin S-receptor-like serine/threonine-protein kinase At4g27290 [Spinacia oleracea]	GO:0030246;GO:0048544;GO:0106311;GO:0106310;GO:0005524;GO:0016021	-
HU02G00832	-4.41321	ELI5	tyrosine decarboxylase 1-like [Chenopodium quinoa]	GO:0005737;GO:0030170;GO:0006520;GO:0016831	K01593
HU02G00092	-11.5669	GAPC	glyceraldehyde 3-phosphate dehydrogenase [Hylocereus undatus]	GO:0005829;GO:0006006;GO:0051287;GO:0006096;GO:0016620;GO:0050661;GO:0004365	K00134
HU0G00116	1.96986	ycf2-A	Ycf2 [Hylocereus undatus]	GO:0009507;GO:0005524;GO:0016887;GO:0009570;GO:0016021	-
HU03G01590	2.5396	MOCS2	LOW QUALITY PROTEIN: molybdopterin synthase catalytic subunit-like [Chenopodium quinoa]	GO:0005829;GO:0019008;GO:0006777;GO:0030366	K03635
HU09G01111	2.50848	OFP1	transcription repressor OFP1-like [Spinacia oleracea]	GO:0005634;GO:0016021;GO:0045892;GO:0003677	-
HU02G03204	-1.83671	METTL18	PREDICTED: uncharacterized protein LOC104888516 [Beta vulgaris subsp. vulgaris]	GO:0008168;GO:0032259	-
HU06G00332	-5.04388	SKIP23	hypothetical protein F0562_003991 [Nyssa sinensis]	-	-
HU07G01510	3.32056	-	uncharacterized protein LOC114276845 [Camellia sinensis]	GO:0016021	-
HU10G01949	5.09787	-	uncharacterized protein LOC110687365 [Chenopodium quinoa]	-	-
HU03G02673	2.2943	ISA1	PREDICTED: isoamylase 1, chloroplastic [Beta vulgaris subsp. vulgaris]	GO:0004553;GO:0005975	K01214
novel.11720	-8.54563	GSTZ5	PREDICTED: protein IN2-1 homolog B [Beta vulgaris subsp. vulgaris];protein IN2-1 homolog B-like [Chenopodium quinoa]	GO:0004364;GO:0010731;GO:0006749	K00799
HU02G00552	-7.62069	RIPK	PREDICTED: putative receptor-like protein kinase At1g72540 [Beta vulgaris subsp. vulgaris]	GO:0004672;GO:0005524	-
HU10G00324	2.62928	At1g14390	PREDICTED: probable LRR receptor-like serine/threonine-protein kinase At1g14390 [Beta vulgaris subsp. vulgaris]	GO:0004672;GO:0046777;GO:0005886;GO:0005524;GO:0009506;GO:0016021	-
HU08G00665	-7.00151	ABCG24	ABC transporter G family member 24-like isoform X2 [Spinacia oleracea];PREDICTED: ABC transporter G family member 24 isoform X2 [Beta vulgaris subsp. vulgaris]	GO:0016021;GO:0042626;GO:0005524;GO:0016787	-
novel.15002	3.78501	XTH23	PREDICTED: probable xyloglucan endotransglucosylase/hydrolase protein 23 [Beta vulgaris subsp. vulgaris]	GO:0071555;GO:0005618;GO:0010411;GO:0016762;GO:0004553;GO:0005975;GO:0042546;GO:0048046	K08235
HU06G01167	4.52774	MYB306	myb-related protein 306-like [Chenopodium quinoa]	GO:0000976;GO:0003700;GO:0009617;GO:0005634;GO:0009626;GO:0009733;GO:0001666;GO:0010100;GO:0042761	K09422
HU01G00005	-6.3672	SKIP23	PREDICTED: F-box protein SKIP23 [Beta vulgaris subsp. vulgaris]	-	-
HU03G00563	1.88989	dnaJ	PREDICTED: uncharacterized protein LOC104904529 [Beta vulgaris subsp. vulgaris];uncharacterized protein LOC110698641 isoform X1 [Chenopodium quinoa]	GO:0005524;GO:0051082;GO:0031072;GO:0006457;GO:0046872;GO:0009408	K03686
HU06G01729	-2.1721	At1g54610	probable serine/threonine-protein kinase At1g54610 isoform X2 [Chenopodium quinoa];probable serine/threonine-protein kinase At1g54610 isoform X2 [Chenopodium quinoa]	GO:0004672;GO:0005524	K08819
novel.23801	7.01618	-	-	-	-
HU11G00683	-8.05053	-	hypothetical protein BVRB_1g002300 [Beta vulgaris subsp. vulgaris]	GO:0071456	-
HU04G00143	-2.9096	DTX49	protein DETOXIFICATION 49-like [Chenopodium quinoa]	GO:0022857;GO:0016020;GO:0042910;GO:0015297;GO:0016021	K03327
HU10G00335	-2.57052	-	PREDICTED: uncharacterized protein LOC104897945 [Beta vulgaris subsp. vulgaris]	-	-
HU06G02573	-3.84893	SLAH3	S-type anion channel SLAH2-like [Spinacia oleracea]	GO:0055085;GO:0016021	-
HU01G01927	1.70913	At3g15360	hypothetical protein BVRB_4g096860 [Beta vulgaris subsp. vulgaris]	GO:0016671;GO:0006662;GO:0047134;GO:0045454;GO:0015035;GO:0005737	K03671
HU10G01643	3.0217	-	triose phosphate/phosphate translocator precursor [Mesembryanthemum crystallinum];triose phosphate/phosphate translocator, chloroplastic isoform X2 [Punica granatum]	GO:0022857;GO:0005794;GO:0031969;GO:0016021;GO:0015297	K15283
HU03G01229	1.85194	At1g56220	PREDICTED: dormancy-associated protein homolog 3 isoform X1 [Gossypium arboreum];dormancy-associated protein homolog 3-like isoform X1 [Spinacia oleracea]	-	-
HU02G00159	-2.82007	RAY1	beta-arabinofuranosyltransferase RAY1 [Spinacia oleracea]	GO:0016757;GO:0016021	K20892
HU06G02413	-15.697	PECS-2.1	hypothetical protein HYC85_013558 [Camellia sinensis]	GO:0042545;GO:0045330;GO:0046910;GO:0005618;GO:0004857;GO:0045490;GO:0005576;GO:0030599	K01051
novel.17495	-6.14613	STH-21	pathogenesis-related protein STH-21-like [Chenopodium quinoa]	GO:0009738;GO:0038023;GO:0004864;GO:0010427;GO:0006952	-
HU10G01212	1.49092	ZIFL1	protein ZINC INDUCED FACILITATOR-LIKE 1-like isoform X2 [Chenopodium quinoa];protein ZINC INDUCED FACILITATOR-LIKE 1-like isoform X1 [Chenopodium quinoa]	GO:0006817;GO:0022857;GO:0016021	-
HU08G01422	-4.38324	-	hypothetical protein SOVF_079440 [Spinacia oleracea]	-	-
HU08G01619	-5.90115	BC10	uncharacterized protein LOC110708582 [Chenopodium quinoa]	GO:0016757;GO:0016021;GO:0016020	-
HU07G00194	-3.77613	MTP1	metal tolerance protein 1-like [Chenopodium quinoa]	GO:0008324;GO:0016021;GO:0005385;GO:0005774	K14689
HU06G02190	5.37443	BHLH148	hypothetical protein SOVF_058710 [Spinacia oleracea]	GO:0005634;GO:0046983;GO:0006355	-
HU05G01366	-1.98092	CIPK2	CBL-interacting protein kinase 2-like [Spinacia oleracea]	GO:0106310;GO:0106311;GO:0005524;GO:0016021;GO:0007165	K07198
HU02G00366	1.9085	CLPF	clp protease adapter protein ClpF, chloroplastic-like [Chenopodium quinoa]	GO:0009507;GO:0003677;GO:0008233;GO:0009840	-
HU02G00444	-2.36372	LOH3	LAG1 longevity assurance homolog 3 [Spinacia oleracea]	GO:0016021;GO:0005783;GO:0016410;GO:0046513;GO:0050291	-
novel.4349	-7.50802	-	-	-	-
HU03G00258	-4.44055	TOGT1	glucosyltransferase [Phytolacca americana]	GO:0008194	K23260
HU06G00382	-3.31843	P4H9	probable prolyl 4-hydroxylase 9 [Chenopodium quinoa]	GO:0080147;GO:0016705;GO:0016021;GO:0005506;GO:0031418;GO:0051213	K00472
HU01G01709	-1.59442	-	-	-	-
HU0G00224	-2.44736	-	unknown [Lotus japonicus];F-box/LRR-repeat protein 14 [Prunus yedoensis var. nudiflora];F-box/LRR-repeat protein 14 [Quercus suber];putative leucine-rich repeat domain, L domain-containing protein [Rosa chinensis]	GO:0031146;GO:0019005	-
HU06G00404	-3.11915		ADP-ribosylation factor 1-like isoform X1 [Rhodamnia argentea]	GO:0005525;GO:0016192;GO:0006886	K07937
HU04G01792	-2.57886	HIPP09	PREDICTED: heavy metal-associated isoprenylated plant protein 9 isoform X2 [Beta vulgaris subsp. vulgaris]	GO:0046872	-
novel.16034	-2.15234	GAPCP2	glyceraldehyde-3-phosphate dehydrogenase GAPCP2, chloroplastic-like isoform X1 [Chenopodium quinoa]	GO:0006096;GO:0005829;GO:0006006;GO:0051287;GO:0016620;GO:0050661;GO:0004365	K00134
novel.9062	-3.10618	CYP76B6	hypothetical protein [Beta vulgaris];geraniol 8-hydroxylase-like [Chenopodium quinoa];geraniol 8-hydroxylase-like [Spinacia oleracea];PREDICTED: geraniol 8-hydroxylase-like [Beta vulgaris subsp. vulgaris];cytochrome P450 76F84 [Mollugo verticillata]	GO:0005506;GO:0016705;GO:0020037;GO:0016021;GO:0016787;GO:0004497	-
HU03G02381	-3.26948	At5g64030	probable methyltransferase PMT24 [Jatropha curcas];PREDICTED: probable methyltransferase PMT26 [Beta vulgaris subsp. vulgaris]	GO:0005737;GO:0005768;GO:0032259;GO:0008168;GO:0016021;GO:0005802	-
HU02G01093	-2.15315	CYCA3-1	G2/mitotic-specific cyclin C13-1-like [Spinacia oleracea];putative cyclin-A3-1 [Chenopodium quinoa]	GO:0044772;GO:0005737;GO:0016538;GO:0000307;GO:0007049;GO:0051301;GO:0005634;GO:0000079	K06627
HU04G01046	-1.34794	tmem209	uncharacterized protein LOC110711845 isoform X2 [Chenopodium quinoa]	GO:0016021	-
novel.5923	-2.23448	EXPA4	expansin-A4-like [Brassica napus]	GO:0005576;GO:0009664;GO:0005618;GO:0016746;GO:0016020	-
HU04G00038	3.17555	-	PREDICTED: uncharacterized protein LOC107886080 [Gossypium hirsutum]	-	-
HU06G02682	-1.56205	DAP	LL-diaminopimelate aminotransferase, chloroplastic-like [Spinacia oleracea]	GO:0008483;GO:0009058;GO:0030170	K10206
HU07G00377	-2.48389	CG5412	dihydrofolate reductase [Spinacia oleracea]	-	-
HU02G01111	-1.57887	ACA10	PREDICTED: calcium-transporting ATPase 1, chloroplastic [Beta vulgaris subsp. vulgaris]	GO:0005516;GO:0005388;GO:0005887;GO:0005886;GO:0009706;GO:0005524;GO:0019829;GO:0005783;GO:0016021;GO:0043231	K01537
HU01G00453	2.93774	ALMT4	aluminum-activated malate transporter 4-like [Chenopodium quinoa]	GO:0016021;GO:0015743	-
HU09G01816	2.33838	FTIP3	FT-interacting protein 1-like [Chenopodium quinoa]	GO:0016021	-
novel.7256	2.85758	-	-	-	-
HU11G01319	3.33262	SIGB	PREDICTED: RNA polymerase sigma factor sigB-like isoform X2 [Nelumbo nucifera]	GO:0006352;GO:0071482;GO:0010114;GO:0009658;GO:0003677;GO:0016987;GO:0006399;GO:0009507	-
HU10G01009	-7.73673	HSFB3	heat stress transcription factor B-3-like [Chenopodium quinoa]	GO:0003700;GO:0005634;GO:0043565	K09419
novel.22936	-3.13567	TRX2	PREDICTED: thioredoxin H2-like [Beta vulgaris subsp. vulgaris];thioredoxin H2-like [Chenopodium quinoa]	GO:0006662;GO:0015035	K03671
HU04G02102	5.71762	DOF5.6	dof zinc finger protein DOF5.6-like [Chenopodium quinoa]	GO:0005634;GO:0006355;GO:0003677	-
HU04G01356	2.37498	SCPL45	hypothetical protein SOVF_039970 [Spinacia oleracea];serine carboxypeptidase-like 45 [Chenopodium quinoa]	GO:0016021;GO:0004185;GO:0005773;GO:0005576	K16297
HU08G00577	-2.52755	At4g29180	putative leucine-rich repeat receptor-like serine/threonine-protein kinase At2g14440 [Spinacia oleracea]	-	-
novel.8053	2.6958	MENB	PREDICTED: 1,4-dihydroxy-2-naphthoyl-CoA synthase, peroxisomal [Beta vulgaris subsp. vulgaris]	GO:0016021;GO:0008935;GO:0005829;GO:0009234	K01661
HU02G02183	-4.34101	CAD6	probable cinnamyl alcohol dehydrogenase 6 [Camellia sinensis]	GO:0008270;GO:0016491	K00083
HU05G01838	2.1154	-	uncharacterized protein LOC110791046 [Spinacia oleracea]	-	-
novel.3908	1.63231	-	uncharacterized protein LOC110792917 [Spinacia oleracea]	-	-
HU08G00082	-4.33433	FQR1	NAD(P)H dehydrogenase (quinone) FQR1 [Ricinus communis]	GO:0050136;GO:0008753;GO:0010181	K03809
HU02G02118	5.71377	BHLH147	transcription factor bHLH147-like [Spinacia oleracea]	GO:0006355;GO:0046983;GO:0005634	-
HU03G00299	1.40966	MPT1	PREDICTED: mitochondrial phosphate carrier protein 1, mitochondrial [Beta vulgaris subsp. vulgaris]	GO:0016021;GO:0031305;GO:0005315;GO:1990547;GO:0035435;GO:0009651	K15102
HU02G01676	5.10749	BHLH55	hypothetical protein SOVF_038470 [Spinacia oleracea]	GO:0000977;GO:0005634;GO:0046983;GO:0003700;GO:0006357;GO:0090575;GO:0000981	-
HU05G01707	-13.6643	-	non-specific lipid-transfer protein 2-like [Chenopodium quinoa]	GO:0006869	-
HU02G00625	-1.32385	GATA28	PREDICTED: GATA transcription factor 28 [Beta vulgaris subsp. vulgaris]	GO:0005634;GO:0008270;GO:0043565;GO:0006355	-
HU04G01255	4.99087	-	-	-	-
HU03G02157	-3.13108	At5g60370	hypothetical protein BVRB_9g208310 [Beta vulgaris subsp. vulgaris]	GO:0045145;GO:0005634;GO:0036297	K17815
HU02G03112	8.67574	CYP716A12	PREDICTED: beta-amyrin 28-oxidase [Beta vulgaris subsp. vulgaris]	GO:0016705;GO:0016021;GO:0020037;GO:0004497;GO:0005506	K20667
HU10G01329	2.43148	TCP7	transcription factor TCP7-like [Chenopodium quinoa]	GO:0005634;GO:0043565;GO:0003700	K16221
HU07G01498	1.78527	ybdL	uncharacterized protein LOC110787073 [Spinacia oleracea]	GO:0003824;GO:0005737;GO:0009058;GO:0030170;GO:0016212	-
HU06G02130	-1.49104	FGT1	PREDICTED: protein strawberry notch homolog 1 [Beta vulgaris subsp. vulgaris]	GO:0006355;GO:0046872	-
novel.12352	3.31943	-	-	-	-
HU08G01110	-4.72573	NOI4	hypothetical protein GLYMA_17G126900 [Glycine max];PREDICTED: RPM1-interacting protein 4-like [Raphanus sativus]	GO:0005886	-
HU10G01444	-4.72514	At1g06550	3-hydroxyisobutyryl-CoA hydrolase-like protein 5 [Spinacia oleracea]	GO:0003860;GO:0016853	K05605
HU03G00155	1.67942	XK1	hypothetical protein SOVF_009620 isoform B [Spinacia oleracea]	GO:0009507;GO:0019150;GO:0005975;GO:0016773;GO:0016301;GO:0005524	K22935
HU08G01307	1.42681	PGLP1A	PREDICTED: phosphoglycolate phosphatase 1B, chloroplastic [Beta vulgaris subsp. vulgaris]	GO:0016311;GO:0016791	K19269
novel.8742	-8.36877	AKT1	potassium channel AKT1 [Sesuvium portulacastrum]	GO:0005249;GO:0016021	K21867
HU07G02381	5.00597	MPE3	hypothetical protein PHAVU_010G123100g [Phaseolus vulgaris];pectinesterase 3-like [Chenopodium quinoa]	GO:0045330;GO:0046910;GO:0042545;GO:0016021;GO:0030599;GO:0004857;GO:0045490;GO:0005576;GO:0005618	K01051
HU02G00351	4.4953	-	uncharacterized protein LOC110712926 [Chenopodium quinoa]	-	-
HU08G01230	-1.57238	PTM	PREDICTED: DDT domain-containing protein PTM [Beta vulgaris subsp. vulgaris]	GO:0046872;GO:0005634	-
HU11G01720	-1.90089	At5g41620	uncharacterized protein At5g41620-like [Chenopodium quinoa];PREDICTED: uncharacterized protein At5g41620 [Beta vulgaris subsp. vulgaris]	-	-
HU05G01460	-1.7423	PLC6	phosphoinositide phospholipase C 6-like [Chenopodium quinoa]	GO:0004435;GO:0035556;GO:0005886;GO:0016042	K05857
novel.23010	8.1577	EXPA1	Expansin [Trema orientale]	GO:0005576;GO:0016020;GO:0005618;GO:0009664	-
HU02G00592	-3.64805	ALAAT1	alanine aminotransferase 2 [Spinacia oleracea];alanine aminotransferase 2 [Amaranthus tricolor]	GO:0009058;GO:0008483;GO:0030170;GO:0004021	K00814
HU04G00787	-4.76426	TYDC2	PREDICTED: tyrosine/DOPA decarboxylase 1 [Beta vulgaris subsp. vulgaris]	GO:0005737;GO:0030170;GO:0006520;GO:0016831	K01593
HU02G01830	-1.58637	SKP2A	F-box and leucine-rich repeat protein 1 (S-phase kinase-associated protein 2) [Salvia splendens];F-box protein SKP2B-like [Camellia sinensis];F-box protein SKP2A-like [Sesamum indicum]	GO:0031146;GO:0019005;GO:0003723;GO:0016301	K03875
HU06G02313	-1.35809	MIMI_L728	uncharacterized protein LOC111435535 [Cucurbita moschata]	-	-
HU05G00633	1.29185	GSTT1	glutathione S-transferase T1-like [Spinacia oleracea]	GO:0004364;GO:0005737;GO:0006749	K00799
HU04G01429	1.30141	SPPA	PREDICTED: serine protease SPPA, chloroplastic [Beta vulgaris subsp. vulgaris];serine protease SPPA, chloroplastic-like [Chenopodium quinoa]	GO:0008233	K04773
HU03G02371	2.117	PDAT1	PREDICTED: phospholipid:diacylglycerol acyltransferase 1 [Beta vulgaris subsp. vulgaris]	GO:0008374;GO:0005737;GO:0006629;GO:0016021	K00679
HU08G01685	2.21604	PPH	uncharacterized protein LOC110695886 isoform X1 [Chenopodium quinoa]	-	-
HU10G01928	-2.22166	PLA1	phospholipase A I-like [Chenopodium quinoa]	GO:0016042;GO:0016020;GO:0006629;GO:0005773;GO:0006631;GO:0045735;GO:0004620;GO:0016787	-
HU06G02574	-8.96177	-	hypothetical protein BVRB_5g115590 [Beta vulgaris subsp. vulgaris]	-	-
HU09G01788	-6.18974	LECRKS5	probable L-type lectin-domain containing receptor kinase S.5 [Chenopodium quinoa]	GO:0002229;GO:0016021;GO:0004675;GO:0005524;GO:0005886;GO:0042742;GO:0030246;GO:0004672	-
HU07G00404	-4.06766	PHI-1	protein EXORDIUM-like [Spinacia oleracea]	GO:0005615	-
novel.18541	1.54362	VHA-e1	vacuolar ATPase subunit e-like [Mesembryanthemum crystallinum]	GO:0015078;GO:0033179;GO:0055085;GO:0016021;GO:0016787	K02153
HU04G00678	3.71795	CYP707A2	abscisic acid 8&apos;-hydroxylase 1-like [Chenopodium quinoa]	GO:0005506;GO:0016705;GO:0016021;GO:0020037;GO:0004497	K09843
HU07G01636	-4.27761	PAP15	PREDICTED: purple acid phosphatase 15 [Beta vulgaris subsp. vulgaris]	GO:0003993;GO:0046872	K22390
HU11G01746	-8.82711	ACS2	1-aminocyclopropane-1-carboxylate synthase, partial [Dianthus longicalyx]	GO:0003824;GO:0009058;GO:0016847;GO:0030170	K20772
HU02G00030	-1.9592	-	PREDICTED: glucose-6-phosphate 1-dehydrogenase, chloroplastic [Beta vulgaris subsp. vulgaris]	GO:0006098;GO:0050661;GO:0004345;GO:0006006	K00036
HU01G01941	2.59271	VIT_19s0014g02480	probable bifunctional methylthioribulose-1-phosphate dehydratase/enolase-phosphatase E1 1 [Solanum pennellii];PREDICTED: probable bifunctional methylthioribulose-1-phosphate dehydratase/enolase-phosphatase E1 1 [Beta vulgaris subsp. vulgaris]	GO:0019509;GO:0046570;GO:0043716;GO:0000287;GO:0043715;GO:0005737;GO:0019284;GO:0043874;GO:0008270	K16054
HU04G01901	3.77762	-	Werner Syndrome-like exonuclease [Chenopodium quinoa]	GO:0003676;GO:0005634;GO:0005737;GO:0008408	-
HU08G01107	-1.40291	sec61a	PREDICTED: protein transport protein Sec61 subunit alpha [Beta vulgaris subsp. vulgaris]	GO:0008320;GO:0016021;GO:0005048;GO:0005784;GO:0015031;GO:0043022;GO:0031204;GO:0009535;GO:0006616	K10956
HU02G00910	-2.31008	CSE	caffeoylshikimate esterase-like [Chenopodium quinoa]	GO:0016298;GO:0016787;GO:0016020	K18368
HU08G01601	-1.40866	FPP3	filament-like plant protein 3 [Chenopodium quinoa]	-	-
novel.13601	-10.5215	-	-	-	-
HU07G00678	-5.23528	NPF7.3	protein NRT1/ PTR FAMILY 7.3-like [Spinacia oleracea]	GO:0006817;GO:0022857;GO:0016021	K14638
HU02G03393	-1.19882	RZFP34	probable E3 ubiquitin-protein ligase RZFP34 [Chenopodium quinoa]	GO:0016567;GO:0061630;GO:0005634;GO:0008270;GO:0006511	K10144
HU07G00673	1.95378	-	hypothetical protein F0562_014628 [Nyssa sinensis]	-	-
novel.16713	4.64213	AtMg00300	hypothetical protein CDL12_30013 [Handroanthus impetiginosus];hypothetical protein KK1_026611 [Cajanus cajan]	GO:0003700;GO:0005634;GO:0003676;GO:0016021;GO:0003677;GO:0008270;GO:0015074	-
novel.22933	7.49209	TRX2	PREDICTED: thioredoxin H1 [Beta vulgaris subsp. vulgaris]	GO:0015035;GO:0006662	K03671
HU03G02365	4.29126	-	protein SCAR-like [Spinacia oleracea]	GO:0016021	-
HU06G00411	-3.64073	WRKY15	probable WRKY transcription factor 15 [Chenopodium quinoa]	GO:0003700;GO:0005634;GO:0043565	-
HU03G00570	-1.66278	ROD1	LOW QUALITY PROTEIN: phosphatidylcholine:diacylglycerol cholinephosphotransferase 1-like [Chenopodium quinoa]	GO:0016740;GO:0016021;GO:0004142	-
HU08G01128	-1.17092	NOP5-2	PREDICTED: probable nucleolar protein 5-2 [Beta vulgaris subsp. vulgaris]	GO:0032040;GO:0031428;GO:0030515;GO:0005730;GO:0042254	K14565
HU11G00824	2.5543	-	uncharacterized protein LOC110725643 [Chenopodium quinoa]	-	-
HU02G02154	3.25064	G6PD	hypothetical protein BVRB_9g206300 [Beta vulgaris subsp. vulgaris];glucose-6-phosphate 1-dehydrogenase, chloroplastic [Sesamum indicum]	GO:0006098;GO:0050661;GO:0004345;GO:0006006	K00036
HU11G00366	-4.33279	RIPK	PREDICTED: serine/threonine-protein kinase At5g01020 [Beta vulgaris subsp. vulgaris]	GO:0004672;GO:0005524	-
HU05G01652	2.21707	RPPL1	hypothetical protein BVRB_4g082800 [Beta vulgaris subsp. vulgaris]	GO:0043531	-
HU02G03108	3.78529	PUB52	PREDICTED: U-box domain-containing protein 35 isoform X2 [Beta vulgaris subsp. vulgaris]	GO:0005524;GO:0016301;GO:0016787;GO:0004672	-
HU02G00965	-5.84381	PED1	PREDICTED: 3-ketoacyl-CoA thiolase 2, peroxisomal [Beta vulgaris subsp. vulgaris]	GO:0006635;GO:0016747;GO:0010124;GO:0003988;GO:0005777	K07513
HU06G00932	-3.77454	-	-	-	-
HU03G00310	-3.70735	RIBA1	hypothetical protein EZV62_019236 [Acer yangbiense];PREDICTED: bifunctional riboflavin biosynthesis protein RIBA 1, chloroplastic [Beta vulgaris subsp. vulgaris]	GO:0009507;GO:0046872;GO:0009231;GO:0005525;GO:0008686;GO:0003935	K14652
HU03G00209	7.20581	SAUR19	PREDICTED: auxin-responsive protein SAUR21 [Beta vulgaris subsp. vulgaris]	GO:0009733	K14488
HU04G02057	2.45989	TUFB	elongation factor TuA, chloroplastic-like [Chenopodium quinoa]	GO:0003746;GO:0005525;GO:0003924	K02358
HU04G00896	4.39976	-	-	-	-
HU08G01956	6.19496	petM	PREDICTED: uncharacterized protein LOC104601975 [Nelumbo nucifera]	GO:0009512;GO:0016021	-
HU06G01097	1.18804	-	hypothetical protein F0562_016754 [Nyssa sinensis]	GO:0046982;GO:0000786;GO:0003677;GO:0005634	K11251
novel.7852	2.30751	-	hypothetical protein BVRB_9g206600 [Beta vulgaris subsp. vulgaris]	-	-
HU03G00919	3.81215	SBT3.1	PREDICTED: CO(2)-response secreted protease-like isoform X1 [Beta vulgaris subsp. vulgaris]	GO:0008233;GO:0004252	-
HU11G00458	2.96158	CYP71BE54	Cytochrome P450 71D9, partial [Mucuna pruriens]	GO:0005506;GO:0020037;GO:0016021;GO:0016705	-
HU02G03426	2.8845	MET1	PREDICTED: uncharacterized protein LOC104888040 [Beta vulgaris subsp. vulgaris]	GO:0003729;GO:0016021;GO:0009535;GO:0009941;GO:0005506	-
HU02G02101	-1.08167	AGDP1	PREDICTED: uncharacterized protein LOC104896520 isoform X2 [Beta vulgaris subsp. vulgaris];PREDICTED: uncharacterized protein LOC104896520 isoform X1 [Beta vulgaris subsp. vulgaris]	GO:0003682;GO:0006325;GO:0009506	-
HU09G01525	-6.77461	WRKY50	hypothetical protein BVRB_2g034240 isoform A [Beta vulgaris subsp. vulgaris]	GO:0003700;GO:0043565;GO:0005634	-
HU09G02026	1.60336	rpsA	uncharacterized protein LOC110714804 [Chenopodium quinoa];hypothetical protein BVRB_3g065040 [Beta vulgaris subsp. vulgaris];uncharacterized protein LOC110711658 [Chenopodium quinoa]	GO:0000481;GO:0005634;GO:0003676;GO:0003729;GO:0009570;GO:0009409;GO:0032508;GO:0034337;GO:0009737	-
HU01G00277	-1.66944	-	uncharacterized protein LOC110698432 [Chenopodium quinoa]	-	-
HU07G00817	4.69606	CER2	protein ECERIFERUM 2-like [Spinacia oleracea]	GO:0016491;GO:0016709;GO:0016747;GO:0050661;GO:0003958;GO:0016021;GO:0005789;GO:0005634;GO:0005829;GO:0050660;GO:0010181	-
HU08G02025	-4.68896	CRK25	cysteine-rich receptor-like protein kinase 10 isoform X1 [Chenopodium quinoa]	GO:0004674;GO:0016021;GO:0005524	-
HU10G00355	-12.5106	-	PREDICTED: kunitz trypsin inhibitor 2 [Beta vulgaris subsp. vulgaris]	GO:0004866	-
HU02G00140	-4.65682	-	hypothetical protein F2Q70_00044876 [Brassica cretica]	GO:0016021	-
HU01G01623	2.98667	RPS10	30S ribosomal protein S10, chloroplastic [Eucalyptus grandis]	GO:0006412;GO:0005840;GO:0003723;GO:0003735	K02946
HU03G02701	-4.09414	GGT3	PREDICTED: gamma-glutamyltranspeptidase 3 isoform X1 [Beta vulgaris subsp. vulgaris]	GO:0036374;GO:0016021;GO:0006751	K18592
HU04G00103	6.81519	At4g22758	PREDICTED: uncharacterized protein LOC104892424 [Beta vulgaris subsp. vulgaris]	-	-
novel.23825	-4.04489	-	hypothetical protein LSAT_9X32981 [Lactuca sativa]	-	-
novel.3236	-7.90868	At1g34575	hypothetical protein SOVF_031390 [Spinacia oleracea]	GO:0071949;GO:0016021;GO:0016491	-
HU09G00475	-2.49801	-	hypothetical protein SOVF_020650 [Spinacia oleracea]	GO:0005819;GO:0005634;GO:0005737	-
HU05G01603	-5.6433	PCS1	PREDICTED: LOW QUALITY PROTEIN: aspartic proteinase PCS1 [Beta vulgaris subsp. vulgaris]	GO:0004190	-
novel.16527	-7.15066	-	unnamed protein product [Triticum turgidum subsp. durum]	GO:0005840;GO:0031386;GO:0019941;GO:0031625;GO:0016567;GO:0003735;GO:0005737;GO:0006412;GO:0005634	-
HU05G01230	-2.1959	-	uncharacterized protein LOC110727077 [Chenopodium quinoa]	GO:0003743	-
HU02G00694	3.12975	Os02g0642300	probable ascorbate-specific transmembrane electron transporter 1 [Chenopodium quinoa]	GO:0046872;GO:0016491;GO:0016021	K08360
HU01G01098	-3.376	GRXC9	PREDICTED: glutaredoxin-C9 [Beta vulgaris subsp. vulgaris]	GO:0015035;GO:0005737	-
HU01G01958	4.50142	BZIP34	basic leucine zipper 34-like isoform X2 [Spinacia oleracea]	GO:0003700;GO:0045893;GO:0003677;GO:0005634	-
HU03G00213	4.35927	RTM3	uncharacterized protein LOC119984632 isoform X1 [Tripterygium wilfordii];PREDICTED: uncharacterized protein LOC104905077 [Beta vulgaris subsp. vulgaris]	-	-
HU06G02676	-2.64213	At2g46620	hypothetical protein BVRB_3g051450 [Beta vulgaris subsp. vulgaris]	GO:0005524;GO:0016887;GO:0016021	K08900
HU01G00338	-3.54832	PLT5	polyol transporter 5-like [Chenopodium quinoa]	GO:0015168;GO:0005365;GO:0015148;GO:0010311;GO:0015575;GO:0005886;GO:0015576;GO:0005351;GO:0022857;GO:0015591;GO:0005354;GO:0005355;GO:0016021	-
novel.15251	-7.29132	PARC	probable glutathione S-transferase [Chenopodium quinoa]	-	K00799
HU08G00095	-2.81379	BGLU41	PREDICTED: putative beta-glucosidase 41 [Beta vulgaris subsp. vulgaris]	GO:0005975;GO:0008422;GO:0004553	K01188
HU06G00651	-4.57618	-	non-specific lipid-transfer protein 2 [Eutrema salsugineum]	GO:0006869	-
HU01G01772	-1.89664	CAT5	PREDICTED: cationic amino acid transporter 5 [Beta vulgaris subsp. vulgaris]	GO:0005886;GO:0022857;GO:0015189;GO:0005313;GO:0006865;GO:0051938;GO:0016021;GO:0015171	-
HU07G00429	1.53735	slr0305	PREDICTED: uncharacterized protein LOC104892702 [Beta vulgaris subsp. vulgaris]	GO:0009507;GO:0016021	-
HU11G00396	3.87092	FLZ14	PREDICTED: uncharacterized protein LOC104901657 [Beta vulgaris subsp. vulgaris]	-	-
HU03G02333	-2.24091	tmem53	transmembrane protein 53-A-like [Chenopodium quinoa]	GO:0016021	-
HU05G00014	3.61668	TIC32A	PREDICTED: short-chain dehydrogenase TIC 32, chloroplastic [Beta vulgaris subsp. vulgaris]	GO:0016491	-
HU07G00636	-1.42496	RPN2	PREDICTED: dolichyl-diphosphooligosaccharide--protein glycosyltransferase subunit 2 [Beta vulgaris subsp. vulgaris]	GO:0016021;GO:0008250;GO:0006487;GO:0016740	K12667
novel.10342	2.14801	-	Uncharacterized protein TCM_015393 [Theobroma cacao]	GO:0003677;GO:0005634	-
HU05G01907	-10.3162	At5g67130	PREDICTED: PI-PLC X domain-containing protein At5g67130 [Beta vulgaris subsp. vulgaris]	GO:0016021;GO:0006629;GO:0008081	-
HU05G02266	7.0052	XTH6	probable xyloglucan endotransglucosylase/hydrolase protein 6 [Chenopodium quinoa]	GO:0048046;GO:0042546;GO:0004553;GO:0010411;GO:0016762;GO:0071555;GO:0005618	K08235
novel.22240	2.63614	XA21	probable LRR receptor-like serine/threonine-protein kinase At3g47570 [Chenopodium quinoa]	GO:0016021;GO:0004672;GO:0005886;GO:0005524	-
novel.5280	6.52606	RE1	Cysteine-rich RLK (receptor-like protein kinase) 8 [Artemisia annua]	GO:0009507;GO:0015074;GO:0016301;GO:0008237;GO:0008270;GO:0003676;GO:0004177	-
HU05G02105	1.99899	-	PREDICTED: histone H1-like [Populus euphratica]	GO:0003677;GO:0000786;GO:0031936;GO:0016584;GO:0006334;GO:0045910;GO:0031492;GO:0030261;GO:0003690;GO:0005634	K11275
HU01G01209	-5.79326	BEBT1	benzyl alcohol O-benzoyltransferase-like [Chenopodium quinoa];benzyl alcohol O-benzoyltransferase-like [Chenopodium quinoa]	GO:0016747	-
HU10G00598	-3.06072	NPF3.1	PREDICTED: protein NRT1/ PTR FAMILY 3.1 [Beta vulgaris subsp. vulgaris]	GO:0006817;GO:0022857;GO:0005886;GO:0016021	K14638
novel.21300	-5.68747	PGIP1	PREDICTED: polygalacturonase inhibitor 1 [Beta vulgaris subsp. vulgaris]	GO:0005886	-
novel.5695	1.69535	OSCBPW	unnamed protein product [Cuscuta campestris]	-	-
HU06G02074	3.65474	VAB	PREDICTED: VAN3-binding protein [Beta vulgaris subsp. vulgaris]	-	-
HU09G01928	-1.90467	FdGOGAT	ferredoxin-dependent glutamate synthase, chloroplastic [Chenopodium quinoa];PREDICTED: ferredoxin-dependent glutamate synthase, chloroplastic [Beta vulgaris subsp. vulgaris];hypothetical protein JCGZ_16658 [Jatropha curcas]	GO:0006541;GO:0019899;GO:0051538;GO:0009570;GO:0097054;GO:0016040;GO:0016491;GO:0019676;GO:0015930;GO:0006537;GO:0046872;GO:0016041	K00284
HU06G00626	3.22109	-	PREDICTED: uncharacterized protein LOC104906731 [Beta vulgaris subsp. vulgaris]	GO:0016021	-
HU05G01887	-4.95464	HSF24	heat shock factor protein HSF24-like [Chenopodium quinoa]	GO:0003700;GO:0043565;GO:0005634	K09419
HU03G02908	1.628	-	PREDICTED: uncharacterized protein LOC104902025 isoform X1 [Beta vulgaris subsp. vulgaris];uncharacterized protein LOC110796824 isoform X3 [Spinacia oleracea]	-	-
novel.20313	-4.91069	CRK6	PREDICTED: putative receptor-like protein kinase At4g00960 [Beta vulgaris subsp. vulgaris]	-	-
HU01G02174	-9.66903	WRKY75	PREDICTED: probable WRKY transcription factor 75 [Beta vulgaris subsp. vulgaris]	GO:0005634;GO:0043565;GO:0003700	-
HU06G02512	-1.86491	CCL9	oxalate--CoA ligase-like [Chenopodium quinoa]	GO:0016207;GO:0006631;GO:0008756;GO:0016874;GO:0009698;GO:0031956	K22133
HU03G00638	5.34391	ISPS	PREDICTED: tricyclene synthase TPS4, chloroplastic-like isoform X2 [Beta vulgaris subsp. vulgaris]	GO:0000287;GO:0010333	K12742
HU05G00747	-2.47476	-	1-acyl-sn-glycerol-3-phosphate acyltransferase-like isoform X1 [Punica granatum];1-acyl-sn-glycerol-3-phosphate acyltransferase-like isoform X1 [Arachis duranensis];hypothetical protein CRG98_011909 [Punica granatum]	GO:0016020;GO:0016746;GO:0006654;GO:0016021;GO:0005783;GO:0008654;GO:0003841	K13509
HU03G00088	2.70586	TIC62	PREDICTED: protein TIC 62, chloroplastic [Beta vulgaris subsp. vulgaris];Protein TIC 62, chloroplastic [Vitis vinifera]	GO:0009941;GO:0009535	-
HU07G00198	-2.37638	LHY	circadian clock associated1 [Mesembryanthemum crystallinum];hypothetical protein SOVF_161680 isoform B [Spinacia oleracea]	GO:0003677;GO:0005634;GO:0016021	K12133
HU11G00187	-1.22038	-	PREDICTED: uncharacterized protein LOC104891811 [Beta vulgaris subsp. vulgaris]	-	-
HU10G01394	-5.93448	At5g03795	probable glycosyltransferase At5g03795 [Spinacia oleracea]	GO:0016757;GO:0000139;GO:0006486	-
HU06G02028	-2.60864	PDR17	PREDICTED: uncharacterized protein LOC104884041 [Beta vulgaris subsp. vulgaris]	-	-
HU10G00935	-5.48821	pgip	PREDICTED: polygalacturonase inhibitor 1 [Beta vulgaris subsp. vulgaris]	GO:0005886	-
HU04G01677	-3.28773	At1g18000	UNC93-like protein 1 [Spinacia oleracea]	GO:0016021;GO:0022857	-
HU03G00721	1.96764	PSA2	protein EMBRYO SAC DEVELOPMENT ARREST 3, chloroplastic-like [Chenopodium quinoa];hypothetical protein F0562_001360 [Nyssa sinensis]	GO:0016021;GO:0016853	-
HU07G02035	-1.83807	WIP3	zinc finger protein WIP3-like [Chenopodium quinoa]	GO:0005634;GO:0010468;GO:0003700;GO:0048856	-
novel.22481	-6.45475	-	-	-	-
HU02G00976	-3.56033	HAK5	K+ uptake permease 4 [Sesuvium portulacastrum]	GO:0005886;GO:0015079;GO:0016021	K03549
novel.15421	-8.19259	-	-	-	-
HU05G01027	-1.33001	RBL4	PREDICTED: RHOMBOID-like protein 1 [Beta vulgaris subsp. vulgaris]	GO:0016021;GO:0004252	-
HU09G01871	6.77297	MUCI21	uncharacterized protein LOC110691527 [Chenopodium quinoa]	GO:0016021;GO:0016757;GO:0005794	-
HU08G00225	-9.36705	MUCI21	hypothetical protein RHSIM_Rhsim06G0221300 [Rhododendron simsii]	GO:0005794;GO:0016757	-
HU01G01953	1.97269	-	uncharacterized protein LOC110686948 [Chenopodium quinoa]	GO:0016021;GO:0009535	-
HU01G00420	1.67222	NAC6	NAC domain-containing protein 35-like [Chenopodium quinoa]	GO:0003677;GO:0006355	-
HU03G01239	2.64644	-	uncharacterized protein LOC110736815 [Chenopodium quinoa]	GO:0009570;GO:0009507	-
HU08G01390	3.16034	CSP41B	PREDICTED: chloroplast stem-loop binding protein of 41 kDa b, chloroplastic [Beta vulgaris subsp. vulgaris]	GO:0003824	-
HU04G00158	-3.01624	At1g12760	hypothetical protein SOVF_004980 [Spinacia oleracea];PREDICTED: E3 ubiquitin-protein ligase At4g11680 [Beta vulgaris subsp. vulgaris];E3 ubiquitin-protein ligase At1g63170-like isoform X1 [Chenopodium quinoa]	GO:0005774;GO:0016021	-
HU06G00242	5.12848	UGT71E1	glucosyltransferase [Phytolacca americana]	GO:0008194	-
HU08G01814	-8.20565	At4g18260	cytochrome b561 domain-containing protein At4g18260 [Spinacia oleracea]	GO:0020037;GO:0016021;GO:0016491	-
HU02G01727	1.21776	-	alpha-glucosidase-like [Chenopodium quinoa];alpha-glucosidase-like [Chenopodium quinoa]	GO:0032450;GO:0004553;GO:0005975;GO:0030246	K01187
HU03G00463	3.96721	VIT_11s0052g01140	CASP-like protein XL3 [Chenopodium quinoa]	-	-
HU06G00703	-6.07099	CYB561B	PREDICTED: probable transmembrane ascorbate ferrireductase 2 [Beta vulgaris subsp. vulgaris]	GO:0016021;GO:0016491;GO:0046872	K08360
HU03G00546	2.16518	-	putative protein TPRXL [Chenopodium quinoa]	-	-
HU05G01608	-2.24822	PP16-1	uncharacterized protein LOC101510347 [Cicer arietinum];elicitor-responsive protein 1 isoform X2 [Spinacia oleracea]	-	-
HU08G00396	5.19216	CYP71BE54	cytochrome P450 71D10 [Jatropha curcas];cytochrome P450 71D10-like [Chenopodium quinoa]	GO:0004497;GO:0016705;GO:0020037;GO:0016021;GO:0005506	-
HU05G00762	2.25146	WDL4	PREDICTED: protein WVD2-like 4 [Beta vulgaris subsp. vulgaris];protein WVD2-like 4 [Spinacia oleracea]	GO:0005737;GO:0005874	-
HU08G01266	-8.47071	BANGLUC	glucan endo-1,3-beta-glucosidase-like precursor [Beta vulgaris subsp. vulgaris]	GO:0005975;GO:0004553;GO:0042973	-
novel.18000	-10.6363	PNC2	peroxidase 60-like [Spinacia oleracea]	GO:0005576;GO:0042744;GO:0046872;GO:0006979;GO:0004601;GO:0009506;GO:0009505;GO:0020037	K00430
HU07G00329	2.75893	-	uncharacterized protein LOC110706709 [Chenopodium quinoa]	-	-
HU07G01665	-2.06047	At4g13040	hypothetical protein F0562_002283 [Nyssa sinensis];ethylene-responsive transcription factor-like protein At4g13040 isoform X1 [Hibiscus syriacus]	GO:0016021;GO:0005634;GO:0003700;GO:0003677	-
novel.3820	4.91407	CEPR1	PREDICTED: receptor-like protein kinase HSL1 [Beta vulgaris subsp. vulgaris]	GO:0004672;GO:0033612;GO:0005524;GO:0016021	-
HU06G01801	-4.69667	-	hypothetical protein BVRB_3g057960 [Beta vulgaris subsp. vulgaris]	GO:0006952;GO:0016021	-
HU01G02763	3.12728	GTE1	transcription factor GTE1-like [Spinacia oleracea];PREDICTED: transcription factor GTE1 [Beta vulgaris subsp. vulgaris]	-	-
HU06G00537	-4.49178	P5CS	PREDICTED: delta-1-pyrroline-5-carboxylate synthase isoform X2 [Beta vulgaris subsp. vulgaris];putative delta-1-pyrroline-5-carboxylate synthase [Haloxylon ammodendron]	GO:0005524;GO:0004349;GO:0005737;GO:0055129;GO:0004350	K12657
HU07G00258	-7.28322	SBT3.1	PREDICTED: subtilisin-like protease SBT3.1 [Beta vulgaris subsp. vulgaris]	-	-
HU06G01001	2.24766	At5g58300	probable inactive receptor kinase At5g58300 [Spinacia oleracea];PREDICTED: probable inactive receptor kinase At5g58300 [Beta vulgaris subsp. vulgaris];hypothetical protein SOVF_042340 [Spinacia oleracea]	GO:0005524;GO:0016021;GO:0004672	-
HU02G01311	-2.58181	PLDDELTA	hypothetical protein SOVF_153670 [Spinacia oleracea]	GO:0009395;GO:0005509;GO:0046470;GO:0004630;GO:0070290;GO:0016042;GO:0016020;GO:0005886	K01115
HU03G00708	-5.19423	ABCG36	PREDICTED: ABC transporter G family member 36 [Beta vulgaris subsp. vulgaris]	GO:0005524;GO:0016021;GO:0042626	-
HU05G00151	-3.26674	-	uncharacterized protein LOC110673840 isoform X2 [Hevea brasiliensis];uncharacterized protein LOC110719350 [Chenopodium quinoa]	GO:0016021	-
HU09G00468	-2.23283	APS1	ATP sulfurylase [Sesuvium portulacastrum]	GO:0004020;GO:0004781;GO:0000103;GO:0005524	K13811
HU05G01187	1.10307	SS2	hypothetical protein RHSIM_Rhsim08G0070300 [Rhododendron simsii];PREDICTED: granule-bound starch synthase 2, chloroplastic/amyloplastic [Beta vulgaris subsp. vulgaris]	GO:0004373;GO:0009501;GO:0019252;GO:0009507	K00703
HU01G00544	-3.13336	SCPL18	PREDICTED: serine carboxypeptidase-like 18 [Beta vulgaris subsp. vulgaris]	GO:0004185;GO:0016747;GO:0019748	K16296
HU07G01393	1.43895	ycf20	hypothetical protein BVRB_3g066260 [Beta vulgaris subsp. vulgaris]	GO:0016021	-
HU02G02628	3.8234	WRKY70	probable WRKY transcription factor 30 [Chenopodium quinoa]	GO:0005634;GO:0043565;GO:0003700	-
HU07G01654	1.8932	Sec23ip	ankyrin repeat and SAM domain-containing protein 6 [Spinacia oleracea]	-	-
HU05G01971	1.44511	NPY2	BTB/POZ domain-containing protein NPY4-like [Chenopodium quinoa]	GO:0016567	-
HU09G00231	-2.25967	At5g41620	myb-like protein Z isoform X1 [Spinacia oleracea]	-	-
HU04G00140	7.18897	-	PREDICTED: uncharacterized protein LOC104892352 [Beta vulgaris subsp. vulgaris]	-	-
HU03G00279	2.66625	MTERF6	PREDICTED: transcription termination factor MTERF6, chloroplastic/mitochondrial [Beta vulgaris subsp. vulgaris]	GO:0006353;GO:0006355;GO:0003690	K15032
HU08G01038	-3.02884	MYB330	PREDICTED: transcription repressor MYB6 [Beta vulgaris subsp. vulgaris]	GO:0005634	K09422
HU06G02681	-3.78775	SAMS2	PREDICTED: S-adenosylmethionine synthase 2 [Beta vulgaris subsp. vulgaris]	GO:0005524;GO:0006730;GO:0004478;GO:0046872;GO:0005737;GO:0006556	K00789
HU02G01801	-3.16994	CYB561A	transmembrane ascorbate ferrireductase 1-like [Chenopodium quinoa]	GO:0016021;GO:0046872;GO:0016491	K08360
HU07G01863	-3.34729	ADK2	PREDICTED: adenosine kinase 2 [Beta vulgaris subsp. vulgaris]	GO:0006166;GO:0005634;GO:0004001;GO:0005829;GO:0044209	K00856
novel.9037	-4.51564	At1g11050	PREDICTED: probable receptor-like protein kinase At1g11050 [Beta vulgaris subsp. vulgaris]	GO:0016021;GO:0005524;GO:0005886;GO:0004674;GO:0046777;GO:0004672	-
HU10G00696	-2.26448	-	hypothetical protein BVRB_6g144630 [Beta vulgaris subsp. vulgaris]	GO:0016021	-
HU09G00083	-1.78645	UBICEP52-7	ubiquitin-60S ribosomal protein L40-like [Abrus precatorius]	GO:0005737;GO:0006412;GO:0031625;GO:0019941;GO:0005634;GO:0005840;GO:0031386;GO:0003735;GO:0016567	K02927
HU06G00914	-6.09383	GSVIVT00023967001	Peroxidase 4 [Nymphaea thermarum]	GO:0020037;GO:0004601;GO:0006979;GO:0046872;GO:0042744	K00430
HU01G02081	-2.92648	-	uncharacterized protein LOC110694685 isoform X1 [Chenopodium quinoa]	GO:0004252	-
novel.266	-5.34529	-	phenylcoumaran benzylic ether reductase-like protein, partial [Ariocarpus retusus]	GO:0016491	K23050
HU06G02569	-2.39398	-	probable membrane-associated kinase regulator 5 [Spinacia oleracea]	GO:0005886;GO:0016301	-
HU02G01330	-1.51273	CIP73	large proline-rich protein BAG6-like isoform X1 [Chenopodium quinoa]	GO:0051787;GO:0031593;GO:0005829;GO:0071818;GO:0030433	-
HU04G01779	-2.50409	SE2	acidic endochitinase SE2 [Chenopodium quinoa]	GO:0005615;GO:0005975;GO:0005576;GO:0006032;GO:0004553;GO:0000272;GO:0004568	K01183
novel.15147	-1.5079	MTARC2	mitochondrial amidoxime-reducing component 1-like [Chenopodium quinoa]	GO:0003824;GO:0030151;GO:0030170	-
novel.24997	6.71302	-	-	-	-
HU11G01845	1.80027	Os03g0117800	PREDICTED: protein-ribulosamine 3-kinase, chloroplastic [Beta vulgaris subsp. vulgaris];hypothetical protein L484_002285 [Morus notabilis]	GO:0102193;GO:0009507;GO:0016301	K15523
HU02G00433	-1.84532	WIT2	WPP domain-interacting tail-anchored protein 2-like isoform X1 [Spinacia oleracea];WPP domain-interacting tail-anchored protein 2-like [Chenopodium quinoa];PREDICTED: WPP domain-interacting tail-anchored protein 2 [Beta vulgaris subsp. vulgaris];hypothetical protein BVRB_6g140170 [Beta vulgaris subsp. vulgaris]	GO:0016021;GO:2000769;GO:0080115	-
HU03G00309	-2.02822	BRPF3	bromodomain-containing protein DDB_G0270170-like [Chenopodium quinoa]	-	K22184
HU02G00509	1.87019	AOC	allene oxide cyclase, chloroplastic [Medicago truncatula]	GO:0009507;GO:0009695;GO:0046423	K10525
HU03G01387	8.57943	AAP3	PREDICTED: amino acid permease 4 [Beta vulgaris subsp. vulgaris]	GO:0016021;GO:0006865;GO:0005886	K24917
HU10G00279	1.89674	TOR1L4	TORTIFOLIA1-like protein 4 [Chenopodium quinoa]	GO:0005874;GO:0008017	-
HU05G01244	-2.20004	P4H6	probable prolyl 4-hydroxylase 7 isoform X2 [Chenopodium quinoa]	GO:0004656;GO:0005783;GO:0018401;GO:0005789;GO:0016021;GO:0005506;GO:0031418	K00472
HU09G01453	-2.61194	HSL2	PREDICTED: uncharacterized protein LOC104885827 [Beta vulgaris subsp. vulgaris]	GO:0016021;GO:0005524;GO:0004672	K00924
HU05G00478	-1.42514	tal	uncharacterized protein LOC110690455 [Chenopodium quinoa]	GO:0006098;GO:0005975;GO:0005737;GO:0004801	K00616
HU09G00628	3.36124	MGL	cystathionine gamma-synthase [Populus tomentosa]	GO:0005737;GO:0016846;GO:0030170;GO:0019343;GO:0004123;GO:0019346;GO:0003824	K01761
HU11G01823	-1.64105	SDR1	(+)-neomenthol dehydrogenase-like [Chenopodium quinoa]	GO:0016020;GO:0016491	K15095
HU09G01767	-1.19603	RPL21A	PREDICTED: 60S ribosomal protein L21-1 [Beta vulgaris subsp. vulgaris]	GO:0003735;GO:0005840;GO:0006412;GO:0022625	K02889
novel.15250	-9.74538	PARC	probable glutathione S-transferase parC [Prosopis alba]	GO:0006749;GO:0005737;GO:0004462;GO:0004364	K00799
HU06G01931	1.71946	RPS1	30S ribosomal protein S1, chloroplastic [Chenopodium quinoa];30S ribosomal protein S1, chloroplastic-like [Ziziphus jujuba]	GO:0006412;GO:0003735;GO:0005840;GO:0009570;GO:0022627;GO:0003676;GO:0003729	K02945
HU10G00861	3.94416	PNSB2	PREDICTED: photosynthetic NDH subunit of subcomplex B 2, chloroplastic [Beta vulgaris subsp. vulgaris]	GO:0003824;GO:0047938;GO:0030246;GO:0005975;GO:0005737	-
HU01G00538	-3.03208	-	hypothetical protein RHSIM_Rhsim11G0150000 [Rhododendron simsii]	GO:0016021	-
HU03G00559	2.98903	oleB	uncharacterized protein LOC110698634 [Chenopodium quinoa]	GO:0009507;GO:0009941;GO:0009570;GO:0003824	-
HU08G02123	-2.93479	CHR28	helicase-like transcription factor CHR28 [Camellia sinensis];helicase-like transcription factor CHR28 [Chenopodium quinoa]	GO:0046872;GO:0005524;GO:0070615	-
HU10G00061	1.20774	-	PREDICTED: uncharacterized protein LOC104897560 isoform X1 [Beta vulgaris subsp. vulgaris]	-	-
HU07G00355	2.96538	CUTA	PREDICTED: protein CutA, chloroplastic [Beta vulgaris subsp. vulgaris]	GO:0005507;GO:0010038	K03926
novel.11045	-12.1904	-	PREDICTED: putative germin-like protein 2-1 [Beta vulgaris subsp. vulgaris]	GO:0005618;GO:0016021;GO:0048046;GO:0030145	-
HU03G01439	1.7666	At5g18500	PREDICTED: probable receptor-like protein kinase At5g18500 [Beta vulgaris subsp. vulgaris]	GO:0005524;GO:0016021;GO:0004672	-
HU08G01911	-4.25318	CEP14	PREDICTED: uncharacterized protein LOC100246308 [Vitis vinifera]	GO:0006970;GO:0006995;GO:0010037	-
HU05G00793	-7.75086	-	-	-	-
HU03G01065	6.41247	AUX22D	auxin-induced protein 22D-like [Spinacia oleracea]	GO:0006355;GO:0005634;GO:0009734	K14484
HU02G00166	1.25687	GGAT2	PREDICTED: glutamate--glyoxylate aminotransferase 2 [Beta vulgaris subsp. vulgaris]	GO:0009853;GO:0047958;GO:0004021;GO:0008453;GO:0030170;GO:0008483;GO:0009058	K14272
HU02G01155	-2.68949	SRL2	PREDICTED: uncharacterized protein LOC104883885 [Beta vulgaris subsp. vulgaris]	GO:0008270;GO:0005886	K21842
novel.12610	5.72634	-	-	-	-
HU01G00714	6.46908	LE	hypothetical protein BVRB_9g220330 [Beta vulgaris subsp. vulgaris]	GO:0016707;GO:0009686;GO:0051213;GO:0046872;GO:0016491;GO:0009416	K04124
HU06G00211	1.34658	ATHB-6	homeobox-leucine zipper protein ATHB-6-like [Quercus lobata];hypothetical protein F0562_005569 [Nyssa sinensis];homeobox-leucine zipper protein ATHB-16-like isoform X2 [Chenopodium quinoa]	GO:0005634;GO:0043565;GO:0000981;GO:0008483;GO:0045893	K09338
HU06G00974	-1.64847	MED15A	PREDICTED: mediator of RNA polymerase II transcription subunit 15a isoform X1 [Beta vulgaris subsp. vulgaris]	GO:0005634;GO:0031490;GO:0003713	K14972
HU09G01220	-5.26439	PILS7	protein PIN-LIKES 7-like [Chenopodium quinoa]	GO:0016021;GO:0009734;GO:0055085	K24139
HU08G00303	2.28363	NFYB2	nuclear transcription factor Y subunit B-3 [Ricinus communis]	GO:0000981;GO:0016602;GO:0046982;GO:0001228;GO:0006357;GO:0043565	K08065
HU05G00205	-5.64237	MYB93	PREDICTED: transcription factor MYB39 [Beta vulgaris subsp. vulgaris]	GO:0005634	K09422
HU03G00169	-3.12568	-	hypothetical protein BVRB_9g216470 [Beta vulgaris subsp. vulgaris]	-	-
novel.25486	-3.89739	OPR1	PREDICTED: 12-oxophytodienoate reductase 2 [Beta vulgaris subsp. vulgaris]	GO:0016491;GO:0010181	K05894
HU10G01876	5.47319	PSBQ	hypothetical protein CMV_025839 [Castanea mollissima]	GO:0019898;GO:0009654;GO:0009507;GO:0015979;GO:0009767;GO:0009535;GO:0005509;GO:0045156	K08901
HU03G01382	-5.87926	BGAL6	PREDICTED: beta-galactosidase 6 isoform X1 [Beta vulgaris subsp. vulgaris]	GO:0005618;GO:0004565;GO:0005975;GO:0005773;GO:0048046	-
HU01G01976	4.08868	RPL12	PREDICTED: 50S ribosomal protein L12, chloroplastic [Beta vulgaris subsp. vulgaris]	GO:0005840;GO:0006412;GO:0003735	K02935
HU05G00336	-2.52189	BRG3	PREDICTED: BOI-related E3 ubiquitin-protein ligase 1 [Beta vulgaris subsp. vulgaris]	GO:0046872;GO:0004842	K19042
HU11G01108	1.96951	rimP	PREDICTED: uncharacterized protein LOC104895244 [Beta vulgaris subsp. vulgaris]	GO:0042274;GO:0005737	-
novel.4838	1.72387	RE1	PREDICTED: uncharacterized protein LOC104612075 [Nelumbo nucifera]	GO:0003676;GO:0008270;GO:0015074	-
HU02G02769	-3.02717	At2g45590	PREDICTED: receptor-like serine/threonine-protein kinase At4g25390 [Beta vulgaris subsp. vulgaris]	GO:0004672;GO:0004674;GO:0005524;GO:0016021	-
HU11G00941	-4.39845	JGB	PREDICTED: uncharacterized protein LOC104907019 [Beta vulgaris subsp. vulgaris]	-	-
HU02G00224	7.61941	CDR1	PREDICTED: aspartic proteinase CDR1-like [Beta vulgaris subsp. vulgaris]	GO:0004190;GO:0005576	-
HU10G00566	2.96202	GATL3	probable galacturonosyltransferase-like 3 [Spinacia oleracea]	GO:0016757;GO:0016740;GO:0005794	-
HU11G01654	3.07632	ARF18	PREDICTED: auxin response factor 18 [Beta vulgaris subsp. vulgaris]	GO:0003677;GO:0006355;GO:0009734;GO:0005634	K14486
HU04G01810	-1.43032	At3g58180	PREDICTED: deoxyhypusine hydroxylase [Beta vulgaris subsp. vulgaris]	GO:0008612;GO:0046872;GO:0019135;GO:0016491;GO:0005829	K06072
HU05G01681	-3.97144	CSE	hypothetical protein SOVF_008070 isoform C [Spinacia oleracea]	-	K18368
HU03G02486	1.52998	psbB	photosystem II CP47 chlorophyll apoprotein [Commiphora gileadensis]	GO:0045156;GO:0009772;GO:0016021;GO:0018298;GO:0009507;GO:0009523;GO:0009535;GO:0016168	K02704
HU08G01319	1.48338	VIPP1	membrane-associated protein VIPP1, chloroplastic-like [Chenopodium quinoa]	GO:0016050;GO:0042644;GO:0009508;GO:0010027;GO:0009941;GO:0009535	K03969
HU05G01475	1.77573	-	PREDICTED: uncharacterized protein LOC104903512 isoform X1 [Beta vulgaris subsp. vulgaris]	-	-
HU03G01862	-5.8824	-	uncharacterized protein LOC110716241 [Chenopodium quinoa]	-	-
HU08G00298	-3.64994	ZIP11	zinc transporter 2 isoform X2 [Chenopodium quinoa]	GO:0046873;GO:0016020;GO:0071577;GO:0016021;GO:0005385	K14709
HU02G00312	-2.51785	SKIP11	PREDICTED: F-box/kelch-repeat protein SKIP11 [Beta vulgaris subsp. vulgaris]	-	-
HU02G01979	-3.16298	-	uncharacterized protein LOC110633029 isoform X1 [Hevea brasiliensis];Glutamine--fructose-6-phosphate aminotransferase, partial [Actinidia chinensis var. chinensis]	GO:0008483;GO:0016021	-
novel.943	6.21933	-	Retrovirus-related Pol polyprotein from transposon TNT 1-94 [Vitis vinifera]	GO:0015074;GO:0022857;GO:0003676;GO:0016021	-
HU08G01284	1.18246	RHC1A	probable E3 ubiquitin-protein ligase RHC1A [Chenopodium quinoa]	GO:0061630	K11982
HU07G02285	4.09467	-	PREDICTED: uncharacterized protein LOC104900135 [Beta vulgaris subsp. vulgaris]	GO:0016021	-
HU06G01858	1.99021	ECP63	PREDICTED: embryonic protein DC-8 [Beta vulgaris subsp. vulgaris]	-	-
HU06G00253	4.65049	NIP3-1	probable aquaporin NIP5-1 [Spinacia oleracea]	GO:0016021;GO:0015267	K09874
novel.14588	-3.93934	-	-	-	-
HU08G00985	-1.77142	PMIR1	hypothetical protein SOVF_079090 [Spinacia oleracea]	-	-
HU11G01695	-4.5331	AS	hydroquinone glucosyltransferase-like [Chenopodium quinoa]	GO:0008194	K08237
HU09G00793	-1.92144	TIM14-1	unnamed protein product [Arabidopsis thaliana];PREDICTED: mitochondrial import inner membrane translocase subunit TIM14-1-like [Beta vulgaris subsp. vulgaris]	GO:0030150;GO:0016021;GO:0001405;GO:0001671	K09539
novel.9590	-3.37103	TMEM135	hypothetical protein SOVF_096910 [Spinacia oleracea]	GO:0016021	-
HU06G00924	-2.10194	CIPK2	CBL-interacting protein kinase 2-like [Spinacia oleracea]	GO:0005524;GO:0016021;GO:0007165;GO:0106311;GO:0106310	K07198
HU09G00129	1.75997	PI4KG4	phosphatidylinositol 4-kinase gamma 3-like [Spinacia oleracea]	GO:0004430	-
HU03G01317	1.18635	-	hypothetical protein BVRB_4g077330 [Beta vulgaris subsp. vulgaris];uncharacterized protein LOC110791169 [Spinacia oleracea]	GO:0016021;GO:0009507;GO:0009535	K07573
novel.14511	1.99484	-	hypothetical protein SOVF_180320 [Spinacia oleracea]	GO:0032955;GO:0009706;GO:0051301;GO:0010020	-
HU08G00412	-1.49539	UKL4	PREDICTED: uridine kinase-like protein 3 isoform X1 [Beta vulgaris subsp. vulgaris]	GO:0004849;GO:0005524;GO:0009116;GO:0005525;GO:0005737;GO:0044206;GO:0004845;GO:0044211	K00876
HU07G02178	-5.50817	-	PREDICTED: uncharacterized protein LOC104899983 [Beta vulgaris subsp. vulgaris]	-	-
HU10G01667	-1.52473	TIF3D1	eukaryotic translation initiation factor 3 subunit D-like [Chenopodium quinoa]	GO:0006413;GO:0016282;GO:0003743;GO:0098808;GO:0033290;GO:0001732;GO:0002191;GO:0005852	K03251
HU10G00429	-2.14817	UGD5	UDP-glucose 6-dehydrogenase 4-like [Chenopodium quinoa]	GO:0003979;GO:0051287;GO:0006065	K00012
novel.24920	4.18958	-	-	-	-
HU10G00310	-1.32493	HAT5	PREDICTED: homeobox-leucine zipper protein HAT5 isoform X1 [Beta vulgaris subsp. vulgaris];PREDICTED: homeobox-leucine zipper protein HAT5 isoform X2 [Beta vulgaris subsp. vulgaris]	GO:0045893;GO:0000981;GO:0043565;GO:0005634	K09338
HU01G02652	3.58704	IP5P4	PREDICTED: type I inositol polyphosphate 5-phosphatase 4 [Beta vulgaris subsp. vulgaris]	-	-
HU11G01815	4.45025	MYB17	PREDICTED: myb-related protein Myb4 [Beta vulgaris subsp. vulgaris]	GO:0005634	K09422
novel.26548	-3.32148	-	hypothetical protein BVRB_4g072610 [Beta vulgaris subsp. vulgaris]	GO:0016021	-
HU02G00578	-2.61962	GSVIVT00034021001	hypothetical protein HHK36_025363 [Tetracentron sinense]	GO:0006412;GO:0022627;GO:0002181;GO:0000028;GO:0003735	K02998
HU09G01367	8.13259	ATL78	RING-H2 finger protein ATL78-like [Chenopodium quinoa]	-	K19040
HU01G02565	-3.71022	AATL1	lysine histidine transporter-like 8 [Chenopodium quinoa]	GO:0006865;GO:0016021;GO:0009734;GO:0005886;GO:0015293	-
HU02G02830	-1.81856	PAT08	PREDICTED: protein S-acyltransferase 8 [Beta vulgaris subsp. vulgaris]	GO:0006612;GO:0019706;GO:0005783;GO:0016021;GO:0005794;GO:0018230	K16675
novel.5257	5.4222	-	-	-	-
novel.3253	8.59252	-	uncharacterized protein LOC110705478 [Chenopodium quinoa]	GO:0016757	-
HU10G01897	-1.73181	-	PREDICTED: uncharacterized protein LOC104901121 isoform X2 [Beta vulgaris subsp. vulgaris];PREDICTED: uncharacterized protein LOC104901121 isoform X1 [Beta vulgaris subsp. vulgaris]	GO:0016021	-
HU10G00459	-2.84486	PGL1	probable 6-phosphogluconolactonase 2 [Chenopodium quinoa];PREDICTED: folate synthesis bifunctional protein, mitochondrial [Beta vulgaris subsp. vulgaris];folate synthesis bifunctional protein, mitochondrial-like [Spinacia oleracea]	GO:0006098;GO:0046872;GO:0005975;GO:0017057;GO:0046656;GO:0005524;GO:0004156;GO:0046654;GO:0016301;GO:0003848	K01057;K13941
HU02G01570	3.21231	SCL9	scarecrow-like protein 30 [Chenopodium quinoa]	GO:0043565;GO:0005634;GO:0003700;GO:0006355	-
HU11G01128	2.78307	PDP	RecName: Full=Petal death protein; AltName: Full=Citramalate lyase; AltName: Full=Oxalacetic hydrolase; AltName: Full=PSR132; Flags: Precursor [Dianthus caryophyllus];petal death protein-like [Spinacia oleracea];petal death protein-like [Chenopodium quinoa]	GO:0042803;GO:0047776;GO:0030603;GO:0003824;GO:0006107;GO:0016740;GO:0000287	-
novel.15193	7.29785	-	-	-	-
HU04G01105	4.95327	FKBP13	peptidyl-prolyl cis-trans isomerase FKBP13, chloroplastic [Herrania umbratica]	GO:0003755;GO:0061077	K01802
HU08G01100	-2.29718	WNK1	PREDICTED: probable serine/threonine-protein kinase WNK9 [Beta vulgaris subsp. vulgaris]	GO:0106310;GO:0005737;GO:0004674;GO:0106311;GO:0035556;GO:0005524;GO:0006468	K08867
HU06G01911	-1.23631	PTI1	pto-interacting protein 1 [Spinacia oleracea]	GO:0004674;GO:0005524	K13436
novel.16449	-1.26841	SDR1	(+)-neomenthol dehydrogenase-like [Chenopodium quinoa];PREDICTED: (+)-neomenthol dehydrogenase [Beta vulgaris subsp. vulgaris]	GO:0016020;GO:0016491	K15095
HU08G01683	5.31969	IQM2	PREDICTED: IQ domain-containing protein IQM2 [Beta vulgaris subsp. vulgaris]	GO:0005634	-
HU08G00997	-8.57375	NHL6	NDR1/HIN1-like protein 6 [Chenopodium quinoa]	GO:0016021	-
HU11G00972	2.21953	HO2	PREDICTED: probable inactive heme oxygenase 2, chloroplastic isoform X2 [Beta vulgaris subsp. vulgaris]	GO:0009507;GO:0004392;GO:0015979;GO:0006788	-
HU01G02255	-7.19151	ERF114	PREDICTED: ethylene-responsive transcription factor ERF114 [Beta vulgaris subsp. vulgaris]	GO:0003677;GO:0005634;GO:0003700	-
HU08G02032	3.61366	BGLU47	beta-glucosidase 46-like isoform X1 [Chenopodium quinoa]	GO:0004553;GO:0005975;GO:0008422	K05350
HU02G01893	7.39568	GA20OX1	PREDICTED: gibberellin 20 oxidase 1-D [Beta vulgaris subsp. vulgaris]	GO:0046872;GO:0016491	K05282
HU04G01426	-2.37684	ENO1	PREDICTED: enolase 1, chloroplastic [Beta vulgaris subsp. vulgaris];enolase 1, chloroplastic [Spinacia oleracea];PREDICTED: enolase 1, chloroplastic [Vitis vinifera]	GO:0032889;GO:0010090;GO:0004634;GO:0000287;GO:0000015;GO:0009570;GO:0006096	K01689
HU05G01587	-5.45071	GPAT5	hypothetical protein SOVF_176340 [Spinacia oleracea]	GO:0016021;GO:0090447;GO:0010143;GO:0016020;GO:0016746;GO:0016791	K13508
HU10G00975	2.63433	Loxhd1	PLAT domain-containing protein 3-like [Prosopis alba]	-	-
HU08G01234	-10.6603	AGT1	PREDICTED: serine--glyoxylate aminotransferase [Gossypium arboreum];alanine glyoxylate aminotransferase, partial [Peperomia klopfensteinii]	GO:0005777;GO:0004760;GO:0019265;GO:0008453	K00830
HU01G00632	3.7565	At5g15350	PREDICTED: lamin-like protein [Beta vulgaris subsp. vulgaris]	GO:0009055;GO:0016021;GO:0046658	-
HU08G01159	2.63024	At3g04760	PREDICTED: pentatricopeptide repeat-containing protein At3g04760, chloroplastic [Beta vulgaris subsp. vulgaris]	-	-
HU09G01150	3.76603	-	uncharacterized protein LOC110690722 [Chenopodium quinoa]	-	-
HU05G00255	5.20943	CCD4	probable carotenoid cleavage dioxygenase 4, chloroplastic [Chenopodium quinoa]	GO:0016702;GO:0046872	K09840
HU11G01184	1.95553	APXT	probable L-ascorbate peroxidase 6, chloroplastic isoform X1 [Sesamum indicum];thylakoid-bound L-ascorbate peroxidase precursor [Mesembryanthemum crystallinum]	GO:0009507;GO:0046872;GO:0006979;GO:0016688;GO:0020037;GO:0016021	K00434
HU03G00354	-1.60406	At2g21160	PREDICTED: translocon-associated protein subunit alpha [Beta vulgaris subsp. vulgaris]	GO:0016021;GO:0005783;GO:0005789	K13249
HU01G00957	-1.16409	RPL11	60S ribosomal protein L11-1-like [Tripterygium wilfordii]	GO:0003735;GO:0003723;GO:0005840;GO:0022625;GO:0006412	K02868
HU03G00210	3.12352	MRL1	PREDICTED: pentatricopeptide repeat-containing protein MRL1, chloroplastic [Beta vulgaris subsp. vulgaris]	GO:0016021	-
HU05G00127	-6.94016	PNS1	PREDICTED: protein PNS1-like [Beta vulgaris subsp. vulgaris]	GO:0055085;GO:0022857;GO:0016020;GO:0016021	-
HU10G01291	-3.01822	SHM4	serine hydroxymethyltransferase 4 [Chenopodium quinoa]	GO:0008168;GO:0035999;GO:0008270;GO:0006730;GO:0046655;GO:0019264;GO:0046653;GO:0005737;GO:0004372;GO:0070905;GO:0032259;GO:0006565;GO:0030170;GO:0050897	K00600
HU09G00574	-2.83245	BCE2	hypothetical protein SOVF_057380 [Spinacia oleracea]	GO:0005737;GO:0016746;GO:0016407;GO:0005739;GO:0031405	K09699
HU04G00569	2.12143	HDG5	PREDICTED: homeobox-leucine zipper protein HDG5 isoform X1 [Beta vulgaris subsp. vulgaris]	GO:0008289;GO:0005634;GO:0003677;GO:0000981	-
HU08G00357	7.4969	GPAT2	PREDICTED: probable glycerol-3-phosphate acyltransferase 2 [Beta vulgaris subsp. vulgaris]	GO:0016791;GO:0016020;GO:0016746;GO:0010143;GO:0016021;GO:0090447	K13508
HU03G01604	4.69348	HSFB4	heat stress transcription factor B-4-like isoform X1 [Chenopodium quinoa]	GO:0005634;GO:0043565;GO:0003700	K09419
HU03G01545	6.3277	HHT1	PREDICTED: omega-hydroxypalmitate O-feruloyl transferase [Beta vulgaris subsp. vulgaris]	GO:0016747	K13065
HU02G00791	3.42829	PIF1	phytochrome interacting factor 3-like 5 [Actinidia rufa];transcription factor PIF1-like [Chenopodium quinoa]	GO:0005634;GO:0046983	-
HU01G00578	6.68691	-	-	-	-
HU07G01156	-1.98336	ERF1-3	eukaryotic peptide chain release factor subunit 1-3 [Elaeis guineensis]	GO:0016149;GO:0005829;GO:0040008;GO:0002184;GO:0003747;GO:0018444;GO:0005737;GO:1990825	K03265
HU01G02532	-1.38503	PANK2	pantothenate kinase 2 [Spinacia oleracea]	GO:0046872;GO:0004594;GO:0005634;GO:0015937;GO:0005524;GO:0005829	K24265
novel.23672	-4.83475	-	uncharacterized protein LOC110775387 [Spinacia oleracea]	GO:0016021	-
HU01G01819	4.63634	At2g25060	early nodulin-like protein 1 [Chenopodium quinoa]	GO:0009055	-
HU10G01829	-3.33318	SD18	receptor-like serine/threonine-protein kinase SD1-8 [Chenopodium quinoa]	GO:0016021;GO:0048544;GO:0004674	-
HU10G01147	2.77243	PPD6	PREDICTED: psbP domain-containing protein 6, chloroplastic isoform X2 [Lupinus angustifolius];PREDICTED: psbP domain-containing protein 6, chloroplastic [Beta vulgaris subsp. vulgaris];psbP domain-containing protein 6, chloroplastic isoform X1 [Prunus avium]	GO:0009535;GO:0015979;GO:0009654;GO:0019898;GO:0016021;GO:0005509	-
HU03G02746	-2.88814	hxnY	PREDICTED: 2-oxoglutarate-Fe(II) type oxidoreductase isoform X1 [Beta vulgaris subsp. vulgaris];PREDICTED: 2-oxoglutarate-Fe(II) type oxidoreductase isoform X2 [Beta vulgaris subsp. vulgaris]	GO:0051213;GO:0046872	-
HU08G00358	-3.53729	LHT1	lysine histidine transporter 1-like isoform X2 [Spinacia oleracea]	GO:0016021;GO:0006865	-
novel.5377	4.03029	-	-	-	-
HU09G01334	2.65266	CM2	chorismate mutase 2-like [Chenopodium quinoa];chorismate mutase 2-like [Chenopodium quinoa]	GO:0009073;GO:0046417;GO:0008652;GO:0004106;GO:0005737	K01850
HU10G00067	-2.2244	elmoB	PREDICTED: ELMO domain-containing protein A isoform X3 [Ipomoea nil]	-	K23538
HU02G00893	-5.60368	PME41	PREDICTED: pectinesterase [Beta vulgaris subsp. vulgaris]	GO:0005618;GO:0030599;GO:0045490;GO:0004857;GO:0042545;GO:0046910;GO:0045330	K01051
novel.5720	-11.3755	-	hypothetical protein BVRB_3g058120 [Beta vulgaris subsp. vulgaris]	GO:0006952	-
novel.14197	5.42417	-	-	-	-
HU01G02429	1.80223	HVA22A	HVA22-like protein a [Chenopodium quinoa]	GO:0042538;GO:0009409;GO:0016021;GO:0009414;GO:0009737	K17279
HU04G00253	2.86414	MPK2	mitogen-activated protein kinase homolog MMK2-like [Chenopodium quinoa]	GO:0106310;GO:0004674;GO:0005737;GO:0106311;GO:0004707;GO:0035556;GO:0005634;GO:0005524;GO:0016301	K20600
HU02G02634	-4.93309	At5g58300	probable inactive receptor kinase At5g58300 [Chenopodium quinoa]	GO:0016021;GO:0005524;GO:0004672	-
HU03G01287	-4.19533	At3g01520	PREDICTED: universal stress protein A-like protein [Beta vulgaris subsp. vulgaris]	-	-
HU03G01223	1.89385	Hgsnat	hypothetical protein SOVF_186580 [Spinacia oleracea]	GO:0016021;GO:0016740	K10532
HU0G00024	-1.72579	At5g28040	probable transcription factor At3g04930 isoform X1 [Spinacia oleracea]	GO:0005634;GO:0006355	-
novel.14541	4.19611	-	-	-	-
HU06G01999	-2.08885	PNC1	PREDICTED: peroxisomal adenine nucleotide carrier 1 [Beta vulgaris subsp. vulgaris]	GO:0016021;GO:0007031;GO:0015866;GO:0015217;GO:0055085;GO:0006635;GO:0005779;GO:0015867;GO:0005347	-
HU03G00037	-7.34712	-	hypothetical protein BVRB_9g218650 [Beta vulgaris subsp. vulgaris]	GO:0009055	-
HU04G00300	1.49917	-	uncharacterized protein LOC110786438 [Spinacia oleracea]	GO:0016021	-
HU02G01074	-3.46653	-	uncharacterized protein LOC110690047 [Chenopodium quinoa]	GO:0016021	-
HU02G01634	3.03016	THIC	PREDICTED: phosphomethylpyrimidine synthase, chloroplastic isoform X2 [Beta vulgaris subsp. vulgaris]	-	K03147
HU02G00495	3.75149	PII-2	piriformospora indica-insensitive protein 2-like isoform X1 [Chenopodium quinoa]	-	-
novel.2087	-5.38473	-	PREDICTED: cytochrome P450 CYP736A12-like [Beta vulgaris subsp. vulgaris]	GO:0016705;GO:0016021;GO:0020037;GO:0004497;GO:0016711;GO:0016020;GO:0016709;GO:0005506	-
HU06G02021	-1.62682	KMS1	hypothetical protein SOVF_123360 [Spinacia oleracea]	GO:0016020;GO:0012505;GO:0005783;GO:0016021	K21248
HU04G00591	2.47664	CMT2	PREDICTED: DNA (cytosine-5)-methyltransferase CMT2 isoform X2 [Beta vulgaris subsp. vulgaris];DNA (cytosine-5)-methyltransferase CMT3-like [Chenopodium quinoa]	GO:0005634;GO:0003886;GO:0003682;GO:0003677;GO:0006325	K00558
novel.6321	-4.04324	-	-	-	-
HU02G00575	7.34171	SAUR76	hypothetical protein BVRB_7g169510 [Beta vulgaris subsp. vulgaris]	GO:0009733	-
HU10G01582	2.29898	CHLI	hypothetical protein SOVF_054470, partial [Spinacia oleracea]	GO:0009507;GO:0015979;GO:0009570;GO:0015995;GO:0005524;GO:0016851	K03405
novel.4864	4.62048	TY3B-I	uncharacterized protein LOC117624133 [Prunus dulcis]	GO:0015074;GO:0003964;GO:0004190;GO:0008270;GO:0003676;GO:0004519	-
novel.11084	-2.17109	At5g11010	polynucleotide 5&apos;-hydroxyl-kinase NOL9 [Populus trichocarpa];PREDICTED: polynucleotide 5&apos;-hydroxyl-kinase NOL9 [Vitis vinifera];PREDICTED: polynucleotide 5&apos;-hydroxyl-kinase NOL9 [Populus euphratica]	GO:0005524;GO:0016301;GO:0005634;GO:0006396;GO:0000448;GO:0051731	K06947
novel.16947	-8.51472	-	-	-	-
HU03G02928	-3.03211	-	cucumber peeling cupredoxin-like [Chenopodium quinoa]	GO:0009055;GO:0016021;GO:0046658	-
HU10G01775	-1.64306	SPHK1	PREDICTED: sphingosine kinase 1 isoform X1 [Beta vulgaris subsp. vulgaris]	GO:0046512;GO:0043231;GO:0006665;GO:0001727;GO:0005737;GO:0017050;GO:0016020;GO:0016310;GO:0003951	K04718
HU10G00066	2.60025	MAP65-8	65-kDa microtubule-associated protein 8 [Spinacia oleracea]	GO:0005874;GO:0005819;GO:0008017;GO:0009524;GO:0005737;GO:0000226	K16732
HU10G01400	-3.99649	PUB21	U-box domain-containing protein 20-like [Chenopodium quinoa]	GO:0004842	-
HU10G01953	2.9963	ATPC	hypothetical protein F511_44237 [Dorcoceras hygrometricum]	GO:0046933;GO:0045261	K02115
HU04G00820	2.24238	-	33 kDa ribonucleoprotein, chloroplastic-like [Chenopodium quinoa]	GO:0003729;GO:0003723;GO:1901259;GO:0009535	K11294
HU09G00118	-4.73458	ABIL3	protein ABIL2-like [Chenopodium quinoa]	-	-
HU03G02819	-6.66557	At1g64760	glucan endo-1,3-beta-glucosidase 8 [Spinacia oleracea]	GO:0005975;GO:0016021;GO:0042973;GO:0046658	-
HU01G02751	-6.54141	XBAT35	PREDICTED: probable E3 ubiquitin-protein ligase XBOS34 [Beta vulgaris subsp. vulgaris]	GO:0016740	-
HU09G02064	1.60717	PSRP2	small subunit processome component 20 homolog [Spinacia oleracea]	GO:0030686;GO:0032040;GO:0005730	K14772
HU07G00733	3.75788	BGAL3	beta-galactosidase [Hylocereus undatus]	GO:0005773;GO:0005975;GO:0030246;GO:0004565;GO:0005618;GO:0048046	-
HU01G02442	1.32479	-	uncharacterized protein LOC110790491 [Spinacia oleracea]	GO:0016021	-
novel.12499	-4.46862	ATPK2	PREDICTED: serine/threonine-protein kinase AtPK2/AtPK19 [Beta vulgaris subsp. vulgaris]	GO:0004674;GO:0016021;GO:0005524	K04688
HU11G01610	-4.8991	KCS1	3-ketoacyl-CoA synthase 1-like [Chenopodium quinoa]	GO:0102338;GO:0016020;GO:0102337;GO:0102336;GO:0102756;GO:0016021;GO:0006633	K15397
HU07G00159	-2.17364	SAUR32	PREDICTED: auxin-responsive protein SAUR32 [Beta vulgaris subsp. vulgaris]	GO:0009733	K14488
novel.2784	-3.43592	ABCC13	hypothetical protein CUMW_079090 [Citrus unshiu]	GO:0000325;GO:0005524;GO:0016021;GO:0042626;GO:0005774;GO:0055085;GO:0016020	-
novel.8007	2.5355	-	-	-	-
HU05G02269	-1.38239	-	spore wall protein 2-like [Chenopodium quinoa]	GO:0016021	-
HU09G00713	5.1476	At2g36090	PREDICTED: probable F-box protein At1g60180 [Beta vulgaris subsp. vulgaris]	GO:0016021	-
HU04G01322	5.30525	SWEET14	bidirectional sugar transporter SWEET12 [Dianthus spiculifolius]	GO:0051119;GO:0016021;GO:0008515;GO:0008643;GO:0048571;GO:0005886	K15382
HU09G01965	-3.18249	UGT85A24	7-deoxyloganetin glucosyltransferase-like [Chenopodium quinoa]	GO:0080043;GO:0080044	-
HU02G01080	-6.48231	RD21B	low-temperature-induced cysteine proteinase-like [Senna tora];hypothetical protein EUGRSUZ_F00184 [Eucalyptus grandis]	GO:0008234;GO:0005615;GO:0051603;GO:0005764;GO:0004197	-
novel.21501	-3.40101	POT8	putative potassium transporter HAK1p [Mesembryanthemum crystallinum]	GO:0016020;GO:0005886;GO:0015079;GO:0016021;GO:0006813	K03549
HU06G00322	4.98256	-	serine hydroxymethyltransferase 3 [Glycine max];PREDICTED: serine hydroxymethyltransferase, mitochondrial-like [Nicotiana tabacum]	GO:0046686;GO:0046653;GO:0019264;GO:0009853;GO:0010319;GO:0046655;GO:0009534;GO:0007623;GO:0009409;GO:0022626;GO:0006730;GO:0003729;GO:0048046;GO:0009570;GO:0035999;GO:0008270;GO:0005634;GO:0008168;GO:0005739;GO:0050897;GO:0006565;GO:0030170;GO:0008266;GO:0032259;GO:0009416;GO:0070905;GO:0004372;GO:0005886;GO:0005737	K00600
novel.19189	2.67307	-	Rubisco activase 2 [Mesembryanthemum crystallinum]	GO:0005524;GO:0016887	-
HU02G00443	-3.37872	-	-	-	-
HU11G00526	-2.08498	PECT1	ethanolamine-phosphate cytidylyltransferase-like [Spinacia oleracea];PREDICTED: ethanolamine-phosphate cytidylyltransferase-like [Beta vulgaris subsp. vulgaris]	GO:0016021;GO:0006646;GO:0004306	K00967
HU04G01379	1.17441	YKL091C	PREDICTED: random slug protein 5-like isoform X1 [Prunus mume];random slug protein 5-like [Chenopodium quinoa]	-	-
novel.20249	-9.43943	-	glycine-rich cell wall structural protein-like [Chenopodium quinoa]	-	-
HU07G00141	-3.79025	-	Bone morphogenetic protein like [Actinidia chinensis var. chinensis]	GO:0055085;GO:0016021	-
HU02G00238	-5.98629	UGT74E2	hypothetical protein SOVF_161410 [Spinacia oleracea];hypothetical protein SADUNF_Sadunf15G0063900 [Salix dunnii]	GO:0080044;GO:0008194;GO:0080043	K11820
HU01G02437	-2.82379	At1g09390	hypothetical protein BVRB_2g028760 [Beta vulgaris subsp. vulgaris];PREDICTED: GDSL esterase/lipase LIP-4-like [Beta vulgaris subsp. vulgaris]	GO:0016021;GO:0016788	-
HU09G01511	1.96549	-	PREDICTED: uncharacterized protein LOC104886611 [Beta vulgaris subsp. vulgaris]	-	K06995
HU0G00001	-4.75043	DTX49	protein DETOXIFICATION 49-like [Chenopodium quinoa]	GO:0016021;GO:0015297;GO:0016020;GO:0042910;GO:0022857	K03327
HU01G00674	-1.10823	PLD1	PREDICTED: phospholipase D alpha 1 [Beta vulgaris subsp. vulgaris]	GO:0005509;GO:0016042;GO:0016020;GO:0070290;GO:0046470;GO:0004630	K01115
HU08G02093	-4.97213	STC	sugar transport protein 1-like [Chenopodium quinoa]	GO:0022857;GO:0016021	K24193
HU08G00812	1.28264	-	PREDICTED: uncharacterized protein LOC104901433 isoform X1 [Beta vulgaris subsp. vulgaris]	-	-
HU05G01258	-2.55422	HPCA1	probable leucine-rich repeat receptor-like protein kinase At5g49770 [Spinacia oleracea]	-	-
HU09G01863	-4.23904	-	PREDICTED: uncharacterized protein LOC104889573 [Beta vulgaris subsp. vulgaris]	-	-
HU02G00016	1.74968	NAC083	NAC transcription factor 38 [Haloxylon ammodendron]	GO:0003677;GO:0006355	-
HU09G00522	4.46029	RCOM_0680180	PREDICTED: CASP-like protein 1E1 isoform X2 [Beta vulgaris subsp. vulgaris]	GO:0016021;GO:0005886	-
novel.18827	-8.58129	-	hypothetical protein SOVF_199830 [Spinacia oleracea]	-	-
HU08G01520	1.9732	At1g09160	probable protein phosphatase 2C 5 [Pistacia vera]	GO:0016791	-
HU10G01043	-11.2029	MUCI21	EGF domain-specific O-linked N-acetylglucosamine transferase-like [Chenopodium quinoa]	GO:0016757;GO:0016021;GO:0005794	-
HU08G01336	6.38558	WRKY46	hypothetical protein F0562_025570 [Nyssa sinensis]	GO:0003700;GO:0005634;GO:0043565	K18835
novel.21370	-9.56674	GLP1	auxin-binding protein ABP19a-like [Chenopodium quinoa]	GO:0048046;GO:0030145;GO:0005618	-
HU07G00483	2.8162	-	protein CELLULOSE SYNTHASE INTERACTIVE 3 [Spinacia oleracea]	-	-
HU06G00002	7.94611	CPT5	hypothetical protein HU200_041292 [Digitaria exilis];uncharacterized protein LOC110798443 [Spinacia oleracea];Dehydrodolichyl diphosphate synthase 2 [Dichanthelium oligosanthes];dehydrodolichyl diphosphate synthase 4-like [Chenopodium quinoa]	GO:0045547;GO:0006486;GO:0009668;GO:0002094;GO:0016765;GO:0009570;GO:0009409;GO:0005783;GO:0016094	K11778
novel.14238	2.20853	-	cell wall-associated hydrolase [Phaseolus vulgaris]	GO:0016787	-
novel.16448	1.37809	SDR1	(+)-neomenthol dehydrogenase-like [Chenopodium quinoa]	GO:0016491	K15095
novel.15101	2.28448	ORF	uncharacterized protein LOC110735431 [Chenopodium quinoa]	-	-
HU10G00937	-5.84642	pgip	PREDICTED: polygalacturonase inhibitor 1 [Beta vulgaris subsp. vulgaris]	GO:0005886	-
HU06G02700	-1.64428	ETR2	PREDICTED: ethylene receptor 2 [Beta vulgaris subsp. vulgaris]	GO:0038199;GO:0051740;GO:0046872;GO:0016021;GO:0005789;GO:0000155;GO:0005524	K14509
HU08G01226	-1.35652	At1g50460	hexokinase-3-like [Chenopodium quinoa]	GO:0001678;GO:0019318;GO:0051156;GO:0005536;GO:0004340;GO:0005739;GO:0004396;GO:0008865;GO:0016021;GO:0006096;GO:0005829;GO:0019158;GO:0005524	K00844
HU11G01299	2.85268	BBD1	hypothetical protein F8388_001291 [Cannabis sativa];PREDICTED: bifunctional nuclease 1 [Beta vulgaris subsp. vulgaris]	GO:0016567;GO:0030891;GO:0005634;GO:0004518	-
HU10G00991	3.45745	CESA3	PREDICTED: cellulose synthase A catalytic subunit 3 [UDP-forming] [Beta vulgaris subsp. vulgaris]	GO:0071555;GO:0016760;GO:0005886;GO:0030244;GO:0046872;GO:0009833;GO:0016759;GO:0016021;GO:0005802	K10999
novel.15633	-10.2729	-	hypothetical protein BVRB_6g141610 [Beta vulgaris subsp. vulgaris]	-	-
HU05G01281	-3.13619	AGD11	hypothetical protein BVRB_2g041410 [Beta vulgaris subsp. vulgaris]	GO:0005543;GO:0005096;GO:0043547	K12486
novel.15122	5.53038	-	-	-	-
HU03G01985	-4.22208	At2g19130	PREDICTED: G-type lectin S-receptor-like serine/threonine-protein kinase At2g19130 [Beta vulgaris subsp. vulgaris]	-	-
novel.19417	-3.30479	THA1	PREDICTED: probable low-specificity L-threonine aldolase 1 [Beta vulgaris subsp. vulgaris]	GO:0004793;GO:0006567;GO:0005829;GO:0006520;GO:0016829;GO:0008732;GO:0006545	K01620
HU07G01997	4.6678	HTH	PREDICTED: protein HOTHEAD [Beta vulgaris subsp. vulgaris]	GO:0050660;GO:0016614	K15403
HU05G01449	-7.62605	JOX2	probable 2-oxoglutarate-dependent dioxygenase At5g05600 [Chenopodium quinoa]	GO:0016491;GO:0051213;GO:0046872	-
novel.12772	-7.6907	GPAT5	glycerol-3-phosphate acyltransferase 5 [Morus notabilis]	GO:0004366;GO:0016021;GO:0090447;GO:0102420;GO:0010143;GO:0016791;GO:0016020;GO:0016746	K13508
HU08G00385	-4.89955	-	cytochrome P450 CYP72A219-like isoform X1 [Chenopodium quinoa]	-	-
novel.9063	-5.0949	CYP76B10	PREDICTED: geraniol 8-hydroxylase-like [Beta vulgaris subsp. vulgaris]	GO:0004497;GO:0020037;GO:0016705;GO:0005506	-
HU02G00077	-2.99226	-	PREDICTED: uncharacterized protein LOC104897609 [Beta vulgaris subsp. vulgaris]	GO:0005643	-
HU01G00136	-1.43362	At1g16350	inosine-5&apos;-monophosphate dehydrogenase 2-like [Spinacia oleracea]	GO:0006177;GO:0005737;GO:0046872;GO:0003938;GO:0000166	K00088
HU09G01738	-3.18077	-	PREDICTED: uncharacterized protein LOC104888707 [Beta vulgaris subsp. vulgaris]	-	-
HU06G01672	-1.44052	ABCB6	multidrug resistance 6 [Sesuvium portulacastrum]	GO:0005524;GO:0042626;GO:0016021;GO:0055085	K05658
HU05G01506	4.53811	-	hypothetical protein BVRB_2g024470 [Beta vulgaris subsp. vulgaris]	-	-
HU01G01477	3.47563	PSAG	PREDICTED: photosystem I reaction center subunit V, chloroplastic-like [Pyrus x bretschneideri]	GO:0030093;GO:0016021;GO:0050821;GO:0009941;GO:0009780;GO:0015979;GO:0009535;GO:0042550;GO:0009522;GO:0009773	K08905
HU02G02639	-2.36777	RER3	Protein RETICULATA-related [Parasponia andersonii]	GO:0031969;GO:0016021	-
novel.26646	3.4365	-	-	-	-
HU04G01641	3.96938	STE1	delta(7)-sterol-C5(6)-desaturase-like [Spinacia oleracea]	GO:0005506;GO:0016491;GO:0016021;GO:0008610	K00227
HU11G00437	-5.91012	EGC2	PREDICTED: EG45-like domain containing protein [Beta vulgaris subsp. vulgaris]	GO:0005618;GO:0009627;GO:0048046;GO:0016021	-
HU05G01352	-3.6624	UXT3	UDP-xylose transporter 3-like [Chenopodium quinoa];UDP-xylose transporter 3-like [Spinacia oleracea]	GO:0005464;GO:0005794;GO:0005338;GO:0016021;GO:0015297	K15285
HU01G00066	8.4073	PRP4	PREDICTED: proline-rich protein 4 [Beta vulgaris subsp. vulgaris]	-	-
HU11G00439	-7.0372	EGC2	PREDICTED: EG45-like domain containing protein [Beta vulgaris subsp. vulgaris]	GO:0005618;GO:0048046;GO:0016021;GO:0009627	-
novel.3119	-2.41398	-	uncharacterized protein LOC110804116 [Spinacia oleracea]	-	-
HU02G01389	-1.91682	ATL80	RING-H2 finger protein ATL80-like [Chenopodium quinoa]	GO:0016021	-
HU01G00452	2.51098	ALMT4	PREDICTED: aluminum-activated malate transporter 4 [Beta vulgaris subsp. vulgaris]	GO:0009705;GO:0015743;GO:0016021	-
novel.10374	5.04045	-	hypothetical protein CTI12_AA191010 [Artemisia annua]	GO:0004523;GO:0003676	-
HU04G02052	5.42306	DIR1	hypothetical protein G4B88_003757 [Cannabis sativa]	GO:0005504;GO:0016021;GO:0009627	-
HU02G01185	1.59268	-	uncharacterized protein LOC110693798 [Chenopodium quinoa]	-	-
HU10G01605	1.79008	RPS31	30S ribosomal protein S31, chloroplastic [Spinacia oleracea];hypothetical protein FXO38_24853, partial [Capsicum annuum]	GO:0006520;GO:0016021;GO:0005840;GO:0003824;GO:0016831;GO:0009536;GO:0005737;GO:0032544;GO:0030170	K19033;K01593
HU11G01625	-1.81202	At5g61530	PREDICTED: uncharacterized Rho GTPase-activating protein At5g61530 [Beta vulgaris subsp. vulgaris]	GO:0007165	-
novel.15771	3.7683	PMEI11	pectinesterase inhibitor 7-like [Chenopodium quinoa];21 kDa protein-like [Chenopodium quinoa]	GO:0005576;GO:0003735;GO:0016787;GO:0043086;GO:0005840;GO:0004857;GO:0006412	-
HU07G02182	-5.99274	CYP86A1	PREDICTED: cytochrome P450 86A1 [Beta vulgaris subsp. vulgaris]	GO:0004497;GO:0020037;GO:0016021;GO:0016705;GO:0005506	K15401
HU11G01916	-6.50006	PECS-2.1	pectinesterase 2 [Spinacia oleracea]	GO:0005618;GO:0005576;GO:0045490;GO:0004857;GO:0030599;GO:0042545;GO:0046910;GO:0045330	K01051
HU02G00328	-2.06256	-	hypothetical protein CK203_011567 [Vitis vinifera]	GO:0016021	-
HU08G01542	-1.79964	-	protein disulfide-isomerase like 2-1 [Spinacia oleracea]	GO:0003756;GO:0005783	K09584
HU06G00997	-8.76333	F3H-2	PREDICTED: protein DOWNY MILDEW RESISTANCE 6 [Beta vulgaris subsp. vulgaris]	GO:0016491;GO:0046872	K24028
HU0G00003	6.88758	At5g58770	dehydrodolichyl diphosphate synthase 2-like [Chenopodium quinoa]	GO:0045547;GO:0006486;GO:0002094;GO:0016765;GO:0009668;GO:0005783;GO:0016094;GO:0009570;GO:0009409	K11778
HU06G01469	-16.6079	COMT1	PREDICTED: caffeic acid 3-O-methyltransferase [Beta vulgaris subsp. vulgaris]	GO:0005634;GO:0046983;GO:0030744;GO:0008171;GO:0009506;GO:0030755;GO:0005737;GO:0005886;GO:0032259;GO:0009809;GO:0047763;GO:0051555;GO:0033799	K13066
HU11G00134	2.7919	CAO	signal recognition particle 43 kDa protein, chloroplastic [Spinacia oleracea]	GO:0000502;GO:0080085;GO:0045038;GO:0016787;GO:0009416;GO:0009507	K12271
HU03G01359	-5.36216	nep1	aspartic proteinase nepenthesin-1 [Spinacia oleracea]	GO:0005576;GO:0008233;GO:0004190	-
HU06G02467	-4.29413	-	mavicyanin-like [Spinacia oleracea]	GO:0046658;GO:0009055;GO:0016021	-
HU05G01845	-3.46772	RABH1E	ras-related protein RABH1e [Carica papaya]	GO:0005525;GO:0003924	K07893
HU11G00642	2.29564	petA	uncharacterized protein LOC115973636 [Quercus lobata]	GO:0009535;GO:0006811;GO:0009536;GO:0009507;GO:0005506;GO:0031361;GO:0015979;GO:0009055;GO:0020037;GO:0009528	K02634
HU07G01171	-2.08708	EMB3004	Bifunctional 3-dehydroquinate dehydratase/shikimate dehydrogenase, chloroplastic [Morella rubra]	GO:0003855;GO:0050661;GO:0009423;GO:0009073;GO:0004764;GO:0019632	K13832
HU08G00362	3.45987	-	uncharacterized protein LOC110736263 [Chenopodium quinoa]	GO:0016491;GO:0009534	-
HU09G01875	-4.5438	ZOG1	PREDICTED: zeatin O-xylosyltransferase [Beta vulgaris subsp. vulgaris]	-	K13495
HU07G00419	1.65465	CRY1	PREDICTED: cryptochrome-1 isoform X2 [Beta vulgaris subsp. vulgaris]	GO:0009882;GO:0032922;GO:0071949;GO:0005634;GO:0018298;GO:0003677;GO:0005737;GO:0043153	K12118
HU10G01389	-3.36744	METE	PREDICTED: 5-methyltetrahydropteroyltriglutamate--homocysteine methyltransferase [Beta vulgaris subsp. vulgaris]	GO:0005737;GO:0009086;GO:0032259;GO:0003871;GO:0008270	K00549
HU06G00663	2.47568	-	uncharacterized protein LOC110720387 [Chenopodium quinoa]	-	-
HU06G02092	-9.26343	ABCG6	ABC transporter G family member 20-like [Chenopodium quinoa]	GO:0005524;GO:0042626;GO:0016021	-
HU03G01872	4.14672	LSH10	protein LIGHT-DEPENDENT SHORT HYPOCOTYLS 10-like [Herrania umbratica]	GO:0005634;GO:0009299;GO:0009416	-
HU09G02047	-6.90499	-	-	-	-
HU09G01853	-3.00054	GK-2	isoflavone 2&apos;-hydroxylase-like [Spinacia oleracea];guanylate kinase 2-like [Spinacia oleracea]	GO:0005829;GO:0005524;GO:0004385	K00942
HU05G01118	-3.21037	AIM32	PREDICTED: altered inheritance of mitochondria protein 32 [Beta vulgaris subsp. vulgaris];uncharacterized protein LOC110695668 [Chenopodium quinoa]	GO:0016021	-
HU02G03101	-7.04206	-	PREDICTED: cytochrome P450 CYP73A100-like [Beta vulgaris subsp. vulgaris]	GO:0004497;GO:0020037;GO:0016021;GO:0016705;GO:0005506	K00487
novel.26636	2.04677	ccsA	cytochrome c biogenesis protein [Hylocereus undatus]	GO:0016021;GO:0020037;GO:0009507;GO:0017004;GO:0009535	-
HU08G01649	-2.25267	-	claspin-like [Chenopodium quinoa]	GO:0005634;GO:0003677	-
HU03G01853	3.106	ASK6	shaggy-related protein kinase zeta isoform X2 [Carica papaya]	GO:0106310;GO:0106311;GO:0005524	K14502
novel.17747	-5.11692	-	uncharacterized protein LOC110706215 [Chenopodium quinoa]	GO:0035556;GO:0008270;GO:0016021	-
HU06G00372	3.64445	DDB_G0288723	PREDICTED: UPF0553 protein isoform X3 [Beta vulgaris subsp. vulgaris];PREDICTED: UPF0553 protein isoform X1 [Beta vulgaris subsp. vulgaris]	GO:0101030;GO:0006400	-
HU01G01136	2.29622	PCMP-E8	pentatricopeptide repeat-containing protein At5g61800 [Spinacia oleracea]	-	-
HU09G01308	4.12675	PPD	RecName: Full=Pyruvate, phosphate dikinase, chloroplastic; AltName: Full=Pyruvate, orthophosphate dikinase; Flags: Precursor [Mesembryanthemum crystallinum]	GO:0006090;GO:0005524;GO:0050242;GO:0016301;GO:0015979;GO:0009507;GO:0046872	K01006
HU09G00585	2.59896	-	hypothetical protein BVRB_6g139780 [Beta vulgaris subsp. vulgaris]	-	-
HU08G01363	-3.03227	-	uncharacterized protein LOC110736463 isoform X1 [Chenopodium quinoa];uncharacterized protein LOC110701135 [Chenopodium quinoa]	GO:0016021	-
HU01G00222	6.91968	SAUR50	auxin-responsive protein SAUR50-like [Durio zibethinus]	GO:0009733	K14488
HU05G01461	2.14078	ELF4	protein EARLY FLOWERING 4-like isoform X1 [Spinacia oleracea]	GO:0042753;GO:0048511;GO:0005634	-
HU04G02214	-5.82197	At1g74460	GDSL esterase/lipase At1g74460-like [Chenopodium quinoa]	GO:0016788	-
HU10G00579	1.35187	CPLS1	ATP-dependent Clp protease adapter CLPS1, chloroplastic [Olea europaea subsp. europaea];ATP-dependent Clp protease adapter protein CLPS1, chloroplastic-like [Chenopodium quinoa]	GO:1903052;GO:0006508;GO:0030674;GO:0030163;GO:0008233	K06891
HU02G01829	1.93245	ACR3	unknown [Lotus japonicus];Integrase, catalytic core [Corchorus capsularis];hypothetical protein SOVF_166200 [Spinacia oleracea];[Protein-PII] uridylyltransferase [Cajanus cajan]	GO:0016021;GO:0003676;GO:0008270;GO:0006865;GO:0003964;GO:0016779;GO:0015074	-
HU02G00538	5.71352	-	uncharacterized protein LOC110722841 [Chenopodium quinoa]	GO:0009523;GO:0015979;GO:0016021	-
HU01G00142	-1.39778	GSPT1	PREDICTED: eukaryotic peptide chain release factor GTP-binding subunit ERF3A isoform X2 [Beta vulgaris subsp. vulgaris]	GO:0006412;GO:0003924;GO:0005525;GO:0003746	K03267
HU02G01556	-2.62257	GLC1	glucan endo-1,3-beta-glucosidase-like [Spinacia oleracea]	GO:0005975;GO:0042973	-
HU02G01317	2.21034	EEF1AKNMT	methyltransferase-like protein 13 [Chenopodium quinoa]	-	-
HU10G00680	-2.70722	-	PREDICTED: uncharacterized protein LOC104896614 [Beta vulgaris subsp. vulgaris]	GO:0016020;GO:0016021	-
HU10G01830	-3.00103	SD18	receptor-like serine/threonine-protein kinase SD1-8 isoform X2 [Spinacia oleracea]	GO:0016021;GO:0005524;GO:0006468;GO:0004674;GO:0005886	-
HU06G02586	-1.17168	-	uncharacterized protein LOC110779928 [Spinacia oleracea];PREDICTED: uncharacterized protein LOC104888310 [Beta vulgaris subsp. vulgaris]	GO:0043130;GO:0003746;GO:0000813;GO:0043162	-
HU04G02055	1.90885	-	hypothetical protein FNV43_RR20291 [Rhamnella rubrinervis]	-	-
HU03G02919	4.32578	At4g02530	thylakoid lumenal 16.5 kDa protein, chloroplastic-like [Chenopodium quinoa]	GO:0010206	-
HU10G01458	-1.45738	PDIL2-3	protein disulfide isomerase-like 2-3 [Chenopodium quinoa];hypothetical protein DAI22_09g121900 [Oryza sativa Japonica Group]	GO:0005788;GO:0003756	K09584
HU02G01251	-1.44232	erd-2.2	PREDICTED: putative ER lumen protein-retaining receptor C28H8.4 [Beta vulgaris subsp. vulgaris]	GO:0046923;GO:0015031;GO:0006621;GO:0005789;GO:0016021	-
novel.12767	-2.19937	EXPA6	PREDICTED: expansin-A4 [Beta vulgaris subsp. vulgaris]	GO:0005576;GO:0005618;GO:0009664;GO:0016020	-
HU08G00764	-7.14481	SGR	STAY-GREEN protein [Spatholobus suberectus]	-	K22013
HU10G00390	-2.38305	ILK1	hypothetical protein CRG98_004164 [Punica granatum];serine/threonine-protein kinase STY46-like [Chenopodium quinoa];serine/threonine-protein kinase STY46-like [Chenopodium quinoa]	GO:0004674;GO:0007229;GO:0004672;GO:0005524;GO:0004715	-
HU05G00212	-2.0281	CLF	histone-lysine N-methyltransferase CLF-like [Chenopodium quinoa]	GO:0031519;GO:0032259;GO:0008168	K11430
HU08G00164	-1.49108	GONST1	GDP-mannose transporter GONST1-like isoform X2 [Chenopodium quinoa];GDP-mannose transporter GONST1-like isoform X1 [Chenopodium quinoa]	GO:0000139;GO:0005458;GO:0016021	K15356
HU03G00891	-13.1248	IGS1	hypothetical protein SADUNF_Sadunf13G0083600 [Salix dunnii];NADPH-dependent reductase III, partial [Echinocactus platyacanthus]	GO:0016491;GO:0047526	K23050
HU03G02516	-4.38685	NACK2	kinesin-like protein KIN-7B isoform X1 [Chenopodium quinoa];kinesin-like protein KIN-7B [Spinacia oleracea]	GO:0008017;GO:0005524;GO:0005874;GO:0007018;GO:1990939	K11498
HU04G01434	-2.25143	Wdhd1	PREDICTED: WD repeat and HMG-box DNA-binding protein 1 isoform X2 [Beta vulgaris subsp. vulgaris]	GO:0061087;GO:0003677;GO:0005634	K11274
HU04G00813	-4.77932	-	PREDICTED: glutathione S-transferase U8 [Beta vulgaris subsp. vulgaris]	GO:0004364;GO:0006749;GO:0005737	K00799
HU05G02276	-7.53454	BHLH25	transporter homolog, partial [Mesembryanthemum crystallinum]	GO:0005634;GO:0046983	-
HU10G00933	-5.60907	PGIP1	leucine-rich repeat protein FLOR 1-like [Spinacia oleracea];PREDICTED: polygalacturonase inhibitor 1 [Beta vulgaris subsp. vulgaris]	GO:0005886	-
HU10G00318	-1.80502	-	PREDICTED: mitochondrial outer membrane protein porin of 36 kDa [Beta vulgaris subsp. vulgaris];mitochondrial outer membrane protein porin of 36 kDa [Eucalyptus grandis]	GO:0005741;GO:0008308	K15040
HU02G01077	-3.05291	-	glutathione reductase, cytosolic [Malus domestica]	GO:0050660;GO:0004362;GO:0004791;GO:0005737;GO:0006749;GO:0050661;GO:0045454	K00383
HU03G00510	2.73765	PNSB1	photosynthetic NDH subunit of subcomplex B 1, chloroplastic-like [Chenopodium quinoa]	GO:0009535;GO:0009773;GO:0010598	-
HU08G01499	1.22613	CLPR3	ATP-dependent Clp protease proteolytic subunit-related protein 3, chloroplastic-like [Chenopodium quinoa]	GO:0009368;GO:0009941;GO:0005739;GO:0009579;GO:0004252;GO:0006515;GO:0004176;GO:0051117;GO:0009570	-
HU09G01374	-3.21333	-	uncharacterized protein LOC110705809 [Chenopodium quinoa]	-	-
HU08G01314	1.74165	PRFB1	hypothetical protein SOVF_144710 [Spinacia oleracea];peptide chain release factor PrfB1, chloroplastic-like [Chenopodium quinoa];hypothetical protein BVRB_4g074830 [Beta vulgaris subsp. vulgaris]	GO:0006396;GO:0005737;GO:0016149;GO:0009657;GO:0009570;GO:0003747	K02836
HU03G01848	-2.96794	WRKY69	probable WRKY transcription factor 65 [Spinacia oleracea]	GO:0043565;GO:0005634;GO:0003700	-
HU08G00011	3.01873	-	hypothetical protein COLO4_09551 [Corchorus olitorius]	-	-
HU03G01662	3.02052	UNC	PREDICTED: serine/threonine-protein kinase UCNL [Beta vulgaris subsp. vulgaris]	GO:0005886;GO:0005737;GO:0004674;GO:0005634;GO:0006468;GO:0005524	K08286
HU0G00030	1.2991	YLR154W-F	hypothetical protein E3N88_44467 [Mikania micrantha];unnamed protein product, partial [Microthlaspi erraticum]	-	-
HU02G00922	-2.93662	OsI_27296	probable E3 ubiquitin-protein ligase BAH1-like 1 isoform X2 [Chenopodium quinoa];probable E3 ubiquitin-protein ligase BAH1-like 1 [Chenopodium quinoa]	GO:0009627;GO:0010167;GO:0005634;GO:0009697;GO:0016301;GO:0016567;GO:0005886;GO:0004842;GO:0042742;GO:0080021;GO:0010337;GO:0009751;GO:0046872;GO:0009626	K16275
HU03G01102	-1.19415	emc3	ER membrane protein complex subunit 3 [Manihot esculenta]	GO:0016021;GO:0072546	K23564
novel.3047	-5.28021	PMIR1	uncharacterized protein LOC112748973 [Arachis hypogaea];PREDICTED: uncharacterized protein LOC109234910 [Nicotiana attenuata];hypothetical protein SOVF_079090 [Spinacia oleracea]	GO:0003676;GO:0004523	-
HU06G00345	3.46727	JGB	protein JINGUBANG [Spinacia oleracea]	-	-
HU03G01993	-6.70411	At5g39110	PREDICTED: germin-like protein subfamily 1 member 17 [Beta vulgaris subsp. vulgaris]	GO:0048046;GO:0030145;GO:0005618	-
HU04G00618	-5.71121	CACLH	chlorophyllase type 0-like [Chenopodium quinoa]	GO:0015996;GO:0047746;GO:0102293	K08099
HU11G01747	-4.11484	HIPP39	heavy metal-associated isoprenylated plant protein 39-like [Chenopodium quinoa]	GO:0046872	-
HU0G00069	3.98487	-	uncharacterized protein LOC110705521 [Chenopodium quinoa]	-	-
HU06G00296	5.73618	At2g25737	sulfite exporter TauE/SafE family protein 3-like [Chenopodium quinoa]	GO:0016567;GO:0031464;GO:0016021	-
novel.322	-3.93123	-	-	-	-
HU05G01840	2.54376	OXR1	PREDICTED: oxidation resistance protein 1 [Beta vulgaris subsp. vulgaris]	-	-
HU01G01693	-2.99081	CAPH	condensin complex subunit 2-like isoform X2 [Chenopodium quinoa]	GO:0005737;GO:0007076;GO:0000796;GO:0051301	K06676
novel.8237	2.11622	HCF136	Photosystem II stability/assembly factor HCF136, chloroplastic [Vitis vinifera];PREDICTED: photosystem II stability/assembly factor HCF136, chloroplastic-like [Populus euphratica]	GO:0009507	-
HU03G01642	-4.64776	DTX42	PREDICTED: protein DETOXIFICATION 42 [Beta vulgaris subsp. vulgaris]	GO:0042910;GO:0016021;GO:0015297	-
HU07G00525	1.93716	CYP76AD1	hypothetical protein BVRB_1g019610 [Beta vulgaris subsp. vulgaris];hypothetical protein SOVF_079970 [Spinacia oleracea];PREDICTED: cytochrome P450 76AD1-like [Beta vulgaris subsp. vulgaris]	GO:0016705;GO:0020037;GO:0016021;GO:0004497;GO:0005506	-
HU05G00784	-5.52711	CXE15	probable carboxylesterase 15 [Spinacia oleracea];probable carboxylesterase 15 [Chenopodium quinoa]	GO:0016787	-
HU02G00308	1.66064	-	PREDICTED: uncharacterized protein LOC103489098 [Cucumis melo];uncharacterized protein LOC107428827 [Ziziphus jujuba]	GO:0016021	-
HU10G00018	-2.44754	GILP	GSH-induced LITAF domain protein [Actinidia rufa]	GO:0016020;GO:0046872	K19363
HU01G00894	-2.45744	PPCA	phosphoenolpyruvate carboxylase [Hylocereus undatus]	GO:0015977;GO:0008964;GO:0006099;GO:0005737	K01595
HU10G00358	2.25519	ZHD11	hypothetical protein SOVF_029840 [Spinacia oleracea]	GO:0005634;GO:0000976;GO:0003700;GO:0006355;GO:0003677	-
HU09G01689	1.7519	NPR4	PREDICTED: ankyrin repeat-containing protein NPR4 isoform X4 [Beta vulgaris subsp. vulgaris]	GO:0016020;GO:0016021	-
HU01G00878	2.69405	-	hypothetical protein BHE74_00034456, partial [Ensete ventricosum];NADH dehydrogenase [ubiquinone] iron-sulfur protein 7, mitochondrial [Lactuca sativa]	GO:0032981;GO:0048038;GO:0009060;GO:0005747;GO:0015990;GO:0051539;GO:0046872;GO:0008137	K03940
HU11G01398	-1.88379	At1g78280	F-box protein At1g78280 [Spinacia oleracea]	GO:0016740	-
HU10G00032	2.13745	ATPD	PREDICTED: ATP synthase delta chain, chloroplastic [Beta vulgaris subsp. vulgaris]	GO:0046933;GO:0009772;GO:0015986;GO:0045261;GO:0009773;GO:0016020;GO:0009535	K02113
novel.5482	-10.6096	-	uncharacterized protein LOC110710829 [Chenopodium quinoa]	-	-
HU01G00794	-3.30504	DREB3	ethylene-responsive transcription factor TINY-like [Chenopodium quinoa]	GO:0003677;GO:0005634;GO:0003700	K09286
HU09G01561	1.82229	ABC1K1	protein ACTIVITY OF BC1 COMPLEX KINASE 1, chloroplastic-like [Chenopodium quinoa]	GO:1901562;GO:0010027;GO:0004672;GO:0010109;GO:0031540;GO:1902171;GO:0009767;GO:0006995;GO:0010114;GO:0015996;GO:1904143;GO:0009637;GO:0009414;GO:0005524;GO:0080183;GO:0010287;GO:0080177;GO:1902326	-
HU10G00938	3.86697	FDC1	ferredoxin C 1, chloroplastic [Ziziphus jujuba]	GO:0009507;GO:0046872;GO:0051537;GO:0051536;GO:0009055	K02639
HU03G00165	6.60311	At4g39010	PREDICTED: endoglucanase 24 [Beta vulgaris subsp. vulgaris]	GO:0030245;GO:0008810	K01179
novel.21789	-3.60936	RTase	putative pre-mRNA-processing factor 6-like [Capsicum annuum]	-	-
novel.21234	2.56912	-	unnamed protein product [Ananas comosus var. bracteatus]	-	-
HU01G01155	2.1679	-	hypothetical protein F511_07924 [Dorcoceras hygrometricum]	-	-
HU07G00998	-3.85638	ERF110	ethylene-responsive transcription factor ABR1-like [Chenopodium quinoa]	GO:0003677;GO:0005634;GO:0003700	-
HU02G00113	-1.79252	UVR8	PREDICTED: probable E3 ubiquitin-protein ligase HERC4 [Beta vulgaris subsp. vulgaris]	-	-
HU02G01428	-1.48647	MDIS2	inactive receptor-like serine/threonine-protein kinase At2g40270 [Chenopodium quinoa]	GO:0016021;GO:0005524;GO:0004672	-
HU05G00154	2.3426	ROPGEF14	PREDICTED: rop guanine nucleotide exchange factor 14 [Beta vulgaris subsp. vulgaris];rop guanine nucleotide exchange factor 14-like [Chenopodium quinoa]	GO:0080092;GO:0005085	-
HU11G01833	1.32545	CPFTSY	cell division protein FtsY homolog, chloroplastic-like [Chenopodium quinoa];hypothetical protein TEA_025908 [Camellia sinensis var. sinensis]	GO:0006605;GO:0051301;GO:0009536;GO:0016020;GO:0005525;GO:0003924;GO:0006614;GO:0005047	K03110
HU06G00908	7.90219	BHLH61	PREDICTED: uncharacterized protein LOC18600910 isoform X2 [Theobroma cacao];transcription factor bHLH61-like [Durio zibethinus]	GO:0006355;GO:0003700;GO:0046983;GO:0005634;GO:0043565	-
HU05G00050	-3.45714	ATL22	PREDICTED: RING-H2 finger protein ATL22 [Beta vulgaris subsp. vulgaris]	GO:0030247;GO:0016021	-
HU01G02753	1.50794	RHON1	PREDICTED: rho-N domain-containing protein 1, chloroplastic [Beta vulgaris subsp. vulgaris]	GO:0006353	-
HU07G01880	1.24587	-	PREDICTED: uncharacterized protein LOC104895876 isoform X1 [Beta vulgaris subsp. vulgaris]	GO:0003677	-
HU05G01989	-9.8413	BACOVA_02659	PREDICTED: uncharacterized protein LOC104894964 [Beta vulgaris subsp. vulgaris]	GO:0005576;GO:0005975;GO:0008422;GO:0004553;GO:0009251	K05349
HU05G00622	1.95633	SR	serine racemase [Spinacia oleracea];hypothetical protein F0562_011491 [Nyssa sinensis]	GO:0008721;GO:0030378;GO:0070179;GO:0004794;GO:0030170;GO:0070178;GO:0006520;GO:0000287;GO:0006563;GO:0018114;GO:0005524;GO:0003941;GO:0042866;GO:0043621	K12235
HU04G01036	-4.08939	-	hypothetical protein SOVF_082550 [Spinacia oleracea]	-	-
HU07G01133	6.56454	GH3.10	indole-3-acetic acid-amido synthetase GH3.10 [Chenopodium quinoa]	GO:0016881;GO:0005737	K14487
HU03G01368	-1.78053	FPP3	PREDICTED: filament-like plant protein 3 [Beta vulgaris subsp. vulgaris]	-	-
HU01G01786	-9.50803	-	hypothetical protein BVRB_4g091330 [Beta vulgaris subsp. vulgaris]	GO:0016021	-
HU10G00270	4.59866	3MMP	metalloendoproteinase 3-MMP-like [Chenopodium quinoa]	GO:0004222;GO:0008270;GO:0030198;GO:0030574;GO:0031012	-
HU03G00920	3.75291	CRSP	hypothetical protein SOVF_128800 [Spinacia oleracea]	GO:0004252;GO:0032440	-
HU06G01775	2.06676	OR	hypothetical protein CISIN_1g0215091mg [Citrus sinensis];protein ORANGE-GREEN, chloroplastic-like isoform X2 [Durio zibethinus];hypothetical protein F0562_026439 [Nyssa sinensis];hypothetical protein RHSIM_Rhsim03G0158800 [Rhododendron simsii]	GO:0016021	-
HU06G00898	2.79	-	PREDICTED: uncharacterized protein LOC104908080 [Beta vulgaris subsp. vulgaris]	-	-
HU07G00576	6.44214	CYCU2-1	PREDICTED: cyclin-U2-1 [Beta vulgaris subsp. vulgaris]	GO:0019901;GO:0000079	-
HU10G00157	-5.60001	-	PREDICTED: uncharacterized protein LOC104897137 isoform X1 [Beta vulgaris subsp. vulgaris];hypothetical protein C3L33_13958, partial [Rhododendron williamsianum]	GO:0016021	-
novel.222	5.61303	-	-	-	-
HU04G00102	-2.18612	GN	ARF guanine-nucleotide exchange factor GNOM-like [Chenopodium quinoa]	GO:0005829;GO:0016020;GO:0032012;GO:0015031;GO:0005085	K18443
HU10G01522	-4.56429	GASA1	gibberellin-regulated protein 1-like [Chenopodium quinoa]	-	-
HU02G02862	-2.63587	ZFP3	zinc finger protein 3-like [Chenopodium quinoa]	GO:0009788	-
HU08G02058	6.06883	-	hypothetical protein BVRB_8g186320 [Beta vulgaris subsp. vulgaris]	-	-
HU02G02753	-3.30058	ATHB-40	PREDICTED: homeobox-leucine zipper protein ATHB-40 [Beta vulgaris subsp. vulgaris]	GO:0043565;GO:0005634;GO:0045893;GO:0003677;GO:0000981	K09338
novel.24689	5.63161	-	-	-	-
HU11G01002	-9.30266	ALD1	aminotransferase ALD1-like [Spinacia oleracea]	-	K10206
HU05G00373	1.94619	RPL19	50S ribosomal protein L19, chloroplastic [Spinacia oleracea]	GO:0006412;GO:0005840;GO:0003735	K02884
HU02G01934	2.18121	EXL3	protein EXORDIUM-like 3 [Benincasa hispida]	GO:0005615;GO:0080167;GO:0009506;GO:0009505	-
novel.304	4.25933	-	-	-	-
HU09G01492	-2.68533	RTE1	PREDICTED: protein REVERSION-TO-ETHYLENE SENSITIVITY1 [Beta vulgaris subsp. vulgaris]	GO:0016021	K20726
HU08G02253	1.7567	CIPK5	CBL-interacting protein kinase 16 [Vitis vinifera]	GO:0005524;GO:0016021;GO:0007165;GO:0004672;GO:0106310;GO:0106311	K07198
HU02G02856	2.81901	ASP5	hypothetical protein BVRB_2g031080 [Beta vulgaris subsp. vulgaris];aspartate aminotransferase, chloroplastic [Spinacia oleracea]	GO:0004069;GO:0006520;GO:0009058;GO:0030170	K00811
HU05G00348	3.45379	LHCB4.1	chlorophyll a-b binding protein CP29.1, chloroplastic-like [Chenopodium quinoa]	GO:0018298;GO:0009523;GO:0009765;GO:0009535;GO:0016168;GO:0009522	K08915
HU03G01811	-1.46888	AXS2	PREDICTED: UDP-D-apiose/UDP-D-xylose synthase 2 [Beta vulgaris subsp. vulgaris]	GO:0003824	K12449
HU0G00063	3.29562	PFK3	hypothetical protein SOVF_156120, partial [Spinacia oleracea];ATP-dependent 6-phosphofructokinase 6 [Spinacia oleracea]	GO:0005524;GO:0005829;GO:0006002;GO:0003872;GO:0046872;GO:0005737	K00850
novel.7881	-4.7706	-	protein E6-like [Chenopodium quinoa]	-	-
HU03G02463	-3.00788	TPS8	hypothetical protein SOVF_130630 [Spinacia oleracea];PREDICTED: probable terpene synthase 6 isoform X2 [Beta vulgaris subsp. vulgaris]	GO:0010333;GO:0000287;GO:0016740;GO:0016829	K15803
HU06G02535	-3.86352	-	protein SRC2-like [Chenopodium quinoa];protein SRC2 homolog [Spinacia oleracea]	-	-
HU02G01156	4.24496	-	hypothetical protein BVRB_1g014750 [Beta vulgaris subsp. vulgaris]	GO:0016021	-
HU06G00111	4.22803	KIN7G	kinesin-like protein KIN-7E [Spinacia oleracea]	GO:0005524;GO:0008017;GO:1990939;GO:0007018	K11498
HU05G00493	-11.7029	ERF1B	ethylene-responsive transcription factor 1B-like [Chenopodium quinoa]	GO:0005634;GO:0003700;GO:0003677	K14516
HU08G01042	2.81852	-	PREDICTED: uncharacterized protein LOC104891179 [Beta vulgaris subsp. vulgaris]	GO:0016021;GO:0046921;GO:0006487;GO:0036071	-
HU06G00790	2.10449	RPL29	PREDICTED: 50S ribosomal protein L29, chloroplastic [Beta vulgaris subsp. vulgaris]	GO:0003735;GO:0005840;GO:0009507;GO:0006412	K02904
HU03G00482	-15.3505	CYP76AD1	cytochrome P450 CYP76AD9 [Opuntia ficus-indica]	GO:0004497;GO:0016705;GO:0020037;GO:0005506	-
HU08G01050	1.6073	-	PREDICTED: pentatricopeptide repeat-containing protein At3g04760, chloroplastic [Beta vulgaris subsp. vulgaris]	GO:0003729	-
HU06G00749	2.6533	-	RING/FYVE/PHD zinc finger superfamily protein [Hibiscus syriacus]	-	-
novel.3875	-3.5642	-	-	-	-
HU11G01195	4.79811	PETJ	photosystem II 22 kDa protein, chloroplastic [Chenopodium quinoa];PREDICTED: cytochrome c6, chloroplastic isoform X2 [Beta vulgaris subsp. vulgaris]	GO:0020037;GO:0016021;GO:0009055;GO:0005506;GO:0046872;GO:0009536;GO:0009535	K08906;K03542
novel.20950	2.68681	-	hypothetical protein CDL15_Pgr009415 [Punica granatum]	-	-
HU04G01727	-8.9462	At2g36630	sulfite exporter TauE/SafE family protein 4 isoform X2 [Citrus sinensis];hypothetical protein F2Q68_00024323 [Brassica cretica];sulfite exporter TauE/SafE family protein 4 [Spinacia oleracea]	GO:0016021;GO:0031464;GO:0016567	-
HU03G01449	1.87762	pcp	PREDICTED: uncharacterized protein LOC104890662 [Beta vulgaris subsp. vulgaris];uncharacterized protein LOC110701215 [Chenopodium quinoa]	GO:0016920;GO:0005829	K01304
HU02G00355	-2.22997	-	uncharacterized protein LOC110796732 [Spinacia oleracea]	-	K17782
HU02G00491	-8.09899	NUDT1	nudix hydrolase 1-like [Chenopodium quinoa]	GO:0006974;GO:0016787;GO:0005829;GO:0035539;GO:0046872;GO:0008413;GO:0019177;GO:0006203	K03574
HU02G01573	-3.11742	SCL14	scarecrow-like protein 30 [Spinacia oleracea]	-	-
HU07G00887	5.23694	At1g21400	PREDICTED: 2-oxoisovalerate dehydrogenase subunit alpha 1, mitochondrial [Beta vulgaris subsp. vulgaris]	GO:0009083;GO:0003826;GO:0016624;GO:0005947	K00166
novel.22539	3.67889	-	uncharacterized protein LOC110778641 [Spinacia oleracea]	-	-
HU09G01890	6.52425	CBP	probable calcium-binding protein CML49 [Chenopodium quinoa]	GO:0005509	K13448
HU06G00191	-3.40505	OFUT39	PREDICTED: uncharacterized protein At1g04910 [Beta vulgaris subsp. vulgaris]	GO:0006004;GO:0016757	-
HU01G01656	-5.7304	-	-	-	-
HU11G01580	-3.32842	TCP11	uncharacterized protein LOC110725234 [Chenopodium quinoa]	GO:0007165	-
novel.15910	-3.94671	At5g24080	G-type lectin S-receptor-like serine/threonine-protein kinase At5g24080 [Chenopodium quinoa]	GO:0016021;GO:0048544;GO:0005524;GO:0106310;GO:0106311	-
HU03G00249	-1.71969	At4g33300	LOW QUALITY PROTEIN: probable disease resistance protein At4g33300 [Chenopodium quinoa];PREDICTED: probable disease resistance protein At4g33300 [Beta vulgaris subsp. vulgaris]	GO:0043531	-
HU06G00450	-4.08402	FAD7	chloroplast omega-3 desaturase [Portulaca oleracea]	GO:0006629;GO:0016021;GO:0016717	K10257
HU06G01182	4.95916	MYB16	PREDICTED: transcription factor MYB36-like [Beta vulgaris subsp. vulgaris]	GO:0005634	K09422
HU11G00571	-4.12118	XRCC3	DNA repair protein XRCC3 homolog [Chenopodium quinoa]	GO:0090656;GO:0006281;GO:0071140;GO:0003677;GO:0033065;GO:0005657;GO:0008094;GO:0045003;GO:0005524;GO:0051321;GO:0000722	K10880
HU06G01711	-2.52364	AXY4L	protein ALTERED XYLOGLUCAN 4-like [Spinacia oleracea]	GO:0016021;GO:0010411;GO:0005794	K23877
HU03G01621	3.22084	ABCG15	ABC transporter G family member 15-like [Chenopodium quinoa]	GO:0005524;GO:0016021;GO:0042626	-
HU04G00101	2.40084	PHR1	PREDICTED: deoxyribodipyrimidine photo-lyase [Beta vulgaris subsp. vulgaris];deoxyribodipyrimidine photo-lyase-like [Chenopodium quinoa]	GO:0003677;GO:0000719;GO:0006281;GO:0003904;GO:0071949;GO:0009650	K01669
HU09G00632	-3.55058	-	uncharacterized protein LOC110704305 [Chenopodium quinoa]	-	-
HU05G00147	3.79519	CYP707A2	abscisic acid 8&apos;-hydroxylase 1-like [Chenopodium quinoa]	GO:0005506;GO:0016705;GO:0016021;GO:0020037;GO:0004497	K09843
novel.4612	-2.07459	-	-	-	-
HU08G01659	-7.24078	-	PREDICTED: uncharacterized protein LOC104890584 [Beta vulgaris subsp. vulgaris]	GO:0016021	-
HU02G02878	-6.68126	At1g67623	PREDICTED: putative F-box protein At1g67623 [Beta vulgaris subsp. vulgaris]	-	-
novel.6895	-2.51352	PSI1	uncharacterized protein LOC110798587 [Spinacia oleracea];PREDICTED: uncharacterized protein LOC104891202 [Beta vulgaris subsp. vulgaris]	GO:0005886;GO:0045927;GO:0006109;GO:0043434;GO:0005634	-
novel.24672	6.51245	-	-	-	-
HU05G00266	1.7291	-	PREDICTED: transcription termination factor MTERF2, chloroplastic-like [Beta vulgaris subsp. vulgaris]	-	K15032
novel.8698	-7.27487	-	-	-	-
HU08G00921	-3.33675	CAT6	PREDICTED: cationic amino acid transporter 6, chloroplastic [Beta vulgaris subsp. vulgaris]	GO:0005886;GO:0022857;GO:0006865;GO:0016021;GO:0015171	-
HU08G01203	-2.74945	SMR13	hypothetical protein BVRB_4g072710 [Beta vulgaris subsp. vulgaris]	GO:0032875;GO:0005634;GO:0045839	-
HU06G00603	-3.53211	POX2	PREDICTED: proline dehydrogenase 2, mitochondrial-like [Beta vulgaris subsp. vulgaris]	GO:0010133;GO:0005739;GO:0006562;GO:0071949;GO:0004657	K00318
HU01G02328	2.66196	LNG1	PREDICTED: protein LONGIFOLIA 1 [Beta vulgaris subsp. vulgaris]	GO:0051513	-
novel.20640	5.01839	HSP21	PREDICTED: small heat shock protein, chloroplastic [Beta vulgaris subsp. vulgaris]	-	K13993
HU07G01143	3.04015	HLS1	PREDICTED: probable N-acetyltransferase HLS1 [Beta vulgaris subsp. vulgaris]	GO:0008080;GO:0016747	-
HU04G00983	-2.28101	IPCS1	PREDICTED: phosphatidylinositol:ceramide inositolphosphotransferase 1-like [Beta vulgaris subsp. vulgaris]	GO:0046513;GO:0005887;GO:0033188;GO:0006665;GO:0030173;GO:0047493;GO:0016021;GO:0045140;GO:0016740;GO:0005802;GO:0030176	K22697
HU02G01452	-6.3117	-	PREDICTED: folic acid synthesis protein FOL1 [Beta vulgaris subsp. vulgaris]	-	-
HU02G01310	2.27481	RLK1	G-type lectin S-receptor-like serine/threonine-protein kinase LECRK3 [Chenopodium quinoa]	GO:0005524;GO:0016021;GO:0030246;GO:0106310;GO:0106311	-
HU10G01635	-2.18337	RDN2	PREDICTED: hydroxyproline O-arabinosyltransferase 3 [Beta vulgaris subsp. vulgaris];putative pre-mRNA-processing factor 6-like [Capsicum annuum]	GO:0016740;GO:0016021	K20782
HU03G00082	-3.11915	HB1	non-symbiotic hemoglobin 1-like [Spinacia oleracea]	GO:0005344;GO:0046872;GO:0019825;GO:0020037	-
novel.21867	4.29485	-	-	-	-
HU03G02807	3.00727	ABCG32	PREDICTED: ABC transporter G family member 32-like [Raphanus sativus]	GO:0016021;GO:0042626;GO:0005524	-
HU03G02923	-7.35178	-	cucumber peeling cupredoxin-like [Chenopodium quinoa]	GO:0046658;GO:0009055	-
HU01G02465	-2.47034	-	uncharacterized protein LOC110794465 [Spinacia oleracea]	GO:0051959;GO:0045505;GO:0030286;GO:2000582;GO:0007017	-
HU05G01869	1.34759	SRK2I	sucrose nonfermenting 1-like protein kinase 2.3 [Sesuvium portulacastrum]	GO:0005524;GO:0006468;GO:0005634;GO:0035556;GO:0106310;GO:0004674;GO:0005737;GO:0106311	K14498
HU05G00224	5.81872	ROC3	PREDICTED: homeobox-leucine zipper protein HDG5 isoform X2 [Beta vulgaris subsp. vulgaris]	GO:0005634;GO:0008289;GO:0000981;GO:0003677	-
HU04G00623	2.02768	-	protein LOW PSII ACCUMULATION 3, chloroplastic [Cucurbita maxima];PREDICTED: protein LOW PSII ACCUMULATION 3, chloroplastic isoform X1 [Beta vulgaris subsp. vulgaris];PREDICTED: protein LOW PSII ACCUMULATION 3, chloroplastic isoform X2 [Beta vulgaris subsp. vulgaris]	-	-
HU02G00464	3.66213	-	PREDICTED: uncharacterized protein LOC104896310 [Beta vulgaris subsp. vulgaris]	-	-
HU03G00971	-5.80365	B3GALT7	beta-1,3-galactosyltransferase 7-like [Chenopodium quinoa]	GO:0016021;GO:0000139;GO:0016758;GO:0048531;GO:0006486	K20855
HU04G02199	-2.32684	FIS1	PREDICTED: probable aldehyde dehydrogenase [Beta vulgaris subsp. vulgaris]	GO:0003842;GO:0010133;GO:0050897;GO:0005739;GO:0009651;GO:0008270;GO:0072593;GO:0004029	K00294
HU02G03215	1.25381	At5g49610	PREDICTED: F-box protein At5g49610 [Beta vulgaris subsp. vulgaris]	-	-
HU04G01798	6.26309	-	PREDICTED: uncharacterized protein LOC104898342 [Beta vulgaris subsp. vulgaris];hypothetical protein L195_g048488, partial [Trifolium pratense]	-	-
HU08G00139	-2.73196	GPT1	glucose-6-phosphate/phosphate translocator 2, chloroplastic-like [Chenopodium quinoa]	GO:0022857;GO:0016021;GO:0031969	K15283
HU03G01409	1.53983	TBL16	PREDICTED: protein trichome birefringence-like 14 isoform X1 [Beta vulgaris subsp. vulgaris]	GO:0016021;GO:0009834;GO:0016407;GO:0010411;GO:0045492;GO:0005975;GO:1990937;GO:0005794	-
HU03G02029	1.49976	PVA42	PREDICTED: vesicle-associated protein 4-2-like [Vigna angularis]	GO:0005789	-
HU07G02198	2.74277	GIL1	protein GRAVITROPIC IN THE LIGHT 1-like [Chenopodium quinoa]	GO:0009959;GO:0009639	-
HU05G01584	-2.36723	LECRKS4	L-type lectin-domain containing receptor kinase S.4 [Prunus yedoensis var. nudiflora]	GO:0016021;GO:0002229;GO:0004675;GO:0005524;GO:0042742;GO:0004674;GO:0005886;GO:0030246;GO:0004672	-
novel.24402	5.14706	-	uncharacterized protein LOC110690448 [Chenopodium quinoa]	GO:0016021	-
HU05G00772	3.20906	ABCG22	ABC transporter G family member 22-like isoform X2 [Spinacia oleracea];ABC transporter G family member 22-like isoform X1 [Spinacia oleracea]	GO:0005524;GO:0016021;GO:0042626	K05681
HU04G00892	-2.84073	METE	5-methyltetrahydropteroyltriglutamate--homocysteine methyltransferase [Chenopodium quinoa]	GO:0008270;GO:0009086;GO:0005737;GO:0003871;GO:0032259	K00549
HU04G00808	-2.17874	UBP8	ubiquitin carboxyl-terminal hydrolase 8-like isoform X1 [Chenopodium quinoa]	-	K21343
HU10G00777	2.97599	BAM9	PREDICTED: inactive beta-amylase 9 [Beta vulgaris subsp. vulgaris]	GO:0000272;GO:0102229;GO:0016161	-
HU11G00904	-10.6806	At4g20840	berberine bridge enzyme-like 21 [Spinacia oleracea]	GO:0071949;GO:0016491	-
HU04G01076	1.15175	RPL13	PREDICTED: 50S ribosomal protein L13, chloroplastic [Camelina sativa]	GO:0017148;GO:0022625;GO:0006412;GO:0003735;GO:0003729;GO:0005840	K02871
HU07G00094	2.12782	PYL9	PREDICTED: abscisic acid receptor PYL9 [Beta vulgaris subsp. vulgaris]	GO:0005886;GO:0005737;GO:0080163;GO:0009738;GO:0004864;GO:0010427;GO:0038023;GO:0005634	K14496
HU11G00461	-3.98476	AGP41	hypothetical protein BVRB_8g196120 [Beta vulgaris subsp. vulgaris]	GO:0016021	-
HU07G02031	-8.05575	-	alcohol-forming fatty acyl-CoA reductase-like [Chenopodium quinoa]	GO:0080019;GO:0035336;GO:0043231;GO:0006629;GO:0010345;GO:0102965	K13356
HU05G00159	-9.00569	mgs	uncharacterized protein LOC110692778 [Chenopodium quinoa]	GO:0016021;GO:0016757	-
novel.17638	-5.8027	-	hypothetical protein BVRB_3g050690 [Beta vulgaris subsp. vulgaris]	GO:0006952;GO:0031640;GO:0050832	-
HU04G01161	3.36472	PSBR	photosystem II 10 kDa polypeptide, chloroplastic [Chenopodium quinoa]	GO:0009535;GO:0015979;GO:0009654;GO:0016021	K03541
HU08G01202	-3.01511	RBCX2	chaperonin-like RbcX protein 2, chloroplastic [Spinacia oleracea]	GO:0015977;GO:0044183;GO:0015979;GO:0110102	-
HU10G01894	-10.0758	CRK10	cysteine-rich receptor-like protein kinase 10 [Chenopodium quinoa]	-	-
HU06G00340	-2.94401	SAMS4	S-adenosylmethionine synthase 4 [Chenopodium quinoa]	GO:0046872;GO:0004478;GO:0006556;GO:0005737;GO:0005524;GO:0006730	K00789
HU03G00714	-3.28443	-	-	-	-
HU10G01921	-5.6605	HSP15.4	15.4 kDa class V heat shock protein-like [Chenopodium quinoa]	GO:0051082;GO:0042542;GO:0043621;GO:0009408;GO:0009651;GO:0006457;GO:0051259	K13993
HU07G01107	-4.80188	-	hypothetical protein F0562_035923 [Nyssa sinensis]	-	-
HU08G01997	1.36464	PDF2	PREDICTED: homeobox-leucine zipper protein MERISTEM L1 [Beta vulgaris subsp. vulgaris]	GO:0005634;GO:0008289;GO:0000981;GO:0003677	K09338
HU04G00480	2.99276	IP5P2	type I inositol polyphosphate 5-phosphatase 2-like [Chenopodium quinoa]	GO:0046856	K24221
HU10G00042	-2.0232	-	PREDICTED: glucose-6-phosphate 1-dehydrogenase, chloroplastic [Beta vulgaris subsp. vulgaris]	GO:0006006;GO:0004345;GO:0006098;GO:0050661	K00036
HU06G00942	-5.11334	BZIP18	transcription factor RF2b-like [Chenopodium quinoa]	GO:0003700;GO:0005634	-
HU02G03262	2.00709	HCF107	hypothetical protein SOVF_189870, partial [Spinacia oleracea];hypothetical protein TEA_009372 [Camellia sinensis var. sinensis];PREDICTED: protein high chlorophyll fluorescent 107 [Beta vulgaris subsp. vulgaris];protein high chlorophyll fluorescent 107 [Spinacia oleracea]	GO:0003727;GO:0005774;GO:0009507;GO:1901918;GO:0009657;GO:0043621;GO:0006397;GO:0006417;GO:0003729;GO:0009570;GO:0031969;GO:0010114	-
HU06G00540	-2.1175	WAKL20	hypothetical protein SOVF_089270 [Spinacia oleracea]	GO:0004672;GO:0030247;GO:0005886;GO:0004674;GO:0005524;GO:0007166;GO:0006468;GO:0016021	-
HU04G00384	-5.62744	MGL	methionine gamma-lyase-like [Chenopodium quinoa]	GO:0004123;GO:0019343;GO:0019346;GO:0003824;GO:0005737;GO:0030170;GO:0016846;GO:0018826	K01761
HU08G02158	1.97265	AIRP2	hypothetical protein CK203_025853 [Vitis vinifera];uncharacterized protein LOC110693601 isoform X1 [Chenopodium quinoa];PREDICTED: uncharacterized protein LOC104900721 isoform X1 [Beta vulgaris subsp. vulgaris]	GO:0061630;GO:0016021;GO:0016567;GO:0046872	-
HU02G00406	-6.07263	PGL1	PREDICTED: probable 6-phosphogluconolactonase 2 [Nelumbo nucifera];PREDICTED: probable 6-phosphogluconolactonase 2 [Solanum tuberosum];hypothetical protein F0562_033885 [Nyssa sinensis];probable 6-phosphogluconolactonase 1 isoform X1 [Coffea arabica];probable 6-phosphogluconolactonase 2 [Chenopodium quinoa]	GO:0005737;GO:0017057;GO:0006098;GO:0005975;GO:0009051	K01057
novel.11946	-1.50018	PCO1	PREDICTED: plant cysteine oxidase 1 [Beta vulgaris subsp. vulgaris]	GO:0046872;GO:0017172	K23953
HU01G02740	2.54598	STK38L	protein kinase MK6 [Mesembryanthemum crystallinum]	GO:0005524;GO:0004674	K08790
HU09G01884	2.13563	-	uncharacterized protein LOC110707336 [Chenopodium quinoa]	-	-
HU01G02186	4.45	HHT1	omega-hydroxypalmitate O-feruloyl transferase-like [Chenopodium quinoa]	GO:0016747	K15400
HU02G00316	-2.61961	MUCI70	hypothetical protein CK203_082901 [Vitis vinifera];uncharacterized protein LOC110774710 isoform X1 [Spinacia oleracea]	GO:0016021	-
HU07G01073	2.40019	-	uncharacterized protein LOC111402025 [Olea europaea var. sylvestris];hypothetical protein L484_014281 [Morus notabilis];oxidoreductase protein [Spatholobus suberectus];uncharacterized protein LOC110696548 [Chenopodium quinoa]	GO:0008942;GO:0046872;GO:0042128;GO:0051213;GO:0051537	-
HU11G01526	-6.24009	SUC2	PREDICTED: sucrose transport protein SUC2-like [Beta vulgaris subsp. vulgaris]	GO:0005985;GO:0005887;GO:0008515	K15378
HU05G01932	-1.23525	IRX14	PREDICTED: probable beta-1,4-xylosyltransferase IRX14 [Beta vulgaris subsp. vulgaris]	GO:0005975;GO:0071555;GO:0010417;GO:0009834;GO:0015018;GO:0000139;GO:0042285;GO:0016021	K20871
HU08G01941	-9.95386	-	PREDICTED: stigma-specific STIG1-like protein 1 [Beta vulgaris subsp. vulgaris]	-	-
HU03G01857	2.37347	At2g42690	phospholipase A1-IIdelta-like isoform X7 [Chenopodium quinoa]	GO:0016042;GO:0008970	-
HU04G02045	1.46399	BASS3	probable sodium/metabolite cotransporter BASS3, chloroplastic [Spinacia oleracea];PREDICTED: probable sodium/metabolite cotransporter BASS3, chloroplastic [Beta vulgaris subsp. vulgaris]	GO:0009941;GO:0016021	K03453
HU06G02005	-3.86983	EIX2	LRR receptor-like serine/threonine-protein kinase FLS2 [Spinacia oleracea]	GO:0016021	K13466
HU05G00307	3.08955	IP5P2	type I inositol polyphosphate 5-phosphatase 2-like [Chenopodium quinoa]	GO:0009737;GO:0046856;GO:0034485;GO:0009845;GO:0032957;GO:0004445;GO:0004439;GO:0016787;GO:0046855	K24221
HU05G01913	-3.2398	CCOAOMT1	protein NUCLEAR FUSION DEFECTIVE 4-like [Manihot esculenta]	GO:0022857;GO:0016020;GO:0016021	-
HU02G00629	-4.0744	At3g27220	kelch repeat-containing protein At3g27220-like [Chenopodium quinoa]	GO:0016021;GO:0005802;GO:0005768	-
HU03G00797	-1.555	OsI_36121	PREDICTED: DNA replication licensing factor MCM2 [Beta vulgaris subsp. vulgaris]	GO:0042555;GO:0006267;GO:0046872;GO:0003688;GO:0006270;GO:0003697;GO:0000727;GO:1905775;GO:0003677;GO:0016787;GO:0005524;GO:0006268;GO:0005634;GO:1902975;GO:0003678	K02540
HU10G00232	-10.8295	CDR1	aspartic proteinase CDR1-like [Chenopodium quinoa]	GO:0004190;GO:0005576	-
novel.5109	1.78919	ycf4	acetyl-CoA carboxylase carboxyltransferase beta subunit [Rhipsalis baccifera]	GO:0016740;GO:0042651;GO:0016021;GO:0009507;GO:0015979;GO:0009535;GO:0009536;GO:0009522	-
HU06G02430	-9.19609	WRKY44	WRKY transcription factor 44 isoform X2 [Herrania umbratica];hypothetical protein FH972_017484 [Carpinus fangiana]	GO:0043565;GO:0005634;GO:0003700	-
HU05G02147	-5.38799	APF1	PREDICTED: aspartyl protease family protein 1 [Beta vulgaris subsp. vulgaris]	GO:0004190	-
HU11G01809	-2.69092	CPIJ013394	PREDICTED: uncharacterized protein LOC104888756 isoform X1 [Beta vulgaris subsp. vulgaris];O-glucosyltransferase rumi homolog isoform X5 [Spinacia oleracea];O-glucosyltransferase rumi-like [Spinacia oleracea];protein O-glucosyltransferase 1-like isoform X2 [Spinacia oleracea]	GO:0016021;GO:0016740	-
HU02G00212	-2.7951	BALDH	PREDICTED: aldehyde dehydrogenase family 2 member B7, mitochondrial isoform X1 [Beta vulgaris subsp. vulgaris]	GO:0004029;GO:0016620	K00128
HU01G00135	2.37576	PHOT2	putative LOV domain-containing protein [Lophophora williamsii]	GO:0050896;GO:0005524;GO:0009881;GO:0004672;GO:0018298	K20715
novel.18020	-1.73232	NIT4B	bifunctional nitrilase/nitrile hydratase NIT4A [Sesamum indicum]	GO:0006807;GO:0047427	K13035
HU01G01517	3.84224	GAPB	hypothetical protein CISIN_1g012940mg [Citrus sinensis];PREDICTED: glyceraldehyde-3-phosphate dehydrogenase B, chloroplastic [Beta vulgaris subsp. vulgaris]	GO:0051287;GO:0006006;GO:0019253;GO:0047100;GO:0009507;GO:0004365;GO:0050661;GO:0016620	K05298
HU08G01278	3.46125	At3g04760	PREDICTED: pentatricopeptide repeat-containing protein At3g04760, chloroplastic [Beta vulgaris subsp. vulgaris]	-	-
HU02G03111	13.8701	CYP716A12	PREDICTED: beta-amyrin 28-oxidase [Beta vulgaris subsp. vulgaris]	GO:0004497;GO:0016705;GO:0016021;GO:0020037;GO:0005506	K20667
HU03G01711	-3.81118	PARC	PREDICTED: probable glutathione S-transferase parC [Beta vulgaris subsp. vulgaris]	GO:0005737;GO:0006749;GO:0004364	K00799
HU02G01793	4.69514	COMT1	caffeic acid 3-O-methyltransferase-like [Spinacia oleracea]	GO:0030755;GO:0009506;GO:0008757;GO:0046983;GO:0005634;GO:0008171;GO:0030744;GO:0047763;GO:0032259;GO:0009809;GO:0033799;GO:0051555;GO:0005737;GO:0005886;GO:0019438	K13066
HU09G01932	4.0702	-	uncharacterized protein LOC110806188 isoform X1 [Spinacia oleracea]	-	-
HU03G01979	1.63154	POR1	PREDICTED: protochlorophyllide reductase [Beta vulgaris subsp. vulgaris]	GO:0016630;GO:0015979;GO:0009507;GO:0015995	K00218
HU09G01707	1.28643	VIT_05s0020g04070	1,2-dihydroxy-3-keto-5-methylthiopentene dioxygenase 1-like [Chenopodium quinoa]	GO:0005737;GO:0010309;GO:0019509;GO:0005506;GO:0005634;GO:0006555	K08967
HU10G02004	-3.64639	LUL4	PREDICTED: uncharacterized protein LOC104900931 [Beta vulgaris subsp. vulgaris]	-	-
HU05G01276	-2.89807	-	annexin-like protein RJ4 [Chenopodium quinoa]	GO:0005737;GO:0005544;GO:0005509	K17098
HU08G01323	4.75851	-	PREDICTED: uncharacterized protein LOC104890207 [Beta vulgaris subsp. vulgaris];uncharacterized protein LOC110736413 [Chenopodium quinoa]	GO:0009507;GO:0016021	-
HU08G00049	-9.20184	-	uncharacterized protein LOC110693217 [Chenopodium quinoa]	-	-
novel.7980	6.93614	-	-	-	-
novel.26030	3.79665	-	-	-	-
HU09G01678	-1.71261	RLP6	receptor-like protein 9DC3 [Quercus lobata]	GO:0016021	-
HU09G01174	2.83329	-	hypothetical protein SOVF_132630 [Spinacia oleracea]	GO:0016020;GO:0016021	-
HU11G00352	-3.00117	ABP19A	auxin-binding protein ABP19a-like [Spinacia oleracea]	-	-
HU08G01587	-5.65255	nep1	aspartic proteinase nepenthesin-1-like [Chenopodium quinoa]	GO:0005576;GO:0008233;GO:0004190	-
HU09G02003	1.02655	PHL7	myb family transcription factor PHL7-like isoform X1 [Chenopodium quinoa];myb family transcription factor PHL7-like isoform X3 [Chenopodium quinoa]	GO:0003677;GO:0005634;GO:0016021	-
HU04G01960	1.1745	NET1D	protein NETWORKED 1D-like [Chenopodium quinoa]	GO:0005886;GO:0051015;GO:0003779	-
HU11G01393	-4.24071	UGT85A24	PREDICTED: 7-deoxyloganetin glucosyltransferase [Beta vulgaris subsp. vulgaris]	GO:0080043;GO:0080044	-
HU03G01639	-10.533	RBCX2	chaperonin-like RbcX protein 2, chloroplastic [Chenopodium quinoa]	GO:0015977;GO:0110102;GO:0015979;GO:0044183	-
HU01G01536	-1.93174	PFP-ALPHA	PREDICTED: pyrophosphate--fructose 6-phosphate 1-phosphotransferase subunit alpha [Beta vulgaris subsp. vulgaris]	GO:0005524;GO:0005829;GO:0008443;GO:0047334;GO:0003872;GO:0009749;GO:0046872;GO:0015979;GO:0005737	K00895
HU01G01853	3.8016	-	uncharacterized protein LOC110693160 [Chenopodium quinoa]	-	-
novel.8590	-6.36324	-	-	-	-
novel.18862	-9.37007	ABP19A	auxin-binding protein ABP19a-like [Spinacia oleracea]	-	-
HU10G00623	-3.29352	MYB62	transcription factor MYB62-like [Chenopodium quinoa]	GO:0003700;GO:0005634;GO:0043565;GO:0006355	K09422
HU05G00384	-2.02145	VRN2	polycomb group protein EMBRYONIC FLOWER 2-like isoform X2 [Chenopodium quinoa]	GO:0046872;GO:0031490;GO:0005634	-
HU09G00524	4.49802	RCOM_0680180	PREDICTED: CASP-like protein 1E1 isoform X2 [Beta vulgaris subsp. vulgaris]	GO:0016021;GO:0005886	-
HU01G00436	-12.4	FMO1	PREDICTED: probable flavin-containing monooxygenase 1 [Beta vulgaris subsp. vulgaris];probable flavin-containing monooxygenase 1 [Spinacia oleracea]	GO:0050661;GO:0004499;GO:0050660	K00485
HU09G01524	-1.08537	-	PREDICTED: myosin-11 [Beta vulgaris subsp. vulgaris]	GO:0016021	K20283
HU06G00001	3.46727	JGB	protein JINGUBANG [Spinacia oleracea]	-	-
HU09G01077	-6.36875	SDR2a	PREDICTED: short-chain dehydrogenase reductase 2a [Beta vulgaris subsp. vulgaris]	GO:0016491	-
HU03G00938	1.8673	TET6	tetraspanin-6-like isoform X1 [Chenopodium quinoa]	GO:0016021;GO:0009506;GO:0005886	-
HU10G00365	-3.79034	GALT1	beta-1,3-galactosyltransferase GALT1-like [Chenopodium quinoa]	GO:0006486;GO:0010488;GO:0030246;GO:0010493;GO:0016021;GO:0000139	K14413
HU06G01706	-1.56849	ALA2	phospholipid-transporting ATPase 2 [Pistacia vera];Aminophospholipid ATPase isoform 2 [Theobroma cacao]	GO:0005886;GO:0015914;GO:0140326;GO:0016021;GO:0000287;GO:0016787;GO:0045332;GO:0005524	K01530
HU07G00994	1.07511	COG0212	5-formyltetrahydrofolate cyclo-ligase-like protein COG0212 [Chenopodium quinoa]	GO:0005737;GO:0016874	K01934
HU06G00413	-2.8955	CYP81Q32	isoflavone 3&apos;-hydroxylase-like [Spinacia oleracea]	GO:0005506;GO:0016705;GO:0020037;GO:0004497	-
HU10G00677	-2.98983	-	hypothetical protein CEY00_Acc28438 [Actinidia chinensis var. chinensis]	GO:0016021	-
HU02G01386	1.97574	FKBP18	peptidyl-prolyl cis-trans isomerase FKBP18, chloroplastic-like isoform X2 [Chenopodium quinoa]	GO:0003755	K01802
HU09G00069	4.99536	HSP21	PREDICTED: small heat shock protein, chloroplastic [Beta vulgaris subsp. vulgaris]	-	K13993
novel.1038	2.53718	-	-	-	-
HU09G01538	2.24674	YLMG2	PREDICTED: ylmG homolog protein 2, chloroplastic [Beta vulgaris subsp. vulgaris]	GO:0010020;GO:0090143;GO:0016020	K02221
HU0G00242	1.57268	hspC2	uncharacterized protein LOC110783716 [Spinacia oleracea]	-	-
HU02G03121	-2.90843	ABCG24	PREDICTED: ABC transporter G family member 24 isoform X1 [Beta vulgaris subsp. vulgaris];ABC transporter G family member 24-like isoform X1 [Spinacia oleracea]	GO:0042626;GO:0016021;GO:0005524	-
HU09G01825	-4.03776	PGIP1	polygalacturonase inhibitor 1-like [Chenopodium quinoa]	-	-
HU07G01846	-3.44135	BBX32	PREDICTED: B-box zinc finger protein 32 [Beta vulgaris subsp. vulgaris]	GO:0010200;GO:0009640;GO:0005634;GO:0008270;GO:0010017;GO:0009785;GO:0045892;GO:0009909;GO:0005737	-
HU09G01416	4.11499	At1g67280	PREDICTED: probable lactoylglutathione lyase, chloroplastic [Nelumbo nucifera];probable lactoylglutathione lyase, chloroplastic [Chenopodium quinoa]	GO:0004462;GO:0046872;GO:0019243;GO:0005737	K01759
HU07G00860	-4.50999	-	hypothetical protein FNV43_RR12201 [Rhamnella rubrinervis]	-	-
HU03G02644	-6.14269	-	hydroxyproline O-galactosyltransferase GALT3-like [Chenopodium quinoa]	GO:0006486;GO:0016021;GO:0016758;GO:0000139	-
HU09G01576	-2.23909	-	227 kDa spindle- and centromere-associated protein-like [Chenopodium quinoa]	GO:0016021	-
HU04G00647	-7.41944	CHS	chalcone synthase-like [Chenopodium quinoa]	GO:0009058;GO:0016747	K00660
HU10G00517	5.00474	At1g13570	hypothetical protein F0562_032836 [Nyssa sinensis]	-	-
HU06G00507	-1.52109	-	PREDICTED: uncharacterized protein LOC104903972 [Beta vulgaris subsp. vulgaris]	-	-
HU03G02867	-5.97591	ROPGEF8	PREDICTED: rho guanine nucleotide exchange factor 8 [Beta vulgaris subsp. vulgaris]	GO:0005085	-
HU02G00501	-2.85179	-	PREDICTED: uncharacterized protein LOC104896421 [Beta vulgaris subsp. vulgaris]	GO:0016021	-
HU11G00406	-8.12209	FMO1	PREDICTED: probable flavin-containing monooxygenase 1 [Beta vulgaris subsp. vulgaris]	GO:0050660;GO:0004499;GO:0050661	K00485
HU08G02109	3.20346	ENDO4	PREDICTED: endonuclease 4 [Beta vulgaris subsp. vulgaris]	GO:0046872;GO:0004519;GO:0006308;GO:0003676	K05986
HU10G01581	2.06411	NUDT15	PREDICTED: nudix hydrolase 15, mitochondrial [Beta vulgaris subsp. vulgaris]	GO:0015938;GO:0016787;GO:0003986	-
HU02G01953	-4.66616	Rv0183	hypothetical protein SOVF_043040 isoform A [Spinacia oleracea]	GO:0016020;GO:0016298;GO:0016021	K01054
HU02G01436	-11.5901	LBD12	LOB domain-containing protein 12 [Durio zibethinus];LOB domain-containing protein [Actinidia chinensis var. chinensis]	-	-
HU08G01994	6.97725	GPT2	plastidic glucose 6-phoaphate/phosphate translocator2 [Mesembryanthemum crystallinum]	GO:0022857;GO:0005794;GO:0016021;GO:0015120;GO:0031969;GO:0015297;GO:0071917	K15283
HU04G01172	-7.579	XAT2	uncharacterized protein LOC110708986 [Chenopodium quinoa]	GO:0016757;GO:0016021;GO:0005794	-
HU02G00836	-1.74971	MUR3	PREDICTED: xyloglucan galactosyltransferase MUR3 [Beta vulgaris subsp. vulgaris]	GO:0016757;GO:0000139;GO:0006486	K20888
HU02G00975	-2.88207	HAK5	K+ uptake permease 4 [Sesuvium portulacastrum]	GO:0016021;GO:0015079;GO:0005886	K03549
HU01G02114	1.66135	-	hypothetical protein FH972_019789 [Carpinus fangiana]	GO:0016021	-
HU01G00129	-1.51109	BIG1	brefeldin A-inhibited guanine nucleotide-exchange protein 1 isoform X2 [Spinacia oleracea];PREDICTED: brefeldin A-inhibited guanine nucleotide-exchange protein 1 isoform X1 [Beta vulgaris subsp. vulgaris]	GO:0005829;GO:0005802;GO:0015031;GO:0005085;GO:0016020;GO:0032012	K18442
HU07G01737	1.44345	CYP89A2	cytochrome P450 89A2-like [Chenopodium quinoa]	GO:0016709;GO:0016020;GO:0005506;GO:0020037;GO:0016705;GO:0004497	K24184
HU09G02085	-1.54673	LECRKS2	PREDICTED: receptor like protein kinase S.2 [Beta vulgaris subsp. vulgaris]	GO:0004674;GO:0005886;GO:0042742;GO:0004675;GO:0005524;GO:0002229	-
HU04G00985	-1.97781	ABCG10	PREDICTED: ABC transporter G family member 10 [Beta vulgaris subsp. vulgaris]	GO:0005524;GO:0016021;GO:0042626	-
HU10G00724	-2.60397	SKIP28	F-box protein SKIP28-like [Chenopodium quinoa]	GO:0007017;GO:0005737;GO:0030286	-
HU09G01402	-1.97082	BCAT2	branched-chain amino acid aminotransferase 2, chloroplastic-like [Spinacia oleracea]	GO:0052656;GO:0004084;GO:0050048;GO:0009082;GO:0008652;GO:0052655;GO:0052654	K00826
novel.15786	-14.5654	-	hypothetical protein BVRB_1g020540 [Beta vulgaris subsp. vulgaris]	GO:0006952	-
HU03G01629	-3.52408	PAR	cinnamoyl-CoA reductase 1-like [Spinacia oleracea]	GO:0016616	-
HU06G00304	5.32183	-	PREDICTED: myb-like protein X [Beta vulgaris subsp. vulgaris]	GO:0016021	-
novel.1765	-11.4747	-	-	-	-
HU07G01726	2.02219	rpoA	RNA polymerase alpha subunit [Hylocereus undatus]	GO:0003677;GO:0019843;GO:0006412;GO:0009507;GO:0006351;GO:0005840;GO:0042644;GO:0046983;GO:0009534;GO:0003735;GO:0003899	K03040
HU11G01608	-4.24203	GULLO6	probable L-gulonolactone oxidase 6 [Chenopodium quinoa]	GO:0003885;GO:0050105;GO:0016491;GO:0016020;GO:0019853;GO:0071949	K00103
novel.5241	2.54626	ILA	Protein ILITYHIA [Vitis vinifera]	GO:0009682;GO:0019901;GO:0043022;GO:0005634;GO:0006417;GO:0019887;GO:0005829;GO:0033674;GO:0003700	-
HU02G02646	-2.8956	PILS6	protein PIN-LIKES 6 [Spinacia oleracea]	-	K24139
HU06G01176	-3.93881	-	hypothetical protein BVRB_2g046870 [Beta vulgaris subsp. vulgaris]	-	-
HU02G03346	2.49462	tas	uncharacterized protein LOC110717688 isoform X2 [Chenopodium quinoa]	GO:0005829;GO:0004032;GO:0047834	-
HU02G00548	-4.38596	GSTU7	LOW QUALITY PROTEIN: probable glutathione S-transferase [Spinacia oleracea];glutathione S-transferase U7-like isoform X2 [Vitis riparia]	GO:0016740;GO:0004364;GO:0005737;GO:0006749	K00799
HU10G00092	-9.99214	yuiD	uncharacterized protein LOC110712411 [Chenopodium quinoa];hypothetical protein CICLE_v10032910mg [Citrus clementina]	GO:0016021	K09775
HU11G01334	-8.83258	NPC4	non-specific phospholipase C4-like [Chenopodium quinoa]	GO:0016788	K01114
HU09G00382	-1.84846	LRK10L-1.2	LEAF RUST 10 DISEASE-RESISTANCE LOCUS RECEPTOR-LIKE PROTEIN KINASE-like 1.2 isoform X2 [Chenopodium quinoa];PREDICTED: LEAF RUST 10 DISEASE-RESISTANCE LOCUS RECEPTOR-LIKE PROTEIN KINASE-like 1.2 isoform X1 [Beta vulgaris subsp. vulgaris]	GO:0016310;GO:0030247;GO:0004672;GO:0016021;GO:0005524;GO:0016301	-
HU07G00920	2.85375	PPD4	psbP domain-containing protein 4, chloroplastic isoform X2 [Populus trichocarpa];PREDICTED: psbP domain-containing protein 4, chloroplastic isoform X2 [Beta vulgaris subsp. vulgaris]	GO:0005509;GO:0009534;GO:0009570;GO:0031977;GO:0015979;GO:0009654;GO:0019898	-
HU11G01633	-4.09441	At4g27745	PREDICTED: protein yippee-like At4g27745 [Beta vulgaris subsp. vulgaris]	GO:0046872	-
HU09G00920	-4.17557	ZAT12	zinc finger protein ZAT12-like [Chenopodium quinoa];Uncharacterized protein TCM_042836 [Theobroma cacao]	GO:0010200	-
HU01G00924	-4.46802	SYT3	synaptotagmin-3 isoform X1 [Spinacia oleracea]	GO:0008289;GO:0016021;GO:0006869	-
novel.11974	-5.92386	-	-	-	-
novel.2759	-1.84883	At2g22425	probable signal peptidase complex subunit 1 [Herrania umbratica]	GO:0005787;GO:0030176;GO:0045047;GO:0006465;GO:0016021	K12946
HU02G02666	-3.84459	-	Arabinogalactan peptide [Trema orientale]	GO:0016021	-
HU08G00662	-1.29364	ACLA-2	hypothetical protein EUGRSUZ_G02039 [Eucalyptus grandis];ATP-citrate synthase alpha chain protein 2 [Chenopodium quinoa]	GO:0003878;GO:0005524	K01648
HU08G00942	-2.90565	ALA1	phospholipid-transporting ATPase 1 [Spinacia oleracea];phospholipid-transporting ATPase 1-like [Chenopodium quinoa]	GO:0005524;GO:0016021;GO:0000287;GO:0140326;GO:0015914;GO:0005886	K14802
HU07G00783	2.50697	CYP83B1	hypothetical protein BVRB_1g010030 [Beta vulgaris subsp. vulgaris];cytochrome P450 83B1-like isoform X2 [Chenopodium quinoa];PREDICTED: cytochrome P450 83B1-like [Beta vulgaris subsp. vulgaris]	GO:0004497;GO:0016021;GO:0020037;GO:0016705;GO:0005506	-
HU04G00032	3.16681	At5g47470	WAT1-related protein At5g47470 [Rosa chinensis]	GO:0016021;GO:0022857	-
novel.12136	4.17144	-	-	-	-
HU03G00663	-2.20477	At2g25737	PREDICTED: uncharacterized protein LOC104904681 [Beta vulgaris subsp. vulgaris]	GO:0016021;GO:0031464;GO:0016567	-
HU07G01901	5.20421	At3g14260	protein LURP-one-related 11-like [Chenopodium quinoa]	-	-
HU02G00093	-6.36418	At1g53430	PREDICTED: probable LRR receptor-like serine/threonine-protein kinase At1g53430 [Beta vulgaris subsp. vulgaris];probable LRR receptor-like serine/threonine-protein kinase At1g53430 [Chenopodium quinoa]	GO:0016021;GO:0005524;GO:0106311;GO:0106310;GO:0004672	-
HU02G00148	-8.81677	-	hypothetical protein BVRB_6g146560 [Beta vulgaris subsp. vulgaris]	-	-
HU07G01018	2.22192	DHRS12	dehydrogenase/reductase SDR family member 12-like isoform X2 [Durio zibethinus];dehydrogenase/reductase SDR family member 12 [Quercus suber]	GO:0016491;GO:0019290;GO:0008667	K11168
HU01G01559	-2.48457	At1g55760	BTB/POZ domain-containing protein [Vitis vinifera]	GO:0009651;GO:0005634	K10523
HU09G00216	3.04622	BLH1	BEL1-like homeodomain protein 1 [Chenopodium quinoa]	GO:0005634;GO:0006355;GO:0003677	-
HU05G02315	-3.38906	SAMS4	S-adenosylmethionine synthase 4 [Chenopodium quinoa]	GO:0006556;GO:0005737;GO:0046872;GO:0004478;GO:0006730;GO:0005524	K00789
HU09G00623	1.42381	PRXIIE	peroxiredoxin-2E-2, chloroplastic [Cannabis sativa]	GO:0045454;GO:0008379;GO:0005737;GO:0034599;GO:0042744;GO:0004601	-
HU03G00827	-1.60813	OsI_35105	pyruvate kinase 1, cytosolic [Chenopodium quinoa];pyruvate kinase 1, cytosolic-like isoform X2 [Carica papaya];pyruvate kinase 1, cytosolic-like [Rhodamnia argentea];Pyruvate kinase, cytosolic isozyme [Glycine soja];pyruvate kinase 1, cytosolic-like isoform X1 [Carica papaya]	GO:0000287;GO:0006096;GO:0005524;GO:0016301;GO:0030955;GO:0005737;GO:0004743	K00873
HU02G01145	-1.64607	-	PREDICTED: uncharacterized protein LOC104901855 [Beta vulgaris subsp. vulgaris]	-	-
HU06G00027	-6.2012	RAX3	transcription factor RAX3-like [Chenopodium quinoa]	GO:0003677;GO:0005634	K09422
HU04G01735	1.51851	YSL3	PREDICTED: metal-nicotianamine transporter YSL3 isoform X3 [Beta vulgaris subsp. vulgaris];PREDICTED: metal-nicotianamine transporter YSL3 isoform X1 [Beta vulgaris subsp. vulgaris]	GO:0016020;GO:0005886;GO:0048316;GO:0055085;GO:0010039;GO:0016021;GO:0051980	-
HU02G02217	-9.98498	CHS	chalcone synthase-like [Chenopodium quinoa]	GO:0016747;GO:0009058	K00660
novel.11415	1.73835	-	PREDICTED: uncharacterized protein LOC104898171 [Beta vulgaris subsp. vulgaris]	-	K15032
HU05G00244	4.93916	-	RecName: Full=Phosphoribulokinase, chloroplastic; Short=PRK; Short=PRKase; AltName: Full=Phosphopentokinase; Flags: Precursor [Mesembryanthemum crystallinum]	GO:0008974;GO:0005737;GO:0019253;GO:0009507;GO:0005524	K00855
HU09G00059	-2.67303	GSVIVT00037159001	hypothetical protein DCAR_020380 [Daucus carota subsp. sativus];peroxidase 5-like [Chenopodium quinoa];hypothetical protein SOVF_199100 [Spinacia oleracea];peroxidase 5-like [Spinacia oleracea]	GO:0006979;GO:0046872;GO:0042744;GO:0005576;GO:0016021;GO:0020037;GO:0009505;GO:0009506;GO:0016688;GO:0004601	K00430
HU01G00444	-7.07906	-	-	-	-
HU02G02585	1.96993	CIPK14	CBL-interacting serine/threonine-protein kinase 14-like [Spinacia oleracea]	GO:0106310;GO:0106311;GO:0004672;GO:0007165;GO:0005524	K12761
HU06G01013	2.46325	-	PREDICTED: uncharacterized protein LOC104887582 [Beta vulgaris subsp. vulgaris]	GO:0016021	-
HU09G02014	1.47892	SRD2	PREDICTED: snRNA-activating protein complex subunit [Beta vulgaris subsp. vulgaris]	GO:0019185;GO:0003681;GO:0003677;GO:0001006;GO:0042795;GO:0042796;GO:0005634	K15210
HU02G00038	4.36427	SPL13A	squamosa promoter-binding-like protein 13A [Chenopodium quinoa];squamosa promoter binding protein [Sesuvium portulacastrum]	GO:0046872;GO:0003677;GO:0005634	-
HU06G00809	-4.32598	ABCG1	ABC transporter G family member 11-like [Chenopodium quinoa]	GO:0005524;GO:0042626;GO:0016021	-
HU03G01524	2.3329	PPC6-1	probable protein phosphatase 2C 33 isoform X1 [Spinacia oleracea]	GO:0005634;GO:0005829;GO:0016791	-
HU02G01426	-1.56516	PBL5	probable serine/threonine-protein kinase PBL7 [Chenopodium quinoa]	GO:0004674;GO:0005524	-
novel.25315	1.93411	ndhD	Ycf1 [Hylocereus undatus]	GO:0009706;GO:0009507;GO:0009579;GO:0015031;GO:0016021;GO:0008137;GO:0042773	K05575
HU01G01632	2.725	-	uncharacterized protein LOC105174943 [Sesamum indicum];uncharacterized protein LOC110782714 isoform X1 [Spinacia oleracea]	GO:0016021	-
HU04G00729	-3.96297	PDC1	hypothetical protein SOVF_162420 [Spinacia oleracea]	GO:0005829;GO:0016831;GO:0004737;GO:0000287;GO:0030976	K01568
HU04G00763	4.67397	UGT85A24	PREDICTED: 7-deoxyloganetin glucosyltransferase [Beta vulgaris subsp. vulgaris]	GO:0080044;GO:0080043	-
HU09G00897	-2.85929	SAP12	zinc finger AN1 domain-containing stress-associated protein 12-like [Chenopodium quinoa];zinc finger AN1 domain-containing stress-associated protein 12-like [Quercus lobata]	GO:0008270	-
HU02G03298	-2.56578	HIPP45	extensin-like isoform X1 [Spinacia oleracea];extensin-3-like isoform X2 [Chenopodium quinoa]	GO:0046872	-
HU10G02036	13.088	PPCA	phosphoenolpyruvate carboxylase 1 [Hylocereus undatus]	GO:0006099;GO:0015979;GO:0005737;GO:0015977;GO:0008964	K01595
HU01G02020	2.30652	At1g17220	translation initiation factor IF-2, chloroplastic-like [Chenopodium quinoa]	GO:0009941;GO:0003924;GO:0005525;GO:0009570;GO:0003729;GO:0003743	K02519
HU03G01908	-2.49563	ACX3	acyl-coenzyme A oxidase 3, peroxisomal-like isoform X2 [Chenopodium quinoa];acyl-coenzyme A oxidase 3, peroxisomal-like isoform X1 [Chenopodium quinoa];PREDICTED: acyl-coenzyme A oxidase 3, peroxisomal isoform X2 [Beta vulgaris subsp. vulgaris]	GO:0050660;GO:0033540;GO:0071949;GO:0005777;GO:0005504;GO:0003997;GO:0055088;GO:0006635	K00232
HU04G00136	1.28428	NRPD1	PREDICTED: DNA-directed RNA polymerase IV subunit 1 [Beta vulgaris subsp. vulgaris]	-	K16250
HU02G03369	-6.77189	At1g06620	1-aminocyclopropane-1-carboxylate oxidase homolog 1-like [Chenopodium quinoa];hypothetical protein SOVF_119850 [Spinacia oleracea]	GO:0046872;GO:0016491	-
HU02G00441	2.85468	SNAT2	serotonin N-acetyltransferase 2, chloroplastic-like [Chenopodium quinoa]	GO:0008080	K22450
HU02G03383	2.71124	ufaA1	uncharacterized protein LOC110788065 [Spinacia oleracea]	GO:0008168;GO:0016491	K00574
novel.8083	8.1783	-	-	-	-
HU07G01630	-6.81133	UGT87A2	uncharacterized protein LOC119991488 [Tripterygium wilfordii];UDP-glycosyltransferase 87A1-like [Vitis riparia]	GO:0008194;GO:0016740	-
HU11G01995	-1.41209	ABCC9	putative ABC transporter C family member 15 [Spinacia oleracea]	-	K05665
HU10G00265	-5.7659	ZFP5	PREDICTED: zinc finger protein 5 [Beta vulgaris subsp. vulgaris]	GO:0005634;GO:0009736;GO:0000976;GO:0003700;GO:0009740;GO:0010090;GO:0010026	-
HU05G01813	-10.231	-	PREDICTED: L-ascorbate oxidase [Beta vulgaris subsp. vulgaris]	GO:0005507;GO:0005576;GO:0016491;GO:0008447	-
HU06G01786	2.20034	GLX2-4	hydroxyacylglutathione hydrolase 2, mitochondrial-like [Chenopodium quinoa];probable hydroxyacylglutathione hydrolase 2, chloroplastic [Spinacia oleracea]	GO:0019243;GO:0046872;GO:0004416	K01069
HU06G01170	-7.21068	AVT1I	PREDICTED: vacuolar amino acid transporter 1 [Beta vulgaris subsp. vulgaris]	GO:0005774;GO:0005886;GO:0016021;GO:0006865	K15015
novel.25437	2.11981	-	-	-	-
HU01G00396	2.40616	CLC-E	PREDICTED: chloride channel protein CLC-e [Beta vulgaris subsp. vulgaris]	GO:0006821;GO:0009535;GO:0005247;GO:0016021	-
HU06G01756	-2.78725	At1g56140	probable LRR receptor-like serine/threonine-protein kinase At1g56140 isoform X1 [Spinacia oleracea];PREDICTED: probable LRR receptor-like serine/threonine-protein kinase At1g56140 [Beta vulgaris subsp. vulgaris]	GO:0106311;GO:0106310;GO:0005886;GO:0004674;GO:0046777;GO:0016021;GO:0005524	-
HU01G00486	1.33265	GGP5	hypothetical protein BVRB_9g221940 [Beta vulgaris subsp. vulgaris]	GO:0006541;GO:0016740	K22314
HU05G01991	-6.35654	HHP4	heptahelical transmembrane protein 4 isoform X1 [Jatropha curcas];hypothetical protein JCGZ_12551 [Jatropha curcas]	GO:0009725;GO:0038023;GO:0016021	K07297
HU09G00031	-2.44051	CMT2	PREDICTED: DNA (cytosine-5)-methyltransferase CMT2 [Beta vulgaris subsp. vulgaris]	-	K00558
HU02G00914	3.08792	PMEI6	pectinesterase inhibitor 6-like [Chenopodium quinoa]	GO:0005576;GO:0004857;GO:0016787;GO:0043086	-
HU02G02569	-4.24551	KCS11	3-ketoacyl-CoA synthase 11-like [Spinacia oleracea]	GO:0102338;GO:0016021;GO:0006633;GO:0102337;GO:0102336;GO:0102756	K15397
HU01G00547	-5.28316	NAT4	permease 1 [Mesembryanthemum crystallinum]	GO:0022857;GO:0016021	-
HU10G00454	-1.31733	NTF2	PREDICTED: ras GTPase-activating protein-binding protein 1 [Beta vulgaris subsp. vulgaris]	GO:0003729;GO:1990904;GO:0005829	K24983
HU02G02153	-4.26572	-	uncharacterized protein LOC110695319 [Chenopodium quinoa]	GO:0016021	-
HU04G02084	2.21092	PUX10	plant UBX domain-containing protein 10-like [Spinacia oleracea]	-	K18726
HU09G01737	-5.46114	GDHB	glutamate dehydrogenase B [Chenopodium quinoa]	GO:0016639;GO:0000166;GO:1901698;GO:0006995;GO:0006520	K00261
HU10G00284	-3.7254	GATL9	probable galacturonosyltransferase-like 8 [Chenopodium quinoa]	GO:0005794;GO:0016757	-
HU06G00456	3.97406	SMXL8	hypothetical protein SOVF_148300, partial [Spinacia oleracea];protein SMAX1-LIKE 8-like [Chenopodium quinoa]	GO:0046872;GO:0051536;GO:0016887;GO:0005524	-
HU05G00187	1.62356	-	PREDICTED: uncharacterized protein LOC104893099 [Beta vulgaris subsp. vulgaris]	-	-
HU11G01252	-2.53793	Os09g0520200	probable 1-acylglycerol-3-phosphate O-acyltransferase [Chenopodium quinoa];Epoxide hydrolase-like [Trema orientale]	GO:0055088;GO:0042171;GO:0006654;GO:0004623;GO:0016787;GO:0052689	K13699
novel.12297	2.18994	rps4	ribosomal protein S4 [Hylocereus undatus]	GO:0003735;GO:0005840;GO:0009507;GO:0009536;GO:0006412;GO:0015935;GO:0019843	K02986
HU03G02520	4.02203	PAM68	protein PAM68, chloroplastic [Vitis riparia]	GO:0016021	-
HU01G01678	1.68738	CSP41A	NAD(P)-binding domain containing protein [Trema orientale]	GO:0003824	-
HU01G00468	-5.93117	-	protein PELPK1-like [Benincasa hispida]	GO:0016301	-
HU11G01294	-3.92428	BZIP44	bZIP transcription factor 11-like [Chenopodium quinoa]	GO:0045893;GO:0005634;GO:0000976;GO:0003700	-
HU04G00414	-2.54397	RER1	hypothetical protein SOVF_208110 [Spinacia oleracea]	GO:0005739;GO:0009706;GO:0099402;GO:0031969;GO:0016021	-
novel.18313	3.39454	-	hypothetical protein BVRB_4g092270 [Beta vulgaris subsp. vulgaris]	-	-
novel.21903	3.00469	At3g23880	putative F-box protein At5g62660 [Spinacia oleracea]	-	-
HU05G00074	1.42546	-	PREDICTED: crooked neck-like protein 1 [Beta vulgaris subsp. vulgaris]	GO:0000974;GO:0071007;GO:0000245;GO:0006396;GO:0000398;GO:0071014	K12869
HU07G00290	-1.5613	B3GALT7	beta-1,3-galactosyltransferase 7-like isoform X2 [Chenopodium quinoa]	GO:0016021;GO:0000139;GO:0016758;GO:0048531;GO:0006486	K20855
HU07G01624	-12.8796	XTH7	xyloglucan endotransglucosylase/hydrolase protein 2-like [Prunus avium];hypothetical protein EUGRSUZ_H00787 [Eucalyptus grandis]	GO:0004553;GO:0010411;GO:0016762;GO:0071555;GO:0005618;GO:0016021;GO:0048046;GO:0042546	K08235
novel.5468	2.07607	matK	maturase K [Acanthocereus tetragonus]	GO:0003723;GO:0006397;GO:0008033;GO:0008380;GO:0009507	K20000
HU06G00877	3.32241	FPP7	filament-like plant protein 7 [Chenopodium quinoa]	-	-
HU02G00090	-2.83424	At5g14285	TLC domain-containing protein At5g14285-like [Spinacia oleracea]	GO:0016021	-
HU05G00898	3.96714	At4g23740	PREDICTED: probable inactive receptor kinase At4g23740 [Beta vulgaris subsp. vulgaris]	GO:0005524;GO:0016021;GO:0004672	-
novel.1162	2.81094	-	-	-	-
HU11G00557	5.20927	AIL5	AP2-like ethylene-responsive transcription factor AIL5 [Spinacia oleracea]	GO:0005634;GO:0009873;GO:0006952;GO:0003700;GO:0003677	K09285
novel.24561	4.35795	-	-	-	-
novel.5046	1.80408	ndhD	putative photosystem I protein PsaC [Helianthus annuus]	GO:0051539;GO:0009507;GO:0046872;GO:0048038;GO:0009773;GO:0009522;GO:0009536;GO:0009060;GO:0042651;GO:0042773;GO:0008137;GO:0048039;GO:0016021;GO:0015990	K05575
novel.5307	6.23028	D14	PREDICTED: strigolactone esterase RMS3 [Beta vulgaris subsp. vulgaris]	-	-
HU07G02326	-3.9877	-	PREDICTED: chitinase 2 [Beta vulgaris subsp. vulgaris]	GO:0005975;GO:0004553	-
novel.7336	-2.94694	LTI6A	protein RARE-COLD-INDUCIBLE 2B-like [Solanum lycopersicum]	GO:0016021	-
HU08G01937	1.40258	EMB2369	leucine--tRNA ligase, chloroplastic/mitochondrial isoform X2 [Spinacia oleracea];leucine--tRNA ligase, chloroplastic/mitochondrial-like isoform X1 [Chenopodium quinoa]	GO:0002161;GO:0004823;GO:0005829;GO:0005524;GO:0006429	K01869
HU08G01381	2.4528	SOQ1	NHL repeat-containing protein 2-like isoform X1 [Chenopodium quinoa];PREDICTED: NHL repeat-containing protein 2 [Beta vulgaris subsp. vulgaris];hypothetical protein BVRB_4g080380 isoform D [Beta vulgaris subsp. vulgaris]	GO:0016787	-
HU09G00300	2.24864	SELMODRAFT_444075	PREDICTED: inactive protein kinase SELMODRAFT_444075 [Beta vulgaris subsp. vulgaris]	GO:0006468;GO:0005524;GO:0016787;GO:0004713;GO:0004672;GO:0005886	-
novel.26267	-6.04717	-	germin-like protein [Chenopodium quinoa]	GO:0005618;GO:0048046;GO:0030145	-
HU11G00784	-4.83068	MARCHF2	PREDICTED: uncharacterized protein LOC104902110 [Beta vulgaris subsp. vulgaris]	GO:0016021;GO:0008270	-
novel.10221	5.97348	-	hypothetical protein BVRB_9g215280 [Beta vulgaris subsp. vulgaris]	-	-
HU02G00323	-2.36439	At1g26850	PREDICTED: probable methyltransferase PMT2 [Beta vulgaris subsp. vulgaris]	GO:0032259;GO:0005737;GO:0005768;GO:0005802;GO:0008168;GO:0016021	-
HU01G02646	-5.33042	LTPG16	non-specific lipid transfer protein-like 1 [Chenopodium quinoa];Bifunctional inhibitor/plant lipid transfer protein/seed storage helical domain containing protein [Trema orientale]	GO:0005886;GO:0009561;GO:0008289;GO:0031225;GO:0016021	-
novel.829	-3.32986	-	-	-	-
HU01G02305	-2.26943	GAUT11	probable galacturonosyltransferase 11 [Chenopodium quinoa]	GO:0045489;GO:0000139;GO:0016021;GO:0047262;GO:0071555	K13648
HU04G00640	-5.11303	AOX2	hypothetical protein BVRB_5g108110 [Beta vulgaris subsp. vulgaris];hypothetical protein [Beta vulgaris subsp. vulgaris]	GO:0046872;GO:0102721;GO:0070469;GO:0009916;GO:0016021;GO:0003676;GO:0004523	K17893
HU02G03370	-2.23553	At1g06620	hypothetical protein SOVF_119850 [Spinacia oleracea]	GO:0016491;GO:0046872	-
HU11G00451	4.80191	SULTR3;4	probable sulfate transporter 3.4 [Chenopodium quinoa];probable sulfate transporter 3.4 [Chenopodium quinoa]	GO:0015301;GO:0016021;GO:0008271;GO:0015293;GO:0005887	K17471
HU09G01020	-6.19049	SRG1	probable 2-oxoglutarate-dependent dioxygenase ANS [Chenopodium quinoa]	GO:0046872;GO:0016491	-
HU07G01522	6.29787	At4g28780	GDSL esterase/lipase At4g28780 [Camellia sinensis]	GO:0016788	-
HU01G02366	-2.11654	At5g14050	U3 small nucleolar RNA-associated protein 18 homolog [Spinacia oleracea];SNAP25 homologous protein SNAP33-like [Chenopodium quinoa]	GO:0005886;GO:0015031	K18211;K14553
HU05G00415	-6.53446	At4g16563	probable aspartyl protease At4g16563 [Spinacia oleracea]	GO:0008233;GO:0009505;GO:0004190	-
novel.24271	1.30559	RE2	uncharacterized protein LOC109847086 [Asparagus officinalis]	-	-
HU02G03033	1.42927	CBSPPR1	pentatricopeptide repeat-containing protein At5g10690-like [Chenopodium quinoa]	-	-
novel.317	11.131	WSD10	PREDICTED: O-acyltransferase WSD1-like isoform X6 [Beta vulgaris subsp. vulgaris];O-acyltransferase WSD1-like isoform X2 [Chenopodium quinoa]	GO:0004144;GO:0005886;GO:0047196;GO:0019432;GO:0016021	-
HU02G01363	4.11685	AAE1	probable acyl-activating enzyme 1, peroxisomal [Chenopodium quinoa]	GO:0016207;GO:0009698	-
novel.9429	4.53509	Os04g0590900	E3 ubiquitin-protein ligase Os04g0590900-like [Pistacia vera]	GO:0016021;GO:0016567	-
novel.16480	7.71408	-	-	-	-
HU08G00688	-3.80729	IP5P12	PREDICTED: type I inositol polyphosphate 5-phosphatase 12 isoform X2 [Beta vulgaris subsp. vulgaris]	GO:0016787;GO:0046856	-
novel.6511	4.56916	FLOT4	flotillin-like protein 6 [Chenopodium quinoa]	GO:0005886;GO:0072659;GO:0005901;GO:0009877;GO:0044853	K07192
HU07G00977	6.98288	CYP82C2	putative cytochrome P450 [Rosa chinensis]	GO:0005506;GO:0020037;GO:0016705;GO:0004497	K17961
HU02G01178	-7.62838	BCAT2	branched-chain-amino-acid aminotransferase 2, chloroplastic-like isoform X1 [Spinacia oleracea];branched-chain-amino-acid aminotransferase 2, chloroplastic-like [Chenopodium quinoa]	GO:0052654;GO:0052655;GO:0008652;GO:0009082;GO:0050048;GO:0052656	K00826
HU04G02191	2.32705	FEI1	LRR receptor-like serine/threonine-protein kinase FEI 2 [Chenopodium quinoa]	GO:0004672;GO:0005524;GO:0016021	-
HU03G00116	-5.17103	At2g16250	hypothetical protein BVRB_9g217460 [Beta vulgaris subsp. vulgaris]	GO:0004713;GO:0004672;GO:0016301;GO:0005524;GO:0016021	-
HU11G01251	1.15367	VMAC1	hypothetical protein E3N88_18624 [Mikania micrantha];hypothetical protein GQ55_8G042000 [Panicum hallii var. hallii]	GO:0033179;GO:0005774;GO:0015078;GO:0016021	K02155
HU09G01862	1.70725	PXC3	PREDICTED: leucine-rich repeat receptor-like tyrosine-protein kinase PXC3 [Beta vulgaris subsp. vulgaris]	GO:0005886;GO:0033612;GO:0004672;GO:0016021;GO:0005524;GO:0032440	-
novel.5096	6.76884	RE2	uncharacterized protein LOC110801142 [Spinacia oleracea]	GO:0015074;GO:0016301;GO:0003676	-
HU07G00267	-6.93637	-	PREDICTED: uncharacterized protein LOC104893181 [Beta vulgaris subsp. vulgaris]	-	-
HU04G00280	-1.90661	PGD3	hypothetical protein BVRB_5g099510 [Beta vulgaris subsp. vulgaris]	GO:0019521;GO:0050661;GO:0006098;GO:0004616	K00033
HU11G01609	-10.3599	-	hypothetical protein BVRB_1g002300 [Beta vulgaris subsp. vulgaris]	GO:0071456	-
novel.1634	6.85985	-	-	-	-
HU09G00363	4.63645	BHLH75	PREDICTED: transcription factor bHLH75 [Beta vulgaris subsp. vulgaris]	GO:0006355;GO:0003700;GO:0046983;GO:0005634	-
HU07G02148	-2.19714	At2g30020	PREDICTED: probable protein phosphatase 2C 25 [Beta vulgaris subsp. vulgaris]	GO:0046872;GO:0006470;GO:0106306;GO:0106307;GO:0004722	K17506
HU05G00156	-3.49475	PAE8	pectin acetylesterase 8-like isoform X2 [Chenopodium quinoa];PREDICTED: pectin acetylesterase 8 isoform X2 [Beta vulgaris subsp. vulgaris]	GO:0071555;GO:0005618;GO:0005576;GO:0016787;GO:0009505;GO:0052793	K19882
HU09G00228	-4.77506	GIR1	hypothetical protein BVRB_7g170850 [Beta vulgaris subsp. vulgaris]	-	-
HU01G02227	-1.49542	ssr2	translocon-associated protein subunit beta-like [Chenopodium quinoa]	GO:0016021;GO:0005783;GO:0005789	K13250
HU03G01692	1.47208	PAP12	PREDICTED: probable plastid-lipid-associated protein 12, chloroplastic [Beta vulgaris subsp. vulgaris]	-	-
novel.14703	-8.73756	-	uncharacterized protein LOC117131412 isoform X1 [Brassica rapa]	GO:0008270;GO:0004190;GO:0003676;GO:0016787	-
HU08G02217	-4.10127	At5g45960	GDSL esterase/lipase At5g45960 [Spinacia oleracea];PREDICTED: GDSL esterase/lipase At5g45960 isoform X1 [Beta vulgaris subsp. vulgaris]	GO:0016788	-
HU03G01712	-2.03033	At3g13620	PREDICTED: probable polyamine transporter At3g13620 [Beta vulgaris subsp. vulgaris]	GO:0016021;GO:0005886;GO:0022857	-
HU10G01805	-8.3219	-	-	-	-
HU10G01189	-2.4284	XPO7	exportin-7-like isoform X2 [Spinacia oleracea];exportin-7-like isoform X1 [Spinacia oleracea]	GO:0031267;GO:0006886;GO:0005634;GO:0005049	K18460
HU05G00584	5.40324	HTH	PREDICTED: protein HOTHEAD isoform X2 [Beta vulgaris subsp. vulgaris]	GO:0050660;GO:0016614	-
HU11G00491	-2.44453	-	NADP-dependent malic enzyme-like [Spinacia oleracea]	GO:0031380;GO:0009507;GO:0006108;GO:0030422;GO:0046872;GO:0004473;GO:0004470;GO:0051287;GO:0006090;GO:0004471;GO:0003968;GO:0003723;GO:0070919	K00029
HU01G00479	-2.0602	PYD3	PREDICTED: beta-ureidopropionase [Beta vulgaris subsp. vulgaris];beta-ureidopropionase [Spinacia oleracea]	GO:0033396;GO:0003837;GO:0016811;GO:0006807	K01431
novel.9527	-1.62533	At1g65750	hypothetical protein CJ030_MR4G020622 [Morella rubra]	-	-
HU10G01853	-8.80493	TPS13	(3S-6E)-nerolidol synthase 1-like [Pyrus ussuriensis x Pyrus communis];(3S,6E)-nerolidol synthase 1-like isoform X1 [Spinacia oleracea]	GO:0000287;GO:0010333	K14175
HU10G00650	-6.07791	BAT1	hypothetical protein F2P56_031253, partial [Juglans regia];PREDICTED: amino-acid permease BAT1 homolog isoform X2 [Nelumbo nucifera]	GO:0015189;GO:0005313;GO:0005739;GO:0015812;GO:0015181;GO:0022857;GO:0016021;GO:0015180;GO:0015185;GO:0006865	-
HU09G00886	-4.84455	UGT90A1	PREDICTED: UDP-glycosyltransferase 90A1 [Beta vulgaris subsp. vulgaris]	GO:0016021;GO:0008194	-
HU01G01744	-8.79751	TR	tropinone reductase homolog At5g06060-like [Chenopodium quinoa]	GO:0016491	K08081
HU02G01081	-6.19303	RD21B	hypothetical protein F2P56_012386 [Juglans regia]	GO:0008234;GO:0005615;GO:0051603;GO:0005764;GO:0004197	-
HU01G02241	-3.48354	CD4B	PREDICTED: ATP-dependent Clp protease ATP-binding subunit ClpA homolog CD4B, chloroplastic [Beta vulgaris subsp. vulgaris]	GO:0016887;GO:0005524	K03696
HU01G01459	2.82216	At1g07700	thioredoxin-like 4, chloroplastic [Chenopodium quinoa]	GO:0009507	-
novel.9366	2.06573	PUP11	PREDICTED: probable purine permease 11 [Beta vulgaris subsp. vulgaris];TPT domain-containing protein [Cephalotus follicularis];hypothetical protein CISIN_1g043307mg, partial [Citrus sinensis]	GO:0016021;GO:0015211	-
HU01G00604	-4.11895	ZFP1	zinc finger protein 3-like [Chenopodium quinoa]	GO:0009788;GO:0009640	-
HU04G00224	7.76972	CYP86A22	cytochrome P450 86A22-like [Chenopodium quinoa]	GO:0005506;GO:0004497;GO:0016705;GO:0016021;GO:0020037	K15398
HU10G02005	2.13747	ACO	1-aminocyclopropane-1-carboxylate oxidase-like [Chenopodium quinoa]	GO:0046872;GO:0016491	K05933
HU01G00041	2.53116	ERD7	protein EARLY-RESPONSIVE TO DEHYDRATION 7, chloroplastic-like [Chenopodium quinoa]	GO:0005886	K19366
HU07G00057	-2.03606	At3g61590	F-box/kelch-repeat protein At3g61590-like [Chenopodium quinoa]	-	-
novel.5502	-4.14875	AMP1	RecName: Full=Antimicrobial peptide 1; AltName: Full=MJ-AMP1; Short=AMP1; Flags: Precursor [Mirabilis jalapa]	GO:0005576;GO:0042742;GO:0050832;GO:0031640	-
HU08G02168	-5.63884	CALS11	hypothetical protein SOVF_075380 [Spinacia oleracea]	GO:0071555;GO:0005886;GO:0000148;GO:0046527;GO:0008360;GO:0016021;GO:0006075;GO:0003843	K11000
HU08G01545	-2.09758	-	calreticulin-3 [Gossypium australe];hypothetical protein L484_004111 [Morus notabilis];calreticulin [Chenopodium quinoa]	GO:0005509;GO:0051082;GO:0005783;GO:0005788;GO:0006457;GO:0030246	K08057
novel.14454	-6.97287	GSVIVT00037159001	peroxidase 5-like [Vitis riparia]	GO:0020037;GO:0004601;GO:0005576;GO:0042744;GO:0006979;GO:0046872	K00430
HU07G01251	-1.85965	RAN1	PREDICTED: copper-transporting ATPase RAN1 [Beta vulgaris subsp. vulgaris]	GO:0016021;GO:0005507;GO:0005524;GO:0019829	K17686
HU03G01189	-1.74968	LACS7	PREDICTED: long chain acyl-CoA synthetase 7, peroxisomal [Beta vulgaris subsp. vulgaris]	GO:0009651;GO:0016874;GO:0009698;GO:0005777;GO:0004467;GO:0016207;GO:0010193	K01897
HU11G00566	-6.53008	-	uncharacterized protein LOC110692251 [Chenopodium quinoa]	-	-
HU01G00707	-1.90102	-	putative plastidic adenylate transporter [Mesembryanthemum crystallinum]	GO:0005471;GO:0005524;GO:0031969;GO:0016021	K03301
HU04G01951	2.25914	IDD7	protein indeterminate-domain 12-like [Chenopodium quinoa]	GO:0005634;GO:0003700	-
HU07G01160	-2.34275	MUR4	PREDICTED: UDP-arabinose 4-epimerase 1 [Beta vulgaris subsp. vulgaris]	GO:0016021;GO:0003978;GO:0006012	K12448
HU10G01065	7.16894	GASA13	protein GAST1-like [Chenopodium quinoa];protein GAST1-like [Durio zibethinus]	GO:0005576;GO:0009740	-
HU06G01272	-2.31074	CAR5	protein C2-DOMAIN ABA-RELATED 4 isoform X2 [Populus trichocarpa];PREDICTED: GTPase activating protein 1 [Beta vulgaris subsp. vulgaris]	GO:0005634;GO:0009789;GO:0043547;GO:0046872;GO:0005543;GO:0005096;GO:0009738;GO:0005886	-
HU04G01618	-6.41	4CL2	PREDICTED: 4-coumarate--CoA ligase 2 [Beta vulgaris subsp. vulgaris]	GO:0016491;GO:0016405;GO:0016874;GO:0009698;GO:0106290;GO:0016207;GO:0010584	K01904
HU11G01127	-2.35963	PDP	petal death protein-like [Spinacia oleracea]	GO:0000287;GO:0016740;GO:0006107;GO:0003824;GO:0030603;GO:0047776;GO:0042803	-
HU05G00923	8.11708	SGRL	protein STAY-GREEN LIKE, chloroplastic-like [Chenopodium quinoa];PREDICTED: protein STAY-GREEN LIKE, chloroplastic [Beta vulgaris subsp. vulgaris];protein STAY-GREEN LIKE, chloroplastic [Spinacia oleracea]	GO:0009658	K22013
HU10G00425	-4.52881	CLE10	hypothetical protein BVRB_6g136910 [Beta vulgaris subsp. vulgaris]	GO:0005615	-
novel.5158	4.2447	-	-	-	-
HU05G00084	2.79188	-	acyl-coenzyme A:6-aminopenicillanic-acid-acyltransferase 40 kDa form-like [Chenopodium quinoa]	-	-
HU02G02488	-4.55211	ARF32	B3 domain-containing protein At2g36080-like isoform X1 [Chenopodium quinoa]	GO:0005634;GO:0003677	-
HU07G00703	3.09709	AGPS1	hypothetical protein F0562_027200 [Nyssa sinensis]	GO:0009507;GO:0019252;GO:0005524;GO:0005978;GO:0008878	K00975
novel.3140	-4.85999	RLP6	receptor like protein 30-like [Chenopodium quinoa]	-	-
HU02G02365	4.66776	FBP	Fructose-1,6-bisphosphatase class 1/Sedoheputulose-1,7-bisphosphatase [Corchorus capsularis]	GO:0006094;GO:0005975;GO:0046872;GO:0042132;GO:0006000;GO:0016491;GO:0005737;GO:0030388;GO:0005829;GO:0006002;GO:0005986	K03841
HU11G01130	-3.3116	At1g77060	hypothetical protein BRARA_G03490 [Brassica rapa];Pyruvate/Phosphoenolpyruvate kinase [Corchorus capsularis]	GO:0009570;GO:0016301;GO:0003824;GO:0009507	-
HU0G00044	-3.64243	RPS7	uncharacterized protein LOC111784655 [Cucurbita pepo subsp. pepo]	GO:0003735;GO:0005763;GO:0019843;GO:0006412	K02992
HU06G02335	-1.69922	ETR2	PREDICTED: ethylene receptor 2 [Beta vulgaris subsp. vulgaris]	GO:0038199;GO:0051740;GO:0046872;GO:0005789;GO:0016021;GO:0005524;GO:0000155	K14509
novel.19283	-6.83802	-	-	-	-
HU05G01478	2.49905	-	uncharacterized protein LOC110802187 [Spinacia oleracea]	GO:0006396	-
HU02G01265	-5.13173	SEC11C	PREDICTED: signal peptidase complex catalytic subunit SEC11A isoform X2 [Beta vulgaris subsp. vulgaris]	GO:0006465;GO:0016021;GO:0008233;GO:0004252;GO:0005787	K13280
HU02G00883	-2.84269	ERS1	probable ethylene response sensor 1 [Chenopodium quinoa]	GO:0051740;GO:0038199;GO:0016021;GO:0005783;GO:0000155	K14509
novel.1048	3.00879	-	-	-	-
HU09G01204	3.16098	DIR11	dirigent protein 19-like [Vitis riparia]	GO:0048046	-
HU03G02795	-1.94026	KCS11	3-ketoacyl-CoA synthase 11-like [Chenopodium quinoa]	GO:0102337;GO:0102336;GO:0102756;GO:0016021;GO:0006633;GO:0102338	K15397
novel.21351	1.54587	rps18	ribosomal protein S18 [Hylocereus undatus]	GO:0003723;GO:0005840;GO:0003735;GO:0009536;GO:0006412;GO:0009507;GO:0019843	K02963
HU10G00177	3.0193	GGAT2	PREDICTED: glutamate--glyoxylate aminotransferase 2 [Beta vulgaris subsp. vulgaris]	GO:0004021;GO:0009853;GO:0047958;GO:0003824;GO:0009058;GO:0008483;GO:0008453;GO:0030170	K14272
HU03G01903	-4.82699	ATL41	E3 ubiquitin-protein ligase ATL41-like [Chenopodium quinoa]	GO:0016021	K19038
HU05G02167	-3.85564	OPR7	12-oxophytodienoate reductase 3-like [Chenopodium quinoa]	GO:0010181;GO:0048443;GO:0016629;GO:0009620;GO:0010193;GO:0009695;GO:0031408;GO:0005777;GO:0016491	K05894
HU01G01861	-9.647	-	-	-	-
HU07G00854	-1.6961	NAC002	NAC domain-containing protein 2 [Morus notabilis]	GO:0006355;GO:0003677;GO:0009611;GO:0009788;GO:0000976;GO:0019900	-
HU07G00236	3.82627	dnaJ	chaperone protein dnaJ 8, chloroplastic [Spinacia oleracea];glutaredoxin domain-containing cysteine-rich protein CG12206-like [Coffea arabica];uncharacterized protein LOC104095185 isoform X2 [Nicotiana tomentosiformis]	-	-
novel.15035	-1.97028	HSP70-4	unnamed protein product [Coffea canephora]	GO:0044183;GO:0005737;GO:0051787;GO:0005788;GO:0016887;GO:0051085;GO:0034620;GO:0051082;GO:0031072;GO:0005524;GO:0042026	K03283
novel.24058	7.72595	-	-	-	-
novel.24521	-3.7323	-	hypothetical protein BVRB_8g200510 [Beta vulgaris subsp. vulgaris]	-	-
HU01G02443	2.4106	HAT5	homeobox-leucine zipper protein HAT5-like [Spinacia oleracea]	GO:0043565;GO:0005634;GO:0045893;GO:0000981	-
HU02G03015	3.52899	SLC25A44	solute carrier family 25 member 44-like [Spinacia oleracea]	GO:0016021;GO:0055085	K15121
HU05G01713	5.45291	-	hypothetical protein BVRB_2g027260 [Beta vulgaris subsp. vulgaris]	GO:0006869	-
HU11G00668	-2.45426	AIM1	peroxisomal fatty acid beta-oxidation multifunctional protein AIM1-like [Chenopodium quinoa]	GO:0006635;GO:0008692;GO:0070403;GO:0004300;GO:0004165;GO:0009507;GO:0003857;GO:0016021;GO:0005777	K10527
HU11G00983	3.83775	At1g71691	GDSL esterase/lipase At1g71691-like [Chenopodium quinoa]	GO:0016788	-
HU10G01193	-2.21481	PAT04	PREDICTED: probable protein S-acyltransferase 4 [Beta vulgaris subsp. vulgaris]	GO:0005794;GO:0018230;GO:0019706;GO:0005783;GO:0016021;GO:0006612	K16675
novel.12056	-7.50412	ORF	putative nucleotidyltransferase, Ribonuclease H [Rosa chinensis]	GO:0004190;GO:0008270;GO:0004523;GO:0003676;GO:0016787;GO:0016779	-
HU03G02664	-4.00903	Os04g0656100	plasma membrane H+ ATPase 1 [Sesuvium portulacastrum]	GO:0016887;GO:0016021;GO:1902600;GO:0120029;GO:0051453;GO:0005524;GO:0008553;GO:0005886	K01535
HU07G01940	-2.4467	ALDH7B4	aldehyde dehydrogenase family 7 member B4 [Chenopodium quinoa]	GO:0004029	K14085
HU06G00825	-2.23043	Bp10	L-ascorbate oxidase homolog [Chenopodium quinoa]	GO:0016491;GO:0005507	-
HU11G01140	-2.23074	ACR3	PREDICTED: ACT domain-containing protein ACR3 [Beta vulgaris subsp. vulgaris]	-	-
HU06G00535	-2.39093	FPGS1	folylpolyglutamate synthase [Spinacia oleracea]	GO:0046872;GO:0004326;GO:0006730;GO:0005524	K01930
HU04G00421	2.50724	LIL3.1	PREDICTED: light-harvesting complex-like protein 3 isotype 2, chloroplastic [Beta vulgaris subsp. vulgaris]	GO:0009535	-
novel.15756	-13.3633	PECS-2.1	Pectinesterase [Handroanthus impetiginosus]	GO:0005576;GO:0045330;GO:0046910;GO:0042545;GO:0030599;GO:0004857;GO:0045490;GO:0005618	K01051
HU11G01378	5.50883	-	PREDICTED: uncharacterized protein LOC104892385 [Beta vulgaris subsp. vulgaris]	-	-
HU03G01066	7.19974	IAA4	PREDICTED: auxin-responsive protein IAA4 [Beta vulgaris subsp. vulgaris]	GO:0006355;GO:0009734;GO:0005634	K14484
HU10G01376	2.08607	At3g19800	PREDICTED: uncharacterized protein LOC104902603 isoform X1 [Beta vulgaris subsp. vulgaris]	-	-
HU03G01696	-5.06612	-	PREDICTED: uncharacterized protein LOC104890584 [Beta vulgaris subsp. vulgaris]	GO:0016021	-
novel.6221	-7.8245	-	hypothetical protein BVRB_9g223690 [Beta vulgaris subsp. vulgaris]	GO:0016021	-
HU06G02131	-2.51712	AMC4	metacaspase-5-like [Chenopodium quinoa]	-	-
HU03G00478	-2.89029	-	cytochrome c [Sesamum indicum]	GO:0070469;GO:0020037;GO:0009055;GO:0006122;GO:0046872;GO:0005758;GO:0006123	K08738
novel.17022	-4.73591	-	-	-	-
HU07G00120	-5.80615	CUL1	PREDICTED: cullin-1 isoform X1 [Beta vulgaris subsp. vulgaris]	GO:0004842;GO:0006511;GO:0016567;GO:0031625;GO:0031461	K03347
HU05G00684	4.26833	ELIP1	PREDICTED: early light-induced protein 2, chloroplastic isoform X2 [Beta vulgaris subsp. vulgaris]	-	-
HU10G00276	-2.63293	MYBS3	transcription factor MYB1R1 [Cucurbita pepo subsp. pepo]	GO:0008270;GO:0005634;GO:0009739;GO:0009733;GO:0003677;GO:0009723	-
HU09G01615	2.14011	PBL17	probable serine/threonine-protein kinase PBL17 [Spinacia oleracea]	GO:0004674;GO:0005524	-
HU07G01942	-5.94003	-	PREDICTED: uncharacterized protein LOC104899744 [Beta vulgaris subsp. vulgaris]	-	-
HU10G01030	-4.05237	CBP	probable calcium-binding protein CML49 [Ricinus communis];calmodulin-like protein 77 transcription variant 2 [Vitis amurensis];putative calcium-binding protein CML49 [Hibiscus syriacus];probable calcium-binding protein CML49 [Chenopodium quinoa]	GO:0005509	K13448
HU03G01564	-6.70715	GLU3	PREDICTED: endoglucanase 12 [Beta vulgaris subsp. vulgaris]	GO:0030245;GO:0008810;GO:0016021	K01179
HU06G01919	5.26299	At1g48100	polygalacturonase At1g48100-like [Chenopodium quinoa]	GO:0005618;GO:0009831;GO:0005975;GO:0004650	-
HU01G00435	-3.62986	HKT6	PREDICTED: probable cation transporter HKT6 [Beta vulgaris subsp. vulgaris]	GO:0005886;GO:0016021;GO:0008324	K24976
HU01G01504	3.50064	CAT1	leaf catalase [Mesembryanthemum crystallinum]	GO:0006979;GO:0046872;GO:0042744;GO:0004096;GO:0005737;GO:0005886;GO:0042542;GO:0005777;GO:0020037	K03781
HU09G00149	-5.55443	GA2OX6	hypothetical protein SOVF_033940 [Spinacia oleracea]	GO:0046872;GO:0051213;GO:0016491	-
HU05G00040	-1.99795	-	UDP-glucose 4-epimerase GEPI48-like [Chenopodium quinoa]	GO:0006364;GO:0003723;GO:0003978;GO:0006012;GO:0005829	K01784
HU11G00185	4.53169	-	-	-	-
HU01G02522	1.69226	KLCR3	PREDICTED: protein KINESIN LIGHT CHAIN-RELATED 3 [Beta vulgaris subsp. vulgaris]	-	-
HU01G00636	2.32158	-	PREDICTED: uncharacterized protein LOC104904510 [Beta vulgaris subsp. vulgaris]	-	-
HU02G00107	-2.7565	AIRP2	PREDICTED: peroxisome biogenesis factor 10 isoform X1 [Beta vulgaris subsp. vulgaris];peroxisome biogenesis factor 10-like [Chenopodium quinoa]	-	-
HU01G01018	-4.97642	TBL32	PREDICTED: protein trichome birefringence-like 42 [Beta vulgaris subsp. vulgaris]	-	-
novel.306	6.3891	-	organ-specific protein S2-like [Chenopodium quinoa];organ-specific protein P4-like [Chenopodium quinoa];organ-specific protein S2-like [Chenopodium quinoa];PREDICTED: organ-specific protein S2 [Beta vulgaris subsp. vulgaris]	-	-
HU11G01626	-2.62641	At2g46620	LOW QUALITY PROTEIN: AAA-ATPase At2g46620-like [Chenopodium quinoa]	GO:0016787;GO:0005524;GO:0016021;GO:0016887;GO:0009536	-
HU10G01630	2.15228	TPS8	PREDICTED: probable sesquiterpene synthase, partial [Beta vulgaris subsp. vulgaris];hypothetical protein SOVF_130630 [Spinacia oleracea]	GO:0016021;GO:0010333;GO:0000287	K15803
HU04G02044	2.52266	-	uncharacterized protein LOC110700302 [Chenopodium quinoa]	-	-
HU04G00198	-4.48782	F3GGT1	anthocyanidin 3-O-glucoside 2&apos;&apos;-O-glucosyltransferase-like [Senna tora]	GO:0102455;GO:0008194	K22794
HU02G01862	1.73555	BAG1	PREDICTED: BAG family molecular chaperone regulator 3 [Beta vulgaris subsp. vulgaris]	GO:0005737;GO:0050821;GO:0051087;GO:0031072;GO:0000774	-
HU03G01583	-9.74547	CYS6	PREDICTED: cysteine proteinase inhibitor A [Beta vulgaris subsp. vulgaris];cysteine proteinase inhibitor A-like isoform X2 [Chenopodium quinoa]	GO:0004869;GO:0008233	-
HU08G00679	-1.48575	INVC	PREDICTED: alkaline/neutral invertase A, mitochondrial [Beta vulgaris subsp. vulgaris]	GO:0005987;GO:0005739;GO:0004575;GO:0048510;GO:0033926;GO:0010029;GO:0007623	-
HU0G00082	1.43399	rpoB	DNA-directed RNA polymerase subunit beta&apos; [Vigna unguiculata]	GO:0045263;GO:0032549;GO:0009507;GO:0006351;GO:0046872;GO:0045261;GO:0015935;GO:0003677;GO:0006412;GO:0046933;GO:0005743;GO:0003735;GO:0005524;GO:0003899;GO:0016021	K03043
HU03G02678	-1.94068	-	PREDICTED: uncharacterized protein LOC104889874 [Beta vulgaris subsp. vulgaris]	GO:0005773	-
HU01G02142	4.43516	At3g03770	probable inactive leucine-rich repeat receptor-like protein kinase At3g03770 isoform X2 [Chenopodium quinoa];leucine-rich repeat kinase-like protein [Atriplex canescens]	GO:0005524;GO:0009506;GO:0016021;GO:0004672;GO:0046777;GO:0005886	-
HU09G00971	4.47631	PAP22	PREDICTED: purple acid phosphatase 22 [Beta vulgaris subsp. vulgaris]	GO:0003993;GO:0046872	K22390
HU02G02179	6.1775	-	-	-	-
HU11G00442	-5.40548	EGC2	PREDICTED: EG45-like domain containing protein [Beta vulgaris subsp. vulgaris]	GO:0048046;GO:0009627;GO:0005618	-
HU05G01712	4.03634	-	hypothetical protein BVRB_2g027230 [Beta vulgaris subsp. vulgaris]	-	-
HU08G02197	-1.78546	HSL1	hypothetical protein SOVF_128600 [Spinacia oleracea]	GO:0016021;GO:0005524;GO:0005886;GO:0004672;GO:0033612	-
HU03G00789	-1.3016	-	PREDICTED: ATP-dependent RNA helicase-like protein DB10 isoform X1 [Beta vulgaris subsp. vulgaris]	GO:0004386;GO:0016787;GO:0005524;GO:0003676	K12823
novel.9428	4.22398	Os04g0590900	hypothetical protein TSUD_221860 [Trifolium subterraneum]	GO:0016567;GO:0016021	-
HU02G02874	1.43508	CIPK25	PREDICTED: CBL-interacting serine/threonine-protein kinase 25 [Beta vulgaris subsp. vulgaris]	GO:0106311;GO:0106310;GO:0007165;GO:0005524	-
HU05G02272	1.71242	TUBA3	PREDICTED: tubulin alpha-2 chain [Beta vulgaris subsp. vulgaris]	GO:0000226;GO:0007017;GO:0003924;GO:0005737;GO:0005525;GO:0005200;GO:0000278;GO:0005874	K07374
HU01G02285	2.37951	CAS	PREDICTED: calcium sensing receptor, chloroplastic [Beta vulgaris subsp. vulgaris]	GO:0016021;GO:0009535;GO:0009704;GO:0005739;GO:0090333;GO:0071277	-
HU03G02358	-4.74849	PUB34	PREDICTED: U-box domain-containing protein 34 isoform X2 [Beta vulgaris subsp. vulgaris]	GO:0004842;GO:0004674;GO:0005524	-
HU02G02528	-7.12645	CYP86B1	cytochrome P450 86B1-like [Chenopodium quinoa]	GO:0004497;GO:0016705;GO:0020037;GO:0016021;GO:0005506	K15402
novel.24926	3.07407	ycf2-A	hypothetical protein [Beta vulgaris subsp. maritima]	GO:0005524;GO:0009570;GO:0016887;GO:0005739;GO:0009507;GO:0016021;GO:0000166	-
HU09G00303	-6.01766	PLDALPHA4	PREDICTED: phospholipase D alpha 4 [Beta vulgaris subsp. vulgaris]	GO:0009395;GO:0005509;GO:0016042;GO:0016020;GO:0005886;GO:0070290;GO:0046470;GO:0004630	K01115
HU03G01258	-1.94436	CBP60B	PREDICTED: calmodulin-binding protein 60 B-like [Beta vulgaris subsp. vulgaris];hypothetical protein BVRB_4g076470 [Beta vulgaris subsp. vulgaris]	GO:0043565;GO:0080142;GO:0005634;GO:0003700;GO:0005516	-
HU11G00555	-6.67237	VIL2	VIN3-like protein 2 isoform X1 [Chenopodium quinoa]	GO:0040029;GO:0010048;GO:0005634	-
HU08G01349	-3.55646	WAKL2	wall-associated receptor kinase-like 8 [Chenopodium quinoa]	GO:0030247;GO:0005886;GO:0004674;GO:0005509;GO:0006468;GO:0007166;GO:0005524;GO:0016021	-
HU08G00445	-5.59118	JA2L	PREDICTED: NAC domain-containing protein 72 [Beta vulgaris subsp. vulgaris]	GO:0006355;GO:0003677	-
novel.20314	-3.81624	CRK25	cysteine-rich receptor-like protein kinase 10 isoform X1 [Chenopodium quinoa]	GO:0016021	-
HU02G00554	-6.20368	-	uncharacterized protein LOC110804006 [Spinacia oleracea]	-	-
novel.17061	7.43803	-	-	-	-
HU04G00340	-1.82636	At1g62600	flavin-containing monooxygenase FMO GS-OX-like 5 [Spinacia oleracea];flavin-containing monooxygenase FMO GS-OX-like 4 [Chenopodium quinoa]	GO:0004499;GO:0050660;GO:0008270;GO:0050661	-
HU09G00609	2.2599	At2g33255	PREDICTED: haloacid dehalogenase-like hydrolase domain-containing protein At2g33255 [Beta vulgaris subsp. vulgaris]	GO:0009507;GO:0016791;GO:0016787;GO:0016311	-
HU05G00054	-6.72565	Os01g0656200	unnamed protein product [Triticum turgidum subsp. durum];protein phosphatase 2C 51-like isoform X1 [Rhodamnia argentea];Protein phosphatase 2C (PP2C)-like domain [Macleaya cordata];probable protein phosphatase 2C 51 [Vigna radiata var. radiata]	GO:0106307;GO:0106306;GO:0046872	K14497
HU01G02481	-4.12746	-	hypothetical protein SOVF_129400 [Spinacia oleracea]	GO:0016740	-
HU07G02232	2.95621	LECRK41	L-type lectin-domain containing receptor kinase IV.2-like [Chenopodium quinoa]	-	-
HU03G02168	-2.06689	PAO2	PREDICTED: probable polyamine oxidase 2 isoform X2 [Beta vulgaris subsp. vulgaris]	GO:0016491;GO:0006598;GO:0046592;GO:0005777	K17839
HU09G01858	-2.80276	CESA3	PREDICTED: cellulose synthase A catalytic subunit 3 [UDP-forming] [Beta vulgaris subsp. vulgaris]	GO:0005802;GO:0016759;GO:0016021;GO:0046872;GO:0009833;GO:0016760;GO:0071555;GO:0005886;GO:0030244	K10999
HU02G01547	-1.24003	PUB33	U-box domain-containing protein 33-like isoform X1 [Chenopodium quinoa]	GO:0005524;GO:0004672;GO:0004842	-
HU06G02462	4.29614	HTH	PREDICTED: protein HOTHEAD [Beta vulgaris subsp. vulgaris]	GO:0016614;GO:0050660	K00108
HU06G00925	-3.47582	AZG1	adenine/guanine permease AZG1-like [Chenopodium quinoa]	GO:0016021;GO:0022857	K06901
HU03G00211	-2.04016	At2g18990	thioredoxin domain-containing protein 9 homolog [Chenopodium quinoa]	-	-
HU10G00921	-8.48703	PGIP2	polygalacturonase inhibitor-like [Chenopodium quinoa]	-	-
novel.21956	6.29658	ACD6	hypothetical protein SOVF_119610 [Spinacia oleracea]	GO:0016021	-
HU03G02400	6.01632	GER3	auxin-binding protein ABP19a-like [Pistacia vera]	GO:0030145;GO:0048046;GO:0005618	-
HU11G01573	-1.47882	TMN1	PREDICTED: transmembrane 9 superfamily member 1 [Beta vulgaris subsp. vulgaris]	GO:0000139;GO:0072657;GO:0016021;GO:0016020;GO:0010008	K17087
HU05G02232	-4.32984	GATL1	probable galacturonosyltransferase-like 1 [Chenopodium quinoa];probable galacturonosyltransferase-like 1 [Chenopodium quinoa]	GO:0016757	K20893
novel.3636	5.40392	-	hypothetical protein Acr_00g0037550 [Actinidia rufa]	GO:0016021	-
HU02G03364	-2.45871	At1g06620	1-aminocyclopropane-1-carboxylate oxidase homolog 1-like isoform X2 [Chenopodium quinoa];uncharacterized protein LOC110717540 [Chenopodium quinoa]	GO:0004650;GO:0005975;GO:0005618	K01184
HU02G00005	-1.97147	AK1	aspartokinase 1, chloroplastic-like isoform X1 [Spinacia oleracea]	GO:0004072;GO:0005524;GO:0009088;GO:0009570;GO:0009090;GO:0009089	K00928
HU03G01226	-6.05599	-	hypothetical protein F3Y22_tig00110321pilonHSYRG00358 [Hibiscus syriacus]	GO:0016021;GO:0031305;GO:0033617;GO:0005746	-
novel.13537	-5.20538	TLP1	thaumatin-like protein 1b [Chenopodium quinoa]	GO:0005576;GO:0006952	-
HU05G02130	3.40175	APSR1	uncharacterized protein LOC110694734 [Chenopodium quinoa];PREDICTED: uncharacterized protein LOC104895159 [Beta vulgaris subsp. vulgaris]	-	-
HU06G00564	1.47762	CIA2	protein CHLOROPLAST IMPORT APPARATUS 2-like isoform X2 [Spinacia oleracea];protein CHLOROPLAST IMPORT APPARATUS 2-like isoform X2 [Chenopodium quinoa]	GO:0005634	-
HU08G01975	-5.4173	DTX40	PREDICTED: protein DETOXIFICATION 40 [Beta vulgaris subsp. vulgaris]	GO:0042910;GO:0016020;GO:0022857;GO:0015297;GO:0016021	K03327
HU04G00162	-4.18049	-	hypothetical protein BVRB_5g100890 [Beta vulgaris subsp. vulgaris]	-	-
HU02G02115	-2.81773	PUB27	U-box domain-containing protein 27-like [Chenopodium quinoa]	GO:0004842	-
HU07G02170	6.31951	At5g58770	PREDICTED: dehydrodolichyl diphosphate synthase 2 [Prunus mume]	GO:0009570;GO:0009409;GO:0005783;GO:0016094;GO:0009668;GO:0002094;GO:0016765;GO:0045547	K11778
HU01G00448	-6.8958	-	-	-	-
HU06G02646	4.1394	SS1	PREDICTED: starch synthase 1, chloroplastic/amyloplastic [Beta vulgaris subsp. vulgaris]	GO:0004373;GO:0009501;GO:0010021;GO:0019252;GO:0009960;GO:0009507	K00703
HU01G02598	-1.4332	SKIP23	PREDICTED: uncharacterized protein LOC104894667 [Beta vulgaris subsp. vulgaris]	-	-
HU0G00108	-7.43213	-	hypothetical protein COLO4_29778 [Corchorus olitorius]	-	-
HU03G01000	2.47766	LSH1	protein LIGHT-DEPENDENT SHORT HYPOCOTYLS 4-like [Chenopodium quinoa]	GO:0005634	-
HU01G00044	-3.54984	XYN5	PREDICTED: uncharacterized protein LOC104903945 [Beta vulgaris subsp. vulgaris]	GO:0004553;GO:0005975;GO:0045493	-
HU05G01773	-8.73148	MYB59	transcription factor MYB13-like [Chenopodium quinoa]	GO:0003700;GO:0005634;GO:0043565;GO:0006355	K09422
HU02G01464	-2.31897	NUDT9	PREDICTED: nudix hydrolase 9 isoform X1 [Beta vulgaris subsp. vulgaris];nudix hydrolase 9-like isoform X2 [Chenopodium quinoa]	GO:0016787;GO:0052751	-
novel.17642	4.89815	-	-	-	-
HU11G01495	1.6713	CML29	hypothetical protein DKX38_002432 [Salix brachista]	GO:0005509	-
HU05G00131	3.01269	MND1	meiotic nuclear division protein 1 homolog [Spinacia oleracea]	GO:0010212;GO:0009553;GO:0006302;GO:0005634;GO:0003690;GO:0007131;GO:0009555	-
HU04G00341	-5.03445	APT3	adenine phosphoribosyltransferase 3-like [Chenopodium quinoa]	GO:0006166;GO:0003999;GO:0044209;GO:0005829;GO:0006168	K00759
HU10G01969	3.25829	At1g11820	glucan endo-1,3-beta-glucosidase 1 [Spinacia oleracea]	GO:0005975;GO:0046658;GO:0042973	K19891
HU04G00403	-5.74972	-	uncharacterized protein LOC110732396 [Chenopodium quinoa]	GO:0016021	-
HU05G02055	-3.02367	MPK7	mitogen-activated protein kinase 7 [Quercus suber]	GO:0005634;GO:0005524;GO:0106311;GO:0106310;GO:0005737;GO:0004674;GO:0035556;GO:0004707	K20537
HU09G00500	-1.7028	RUK	serine/threonine-protein kinase RUNKEL-like [Chenopodium quinoa]	GO:0004672;GO:0000914;GO:0008017;GO:0005524	K17545
HU11G00833	-3.45829	EBF1	PREDICTED: EIN3-binding F-box protein 2 [Beta vulgaris subsp. vulgaris]	GO:0019005;GO:0031146	K14515
novel.19338	-6.57149	-	-	-	-
HU08G01416	-1.38823	NEAP2	calcium-binding and coiled-coil domain-containing protein 2-like [Spinacia oleracea]	-	-
HU05G00461	-3.39498	At5g03795	probable glycosyltransferase At5g03795 [Spinacia oleracea]	GO:0006486;GO:0016021;GO:0016757;GO:0000139	-
HU01G02036	4.20402	HEBP2	heme-binding protein 2-like [Chenopodium quinoa]	-	-
HU04G02200	-2.28718	FIS1	PREDICTED: probable aldehyde dehydrogenase [Beta vulgaris subsp. vulgaris]	GO:0010133;GO:0003842;GO:0043878;GO:0009651;GO:0050897;GO:0005739;GO:0008270;GO:0072593;GO:0004029	K00294
HU06G00931	1.41451	POT2	potassium transporter HAK2p [Mesembryanthemum crystallinum]	GO:0015079;GO:0005886;GO:0016020;GO:0006813;GO:0016021	K03549
novel.20957	-9.4718	VQ8	hypothetical protein BVRB_6g141400 [Beta vulgaris subsp. vulgaris]	GO:0006952;GO:0005634	-
HU0G00068	4.35216	RLK7	hypothetical protein SOVF_106860 [Spinacia oleracea];PREDICTED: uncharacterized protein LOC105964676 [Erythranthe guttata];unnamed protein product, partial [Vitis vinifera];PREDICTED: uncharacterized protein LOC104885860 [Beta vulgaris subsp. vulgaris];endoribonuclease YBEY, chloroplastic isoform X3 [Arachis hypogaea]	GO:0004521;GO:0005886;GO:0006364;GO:0009658;GO:0004222;GO:0009507;GO:0004672;GO:0046872;GO:1901259;GO:0009755;GO:0004519;GO:0016021;GO:0005524	K00924
HU06G00067	-6.22951	HSR4	AAA-ATPase At3g50940-like isoform X2 [Spinacia oleracea]	GO:0005524;GO:0016887	K08900
HU10G00940	-2.42799	RABA4D	ras-related protein RABA4d-like [Chenopodium quinoa]	GO:0005794;GO:0009860;GO:0045177;GO:0005768;GO:0003924;GO:0005525;GO:0090404;GO:0019900;GO:0080092;GO:0070382	K07904
novel.23702	-8.11679	-	hypothetical protein MANES_09G006000 [Manihot esculenta]	GO:0016021	-
HU05G00316	3.2334	EXLB1	expansin-like B1 [Spinacia oleracea];expansin-like B1 [Chenopodium quinoa];PREDICTED: expansin-like B1 [Nelumbo nucifera]	GO:0005576;GO:0046983;GO:0005634	-
HU04G01257	-6.0127	GSVIVT00023967001	hypothetical protein EZV62_025883 [Acer yangbiense]	GO:0042744;GO:0006979;GO:0046872;GO:0004601;GO:0020037	K00430
HU03G00972	1.7646	RCOM_1767360	hypothetical protein Ahy_B08g089156 isoform C [Arachis hypogaea];translation factor GUF1 homolog, chloroplastic-like [Chenopodium quinoa]	GO:0045727;GO:0009507;GO:0043022;GO:0005525;GO:0003924;GO:0005759;GO:0006412;GO:0005743	K21594
HU09G01902	5.48184	-	uncharacterized protein LOC110710534 [Chenopodium quinoa]	GO:0016021;GO:0017176;GO:0006506	K03860
HU01G02331	3.04772	-	hypothetical protein BC332_09069 [Capsicum chinense]	GO:0009535;GO:0016021;GO:0009515;GO:0080167;GO:0045893;GO:0090391;GO:0010027;GO:0010196	-
novel.19712	4.72269	-	-	-	-
HU06G02091	-8.58126	ABCG20	PREDICTED: ABC transporter G family member 20 [Beta vulgaris subsp. vulgaris]	GO:0005524;GO:0042626;GO:0016021	-
HU01G02019	4.45856	VIT_01s0010g01870	CASP-like protein 2A1 [Chenopodium quinoa];PREDICTED: CASP-like protein 2A1 [Beta vulgaris subsp. vulgaris]	GO:0016021;GO:0005886;GO:0051539	-
HU03G03004	5.5682	TPRP-F1	hypothetical protein FH972_002166 [Carpinus fangiana]	-	-
novel.20103	-7.25166	-	hypothetical protein SOVF_165940 [Spinacia oleracea]	-	-
HU08G02098	-4.73497	At1g61340	PREDICTED: F-box protein SKIP27 [Beta vulgaris subsp. vulgaris]	-	-
HU01G00404	3.96565	HIDM	PREDICTED: 2-hydroxyisoflavanone dehydratase [Beta vulgaris subsp. vulgaris]	GO:0016787	-
HU08G00786	2.58391	-	PREDICTED: uncharacterized protein LOC104886911 [Beta vulgaris subsp. vulgaris]	GO:0009535;GO:0009507;GO:0016021	-
HU01G01591	-5.79571	CSLE6	cellulose synthase-like protein E1 [Chenopodium quinoa]	GO:0030244;GO:0005886;GO:0016760;GO:0009833;GO:0051753;GO:0016021;GO:0005802	-
HU11G01457	-4.85768	chi1	basic endochitinase [Spinacia oleracea]	GO:0016998;GO:0004568;GO:0008061;GO:0005975;GO:0006032	K20547
HU09G01869	1.77106	NTRC	predicted protein, partial [Hordeum vulgare subsp. vulgare];thioredoxin reductase NTRC [Pistacia vera];PREDICTED: thioredoxin reductase NTRC [Beta vulgaris subsp. vulgaris]	GO:0004791;GO:0019430;GO:0005737;GO:0016491	K00384
novel.7909	4.72699	-	PREDICTED: uncharacterized protein LOC107827542 [Nicotiana tabacum]	GO:0008270;GO:0003676	-
HU11G01804	3.3511	Os04g0364800	PREDICTED: putative ripening-related protein 1 [Beta vulgaris subsp. vulgaris]	-	-
HU04G01123	1.93479	-	hypothetical protein ES319_A06G058700v1 [Gossypium barbadense];pyrophosphate-energized vacuolar membrane proton pump-like [Hibiscus syriacus]	GO:0016021;GO:0009678;GO:0004427	K23025
HU06G01889	2.29603	RPL18	PREDICTED: 50S ribosomal protein L18, chloroplastic [Beta vulgaris subsp. vulgaris]	GO:0003735;GO:0005840;GO:0009570;GO:0009941;GO:0005730;GO:0006412;GO:0008097;GO:0019843	K02881
HU01G02212	2.19636	SWEET14	bidirectional sugar transporter SWEET12-like [Chenopodium quinoa];PREDICTED: bidirectional sugar transporter SWEET12 [Beta vulgaris subsp. vulgaris]	GO:0008643;GO:0048571;GO:0005886;GO:0008515;GO:0051119;GO:0016021	K15382
HU10G00264	5.89029	HST	anthranilate N-benzoyltransferase protein 2-like [Chenopodium quinoa]	GO:0016747	K13065
HU07G00983	-3.96622	ASR1	abscisic stress-ripening protein 1-like [Chenopodium quinoa]	-	-
HU05G00882	-1.70484	ATG1C	hypothetical protein SOVF_093500 [Spinacia oleracea];PREDICTED: serine/threonine-protein kinase ATG1c isoform X2 [Beta vulgaris subsp. vulgaris]	GO:0004674;GO:0046777;GO:0004672;GO:0005524	K08269
HU03G02348	2.20184	ASPG2	protein ASPARTIC PROTEASE IN GUARD CELL 2-like isoform X1 [Chenopodium quinoa]	GO:0008233;GO:0004190	-
HU02G00394	-10.3699	JOX2	protein DMR6-LIKE OXYGENASE 2-like [Chenopodium quinoa]	GO:0016491;GO:0046872	-
HU06G00033	-2.14881	SPCC23B6.04c	CRAL-TRIO domain-containing protein C23B6.04c [Spinacia oleracea]	GO:0008526	-
HU01G00624	-6.97344	At4g15970	PREDICTED: uncharacterized protein At4g15970 isoform X2 [Beta vulgaris subsp. vulgaris]	GO:0016021	-
HU09G01292	-2.54687	ANN5	annexin D5-like [Spinacia oleracea];PREDICTED: annexin D5 [Beta vulgaris subsp. vulgaris]	-	K17098
HU10G01250	4.42673	BHLH78	PREDICTED: transcription factor bHLH78 [Beta vulgaris subsp. vulgaris]	GO:0006355;GO:0046983;GO:0005634	-
HU03G01029	1.26739	PSPPH_1014	uncharacterized protein LOC110737130 [Chenopodium quinoa];PREDICTED: uncharacterized protein LOC104891149 isoform X1 [Beta vulgaris subsp. vulgaris];PREDICTED: uncharacterized protein LOC100241002 isoform X2 [Vitis vinifera]	-	-
HU08G01682	2.97389	At3g13560	glucan endo-1,3-beta-glucosidase 4-like [Chenopodium quinoa]	GO:0042973;GO:0005975	K19892
HU02G01327	-2.69602	Bp10	L-ascorbate oxidase homolog [Chenopodium quinoa];L-ascorbate oxidase-like isoform B [Glycine soja]	GO:0005507;GO:0016491	-
HU06G01070	1.70079	PUB44	U-box domain-containing protein 44-like [Chenopodium quinoa];PREDICTED: U-box domain-containing protein 44 [Beta vulgaris subsp. vulgaris]	-	K08332
HU10G00838	-1.23724	CPN60-2	chaperonin CPN60, mitochondrial [Spinacia oleracea]	GO:0005739;GO:0006457;GO:0016887;GO:0005524;GO:0005829;GO:0042026	K04077
HU03G02559	1.91747	RPOT3-TOM	PREDICTED: DNA-directed RNA polymerase 3, chloroplastic [Beta vulgaris subsp. vulgaris]	GO:0003677;GO:0006351;GO:0003899	K10908
HU09G00319	1.86803	IDD7	PREDICTED: protein indeterminate-domain 7 [Beta vulgaris subsp. vulgaris];protein indeterminate-domain 11 [Spinacia oleracea]	GO:0005634;GO:0003700;GO:0046872	-
HU02G02016	3.37703	WDL3	protein WVD2-like 3 isoform X2 [Chenopodium quinoa]	GO:0005737;GO:0005874	-
HU08G01915	-2.29239	RPS10	unnamed protein product [Cuscuta campestris]	GO:0005840;GO:0003735;GO:0006412;GO:0015935;GO:0005739	K02946
HU10G02023	-5.38407	ASAT1	hypothetical protein BVRB_8g185100 [Beta vulgaris subsp. vulgaris]	GO:0016021;GO:0008374	-
HU10G00402	-1.72941	-	uncharacterized protein LOC110785039 [Spinacia oleracea]	GO:0016021	-
HU02G02710	-2.75552	SSL7	protein STRICTOSIDINE SYNTHASE-LIKE 7-like [Chenopodium quinoa]	GO:0016844;GO:0009058;GO:0005773;GO:0016021	-
HU03G01684	2.34495	RLK1	hypothetical protein SOVF_008960 [Spinacia oleracea]	GO:0106310;GO:0106311;GO:0005524;GO:0016021	-
novel.22645	3.54667	At3g47110	receptor kinase-like protein Xa21 [Quercus suber];probable LRR receptor-like serine/threonine-protein kinase At3g47570 [Chenopodium quinoa]	-	-
HU07G00746	-5.29926	SLAH1	PREDICTED: S-type anion channel SLAH1-like [Beta vulgaris subsp. vulgaris]	GO:0055085;GO:0005886;GO:0016021;GO:0008308;GO:0006873	-
HU03G02728	4.92702	-	uncharacterized protein LOC110807547 [Carica papaya]	GO:0009535;GO:0016021	-
HU01G01450	-3.03865	PLDDELTA	phospholipase D delta-like [Chenopodium quinoa]	GO:0005509;GO:0009395;GO:0070290;GO:0004630;GO:0046470;GO:0005886;GO:0016020;GO:0016042	K01115
novel.769	2.08962	At3g21360	2-oxoglutarate (2OG) and Fe(II)-dependent oxygenase superfamily protein [Actinidia rufa];PREDICTED: clavaminate synthase-like protein At3g21360 [Beta vulgaris subsp. vulgaris]	GO:0005634;GO:0016491	-
novel.12609	5.99969	-	-	-	-
HU07G00500	3.99433	CYP76AD1	hypothetical protein Ahy_A02g006177 [Arachis hypogaea]	GO:0005506;GO:0004497;GO:0016705;GO:0020037;GO:0016021	-
HU06G00187	-5.00512	NIC1	hypothetical protein PRUPE_6G202000 [Prunus persica];PREDICTED: nicotinamidase 1 [Vitis vinifera];hypothetical protein SOVF_108950 [Spinacia oleracea]	GO:0008936;GO:0019365;GO:0016021	-
HU09G02029	1.7137	BHLH62	PREDICTED: transcription factor bHLH78 [Beta vulgaris subsp. vulgaris]	GO:0005634;GO:0046983;GO:0006355	-
HU07G01881	1.48194	-	PREDICTED: uncharacterized protein LOC104895876 isoform X1 [Beta vulgaris subsp. vulgaris]	GO:0003677;GO:0005737;GO:0005874	-
HU03G00958	2.9331	SUS6	PREDICTED: sucrose synthase 5 isoform X2 [Beta vulgaris subsp. vulgaris]	-	K00695
HU09G00289	-8.06665	-	uncharacterized protein LOC110689628 [Chenopodium quinoa]	-	-
novel.24585	-3.39666	-	-	-	-
HU07G02002	2.5458	mrnC	uncharacterized protein LOC110719841 [Chenopodium quinoa]	GO:0006396;GO:0004525	K11145
HU07G02033	-3.13213	GALT29A	PREDICTED: beta-1,6-galactosyltransferase GALT29A [Beta vulgaris subsp. vulgaris]	GO:0006486;GO:0016021;GO:0008373;GO:0000139	K00786
HU11G01777	-2.41956	CYP86A2	cytochrome P450 86A8 [Spinacia oleracea]	GO:0020037;GO:0016705;GO:0004497;GO:0005506	K15398
HU04G01781	-4.56907	bdp1	hypothetical protein BVRB_3g051000 [Beta vulgaris subsp. vulgaris];PREDICTED: uncharacterized protein LOC104888156 [Beta vulgaris subsp. vulgaris]	GO:0000126;GO:0070898;GO:0005634;GO:0001156	K15198
novel.14420	-3.8692	-	-	-	-
HU01G00646	4.56243	RLP8	PREDICTED: probable LRR receptor-like serine/threonine-protein kinase At4g36180 [Beta vulgaris subsp. vulgaris]	GO:0016021	-
HU08G01719	-2.39086	-	PREDICTED: uncharacterized protein LOC102593527 [Solanum tuberosum]	-	-
HU04G01395	4.18854	-	RecName: Full=Protein synthesis inhibitor PD-S2; AltName: Full=Ribosome-inactivating protein PD-S2; AltName: Full=rRNA N-glycosidase [Phytolacca dioica]	GO:0017148;GO:0005618;GO:0090729;GO:0005576;GO:0030598;GO:0006952;GO:0051607	-
HU10G00986	-1.39941	At3g07870	PREDICTED: F-box protein At3g07870-like [Beta vulgaris subsp. vulgaris]	-	-
HU02G00264	-1.76532	ALA3	PREDICTED: phospholipid-transporting ATPase 3 isoform X1 [Beta vulgaris subsp. vulgaris]	GO:0005524;GO:0140326;GO:0000287;GO:0016021;GO:0015914	K14802
novel.3212	-6.30458	CYP92C6	hypothetical protein SOVF_000430 [Spinacia oleracea];cytochrome P450 71A1-like [Spinacia oleracea]	GO:0005506;GO:0020037;GO:0016021;GO:0047720;GO:0016705;GO:0004497	K20623
novel.23874	2.31099	-	-	-	-
HU03G02933	-9.12377	-	PREDICTED: uncharacterized protein LOC104903223 [Beta vulgaris subsp. vulgaris]	GO:0016740;GO:0016021	-
HU0G00234	-9.37863	RLP1	PREDICTED: probable LRR receptor-like serine/threonine-protein kinase At4g36180 isoform X2 [Beta vulgaris subsp. vulgaris]	GO:0016021	-
HU10G01357	-3.85188	At5g23160	PREDICTED: uncharacterized protein At5g23160 [Beta vulgaris subsp. vulgaris]	GO:0016021	-
HU07G00479	3.76041	PP2A13	F-box protein PP2-A13-like [Chenopodium quinoa]	-	-
HU03G02411	-11.042	ABP19A	PREDICTED: auxin-binding protein ABP19a [Beta vulgaris subsp. vulgaris]	GO:0048046;GO:0030145;GO:0005618	-
HU04G01138	2.64807	YRDC	PREDICTED: yrdC domain-containing protein, mitochondrial [Beta vulgaris subsp. vulgaris]	GO:0006450;GO:0005737;GO:0016779;GO:0006629;GO:0003725;GO:0000049	-
HU07G01947	-1.69075	RSH2	RelA homolog [Suaeda japonica]	GO:0005525;GO:0015969;GO:0009507;GO:0008728;GO:0005524;GO:0016301	K00951
HU01G00079	4.69795	-	uncharacterized protein LOC110739921 isoform X1 [Chenopodium quinoa];uncharacterized protein LOC110739921 isoform X2 [Chenopodium quinoa]	GO:0005509	-
HU08G01970	6.92337	ATL24	hypothetical protein BVRB_8g186290 [Beta vulgaris subsp. vulgaris];PREDICTED: NEP1-interacting protein-like 1 isoform X1 [Beta vulgaris subsp. vulgaris]	GO:0016021	-
HU07G00582	4.14006	MEE40	PREDICTED: pentatricopeptide repeat-containing protein At3g53700, chloroplastic [Beta vulgaris subsp. vulgaris]	GO:0009507	-
HU02G02218	-5.61922	CHS	chalcone synthase-like [Chenopodium quinoa]	GO:0016747;GO:0009058	K00660
HU09G00634	-2.47413	OsI_35105	PREDICTED: pyruvate kinase 1, cytosolic isoform X1 [Beta vulgaris subsp. vulgaris];pyruvate kinase 1, cytosolic-like isoform X2 [Chenopodium quinoa]	GO:0030955;GO:0016301;GO:0005524;GO:0000287;GO:0004743	K00873
HU08G00416	2.4241	COR27	PREDICTED: uncharacterized protein LOC104902706 isoform X4 [Beta vulgaris subsp. vulgaris];PREDICTED: uncharacterized protein LOC104902706 isoform X3 [Beta vulgaris subsp. vulgaris]	GO:0042752;GO:0009409	-
HU03G02152	5.07255	PIF1	phytochrome interacting factor 3-like 5 [Actinidia rufa];transcription factor PIF1-like [Chenopodium quinoa]	GO:0046983;GO:0005634	-
novel.25350	7.37698	-	-	-	-
HU05G01990	-3.77475	-	hypothetical protein CR513_43532 [Mucuna pruriens]	-	-
HU06G02265	-5.53551	PGR5	PGR5 [Portulaca grandiflora]	GO:0009644;GO:0009773	-
HU05G00310	2.28528	APRR2	hypothetical protein SOVF_039000 isoform A [Spinacia oleracea]	GO:0003700;GO:0000976;GO:0005634;GO:0000160;GO:0003677;GO:0045893	-
HU06G01661	-3.2329	-	PREDICTED: uncharacterized protein LOC104895612 [Beta vulgaris subsp. vulgaris];uncharacterized protein LOC110790291 [Spinacia oleracea]	-	-
HU05G02213	3.71838	PER17	hypothetical protein BVRB_3g068730 [Beta vulgaris subsp. vulgaris]	GO:0005576;GO:0042744;GO:0009809;GO:0006979;GO:0046872;GO:0010228;GO:0004601;GO:0009505;GO:0005829;GO:0020037;GO:0016021	K00430
HU10G01015	-7.12767	ZOG1	hypothetical protein SOVF_004790 [Spinacia oleracea]	GO:0008194	K13495
HU08G02268	-2.78308	PK1	putative receptor protein kinase ZmPK1 [Chenopodium quinoa]	-	-
HU02G02457	-5.14987	-	uncharacterized protein LOC110695742 [Chenopodium quinoa]	-	-
novel.20317	7.24101	CRK10	cysteine-rich receptor-like protein kinase 10 [Spinacia oleracea];cysteine-rich receptor-like protein kinase 10 [Chenopodium quinoa]	-	-
HU05G01031	1.95951	At3g53170	pentatricopeptide repeat-containing protein At3g53170-like [Chenopodium quinoa]	-	-
HU08G02038	-4.13386	CRK10	PREDICTED: cysteine-rich receptor-like protein kinase 10, partial [Vitis vinifera];Cysteine-rich receptor-like protein kinase 25, partial [Mucuna pruriens];hypothetical protein TanjilG_19548 [Lupinus angustifolius]	GO:0006468;GO:0005524;GO:0016021;GO:0004672;GO:0016020;GO:0004674;GO:0005886	-
HU02G02360	-4.07702	DTX49	protein DETOXIFICATION 49-like [Chenopodium quinoa]	GO:0042910;GO:0016020;GO:0022857;GO:0016021;GO:0015297	K03327
novel.14987	-11.0623	HOS3	elongation of fatty acids protein 3-like [Juglans regia]	GO:0034626;GO:0042761;GO:0030148;GO:0016740;GO:0009922;GO:0034625;GO:0019367;GO:0030176;GO:0016021;GO:0006633	-
HU02G03088	2.69008	ACA7	alpha carbonic anhydrase 7-like [Spinacia oleracea]	GO:0004089;GO:0006730;GO:0008270;GO:0016836	K01674
HU08G00241	-9.17699	At2g32990	endoglucanase 11-like [Chenopodium quinoa]	GO:0008810;GO:0030245	-
HU05G01294	-3.01869	-	hypothetical protein BVRB_2g041800 [Beta vulgaris subsp. vulgaris]	GO:0051091	-
HU04G00236	-1.88823	BRH1	E3 ubiquitin-protein ligase RHA1B-like [Spinacia oleracea]	GO:0016567;GO:0008270;GO:0061630	K16281
HU03G02042	2.42538	-	uncharacterized protein LOC110716125 [Chenopodium quinoa]	-	-
HU09G00816	-4.33671	PCAP1	PREDICTED: LOW QUALITY PROTEIN: plasma membrane-associated cation-binding protein 1 [Beta vulgaris subsp. vulgaris]	GO:0046658	-
HU02G01553	-2.73586	TRM32	PREDICTED: protein TRM32 [Beta vulgaris subsp. vulgaris]	-	-
HU09G01065	3.84781	At4g16563	probable aspartyl protease At4g16563 [Spinacia oleracea]	GO:0046872;GO:0005576;GO:0004190;GO:0051536	-
HU03G00818	-2.13411	GINT1	glycosyltransferase family protein 64 protein C5-like [Chenopodium quinoa]	GO:0006486;GO:0016021;GO:0016757	-
HU10G01644	1.48701	DJA6	PREDICTED: chaperone protein dnaJ A6, chloroplastic [Beta vulgaris subsp. vulgaris];chaperone protein dnaJ A7A, chloroplastic-like [Chenopodium quinoa]	GO:0006457;GO:0046872;GO:0009408;GO:0005524;GO:0051082;GO:0031072	K03686
HU01G01410	1.56252	RAC6	rac-like GTP-binding protein 5 [Chenopodium quinoa];PREDICTED: rac-like GTP-binding protein 5 [Beta vulgaris subsp. vulgaris]	GO:0005938;GO:0005634;GO:0042995;GO:0007163;GO:0043231;GO:0005856;GO:0031410;GO:0008360;GO:0030865;GO:0032956;GO:0019901;GO:0007015;GO:0003924;GO:0005886;GO:0005525;GO:0007264	K04392
HU05G01665	2.73426	PSRP3	30S ribosomal protein 3, chloroplastic [Chenopodium quinoa];PREDICTED: 30S ribosomal protein 3, chloroplastic [Beta vulgaris subsp. vulgaris]	GO:0005840;GO:0003735;GO:0006412	K19032
HU11G00538	-2.33698	PECT1	ethanolamine-phosphate cytidylyltransferase-like [Chenopodium quinoa];hypothetical protein BVRB_8g198120 [Beta vulgaris subsp. vulgaris]	GO:0004306;GO:0016021;GO:0006646	K00967
HU02G00896	-1.87041	ephA	uncharacterized protein LOC110776314 [Spinacia oleracea]	GO:0016787;GO:0003824	-
HU04G01479	4.90621	TCP5	PREDICTED: transcription factor TCP17 [Beta vulgaris subsp. vulgaris]	GO:0003700	-
HU08G00399	5.38767	PDCB2	major pollen allergen Ole e 10-like [Spinacia oleracea]	-	-
HU03G02367	2.54589	-	PREDICTED: uncharacterized protein LOC104909071 [Beta vulgaris subsp. vulgaris];transmembrane protein [Actinidia rufa]	GO:0016301;GO:0016021	-
HU05G01401	-7.12669	LAC5	PREDICTED: laccase-12 [Beta vulgaris subsp. vulgaris]	GO:0016491;GO:0046274;GO:0048046;GO:0052716;GO:0005507	K05909
HU04G00089	2.08898	-	PREDICTED: uncharacterized protein LOC104892071 [Beta vulgaris subsp. vulgaris]	-	-
HU06G00796	-7.37658	UGT85K5	PREDICTED: 7-deoxyloganetin glucosyltransferase-like [Beta vulgaris subsp. vulgaris]	GO:0016114;GO:0080043;GO:0080044;GO:0008194	-
HU06G02515	-4.38635	PAE9	hypothetical protein F0562_026617 [Nyssa sinensis];Pectinacetylesterase/NOTUM [Trema orientale]	GO:0005576;GO:0005618;GO:0071555;GO:0016787	K19882
HU02G00658	-5.88079	PED1	PREDICTED: 3-ketoacyl-CoA thiolase 2, peroxisomal [Beta vulgaris subsp. vulgaris]	GO:0005777;GO:0003988;GO:0006635;GO:0010124;GO:0016747	K07513
HU06G01596	1.63161	-	PREDICTED: pentatricopeptide repeat-containing protein At5g02860 [Beta vulgaris subsp. vulgaris]	-	-
HU07G01439	-7.00057	PME41	probable pectinesterase/pectinesterase inhibitor 41 [Chenopodium quinoa]	GO:0045490;GO:0004857;GO:0030599;GO:0005618;GO:0046910;GO:0045330;GO:0042545	K01051
novel.15531	3.28544	-	-	-	-
HU03G00830	1.1644	setd3	histone-lysine N-methyltransferase setd3-like [Chenopodium quinoa]	GO:0008168;GO:0009570;GO:0032259	-
novel.19150	-9.00007	-	putative RNA-directed DNA polymerase [Medicago truncatula]	GO:0015074;GO:0003964;GO:0008270;GO:0016866;GO:0003676	-
HU03G02949	2.29974	CIPK6	putative serine/threonine protein kinase [Mesembryanthemum crystallinum]	GO:0007165;GO:0005524;GO:0106310;GO:0106311	K07198
HU06G02102	-1.3812	OST1B	dolichyl-diphosphooligosaccharide--protein glycosyltransferase subunit 1B [Spinacia oleracea]	GO:0006486;GO:0018279;GO:0016021;GO:0005874;GO:0008250	K12666
HU02G01355	1.11579	At2g30600/At2g30610	BTB/POZ domain-containing protein At2g30600-like [Chenopodium quinoa]	-	-
HU03G01512	-1.11425	OsI_29993	PREDICTED: putative pentatricopeptide repeat-containing protein At3g23330 [Beta vulgaris subsp. vulgaris];hypothetical protein BVRB_4g075190 [Beta vulgaris subsp. vulgaris];PREDICTED: GDT1-like protein 3 [Lupinus angustifolius]	GO:0032472;GO:0070588;GO:0005794;GO:0046873;GO:0032468;GO:0016021;GO:0071421;GO:0008270;GO:0005384;GO:0015085	K23541
HU11G00607	6.0785	PR-1	pathogenesis-related protein PRB1-3-like [Chenopodium quinoa]	GO:0006952;GO:0009607;GO:0005576;GO:0005615	-
HU06G00835	-8.28661	PER10	hypothetical protein CDL15_Pgr013449 [Punica granatum]	GO:0006979;GO:0046872;GO:0042744;GO:0005576;GO:0004601;GO:0020037	K00430
HU07G02079	3.85144	FAM210B	uncharacterized protein LOC110688151 [Chenopodium quinoa]	GO:0009507	-
HU03G00020	2.37857	HCF244	uncharacterized protein ycf39-like [Chenopodium quinoa];PREDICTED: uncharacterized protein ycf39 isoform X1 [Beta vulgaris subsp. vulgaris]	GO:0016491	-
HU11G01505	4.2502	-	hypothetical protein COLO4_21819 [Corchorus olitorius]	-	-
HU10G00348	1.39026	-	PREDICTED: uncharacterized protein LOC104897927 [Beta vulgaris subsp. vulgaris];uncharacterized protein LOC110690393 [Chenopodium quinoa];uncharacterized protein LOC110712409 [Chenopodium quinoa]	GO:0004222;GO:0071586;GO:0016021	K07052
HU03G00892	-15.9461	IGS1	hypothetical protein SADUNF_Sadunf13G0083600 [Salix dunnii];NADPH-dependent reductase III, partial [Echinocactus platyacanthus]	GO:0016491;GO:0047526	K23050
novel.10120	-7.02142	-	PREDICTED: protein CUP-SHAPED COTYLEDON 1 [Beta vulgaris subsp. vulgaris]	GO:0006355;GO:0003677	-
HU01G01134	-2.44815	-	protein E6-like [Chenopodium quinoa]	-	-
HU03G00543	1.75264	APO2	PREDICTED: APO protein 2, chloroplastic isoform X1 [Beta vulgaris subsp. vulgaris]	GO:0003723	-
HU04G01821	-1.5752	ATG9	autophagy-related protein 9-like [Chenopodium quinoa]	GO:0044805;GO:0005776;GO:0000407;GO:0034497;GO:0016021;GO:0000422;GO:0030659;GO:0015031;GO:0005794	K17907
HU02G01496	-1.5463	-	histone H2A [Spinacia oleracea]	GO:0005634;GO:0006342;GO:0046982;GO:0003677;GO:0000786	K11251
HU07G00785	-13.6907	CYP83B1	unnamed protein product, partial [Vitis vinifera];cytochrome P450 83B1-like isoform X2 [Chenopodium quinoa]	GO:0016705;GO:0020037;GO:0016021;GO:0005506	-
HU06G02058	-6.52932	LTPG5	non-specific lipid-transfer protein-like protein At2g13820 [Spinacia oleracea]	GO:0005886;GO:0006869;GO:0031225;GO:0008289	-
novel.6518	-1.23445	-	phosphopantothenoylcysteine decarboxylase subunit VHS3-like [Chenopodium quinoa]	-	-
HU06G00439	4.69052	LBD21	LOB domain-containing protein 21-like [Chenopodium quinoa]	-	-
HU06G00370	3.04015	HLS1	PREDICTED: probable N-acetyltransferase HLS1 [Beta vulgaris subsp. vulgaris]	GO:0008080;GO:0016747	-
HU05G02174	-2.51557	MSL2	hypothetical protein SOVF_149040 isoform A [Spinacia oleracea];mechanosensitive ion channel protein 2, chloroplastic [Carica papaya];PREDICTED: mechanosensitive ion channel protein 2, chloroplastic [Beta vulgaris subsp. vulgaris]	GO:0016021;GO:0055085	K22047
HU06G00887	-9.79355	LAC12	laccase-12 [Spinacia oleracea]	GO:0046274;GO:0016491;GO:0052716;GO:0005507;GO:0048046	K05909
novel.12960	7.03488	-	-	-	-
HU04G00483	-1.90797	PRS2	PREDICTED: ribose-phosphate pyrophosphokinase 2, chloroplastic [Beta vulgaris subsp. vulgaris]	GO:0006164;GO:0009156;GO:0005737;GO:0009116;GO:0000287;GO:0006015;GO:0009165;GO:0016757;GO:0004749;GO:0002189;GO:0005524;GO:0016301	K00948
HU02G01431	-2.46877	GILT	PREDICTED: gamma-interferon-inducible lysosomal thiol reductase isoform X4 [Vitis vinifera]	GO:0005773;GO:0016491	K08059
HU03G01397	1.70616	PERK11	probable receptor-like serine/threonine-protein kinase At5g57670 [Spinacia oleracea]	GO:0004672;GO:0005524	-
HU02G00350	-5.26842	NAP2	NAC transcription factor 20 [Haloxylon ammodendron]	GO:0003677;GO:0006355	-
HU03G02597	4.58104	IBL1	PREDICTED: uncharacterized protein LOC104901783 [Beta vulgaris subsp. vulgaris]	GO:0006355;GO:0046983;GO:0005634	-
novel.17106	1.7929	atpB	ATP synthase CF1 beta subunit [Hylocereus undatus]	GO:0045261;GO:0046933;GO:0005524;GO:0009535;GO:0046961;GO:0009507	K02112
HU02G00488	-2.18037	ICMEL1	PREDICTED: probable isoprenylcysteine alpha-carbonyl methylesterase ICMEL1 [Beta vulgaris subsp. vulgaris]	GO:0010296;GO:0016787;GO:0000139;GO:0016021;GO:0005789	K15889
HU02G01151	-1.27971	CTU2	cytoplasmic tRNA 2-thiolation protein 2-like [Chenopodium quinoa]	GO:0000049;GO:0034227;GO:0005829;GO:0002143;GO:0016779;GO:0002098;GO:0016783;GO:0005737;GO:0032447	K14169
HU08G01689	-3.09326	DTC	mitochondrial dicarboxylate/tricarboxylate transporter DTC-like [Punica granatum]	GO:0016021	K15104
HU01G02645	-8.78394	LTPG5	non-specific lipid-transfer protein-like protein At2g13820 [Chenopodium quinoa]	GO:0031225;GO:0016021;GO:0008289;GO:0005886;GO:0006869	-
HU06G01853	1.34139	At5g02620	ankyrin repeat-containing protein At5g02620-like [Chenopodium quinoa];ankyrin repeat-containing protein, partial [Trifolium pratense]	GO:0016021;GO:0035304;GO:0019888;GO:0005886;GO:0008157	-
HU01G00447	-7.5338	-	-	-	-
HU09G01345	-4.8235	URGT6	UDP-rhamnose/UDP-galactose transporter 4-like [Chenopodium quinoa]	GO:0005459;GO:0005338;GO:0005794;GO:0016021;GO:0000139;GO:0015297	-
HU06G02409	-6.47731	-	PREDICTED: hevamine-A [Beta vulgaris subsp. vulgaris]	GO:0004568;GO:0004553;GO:0005576;GO:0005975	K01183
HU09G01085	-3.21703	LYK3	lysM domain receptor-like kinase 3 [Spinacia oleracea];chitin elicitor receptor kinase 1-like isoform X2 [Durio zibethinus]	GO:0005524;GO:0016021;GO:0005886;GO:0004674	K13429
HU07G01306	-1.7419	Os01g0868300	PREDICTED: DNA polymerase alpha catalytic subunit [Beta vulgaris subsp. vulgaris]	GO:0051539;GO:0006270;GO:0000166;GO:0003887;GO:0046872;GO:0006260;GO:0006273;GO:0003896;GO:0003677;GO:0009965;GO:0005634	K02320
HU05G02066	-3.79953	BGAL3	PREDICTED: beta-galactosidase 3-like [Gossypium raimondii];hypothetical protein PRUPE_7G163100 [Prunus persica]	GO:0005975;GO:0030246;GO:0005773;GO:0005618;GO:0004565;GO:0048046	-
HU09G01633	-2.03579	-	uncharacterized protein LOC110803201 isoform X2 [Spinacia oleracea]	GO:0016021;GO:0009507;GO:0004674	-
HU09G00002	-3.08498	COMT1	caffeic acid 3-O-methyltransferase-like [Chenopodium quinoa]	GO:0008171;GO:0046983;GO:0008757;GO:0019438;GO:0032259	K13066
HU08G02310	-3.27393	OPT3	oligopeptide transporter 3-like [Chenopodium quinoa];PREDICTED: oligopeptide transporter 3 [Beta vulgaris subsp. vulgaris]	GO:0016021;GO:0015031;GO:0035673;GO:0055085;GO:0005887	-
HU06G00557	-9.54589	GPAT5	hypothetical protein SOVF_176340 [Spinacia oleracea]	GO:0010143;GO:0016791;GO:0016020;GO:0016746;GO:0016021;GO:0090447	K13508
HU07G02040	-3.1268	TGA9	PREDICTED: transcription factor TGA2.2 isoform X2 [Beta vulgaris subsp. vulgaris]	-	K14431
HU07G00693	3.43558	BHLH91	transcription factor bHLH91-like [Spinacia oleracea]	GO:0046983;GO:0005634	-
HU03G01152	2.48709	OsI_19898	LOW QUALITY PROTEIN: UPF0603 protein At1g54780, chloroplastic-like [Chenopodium quinoa];PREDICTED: UPF0603 protein At1g54780, chloroplastic [Beta vulgaris subsp. vulgaris]	GO:0016021	-
HU03G01628	9.55343	PAR	PREDICTED: tetraketide alpha-pyrone reductase 1 isoform X1 [Beta vulgaris subsp. vulgaris]	GO:0016616	-
HU03G00377	-4.00831	J	MADS-box protein AGL24-like [Chenopodium quinoa];MADS-box protein AGL24-like isoform X3 [Spinacia oleracea]	GO:0045944;GO:0003700;GO:0000977;GO:0046983;GO:0005634	-
HU05G02088	8.33967	RL3	protein RADIALIS-like 3 [Spinacia oleracea];protein RADIALIS-like 3 [Chenopodium quinoa]	GO:0003700;GO:0005634	-
novel.14996	-6.5934	-	uncharacterized protein LOC110707663 [Chenopodium quinoa]	-	-
novel.23703	-10.3355	-	-	-	-
novel.18181	-7.87531	-	-	-	-
HU03G00433	3.57053	ASMT	hypothetical protein SOVF_205310 [Spinacia oleracea]	GO:0032259;GO:0019438;GO:0008757;GO:0008171;GO:0046983;GO:0008168	K22588
novel.7585	-7.96795	AtMg00310	uncharacterized protein LOC111984613 [Quercus suber]	-	-
HU11G00464	2.9958	-	macrophage migration inhibitory factor homolog isoform X1 [Spinacia oleracea]	GO:0050178	K07253
HU03G00285	-4.16645	BIG1	brefeldin A-inhibited guanine nucleotide-exchange protein 1 isoform X2 [Spinacia oleracea];brefeldin A-inhibited guanine nucleotide-exchange protein 1-like isoform X1 [Chenopodium quinoa]	GO:0015031;GO:0005085;GO:0016020;GO:0032012;GO:0005829;GO:0005802	K18442
HU08G01214	-2.50962	PAR	NAD(P)-binding Rossmann-fold superfamily protein [Arabidopsis thaliana]	GO:0016616;GO:0004022;GO:0005794;GO:0005886;GO:0009536;GO:0009506;GO:0003824;GO:0005829	-
novel.20391	-9.50429	MYB102	PREDICTED: protein ODORANT1 [Nicotiana attenuata]	GO:0005634	K09422
HU01G00331	-7.88867	-	-	-	-
HU02G01484	3.61364	MYB59	hypothetical protein FH972_011447 [Carpinus fangiana];transcription factor MYB59 isoform X1 [Spinacia oleracea]	GO:0005634;GO:0043565;GO:0003700	K09422
HU02G00179	2.52026	MENG	hypothetical protein HHK36_024974 [Tetracentron sinense];2-phytyl-1,4-beta-naphthoquinone methyltransferase, chloroplastic-like isoform X1 [Chenopodium quinoa]	GO:0008168;GO:0052624;GO:0009507;GO:0032259;GO:0042372;GO:0006744	K23095
HU03G01295	-2.21971	PUB9	hypothetical protein DKX38_029127 [Salix brachista]	GO:0005737;GO:0004842;GO:0005634	-
HU09G01023	-3.85469	CYP76AD1	PREDICTED: cytochrome P450 76AD1-like [Beta vulgaris subsp. vulgaris]	GO:0016705;GO:0016021;GO:0020037;GO:0004497;GO:0005506	-
HU08G01721	1.68866	Os02g0799000	PREDICTED: probable protein phosphatase 2C 27 [Beta vulgaris subsp. vulgaris];hypothetical protein Ahy_B01g055261 [Arachis hypogaea]	GO:0106306;GO:0106307;GO:0004722;GO:0046872;GO:0006470	K14803
HU08G01579	-1.70888	CLC-C	PREDICTED: chloride channel protein CLC-c [Beta vulgaris subsp. vulgaris]	GO:0006821;GO:0043231;GO:0016021;GO:0009705;GO:0015108;GO:0005247	K05016
HU04G00649	-7.77733	CHS	chalcone synthase-like [Chenopodium quinoa]	GO:0016747;GO:0009058	K00660
HU02G00442	-2.58462	pgdC	6-phosphogluconate dehydrogenase, decarboxylating 1 [Chenopodium quinoa]	GO:0019521;GO:0050661;GO:0005737;GO:0006098;GO:0004616	K00033
HU04G02170	-1.77919	-	uncharacterized protein LOC110726548 [Chenopodium quinoa]	GO:2000582;GO:0045505;GO:0030286;GO:0007017;GO:0051959	-
HU02G02838	4.13596	CAD9	PREDICTED: probable mannitol dehydrogenase [Beta vulgaris subsp. vulgaris]	GO:0008270;GO:0016616;GO:0016491	K00083
HU04G01865	2.74797	CP12-1	PREDICTED: calvin cycle protein CP12-1, chloroplastic [Beta vulgaris subsp. vulgaris]	GO:0009507;GO:0080153	-
HU01G00712	-3.50239	PDR1	pleiotropic drug resistance protein 1 [Spinacia oleracea]	GO:0016021;GO:0042626;GO:0005524	-
HU08G01571	-1.8608	DODA	DODAb [Carnegiea gigantea]	GO:0008198;GO:0008270;GO:0006725;GO:0050297	K15777
HU03G00964	-2.97575	-	UTP--glucose-1-phosphate uridylyltransferase 1 isoform X2 [Pistacia vera]	GO:0006011;GO:0003983	K00963
HU11G00275	2.43146	PAO5	probable polyamine oxidase 5 [Chenopodium quinoa]	GO:0052901;GO:0052903;GO:0046208;GO:0050660;GO:1903602;GO:0016491;GO:0052894;GO:0005737;GO:0046592	K12259
HU01G00026	2.22395	PIP2-7	hypothetical protein Bca52824_038317 [Brassica carinata];Major intrinsic protein [Macleaya cordata]	GO:0005886;GO:0015267;GO:0015250;GO:0016021;GO:0009506;GO:0005773	K09872
HU07G00339	-1.71426	AHL17	AT-hook motif nuclear-localized protein 28-like [Spinacia oleracea]	GO:0003700;GO:0005634;GO:0016021;GO:0003680	-
HU03G01748	4.70432	At4g29180	probable LRR receptor-like serine/threonine-protein kinase At1g05700 [Spinacia oleracea]	GO:0004674;GO:0005524;GO:0016021	-
HU07G01766	-4.29374	At4g24780	probable pectate lyase 18 [Chenopodium quinoa]	GO:0030570;GO:0005618;GO:0045490;GO:0046872	K01728
HU09G00501	-3.33866	-	hypothetical protein HHK36_026591 [Tetracentron sinense]	GO:0080167;GO:0016021	-
HU03G02601	3.32664	VAB	PREDICTED: VAN3-binding protein [Beta vulgaris subsp. vulgaris]	-	-
HU11G01129	-6.67289	PDP	petal death protein-like [Chenopodium quinoa];hypothetical protein BRARA_G03490 [Brassica rapa];RecName: Full=Petal death protein; AltName: Full=Citramalate lyase; AltName: Full=Oxalacetic hydrolase; AltName: Full=PSR132; Flags: Precursor [Dianthus caryophyllus]	GO:0042803;GO:0009507;GO:0047776;GO:0030603;GO:0006107;GO:0016740;GO:0003824;GO:0009570;GO:0000287	-
HU08G00999	-6.15738	YSL7	PREDICTED: probable metal-nicotianamine transporter YSL7 isoform X1 [Beta vulgaris subsp. vulgaris]	GO:0016021;GO:0016020;GO:0005886;GO:0055085	-
HU04G01314	-3.19929	HIPP07	heavy metal-associated isoprenylated plant protein 7-like [Chenopodium quinoa]	GO:0046872	-
novel.7765	2.75107	-	uncharacterized protein LOC115667491 [Syzygium oleosum]	GO:0046872	-
novel.8333	-3.40459	NAC047	NAC domain-containing protein 67-like [Chenopodium quinoa]	GO:0006355;GO:0003677	-
HU08G00497	3.01225	-	-	-	-
HU01G01433	4.74058	21D7	probable 26S proteasome non-ATPase regulatory subunit 3 [Chenopodium quinoa]	GO:0042176;GO:0000502;GO:0030234	K03033
HU03G01132	2.42134	-	hypothetical protein BVRB_4g083200 [Beta vulgaris subsp. vulgaris];hypothetical protein F2P56_019481 [Juglans regia]	GO:0004222;GO:0005524;GO:0004176	-
HU06G01669	3.30445	At5g10770	PREDICTED: aspartyl protease family protein At5g10770 [Beta vulgaris subsp. vulgaris];hypothetical protein BVRB_8g189440 [Beta vulgaris subsp. vulgaris]	GO:0004190	-
HU04G01381	2.87059	rd1	PREDICTED: uncharacterized protein LOC104884122 [Beta vulgaris subsp. vulgaris]	GO:0005506;GO:0016021	-
novel.15217	1.72875	HOL3	hypothetical protein DM860_001252 [Cuscuta australis]	GO:0032259;GO:0008757	K21552
[truncated: 2,611 more rows]

## Sheet: M-vs-Ck
	GeneID	logFC	Gene_name	NR_annotation	GO_ID	KO_ID
abscisic acid	HU05G00147	1.35066	CYP707A2	abscisic acid 8&apos;-hydroxylase 1-like [Chenopodium quinoa]	GO:0005506;GO:0016705;GO:0016021;GO:0020037;GO:0004497	K09843
	HU02G01579	-1.40421	CYP707A2	abscisic acid 8&apos;-hydroxylase 2-like [Chenopodium quinoa]	GO:0004497;GO:0020037;GO:0016021;GO:0016705;GO:0005506	K09843
	HU11G01315	1.20493	ASR1	abscisic stress-ripening protein 1-like [Spinacia oleracea]	-	-
Auxin	GeneID	logFC	Gene_name	NR_annotation	GO_ID	KO_ID
	HU03G00380	-2.35692	LAX2	auxin transporter-like protein 2 [Chenopodium quinoa]	GO:0005886;GO:0015293;GO:0006865;GO:0016021;GO:0009734	K13946
	HU03G00685	-1.41479	IAA27	PREDICTED: auxin-responsive protein IAA27-like [Beta vulgaris subsp. vulgaris]	GO:0006355;GO:0005634;GO:0009734	K14484
	HU08G02022	-1.98559	PIN1C	PREDICTED: probable auxin efflux carrier component 1c [Beta vulgaris subsp. vulgaris]	GO:0010329;GO:0005886;GO:0009926;GO:0055085;GO:0009734;GO:0010252;GO:0005783;GO:0010315;GO:0016021	K13947
	HU03G00207	-3.2325	SAUR21	auxin-responsive protein SAUR21-like [Vitis riparia]	GO:0009733	K14488
	HU01G02049	-1.82908	PIN1C	PREDICTED: probable auxin efflux carrier component 1c [Beta vulgaris subsp. vulgaris]	GO:0055085;GO:0009926;GO:0005886;GO:0010329;GO:0016021;GO:0005783;GO:0010315;GO:0009734;GO:0010252	K13947
	HU03G00208	-2.51028	SAUR21	PREDICTED: auxin-responsive protein SAUR21 [Beta vulgaris subsp. vulgaris]	GO:0009733	K14488
	HU01G00208	-1.26	-	auxin-responsive protein SAUR21-like [Spinacia oleracea]	GO:0009733	K14488
	HU07G00614	3.66858	SAUR71	auxin-responsive protein SAUR71-like [Chenopodium quinoa]	-	K14488
	HU07G00613	2.90208	SAUR41	auxin-responsive protein SAUR71-like [Chenopodium quinoa]	GO:0009733	K14488
	HU01G00222	-1.55157	SAUR50	auxin-responsive protein SAUR50-like [Durio zibethinus]	GO:0009733	K14488
	HU06G01734	2.41934	SAUR72	PREDICTED: auxin-responsive protein SAUR71 [Beta vulgaris subsp. vulgaris]	GO:0009733	K14488
	HU11G00352	7.38704	ABP19A	auxin-binding protein ABP19a-like [Spinacia oleracea]	-	-
	HU08G01003	-1.03459	ARF8	PREDICTED: auxin response factor 8 [Beta vulgaris subsp. vulgaris]	GO:0003677;GO:0006355;GO:0005634;GO:0009734	-
	HU06G01751	2.41934	SAUR72	PREDICTED: auxin-responsive protein SAUR71 [Beta vulgaris subsp. vulgaris]	GO:0009733	K14488
	HU07G00309	-1.46544	LAX3	PREDICTED: auxin transporter-like protein 3 [Beta vulgaris subsp. vulgaris]	GO:0009734;GO:0006865;GO:0016021;GO:0015293;GO:0005886	K13946
	HU11G00393	-1.08924	ARF19	PREDICTED: auxin response factor 7 isoform X2 [Beta vulgaris subsp. vulgaris];PREDICTED: auxin response factor 7 isoform X1 [Beta vulgaris subsp. vulgaris]	GO:0009734;GO:0005634;GO:0006355;GO:0003677	K14486
	HU03G02400	-4.00434	GER3	auxin-binding protein ABP19a-like [Pistacia vera]	GO:0030145;GO:0048046;GO:0005618	-
	GeneID	logFC	Gene_name	NR_annotation	GO_ID	KO_ID
Cytokinin	HU02G03027	1.20725	CKX7	cytokinin dehydrogenase 7-like [Chenopodium quinoa]	GO:0071949;GO:0009690;GO:0019139	K00279
	HU09G01064	-1.4398	LOG7	cytokinin riboside 5&apos;-monophosphate phosphoribohydrolase LOG7-like [Chenopodium quinoa]	GO:0102682;GO:0009691	K22522
	GeneID	logFC	Gene_name	NR_annotation	GO_ID	KO_ID
ethylene	HU09G01358	4.77169	ABR1	ethylene-responsive transcription factor ERF113-like [Chenopodium quinoa]	GO:0003677;GO:0003700;GO:0005634	-
	HU11G00732	1.61826	At1g16060	AP2-like ethylene-responsive transcription factor At1g79700 [Chenopodium quinoa]	GO:0003677;GO:0003700;GO:0006952;GO:0009873;GO:0005634	K09285
	HU02G02837	3.93954	ABR1	ethylene-responsive transcription factor ERF110-like [Chenopodium quinoa]	GO:0005634;GO:0003700;GO:0003677	-
	HU03G00905	-1.4501	WRI1	PREDICTED: ethylene-responsive transcription factor WRI1 [Beta vulgaris subsp. vulgaris]	GO:0003700;GO:0005634;GO:0003677	-
Salicylic acid	GeneID	logFC	Gene_name	NR_annotation	GO_ID	KO_ID
	HU06G00820	-1.17362	SABP2	PREDICTED: salicylic acid-binding protein 2 [Beta vulgaris subsp. vulgaris]	GO:0080031;GO:0080030;GO:0080032;GO:0009696;GO:0009694	-

## Sheet: D-vs-Ck
GeneID	logFC	Gene_name	NR_annotation	GO_ID	KO_ID
HU11G01616	-1.54225	SAUR32	auxin-responsive protein SAUR32-like [Spinacia oleracea]	GO:0009733	K14488
novel.18862	-3.31991	ABP19A	auxin-binding protein ABP19a-like [Spinacia oleracea]	-	-
novel.21370	-3.70345	GLP1	auxin-binding protein ABP19a-like [Chenopodium quinoa]	GO:0048046;GO:0030145;GO:0005618	-
novel.8370	-8.154	ABP19B	PREDICTED: auxin-binding protein ABP19a [Beta vulgaris subsp. vulgaris]	GO:0005618;GO:0048046;GO:0030145	-
HU07G00614	3.51641	SAUR71	auxin-responsive protein SAUR71-like [Chenopodium quinoa]	-	K14488
GeneID	logFC	Gene_name	NR_annotation	GO_ID	KO_ID
HU02G03027	1.3503	CKX7	cytokinin dehydrogenase 7-like [Chenopodium quinoa]	GO:0071949;GO:0009690;GO:0019139	K00279
HU03G00720	3.67628	CKX3	PREDICTED: cytokinin dehydrogenase 3 [Beta vulgaris subsp. vulgaris]	GO:0009690;GO:0019139;GO:0016491;GO:0071949	K00279
GeneID	logFC	Gene_name	NR_annotation	GO_ID	KO_ID
HU04G00142	4.07404	ERF025	ethylene-responsive transcription factor ERF027-like [Spinacia oleracea]	GO:0003700;GO:0005634;GO:0003677	-
HU03G00532	-2.99961	ERF003	ethylene-responsive transcription factor ERF003-like [Olea europaea var. sylvestris]	GO:0003677;GO:0005634;GO:0003700	-
HU07G00322	3.55056	ERF012	ethylene-responsive transcription factor ERF014-like [Abrus precatorius]	GO:0005634;GO:0003700;GO:0003677	-

## Sheet: Cd-vs-Ck
GeneID	logFC	Gene_name	NR_annotation	GO_ID	KO_ID
HU05G00277	2.21196	PYL1	abscisic acid receptor PYR1-like [Spinacia oleracea]	GO:0005829;GO:0005634;GO:1905183;GO:0038023;GO:0010427;GO:0004864;GO:0042803;GO:0080163;GO:0009738;GO:0005737;GO:0005886	K14496
HU05G00147	1.63586	CYP707A2	abscisic acid 8&apos;-hydroxylase 1-like [Chenopodium quinoa]	GO:0005506;GO:0016705;GO:0016021;GO:0020037;GO:0004497	K09843
HU07G00094	1.21428	PYL9	PREDICTED: abscisic acid receptor PYL9 [Beta vulgaris subsp. vulgaris]	GO:0005886;GO:0005737;GO:0080163;GO:0009738;GO:0004864;GO:0010427;GO:0038023;GO:0005634	K14496
HU07G00702	-3.86017	ASR1	PREDICTED: abscisic stress-ripening protein 2-like [Capsicum annuum]	-	-
HU02G01579	-3.05975	CYP707A2	abscisic acid 8&apos;-hydroxylase 2-like [Chenopodium quinoa]	GO:0004497;GO:0020037;GO:0016021;GO:0016705;GO:0005506	K09843
HU07G00983	-3.52271	ASR1	abscisic stress-ripening protein 1-like [Chenopodium quinoa]	-	-
HU04G00678	2.43311	CYP707A2	abscisic acid 8&apos;-hydroxylase 1-like [Chenopodium quinoa]	GO:0005506;GO:0016705;GO:0016021;GO:0020037;GO:0004497	K09843
GeneID	logFC	Gene_name	NR_annotation	GO_ID	KO_ID
HU03G00255	3.8287	-	auxin-induced protein 6B-like [Quercus lobata]	GO:0009733	K14488
HU01G00719	2.54923	AUX22	auxin-induced protein 22A-like [Spinacia oleracea]	GO:0009734;GO:0005634;GO:0006355	K14484
HU03G00685	1.64021	IAA27	PREDICTED: auxin-responsive protein IAA27-like [Beta vulgaris subsp. vulgaris]	GO:0006355;GO:0005634;GO:0009734	K14484
HU06G01453	1.17236	AFB2	PREDICTED: protein AUXIN SIGNALING F-BOX 2 [Beta vulgaris subsp. vulgaris]	GO:0016567;GO:0009734;GO:0019005;GO:0031146	-
HU03G02410	-14.3016	ABP19A	auxin-binding protein ABP19a-like [Chenopodium quinoa];PREDICTED: auxin-binding protein ABP19a [Beta vulgaris subsp. vulgaris]	GO:0005618;GO:0048046;GO:0030145	-
HU01G00208	9.08195	-	auxin-responsive protein SAUR21-like [Spinacia oleracea]	GO:0009733	K14488
HU11G00661	3.16638	IAA8	auxin-responsive protein IAA27 [Spinacia oleracea];AUX/IAA27 A, partial [Malus domestica]	GO:0006355;GO:0005634;GO:0009734	K14484
novel.208	2.94823	SAUR19	auxin-responsive protein SAUR21-like [Chenopodium quinoa]	GO:0009733	K14488
HU08G01003	1.02158	ARF8	PREDICTED: auxin response factor 8 [Beta vulgaris subsp. vulgaris]	GO:0003677;GO:0006355;GO:0005634;GO:0009734	-
HU01G02696	1.45513	AUX22D	auxin-induced protein 22D [Spinacia oleracea]	GO:0005634;GO:0009734;GO:0006355	K14484
novel.21370	-7.39088	GLP1	auxin-binding protein ABP19a-like [Chenopodium quinoa]	GO:0048046;GO:0030145;GO:0005618	-
HU03G01065	6.29676	AUX22D	auxin-induced protein 22D-like [Spinacia oleracea]	GO:0006355;GO:0005634;GO:0009734	K14484
HU03G02418	-11.9882	ABP19B	auxin-binding protein ABP19a-like [Chenopodium quinoa];PREDICTED: auxin-binding protein ABP19a [Beta vulgaris subsp. vulgaris]	GO:0005618;GO:0030145;GO:0048046	-
HU06G01734	2.13676	SAUR72	PREDICTED: auxin-responsive protein SAUR71 [Beta vulgaris subsp. vulgaris]	GO:0009733	K14488
HU03G00209	4.02179	SAUR19	PREDICTED: auxin-responsive protein SAUR21 [Beta vulgaris subsp. vulgaris]	GO:0009733	K14488
novel.8370	-9.42988	ABP19B	PREDICTED: auxin-binding protein ABP19a [Beta vulgaris subsp. vulgaris]	GO:0005618;GO:0048046;GO:0030145	-
HU11G00352	-2.18679	ABP19A	auxin-binding protein ABP19a-like [Spinacia oleracea]	-	-
HU07G00614	2.42138	SAUR71	auxin-responsive protein SAUR71-like [Chenopodium quinoa]	-	K14488
HU03G01066	7.24609	IAA4	PREDICTED: auxin-responsive protein IAA4 [Beta vulgaris subsp. vulgaris]	GO:0006355;GO:0009734;GO:0005634	K14484
HU01G00222	3.9527	SAUR50	auxin-responsive protein SAUR50-like [Durio zibethinus]	GO:0009733	K14488
HU02G01225	-4.84036	ARF5	PREDICTED: auxin response factor 5 [Beta vulgaris subsp. vulgaris]	GO:0006355;GO:0003677;GO:0005634;GO:0009734	K14486
HU06G01751	2.13676	SAUR72	PREDICTED: auxin-responsive protein SAUR71 [Beta vulgaris subsp. vulgaris]	GO:0009733	K14488
HU03G02411	-10.9544	ABP19A	PREDICTED: auxin-binding protein ABP19a [Beta vulgaris subsp. vulgaris]	GO:0048046;GO:0030145;GO:0005618	-
novel.18862	-7.37973	ABP19A	auxin-binding protein ABP19a-like [Spinacia oleracea]	-	-
HU03G02416	-17.226	ABP19A	auxin-binding protein ABP19a-like [Chenopodium quinoa]	GO:0030145;GO:0048046;GO:0005618	-
HU04G00334	1.97469	ARF9	auxin response factor 9-like [Spinacia oleracea]	GO:0003677;GO:0006355;GO:0005634;GO:0009734	K14486
HU03G02449	1.87991	ARF19	PREDICTED: auxin response factor 7 isoform X1 [Beta vulgaris subsp. vulgaris];PREDICTED: auxin response factor 7 isoform X2 [Beta vulgaris subsp. vulgaris]	GO:0009734;GO:0005634;GO:0003677;GO:0006355	K14486
HU11G00522	2.53719	IAA27	auxin-responsive protein IAA27 [Spinacia oleracea]	GO:0006355;GO:0009734;GO:0005634	K14484
HU11G01654	1.19376	ARF18	PREDICTED: auxin response factor 18 [Beta vulgaris subsp. vulgaris]	GO:0003677;GO:0006355;GO:0009734;GO:0005634	K14486
HU01G00718	4.01638	IAA14	auxin-responsive protein IAA1-like [Chenopodium quinoa]	GO:0009734;GO:0005634;GO:0006355	K14484
HU04G01929	2.47183	AUX22D	auxin-induced protein 22D-like [Chenopodium quinoa]	GO:0006355;GO:0009734;GO:0005634	K14484
HU07G00613	2.9872	SAUR41	auxin-responsive protein SAUR71-like [Chenopodium quinoa]	GO:0009733	K14488
HU03G02408	-9.12479	ABP19B	auxin-binding protein ABP19a-like [Chenopodium quinoa]	GO:0005618;GO:0048046;GO:0030145	-
HU11G01616	-2.53744	SAUR32	auxin-responsive protein SAUR32-like [Spinacia oleracea]	GO:0009733	K14488
GeneID	logFC	Gene_name	NR_annotation	GO_ID	KO_ID
HU09G01534	1.47279	CKX7	cytokinin dehydrogenase 7-like [Chenopodium quinoa]	GO:0071949;GO:0016491;GO:0019139;GO:0009690	K00279
HU03G00720	5.94694	CKX3	PREDICTED: cytokinin dehydrogenase 3 [Beta vulgaris subsp. vulgaris]	GO:0009690;GO:0019139;GO:0016491;GO:0071949	K00279
HU11G01282	-2.25437	CKX5	cytokinin dehydrogenase 5-like [Chenopodium quinoa]	GO:0019139;GO:0009690;GO:0016491;GO:0071949	K00279
HU02G01242	-1.57441	LOG3	PREDICTED: probable cytokinin riboside 5&apos;-monophosphate phosphoribohydrolase LOGL10 [Beta vulgaris subsp. vulgaris];cytokinin riboside 5&apos;-monophosphate phosphoribohydrolase LOG1-like isoform X2 [Tripterygium wilfordii]	GO:0102682;GO:0016799;GO:0005829;GO:0009691;GO:0005634	K22522
GeneID	logFC	Gene_name	NR_annotation	GO_ID	KO_ID
HU11G00557	2.92178	AIL5	AP2-like ethylene-responsive transcription factor AIL5 [Spinacia oleracea]	GO:0005634;GO:0009873;GO:0006952;GO:0003700;GO:0003677	K09285
HU02G02025	-2.52354	ETR2	PREDICTED: ethylene receptor 2 [Beta vulgaris subsp. vulgaris]	GO:0046872;GO:0038199;GO:0051740;GO:0005524;GO:0000155;GO:0016021;GO:0005789	K14509
HU09G01420	3.84519	DREB3	ethylene-responsive transcription factor TINY-like [Chenopodium quinoa]	GO:0003700;GO:0005634;GO:0003677	K09286
HU08G00625	-1.9833	MTHFR2	methylenetetrahydrofolate reductase 2-like [Chenopodium quinoa]	GO:0004489;GO:0009086;GO:0106313;GO:0006555;GO:0106312;GO:0005829;GO:0071949;GO:0035999	K00297
HU11G01475	5.82278	ERF012	PREDICTED: ethylene-responsive transcription factor ERF014 [Theobroma cacao]	GO:0003700;GO:0005634;GO:0003677	-
HU03G02451	6.4076	ERF017	PREDICTED: ethylene-responsive transcription factor ERF017 [Beta vulgaris subsp. vulgaris]	GO:0003700;GO:0005634;GO:0003677	-
HU04G01825	-5.61213	ERF.C.3	PREDICTED: ethylene-responsive transcription factor 1B [Beta vulgaris subsp. vulgaris]	GO:0005634;GO:0003700;GO:0003677	K14516
HU04G00142	4.24635	ERF025	ethylene-responsive transcription factor ERF027-like [Spinacia oleracea]	GO:0003700;GO:0005634;GO:0003677	-
HU01G02255	-6.93916	ERF114	PREDICTED: ethylene-responsive transcription factor ERF114 [Beta vulgaris subsp. vulgaris]	GO:0003677;GO:0005634;GO:0003700	-
HU05G00493	-9.83436	ERF1B	ethylene-responsive transcription factor 1B-like [Chenopodium quinoa]	GO:0005634;GO:0003700;GO:0003677	K14516
HU07G00998	-3.76191	ERF110	ethylene-responsive transcription factor ABR1-like [Chenopodium quinoa]	GO:0003677;GO:0005634;GO:0003700	-
HU02G02969	-1.1429	RTE1	PREDICTED: uncharacterized protein ycf36 [Populus euphratica];PREDICTED: protein REVERSION-TO-ETHYLENE SENSITIVITY1 [Beta vulgaris subsp. vulgaris]	GO:0005794;GO:0010104;GO:0009723;GO:0009536;GO:0005783;GO:0016021	K20726
HU08G00532	2.56489	SHN3	PREDICTED: ethylene-responsive transcription factor WIN1 [Beta vulgaris subsp. vulgaris]	GO:0003700;GO:0005634;GO:0003677	-
novel.12686	-6.48023	DREB1G	ethylene-responsive transcription factor TINY, partial [Lilium regale]	GO:0003677;GO:0003700;GO:0005634	K09286
HU02G00885	-2.48699	ERF073	ethylene-responsive transcription factor [Hylocereus undatus]	GO:0003700;GO:0005634;GO:0003677	K09286
HU02G00883	-1.46162	ERS1	probable ethylene response sensor 1 [Chenopodium quinoa]	GO:0051740;GO:0038199;GO:0016021;GO:0005783;GO:0000155	K14509
HU07G00322	3.1669	ERF012	ethylene-responsive transcription factor ERF014-like [Abrus precatorius]	GO:0005634;GO:0003700;GO:0003677	-
HU08G02191	3.27337	ERF9	ethylene-responsive transcription factor 4-like [Chenopodium quinoa]	GO:0005634;GO:0003700;GO:0003677	K09286
HU02G02968	-1.4012	RTE1	PREDICTED: protein REVERSION-TO-ETHYLENE SENSITIVITY1 [Beta vulgaris subsp. vulgaris]	GO:0016021	K20726
HU01G00794	-2.72087	DREB3	ethylene-responsive transcription factor TINY-like [Chenopodium quinoa]	GO:0003677;GO:0005634;GO:0003700	K09286
HU07G00067	-1.65537	CRF5	ethylene-responsive transcription factor CRF1-like [Chenopodium quinoa]	GO:0003677;GO:0003700;GO:0006952;GO:0005634	-
HU06G02316	-7.0322	ERF1B	ethylene-responsive transcription factor 1B-like [Chenopodium quinoa]	GO:0003677;GO:0005634;GO:0003700	K14516
HU09G01492	-2.1924	RTE1	PREDICTED: protein REVERSION-TO-ETHYLENE SENSITIVITY1 [Beta vulgaris subsp. vulgaris]	GO:0016021	K20726
HU07G00222	1.50776	CMBL	PREDICTED: carboxymethylenebutenolidase homolog [Beta vulgaris subsp. vulgaris]	GO:0016787	K01061
GeneID	logFC	Gene_name	NR_annotation	GO_ID	KO_ID
HU01G01114	1.50064	PNAE	salicylic acid-binding protein 2-like [Spinacia oleracea];hypothetical protein TEA_021470 [Camellia sinensis var. sinensis]	GO:0009696;GO:0009694;GO:0080031;GO:0080030;GO:0080032	-
HU06G00819	-2.90227	SABP2	salicylic acid-binding protein 2-like [Camellia sinensis];hypothetical protein FH972_004214 [Carpinus fangiana]	GO:0009696;GO:0009694;GO:0080031;GO:0080030;GO:0080032	-
HU01G00362	3.0217	PNAE	PREDICTED: salicylic acid-binding protein 2 [Beta vulgaris subsp. vulgaris]	GO:0009694;GO:0009696;GO:0080030;GO:0080032;GO:0080031	-
HU01G00383	-15.3544	MES3	PREDICTED: salicylic acid-binding protein 2 [Beta vulgaris subsp. vulgaris]	-	-

## Sheet: CdS-vs-Ck
GeneID	logFC	Gene_name	NR_annotation	GO_ID	KO_ID
HU04G00678	1.82589	CYP707A2	abscisic acid 8&apos;-hydroxylase 1-like [Chenopodium quinoa]	GO:0005506;GO:0016705;GO:0016021;GO:0020037;GO:0004497	K09843
HU05G00277	1.6411	PYL1	abscisic acid receptor PYR1-like [Spinacia oleracea]	GO:0005829;GO:0005634;GO:1905183;GO:0038023;GO:0010427;GO:0004864;GO:0042803;GO:0080163;GO:0009738;GO:0005737;GO:0005886	K14496
GeneID	logFC	Gene_name	NR_annotation	GO_ID	KO_ID
HU11G01616	-3.07252	SAUR32	auxin-responsive protein SAUR32-like [Spinacia oleracea]	GO:0009733	K14488
novel.18862	-7.41218	ABP19A	auxin-binding protein ABP19a-like [Spinacia oleracea]	-	-
HU03G01066	7.48808	IAA4	PREDICTED: auxin-responsive protein IAA4 [Beta vulgaris subsp. vulgaris]	GO:0006355;GO:0009734;GO:0005634	K14484
HU02G01225	-5.29731	ARF5	PREDICTED: auxin response factor 5 [Beta vulgaris subsp. vulgaris]	GO:0006355;GO:0003677;GO:0005634;GO:0009734	K14486
HU03G02411	-22.7224	ABP19A	PREDICTED: auxin-binding protein ABP19a [Beta vulgaris subsp. vulgaris]	GO:0048046;GO:0030145;GO:0005618	-
HU03G02418	-10.0606	ABP19B	auxin-binding protein ABP19a-like [Chenopodium quinoa];PREDICTED: auxin-binding protein ABP19a [Beta vulgaris subsp. vulgaris]	GO:0005618;GO:0030145;GO:0048046	-
HU03G00685	2.72181	IAA27	PREDICTED: auxin-responsive protein IAA27-like [Beta vulgaris subsp. vulgaris]	GO:0006355;GO:0005634;GO:0009734	K14484
HU03G01084	4.10054	IAA16	auxin-responsive protein IAA16-like isoform X1 [Hevea brasiliensis]	GO:0006355;GO:0009734;GO:0042802;GO:0000976;GO:0005634	K14484
HU03G01065	9.55481	AUX22D	auxin-induced protein 22D-like [Spinacia oleracea]	GO:0006355;GO:0005634;GO:0009734	K14484
HU02G03105	2.05329	ARF21	auxin response factor 19-like isoform X1 [Chenopodium quinoa]	GO:0005634;GO:0009734;GO:0003677;GO:0006355	-
novel.21370	-7.75619	GLP1	auxin-binding protein ABP19a-like [Chenopodium quinoa]	GO:0048046;GO:0030145;GO:0005618	-
HU03G02416	-16.4982	ABP19A	auxin-binding protein ABP19a-like [Chenopodium quinoa]	GO:0030145;GO:0048046;GO:0005618	-
HU01G00208	5.22153	-	auxin-responsive protein SAUR21-like [Spinacia oleracea]	GO:0009733	K14488
HU03G02408	-9.75504	ABP19B	auxin-binding protein ABP19a-like [Chenopodium quinoa]	GO:0005618;GO:0048046;GO:0030145	-
HU03G02410	-13.486	ABP19A	auxin-binding protein ABP19a-like [Chenopodium quinoa];PREDICTED: auxin-binding protein ABP19a [Beta vulgaris subsp. vulgaris]	GO:0005618;GO:0048046;GO:0030145	-
HU01G00718	3.20163	IAA14	auxin-responsive protein IAA1-like [Chenopodium quinoa]	GO:0009734;GO:0005634;GO:0006355	K14484
GeneID	logFC	Gene_name	NR_annotation	GO_ID	KO_ID
HU07G00998	-4.48709	ERF110	ethylene-responsive transcription factor ABR1-like [Chenopodium quinoa]	GO:0003677;GO:0005634;GO:0003700	-
HU06G02316	-8.08749	ERF1B	ethylene-responsive transcription factor 1B-like [Chenopodium quinoa]	GO:0003677;GO:0005634;GO:0003700	K14516
HU01G02255	-6.51633	ERF114	PREDICTED: ethylene-responsive transcription factor ERF114 [Beta vulgaris subsp. vulgaris]	GO:0003677;GO:0005634;GO:0003700	-
HU09G01492	-2.46594	RTE1	PREDICTED: protein REVERSION-TO-ETHYLENE SENSITIVITY1 [Beta vulgaris subsp. vulgaris]	GO:0016021	K20726
HU04G01825	-7.23338	ERF.C.3	PREDICTED: ethylene-responsive transcription factor 1B [Beta vulgaris subsp. vulgaris]	GO:0005634;GO:0003700;GO:0003677	K14516
HU02G03358	-25.004	ERF095	PREDICTED: ethylene-responsive transcription factor ERF096-like [Beta vulgaris subsp. vulgaris]	GO:0005634;GO:0003700;GO:0003677	-
HU07G00322	4.73499	ERF012	ethylene-responsive transcription factor ERF014-like [Abrus precatorius]	GO:0005634;GO:0003700;GO:0003677	-
GeneID	logFC	Gene_name	NR_annotation	GO_ID	KO_ID
HU01G00383	-27.1489	MES3	PREDICTED: salicylic acid-binding protein 2 [Beta vulgaris subsp. vulgaris]	-	-

## Sheet: CdD-vs-Ck
GeneID	logFC	Gene_name	NR_annotation	GO_ID	KO_ID
HU04G00678	1.71281	CYP707A2	abscisic acid 8&apos;-hydroxylase 1-like [Chenopodium quinoa]	GO:0005506;GO:0016705;GO:0016021;GO:0020037;GO:0004497	K09843
HU05G00277	1.85525	PYL1	abscisic acid receptor PYR1-like [Spinacia oleracea]	GO:0005829;GO:0005634;GO:1905183;GO:0038023;GO:0010427;GO:0004864;GO:0042803;GO:0080163;GO:0009738;GO:0005737;GO:0005886	K14496
GeneID	logFC	Gene_name	NR_annotation	GO_ID	KO_ID
HU03G00209	4.16579	SAUR19	PREDICTED: auxin-responsive protein SAUR21 [Beta vulgaris subsp. vulgaris]	GO:0009733	K14488
HU01G00208	3.27392	-	auxin-responsive protein SAUR21-like [Spinacia oleracea]	GO:0009733	K14488
HU11G00352	-2.31898	ABP19A	auxin-binding protein ABP19a-like [Spinacia oleracea]	-	-
HU11G01616	-1.59384	SAUR32	auxin-responsive protein SAUR32-like [Spinacia oleracea]	GO:0009733	K14488
HU02G01225	-1.46711	ARF5	PREDICTED: auxin response factor 5 [Beta vulgaris subsp. vulgaris]	GO:0006355;GO:0003677;GO:0005634;GO:0009734	K14486
HU03G02449	2.73067	ARF19	PREDICTED: auxin response factor 7 isoform X1 [Beta vulgaris subsp. vulgaris];PREDICTED: auxin response factor 7 isoform X2 [Beta vulgaris subsp. vulgaris]	GO:0009734;GO:0005634;GO:0003677;GO:0006355	K14486
GeneID	logFC	Gene_name	NR_annotation	GO_ID	KO_ID
HU07G00730	3.21482	CKX5	cytokinin dehydrogenase 5-like [Chenopodium quinoa]	GO:0016491;GO:0009690;GO:0019139;GO:0071949	K00279
HU02G03027	1.58091	CKX7	cytokinin dehydrogenase 7-like [Chenopodium quinoa]	GO:0071949;GO:0009690;GO:0019139	K00279
GeneID	logFC	Gene_name	NR_annotation	GO_ID	KO_ID
HU06G02700	-1.59493	ETR2	PREDICTED: ethylene receptor 2 [Beta vulgaris subsp. vulgaris]	GO:0038199;GO:0051740;GO:0046872;GO:0016021;GO:0005789;GO:0000155;GO:0005524	K14509
HU09G01420	1.46353	DREB3	ethylene-responsive transcription factor TINY-like [Chenopodium quinoa]	GO:0003700;GO:0005634;GO:0003677	K09286
HU05G01824	1.1913	RAP2-4	ethylene-responsive transcription factor RAP2-4-like isoform X1 [Hevea brasiliensis]	GO:0005634;GO:0043565;GO:0003700;GO:0003677	K09286
HU04G01372	2.65958	ERF115	ethylene-responsive transcription factor ERF114-like [Chenopodium quinoa]	GO:0003677;GO:0006952;GO:0003700;GO:0005634	-
GeneID	logFC	Gene_name	NR_annotation	GO_ID	KO_ID
HU01G00362	1.189	PNAE	PREDICTED: salicylic acid-binding protein 2 [Beta vulgaris subsp. vulgaris]	GO:0009694;GO:0009696;GO:0080030;GO:0080032;GO:0080031	-

## Sheet: CdS-vs-CdSM
GeneID	logFC	Gene_name	NR_annotation	GO_ID	KO_ID
HU02G00705	3.18288	SEOB	protein SIEVE ELEMENT OCCLUSION B-like [Spinacia oleracea]	GO:0010088	-
HU03G01569	7.69949	HEXO3	hypothetical protein BVRB_4g074520 [Beta vulgaris subsp. vulgaris];beta-hexosaminidase 3 [Spinacia oleracea]	GO:0005618;GO:0005886;GO:0005975;GO:0102148;GO:0004563	K12373
HU10G01015	-6.54788	ZOG1	hypothetical protein SOVF_004790 [Spinacia oleracea]	GO:0008194	K13495
HU03G00534	4.42085	-	unnamed protein product [Coffea canephora]	GO:0009664;GO:0005199;GO:0071944	-
HU03G00482	-8.17455	CYP76AD1	cytochrome P450 CYP76AD9 [Opuntia ficus-indica]	GO:0004497;GO:0016705;GO:0020037;GO:0005506	-
HU02G00157	-2.03012	-	PREDICTED: uncharacterized protein LOC104897290 [Beta vulgaris subsp. vulgaris]	-	-
HU06G02385	3.52872	TDR	leucine-rich repeat receptor-like protein kinase TDR [Chenopodium quinoa]	GO:0016021;GO:0005524;GO:0004672	-
HU08G01302	3.3893	-	PREDICTED: uncharacterized protein LOC104890176 [Beta vulgaris subsp. vulgaris]	GO:0016021	-
novel.20640	4.58516	HSP21	PREDICTED: small heat shock protein, chloroplastic [Beta vulgaris subsp. vulgaris]	-	K13993
novel.7157	6.46054	-	uncharacterized protein LOC110690267 [Chenopodium quinoa];uncharacterized protein LOC110789603 [Spinacia oleracea];PREDICTED: uncharacterized protein LOC104908513 [Beta vulgaris subsp. vulgaris]	GO:0003677;GO:0008270	-
HU07G01367	-3.53177	GRXS6	PREDICTED: monothiol glutaredoxin-S6 [Beta vulgaris subsp. vulgaris]	GO:0015035;GO:0005737	K03676
HU07G00235	22.4698	FTIP7	PREDICTED: FT-interacting protein 1 [Beta vulgaris subsp. vulgaris]	GO:0016021	-
HU06G00456	3.2956	SMXL8	hypothetical protein SOVF_148300, partial [Spinacia oleracea];protein SMAX1-LIKE 8-like [Chenopodium quinoa]	GO:0046872;GO:0051536;GO:0016887;GO:0005524	-
novel.8089	7.03966	-	-	-	-
HU01G02767	-2.70455	MARCHF1	uncharacterized protein LOC110777156 [Spinacia oleracea];PREDICTED: uncharacterized protein LOC104889416 [Beta vulgaris subsp. vulgaris]	GO:0016567;GO:0008270;GO:0016021;GO:0016874;GO:0016020;GO:0004842	-
HU10G01264	5.91526	-	PREDICTED: xyloglucan endotransglucosylase/hydrolase 2 [Beta vulgaris subsp. vulgaris]	GO:0005618;GO:0071555;GO:0016762;GO:0010411;GO:0004553;GO:0042546;GO:0048046	K08235
HU02G00596	4.26873	-	peamaclein-like [Chenopodium quinoa]	-	-
novel.5459	7.83316	-	unnamed protein product [Cuscuta campestris]	-	K02988
HU09G00420	2.66897	ORRM1	organelle RRM domain-containing protein 1, chloroplastic-like [Chenopodium quinoa];hypothetical protein BVRB_6g140940 [Beta vulgaris subsp. vulgaris]	GO:0080156;GO:0005739;GO:0003723;GO:0016554;GO:0006397	-
HU04G00025	8.52016	-	probable aquaporin TIP-type [Chenopodium quinoa]	GO:0015250;GO:0015267;GO:0016021	K09873
HU09G00765	4.98287	FLA11	fasciclin-like arabinogalactan protein 11 [Spinacia oleracea]	GO:0009834;GO:0005886	-
HU08G02262	4.16306	CESA8	hypothetical protein BVRB_8g181090 [Beta vulgaris subsp. vulgaris];PREDICTED: cellulose synthase A catalytic subunit 8 [UDP-forming] [Beta vulgaris subsp. vulgaris]	GO:0009834;GO:0030244;GO:0016760;GO:0071555;GO:0005886;GO:0009833;GO:0046872;GO:0016021;GO:0016759;GO:0005802	K10999
HU06G01980	5.41333	Cht9	chitinase C [Ananas comosus]	GO:0005975;GO:0006032;GO:0008061;GO:0006952;GO:0000272;GO:0016998;GO:0004568	K20547
HU09G01285	7.5979	-	PREDICTED: protein SLOW GREEN 1, chloroplastic [Beta vulgaris subsp. vulgaris]	GO:0009535	-
HU06G01599	3.24287	-	-	-	-
novel.21651	3.27245	UPL6	putative homeobox-leucine zipper protein HAT5-like [Capsicum annuum];hypothetical protein SOVF_168220 [Spinacia oleracea];uncharacterized protein LOC110769318 [Prunus avium];hypothetical protein BVRB_3g059750 [Beta vulgaris subsp. vulgaris]	GO:0061630;GO:0016021;GO:0006511;GO:0000209	K10589
HU09G00973	6.52826	-	-	-	-
novel.1747	8.8914	-	-	-	-
HU11G00956	4.48223	KO	ent-kaurene oxidase, chloroplastic-like isoform X1 [Chenopodium quinoa]	GO:0005506;GO:0009707;GO:0010241;GO:0052615;GO:0016021;GO:0020037;GO:0009686;GO:0005783	K04122
HU04G02052	7.16861	DIR1	hypothetical protein G4B88_003757 [Cannabis sativa]	GO:0005504;GO:0016021;GO:0009627	-
HU09G01636	8.17857	-	uncharacterized protein LOC110683734 isoform X1 [Chenopodium quinoa]	GO:0033615;GO:0016021;GO:0032592	-
HU07G01524	5.23077	CESA4	cellulose synthase A catalytic subunit 4 [UDP-forming] isoform X2 [Spinacia oleracea];cellulose synthase A catalytic subunit 4 [UDP-forming]-like [Chenopodium quinoa]	GO:0005802;GO:0016021;GO:0016759;GO:0009833;GO:0046872;GO:0030244;GO:0016760;GO:0071555;GO:0005886	K10999
HU02G01581	6.02935	LAC2	laccase-2-like [Chenopodium quinoa];laccase-17-like [Chenopodium quinoa]	GO:0046274;GO:0048046;GO:0009414;GO:0080022;GO:0052716;GO:0005507	K05909
HU06G01652	7.46188	Loxhd1	PLAT domain-containing protein 3-like [Prosopis alba]	-	-
novel.17300	7.99199	-	-	-	-
novel.1734	8.8914	-	-	-	-
HU09G00469	-2.38096	RABF1	PREDICTED: ras-related protein RABF1 isoform X2 [Beta vulgaris subsp. vulgaris]	GO:0010009;GO:0012505;GO:0005769;GO:0003924;GO:0005525;GO:0045022;GO:0005829;GO:0006886	K07888
novel.2953	-23.378	TRX2	thioredoxin H-type-like [Chenopodium quinoa];hypothetical protein F0562_033720 [Nyssa sinensis];thioredoxin H-type-like [Spinacia oleracea]	GO:0015035;GO:0006662	K03671
HU05G01809	11.7545	CDR1	PREDICTED: aspartic proteinase CDR1-like [Beta vulgaris subsp. vulgaris]	GO:0005576;GO:0004190	-
HU09G01674	5.36012	LAC4	laccase-17-like [Chenopodium quinoa]	GO:0046274;GO:0016491;GO:0005507;GO:0052716;GO:0048046	K05909
HU07G00739	2.49669	WAT1	protein WALLS ARE THIN 1-like [Chenopodium quinoa]	GO:0016021;GO:0022857;GO:0005886	-
HU01G01001	4.33171	LSH10	LOW QUALITY PROTEIN: protein LIGHT-DEPENDENT SHORT HYPOCOTYLS 10 [Rhodamnia argentea]	GO:0005634;GO:0009416;GO:0009299	-
novel.9634	10.401	-	-	-	-
HU03G00922	4.39456	SEOB	protein SIEVE ELEMENT OCCLUSION B-like [Spinacia oleracea]	GO:0010088	-
HU09G00069	3.88153	HSP21	PREDICTED: small heat shock protein, chloroplastic [Beta vulgaris subsp. vulgaris]	-	K13993
HU11G01312	-3.33521	MAN7	mannan endo-1,4-beta-mannosidase 7-like [Chenopodium quinoa]	GO:0016787;GO:0071704;GO:0016985;GO:0005576	K19355
novel.12429	8.8408	-	-	-	-
HU08G02194	3.86634	E6	protein E6-like [Chenopodium quinoa]	-	-
novel.21981	7.64884	At3g06240	PREDICTED: uncharacterized protein LOC107794225, partial [Nicotiana tabacum]	GO:0003676;GO:0008270	-
HU10G00906	3.42903	FAD2	omega-6 desaturase, partial [Portulaca oleracea]	GO:0006629;GO:0016021;GO:0016717	K10256
novel.9203	11.8813	-	jasmonate-induced protein homolog [Chenopodium quinoa];PREDICTED: jasmonate-induced protein homolog [Beta vulgaris subsp. vulgaris]	-	-
novel.10714	4.91498	HSP21	small heat shock protein, chloroplastic-like [Chenopodium quinoa]	GO:0009408;GO:0106310;GO:0106311	K13993
HU03G01260	7.66369	BHLH94	transcription factor bHLH94-like [Chenopodium quinoa]	GO:0000978;GO:0000981;GO:0005634;GO:0046983;GO:0006357	-
HU06G00525	-2.63064	-	PREDICTED: uncharacterized protein DDB_G0271670 [Beta vulgaris subsp. vulgaris]	-	-
novel.1755	8.8914	-	-	-	-
HU02G02682	-3.56629	-	glycine-rich RNA-binding protein 1-like isoform X2 [Spinacia oleracea]	-	-
novel.5975	9.24608	-	-	-	-
HU04G00342	-2.47529	-	uncharacterized protein LOC110795247 [Spinacia oleracea]	-	-
HU01G02022	-23.456	BEBT1	benzyl alcohol O-benzoyltransferase-like [Spinacia oleracea]	GO:0016747	K19861
novel.5268	-2.09486	-	glycine-rich RNA-binding protein 1-like isoform X2 [Spinacia oleracea]	-	-
HU02G01858	-2.20017	MARCHF2	PREDICTED: uncharacterized protein LOC104896612 [Beta vulgaris subsp. vulgaris]	GO:0016021;GO:0008270;GO:0016567;GO:0016020;GO:0004842	-

## Sheet: CdSD-vs-CdDSM
GeneID	logFC	Gene_name	NR_annotation	GO_ID	KO_ID
HU07G00702	-4.17817	ASR1	PREDICTED: abscisic stress-ripening protein 2-like [Capsicum annuum]	-	-
HU02G01579	-5.69693	CYP707A2	abscisic acid 8&apos;-hydroxylase 2-like [Chenopodium quinoa]	GO:0004497;GO:0020037;GO:0016021;GO:0016705;GO:0005506	K09843
GeneID	logFC	Gene_name	NR_annotation	GO_ID	KO_ID
HU03G00685	1.84828	IAA27	PREDICTED: auxin-responsive protein IAA27-like [Beta vulgaris subsp. vulgaris]	GO:0006355;GO:0005634;GO:0009734	K14484
HU01G00208	7.94041	-	auxin-responsive protein SAUR21-like [Spinacia oleracea]	GO:0009733	K14488
HU02G00986	1.87086	LAX2	PREDICTED: auxin transporter-like protein 4 [Beta vulgaris subsp. vulgaris]	GO:0015293;GO:0005886;GO:0009734;GO:0006865;GO:0016021	K13946
HU03G00209	5.68578	SAUR19	PREDICTED: auxin-responsive protein SAUR21 [Beta vulgaris subsp. vulgaris]	GO:0009733	K14488
GeneID	logFC	Gene_name	NR_annotation	GO_ID	KO_ID
HU09G01064	3.27343	LOG7	cytokinin riboside 5&apos;-monophosphate phosphoribohydrolase LOG7-like [Chenopodium quinoa]	GO:0102682;GO:0009691	K22522
HU01G00419	-3.00999	LOG5	cytokinin riboside 5&apos;-monophosphate phosphoribohydrolase LOG5-like [Chenopodium quinoa]	GO:0005829;GO:0009691;GO:0005634;GO:0102682;GO:0016799	K22522
HU11G01282	-3.07517	CKX5	cytokinin dehydrogenase 5-like [Chenopodium quinoa]	GO:0019139;GO:0009690;GO:0016491;GO:0071949	K00279
HU02G03027	-4.79902	CKX7	cytokinin dehydrogenase 7-like [Chenopodium quinoa]	GO:0071949;GO:0009690;GO:0019139	K00279
GeneID	logFC	Gene_name	NR_annotation	GO_ID	KO_ID
HU02G03358	-7.45863	ERF095	PREDICTED: ethylene-responsive transcription factor ERF096-like [Beta vulgaris subsp. vulgaris]	GO:0005634;GO:0003700;GO:0003677	-
HU04G01825	-3.85599	ERF.C.3	PREDICTED: ethylene-responsive transcription factor 1B [Beta vulgaris subsp. vulgaris]	GO:0005634;GO:0003700;GO:0003677	K14516
HU04G01372	-2.71395	ERF115	ethylene-responsive transcription factor ERF114-like [Chenopodium quinoa]	GO:0003677;GO:0006952;GO:0003700;GO:0005634	-
HU02G02025	-2.27254	ETR2	PREDICTED: ethylene receptor 2 [Beta vulgaris subsp. vulgaris]	GO:0046872;GO:0038199;GO:0051740;GO:0005524;GO:0000155;GO:0016021;GO:0005789	K14509
HU06G02700	-2.23926	ETR2	PREDICTED: ethylene receptor 2 [Beta vulgaris subsp. vulgaris]	GO:0038199;GO:0051740;GO:0046872;GO:0016021;GO:0005789;GO:0000155;GO:0005524	K14509
HU05G00493	-9.05234	ERF1B	ethylene-responsive transcription factor 1B-like [Chenopodium quinoa]	GO:0005634;GO:0003700;GO:0003677	K14516
HU01G02255	-4.05761	ERF114	PREDICTED: ethylene-responsive transcription factor ERF114 [Beta vulgaris subsp. vulgaris]	GO:0003677;GO:0005634;GO:0003700	-

## Sheet: CdD-vs-CdDM
GeneID	logFC	Gene_name	NR_annotation	GO_ID	KO_ID
novel.8370	10.7464	ABP19B	PREDICTED: auxin-binding protein ABP19a [Beta vulgaris subsp. vulgaris]	GO:0005618;GO:0048046;GO:0030145	-
HU03G02410	11.5584	ABP19A	auxin-binding protein ABP19a-like [Chenopodium quinoa];PREDICTED: auxin-binding protein ABP19a [Beta vulgaris subsp. vulgaris]	GO:0005618;GO:0048046;GO:0030145	-
novel.21370	7.51948	GLP1	auxin-binding protein ABP19a-like [Chenopodium quinoa]	GO:0048046;GO:0030145;GO:0005618	-
HU03G02418	10.5312	ABP19B	auxin-binding protein ABP19a-like [Chenopodium quinoa];PREDICTED: auxin-binding protein ABP19a [Beta vulgaris subsp. vulgaris]	GO:0005618;GO:0030145;GO:0048046	-
novel.9268	-7.39699	ARF9	auxin response factor 9-like isoform X2 [Chenopodium quinoa]	GO:0009734;GO:0005634;GO:0003677;GO:0006355	K14486
novel.18862	7.02252	ABP19A	auxin-binding protein ABP19a-like [Spinacia oleracea]	-	-
HU03G02400	-8.81699	GER3	auxin-binding protein ABP19a-like [Pistacia vera]	GO:0030145;GO:0048046;GO:0005618	-
HU03G02416	11.8782	ABP19A	auxin-binding protein ABP19a-like [Chenopodium quinoa]	GO:0030145;GO:0048046;GO:0005618	-
HU03G02411	9.19942	ABP19A	PREDICTED: auxin-binding protein ABP19a [Beta vulgaris subsp. vulgaris]	GO:0048046;GO:0030145;GO:0005618	-
HU03G02408	9.94735	ABP19B	auxin-binding protein ABP19a-like [Chenopodium quinoa]	GO:0005618;GO:0048046;GO:0030145	-
GeneID	logFC	Gene_name	NR_annotation	GO_ID	KO_ID
HU11G01282	5.87223	CKX5	cytokinin dehydrogenase 5-like [Chenopodium quinoa]	GO:0019139;GO:0009690;GO:0016491;GO:0071949	K00279
GeneID	logFC	Gene_name	NR_annotation	GO_ID	KO_ID
HU05G00493	5.45308	ERF1B	ethylene-responsive transcription factor 1B-like [Chenopodium quinoa]	GO:0005634;GO:0003700;GO:0003677	K14516
HU03G00693	5.40877	DREB3	ethylene-responsive transcription factor ERF037 [Spinacia oleracea]	GO:0003677;GO:0003700;GO:0005634	K09286
HU04G01373	4.15404	ERF115	ethylene-responsive transcription factor ERF114-like [Chenopodium quinoa]	GO:0003677;GO:0005634;GO:0003700	-
HU04G01372	3.75282	ERF115	ethylene-responsive transcription factor ERF114-like [Chenopodium quinoa]	GO:0003677;GO:0006952;GO:0003700;GO:0005634	-
HU04G01824	7.59789	ERF098	PREDICTED: ethylene-responsive transcription factor ERF098 [Beta vulgaris subsp. vulgaris]	GO:0005634;GO:0003700;GO:0003677	-
GeneID	logFC	Gene_name	NR_annotation	GO_ID	KO_ID
HU01G00383	13.1151	MES3	PREDICTED: salicylic acid-binding protein 2 [Beta vulgaris subsp. vulgaris]	-	-
HU01G00362	3.17577	PNAE	PREDICTED: salicylic acid-binding protein 2 [Beta vulgaris subsp. vulgaris]	GO:0009694;GO:0009696;GO:0080030;GO:0080032;GO:0080031	-
