# Supplementary material for: Transcriptome Profiles Reveal Key Regulatory Networks during Single and Multifactorial Stresses Coupled with Melatonin Treatment in Pitaya (Selenicereus undatus L.)
Source: Int J Mol Sci. 2024 Aug 15;25(16):8901. doi: 10.3390/ijms25168901 (PMC11354645; doi:10.3390/ijms25168901)
Supplement: Supplementary file 1 [file ijms-25-08901-s001.zip › Supplementry file S8 .xlsx]

## Sheet: S-vs-Ck
GeneID	logFC	Gene_name	NR_annotation	GO_ID
HU03G01266	-4.66136	At1g54790	PREDICTED: GDSL esterase/lipase At1g54790 isoform X2 [Beta vulgaris subsp. vulgaris]	GO:0004560;GO:0016788;GO:0008152
HU07G01775	4.01082	AAE	PREDICTED: GDSL esterase/lipase At1g28610 [Beta vulgaris subsp. vulgaris];PREDICTED: acetylajmalan esterase-like [Nelumbo nucifera];GDSL esterase/lipase At1g28650-like [Chenopodium quinoa];acetylajmalan esterase-like [Chenopodium quinoa]	GO:0016788
HU03G01153	-6.32655	At1g54790	GDSL esterase/lipase At1g54790 [Spinacia oleracea];PREDICTED: GDSL esterase/lipase At1g54790 isoform X2 [Beta vulgaris subsp. vulgaris]	GO:0016787;GO:0016788;GO:0008152;GO:0004560
HU02G00677	3.47948	At3g48460	GDSL esterase/lipase At3g48460-like [Chenopodium quinoa];GDSL esterase/lipase At3g48460-like [Chenopodium quinoa]	GO:0016788
HU01G02437	-2.82379	At1g09390	hypothetical protein BVRB_2g028760 [Beta vulgaris subsp. vulgaris];PREDICTED: GDSL esterase/lipase LIP-4-like [Beta vulgaris subsp. vulgaris]	GO:0016021;GO:0016788
HU04G02214	-5.82197	At1g74460	GDSL esterase/lipase At1g74460-like [Chenopodium quinoa]	GO:0016788
HU07G01522	6.29787	At4g28780	GDSL esterase/lipase At4g28780 [Camellia sinensis]	GO:0016788
HU08G02217	-4.10127	At5g45960	GDSL esterase/lipase At5g45960 [Spinacia oleracea];PREDICTED: GDSL esterase/lipase At5g45960 isoform X1 [Beta vulgaris subsp. vulgaris]	GO:0016788
HU11G00983	3.83775	At1g71691	GDSL esterase/lipase At1g71691-like [Chenopodium quinoa]	GO:0016788
HU01G01427	6.10576	EXL3	GDSL esterase/lipase EXL3-like [Spinacia oleracea]	GO:0006629;GO:0016788;GO:0016298;GO:0016021
HU07G02334	-14.9166	At1g06990	GDSL esterase/lipase At2g31550-like [Chenopodium quinoa];PREDICTED: GDSL esterase/lipase At2g30310 [Beta vulgaris subsp. vulgaris]	GO:0016021;GO:0016788
HU02G00582	-6.14448	GLIP	GDSL esterase/lipase 2-like [Chenopodium quinoa]	GO:0016788;GO:0016298
HU02G00135	3.04552	At3g26430	GDSL esterase/lipase At3g26430-like [Chenopodium quinoa]	GO:0016787;GO:0016788
HU05G00973	1.75986	At4g10955	GDSL esterase/lipase At4g10955 [Spinacia oleracea]	GO:0006629
HU03G02210	4.40266	At2g42990	GDSL esterase/lipase At4g26790-like [Chenopodium quinoa]	GO:0016788
novel.3460	6.81426	At5g33370	GDSL esterase/lipase At4g28780-like [Syzygium oleosum]	GO:0016788
HU03G01746	6.2198	APG	GDSL esterase/lipase APG-like [Chenopodium quinoa]	GO:0016788
HU02G00584	-2.30656	GLIP5	PREDICTED: GDSL esterase/lipase 5 [Beta vulgaris subsp. vulgaris]	GO:0016788
HU02G01525	-4.40618	EXL3	GDSL esterase/lipase EXL3-like [Chenopodium quinoa]	GO:0016788;GO:0016298;GO:0016021;GO:0006629
HU01G01425	3.85196	EXL3	GDSL esterase/lipase EXL3-like [Chenopodium quinoa]	GO:0016021;GO:0004806;GO:0016298;GO:0016788;GO:0006629
HU03G01312	6.71827	LTL1	GDSL esterase/lipase LTL1-like [Chenopodium quinoa]	GO:0016788
HU07G00280	-9.61072	At1g71250	GDSL esterase/lipase At4g16230-like [Cucurbita moschata];hypothetical protein GH714_024106 [Hevea brasiliensis]	GO:0016788
HU05G01862	-8.21384	At2g23540	GDSL esterase/lipase At2g23540-like [Spinacia oleracea]	GO:0016788
HU05G01899	-13.984	PLP5	PREDICTED: patatin-like protein 1 [Beta vulgaris subsp. vulgaris]	GO:0016042;GO:0005773;GO:0045735;GO:0016787
HU06G02126	-2.45124	PLP6	PREDICTED: patatin-like protein 6 [Beta vulgaris subsp. vulgaris]	GO:0016787;GO:0045735;GO:0005773;GO:0016042
HU05G01851	-7.80532	PLP5	PREDICTED: patatin-like protein 1 [Beta vulgaris subsp. vulgaris]	GO:0016787;GO:0045735;GO:0005773;GO:0016042
HU05G01460	-1.7423	PLC6	phosphoinositide phospholipase C 6-like [Chenopodium quinoa]	GO:0004435;GO:0035556;GO:0005886;GO:0016042
HU10G01928	-2.22166	PLA1	phospholipase A I-like [Chenopodium quinoa]	GO:0016042;GO:0016020;GO:0006629;GO:0005773;GO:0006631;GO:0045735;GO:0004620;GO:0016787
HU01G00674	-1.10823	PLD1	PREDICTED: phospholipase D alpha 1 [Beta vulgaris subsp. vulgaris]	GO:0005509;GO:0016042;GO:0016020;GO:0070290;GO:0046470;GO:0004630
HU03G01857	2.37347	At2g42690	phospholipase A1-IIdelta-like isoform X7 [Chenopodium quinoa]	GO:0016042;GO:0008970
HU11G01334	-8.83258	NPC4	non-specific phospholipase C4-like [Chenopodium quinoa]	GO:0016788
HU09G00303	-6.01766	PLDALPHA4	PREDICTED: phospholipase D alpha 4 [Beta vulgaris subsp. vulgaris]	GO:0009395;GO:0005509;GO:0016042;GO:0016020;GO:0005886;GO:0070290;GO:0046470;GO:0004630
HU01G01450	-3.03865	PLDDELTA	phospholipase D delta-like [Chenopodium quinoa]	GO:0005509;GO:0009395;GO:0070290;GO:0004630;GO:0046470;GO:0005886;GO:0016020;GO:0016042
HU02G01312	-2.78866	PLDDELTA	phospholipase D delta-like [Chenopodium quinoa]	GO:0070290;GO:0004630;GO:0046470;GO:0016042;GO:0016020;GO:0005886;GO:0009395;GO:0005509
HU08G01517	-2.04212	PLDZETA1	phospholipase D zeta 1-like [Chenopodium quinoa]	GO:0009395;GO:0005886;GO:0016042;GO:0070290;GO:0004630;GO:0048017;GO:0006654
HU02G01652	-1.39298	NPC1	non-specific phospholipase C1-like [Chenopodium quinoa]	GO:0016788
novel.21148	-2.24778	PLDZETA1	PREDICTED: phospholipase D zeta 1 [Beta vulgaris subsp. vulgaris];phospholipase D zeta 1 isoform X2 [Spinacia oleracea];phospholipase D zeta 1 isoform X1 [Spinacia oleracea]	GO:0004630;GO:0048017;GO:0006654;GO:0009395;GO:0070290;GO:0005886;GO:0016042
HU05G00383	-6.81436	At4g16820	PREDICTED: phospholipase A1-Ibeta2, chloroplastic [Beta vulgaris subsp. vulgaris]	GO:0008970;GO:0006629;GO:0052739;GO:0052740;GO:0004620
HU05G01018	-2.46481	PLC5	PREDICTED: phosphoinositide phospholipase C 6-like [Nicotiana tabacum];phosphoinositide phospholipase C 6-like isoform X2 [Chenopodium quinoa]	GO:0004435;GO:0048015;GO:0016042;GO:0005886;GO:0035556
HU07G02158	-3.83326	PLC6	PREDICTED: phosphoinositide phospholipase C 4 [Beta vulgaris subsp. vulgaris]	GO:0048015;GO:0004435;GO:0035556;GO:0005886;GO:0016042
HU11G01856	-3.05445	PLDBETA1	phospholipase D gamma 1-like [Spinacia oleracea]	GO:0046872;GO:0016042;GO:0005886;GO:0070290;GO:0004630;GO:0009395
HU10G00813	-1.72338	PLDZETA1	PREDICTED: phospholipase D zeta 1 [Beta vulgaris subsp. vulgaris]	GO:0009395;GO:0016042;GO:0005886;GO:0070290;GO:0004630;GO:0006654;GO:0048017
HU01G01941	2.59271	VIT_19s0014g02480	probable bifunctional methylthioribulose-1-phosphate dehydratase/enolase-phosphatase E1 1 [Solanum pennellii];PREDICTED: probable bifunctional methylthioribulose-1-phosphate dehydratase/enolase-phosphatase E1 1 [Beta vulgaris subsp. vulgaris]	GO:0019509;GO:0046570;GO:0043716;GO:0000287;GO:0043715;GO:0005737;GO:0019284;GO:0043874;GO:0008270
HU07G01171	-2.08708	EMB3004	Bifunctional 3-dehydroquinate dehydratase/shikimate dehydrogenase, chloroplastic [Morella rubra]	GO:0003855;GO:0050661;GO:0009423;GO:0009073;GO:0004764;GO:0019632
HU01G00404	3.96565	HIDM	PREDICTED: 2-hydroxyisoflavanone dehydratase [Beta vulgaris subsp. vulgaris]	GO:0016787
HU01G00895	-3.74193	ADT1	arogenate dehydratase/prephenate dehydratase 6, chloroplastic-like [Chenopodium quinoa]	GO:0005737;GO:0009094;GO:0009507;GO:0009570;GO:0047769;GO:0004664
HU07G00839	1.41076	HEMB	hypothetical protein F0562_028003 [Nyssa sinensis];PREDICTED: delta-aminolevulinic acid dehydratase, chloroplastic [Beta vulgaris subsp. vulgaris];PREDICTED: delta-aminolevulinic acid dehydratase, chloroplastic isoform X2 [Vitis vinifera]	GO:0046872;GO:0009507;GO:0006783;GO:0005829;GO:0006782;GO:0008270;GO:0015995;GO:0016021;GO:0004655
HU02G02438	-9.2887	VIT_19s0014g02480	probable bifunctional methylthioribulose-1-phosphate dehydratase/enolase-phosphatase E1 1 [Spinacia oleracea]	GO:0000287;GO:0043874;GO:0019509;GO:0005737
novel.22764	-1.33246	KCR1	very-long-chain 3-oxoacyl-CoA reductase 1-like [Chenopodium quinoa]	GO:0016021;GO:0016491
HU03G00076	2.29863	CCL6	long chain acyl-CoA synthetase 2-like [Chenopodium quinoa]	GO:0016207;GO:0009698
HU05G00212	-2.0281	CLF	histone-lysine N-methyltransferase CLF-like [Chenopodium quinoa]	GO:0031519;GO:0032259;GO:0008168
HU03G00830	1.1644	setd3	histone-lysine N-methyltransferase setd3-like [Chenopodium quinoa]	GO:0008168;GO:0009570;GO:0032259
HU02G02504	7.8972	GIR2	PREDICTED: histone-lysine N-methyltransferase, H3 lysine-79 specific [Beta vulgaris subsp. vulgaris]	-
HU10G00386	2.70197	LSMT-L	fructose-bisphosphate aldolase-lysine N-methyltransferase, chloroplastic-like [Chenopodium quinoa]	GO:0016279;GO:0009507;GO:0030785;GO:0018026;GO:0018024
HU07G00601	4.13502	ASHR2	PREDICTED: histone-lysine N-methyltransferase ASHR2 [Beta vulgaris subsp. vulgaris]	GO:0032259;GO:0008168
HU07G01800	-2.18872	PED1	PREDICTED: 3-ketoacyl-CoA thiolase 2, peroxisomal [Beta vulgaris subsp. vulgaris]	GO:0003988;GO:0016747
HU02G00965	-5.84381	PED1	PREDICTED: 3-ketoacyl-CoA thiolase 2, peroxisomal [Beta vulgaris subsp. vulgaris]	GO:0006635;GO:0016747;GO:0010124;GO:0003988;GO:0005777
HU02G00658	-5.88079	PED1	PREDICTED: 3-ketoacyl-CoA thiolase 2, peroxisomal [Beta vulgaris subsp. vulgaris]	GO:0005777;GO:0003988;GO:0006635;GO:0010124;GO:0016747
HU08G01821	-1.51049	KAS1	3-oxoacyl-[acyl-carrier-protein] synthase I, chloroplastic [Spinacia oleracea]	GO:0006633;GO:0004315
novel.22764	-1.33246	KCR1	very-long-chain 3-oxoacyl-CoA reductase 1-like [Chenopodium quinoa]	GO:0016021;GO:0016491
novel.5109	1.78919	ycf4	acetyl-CoA carboxylase carboxyltransferase beta subunit [Rhipsalis baccifera]	GO:0016740;GO:0042651;GO:0016021;GO:0009507;GO:0015979;GO:0009535;GO:0009536;GO:0009522
novel.24857	1.47052	accD	acetyl-CoA carboxylase carboxyltransferase beta subunit [Rhipsalis baccifera]	GO:0009317;GO:2001295;GO:0003989;GO:0016743;GO:0009536;GO:0009507;GO:0008270;GO:0006633;GO:0005524;GO:0016740
HU11G00996	-2.36389	ACC1	PREDICTED: acetyl-CoA carboxylase 1 isoform X1 [Beta vulgaris subsp. vulgaris]	GO:0016740;GO:0005524;GO:0006633;GO:2001295;GO:0046872;GO:0003989
HU04G01641	3.96938	STE1	delta(7)-sterol-C5(6)-desaturase-like [Spinacia oleracea]	GO:0005506;GO:0016491;GO:0016021;GO:0008610
HU06G00450	-4.08402	FAD7	chloroplast omega-3 desaturase [Portulaca oleracea]	GO:0006629;GO:0016021;GO:0016717
HU05G00124	-4.41075	FAD7	PREDICTED: omega-3 fatty acid desaturase, chloroplastic-like [Fragaria vesca subsp. vesca]	GO:0006629;GO:0016021;GO:0016717
HU09G01502	4.77913	-	PREDICTED: acyl-lipid (9-3)-desaturase [Beta vulgaris subsp. vulgaris]	GO:0006629;GO:0016491;GO:0016021
HU11G01728	2.8226	SLD2	delta(8)-fatty-acid desaturase [Spinacia oleracea]	GO:0016491;GO:0006629;GO:0016021
HU09G01795	-1.27965	FAD2	omega-6 desaturase, partial [Portulaca oleracea]	GO:0016021;GO:0016717;GO:0006629
HU03G01908	-2.49563	ACX3	acyl-coenzyme A oxidase 3, peroxisomal-like isoform X2 [Chenopodium quinoa];acyl-coenzyme A oxidase 3, peroxisomal-like isoform X1 [Chenopodium quinoa];PREDICTED: acyl-coenzyme A oxidase 3, peroxisomal isoform X2 [Beta vulgaris subsp. vulgaris]	GO:0050660;GO:0033540;GO:0071949;GO:0005777;GO:0005504;GO:0003997;GO:0055088;GO:0006635
HU01G02035	1.86425	-	cytochrome P450 CYP72A219-like [Chenopodium quinoa];cytochrome P450 CYP72A219-like [Chenopodium quinoa]	GO:0005506;GO:0016021;GO:0020037;GO:0016705;GO:0004497
HU08G01810	-6.32683	CYP710A1	cytochrome P450 710A11-like [Chenopodium quinoa]	GO:0016491;GO:0005506;GO:0016705;GO:0016021;GO:0020037;GO:0016125;GO:0004497
HU03G00610	-8.17599	CYP734A1	PREDICTED: cytochrome P450 734A1 [Beta vulgaris subsp. vulgaris]	GO:0005506;GO:0016705;GO:0016131;GO:0020037;GO:0016021;GO:0010268;GO:0004497
HU03G02030	3.80361	petC	cytochrome b6-f complex iron-sulfur subunit, chloroplastic-like [Chenopodium quinoa]	GO:0009496;GO:0045158;GO:0051537;GO:0016021;GO:0046872;GO:0016491;GO:0009535;GO:0005886
HU02G02793	2.64388	CYP704C1	PREDICTED: cytochrome P450 704C1 isoform X1 [Beta vulgaris subsp. vulgaris]	GO:0005506;GO:0016021;GO:0020037;GO:0016705;GO:0004497
HU03G00092	3.26496	CCS1	PREDICTED: cytochrome c biogenesis protein CCS1, chloroplastic [Beta vulgaris subsp. vulgaris]	GO:0017004;GO:0016021
HU01G00516	-2.61014	-	cytochrome c [Salvia splendens]	GO:0006123;GO:0005758;GO:0046872;GO:0009055;GO:0006122;GO:0020037;GO:0070469
HU01G00699	-4.40287	CYCL	cytochrome c1-2, heme protein, mitochondrial isoform X1 [Pistacia vera]	GO:0020037;GO:0016021;GO:0009055;GO:0006122;GO:0005750;GO:0005743;GO:0046872
HU06G00299	2.58447	CYP90B1	cytochrome P450 90B1 isoform X1 [Vitis riparia]	GO:0005506;GO:0016705;GO:0016021;GO:0020037;GO:0004497
HU09G00288	-8.28653	CYP94C1	cytochrome P450 94C1-like [Chenopodium quinoa]	GO:0016021;GO:0020037;GO:0016705;GO:0005506
HU02G02811	-5.24391	CYP704C1	PREDICTED: cytochrome P450 704C1 isoform X1 [Beta vulgaris subsp. vulgaris];PREDICTED: cytochrome P450 704C1 isoform X2 [Beta vulgaris subsp. vulgaris]	GO:0005506;GO:0016705;GO:0020037;GO:0016021;GO:0004497
HU09G01095	2.36251	petA	cytochrome f [Hylocereus undatus]	GO:0020037;GO:0009055;GO:0009536;GO:0009535;GO:0015979;GO:0031361;GO:0005506;GO:0009507
HU04G01111	-6.42002	CYP72A15	PREDICTED: cytochrome P450 CYP72A219 [Beta vulgaris subsp. vulgaris]	GO:0005506;GO:0016705;GO:0020037;GO:0004497
HU07G00526	3.98425	CYP76AD1	PREDICTED: cytochrome P450 76AD1-like [Beta vulgaris subsp. vulgaris]	GO:0005506;GO:0004497;GO:0016705;GO:0020037;GO:0016021
HU07G01735	1.11716	CYP89A9	cytochrome P450 89A2-like [Chenopodium quinoa];cytochrome p450 89a2-like protein, partial [Trifolium pratense]	GO:0016709;GO:0016020;GO:0005506;GO:0016021;GO:0020037;GO:0016705;GO:0004497
HU04G01112	-8.92627	-	cytochrome P450 CYP72A219-like [Spinacia oleracea]	GO:0004497;GO:0016021;GO:0020037;GO:0016705;GO:0005506
novel.9062	-3.10618	CYP76B6	hypothetical protein [Beta vulgaris];geraniol 8-hydroxylase-like [Chenopodium quinoa];geraniol 8-hydroxylase-like [Spinacia oleracea];PREDICTED: geraniol 8-hydroxylase-like [Beta vulgaris subsp. vulgaris];cytochrome P450 76F84 [Mollugo verticillata]	GO:0005506;GO:0016705;GO:0020037;GO:0016021;GO:0016787;GO:0004497
HU11G00458	2.96158	CYP71BE54	Cytochrome P450 71D9, partial [Mucuna pruriens]	GO:0005506;GO:0020037;GO:0016021;GO:0016705
HU08G01814	-8.20565	At4g18260	cytochrome b561 domain-containing protein At4g18260 [Spinacia oleracea]	GO:0020037;GO:0016021;GO:0016491
HU08G00396	5.19216	CYP71BE54	cytochrome P450 71D10 [Jatropha curcas];cytochrome P450 71D10-like [Chenopodium quinoa]	GO:0004497;GO:0016705;GO:0020037;GO:0016021;GO:0005506
novel.2087	-5.38473	-	PREDICTED: cytochrome P450 CYP736A12-like [Beta vulgaris subsp. vulgaris]	GO:0016705;GO:0016021;GO:0020037;GO:0004497;GO:0016711;GO:0016020;GO:0016709;GO:0005506
HU08G00385	-4.89955	-	cytochrome P450 CYP72A219-like isoform X1 [Chenopodium quinoa]	-
HU07G02182	-5.99274	CYP86A1	PREDICTED: cytochrome P450 86A1 [Beta vulgaris subsp. vulgaris]	GO:0004497;GO:0020037;GO:0016021;GO:0016705;GO:0005506
HU02G03101	-7.04206	-	PREDICTED: cytochrome P450 CYP73A100-like [Beta vulgaris subsp. vulgaris]	GO:0004497;GO:0020037;GO:0016021;GO:0016705;GO:0005506
novel.26636	2.04677	ccsA	cytochrome c biogenesis protein [Hylocereus undatus]	GO:0016021;GO:0020037;GO:0009507;GO:0017004;GO:0009535
HU07G00525	1.93716	CYP76AD1	hypothetical protein BVRB_1g019610 [Beta vulgaris subsp. vulgaris];hypothetical protein SOVF_079970 [Spinacia oleracea];PREDICTED: cytochrome P450 76AD1-like [Beta vulgaris subsp. vulgaris]	GO:0016705;GO:0020037;GO:0016021;GO:0004497;GO:0005506
HU03G00482	-15.3505	CYP76AD1	cytochrome P450 CYP76AD9 [Opuntia ficus-indica]	GO:0004497;GO:0016705;GO:0020037;GO:0005506
HU11G01195	4.79811	PETJ	photosystem II 22 kDa protein, chloroplastic [Chenopodium quinoa];PREDICTED: cytochrome c6, chloroplastic isoform X2 [Beta vulgaris subsp. vulgaris]	GO:0020037;GO:0016021;GO:0009055;GO:0005506;GO:0046872;GO:0009536;GO:0009535
HU07G01737	1.44345	CYP89A2	cytochrome P450 89A2-like [Chenopodium quinoa]	GO:0016709;GO:0016020;GO:0005506;GO:0020037;GO:0016705;GO:0004497
HU07G00783	2.50697	CYP83B1	hypothetical protein BVRB_1g010030 [Beta vulgaris subsp. vulgaris];cytochrome P450 83B1-like isoform X2 [Chenopodium quinoa];PREDICTED: cytochrome P450 83B1-like [Beta vulgaris subsp. vulgaris]	GO:0004497;GO:0016021;GO:0020037;GO:0016705;GO:0005506
HU07G00977	6.98288	CYP82C2	putative cytochrome P450 [Rosa chinensis]	GO:0005506;GO:0020037;GO:0016705;GO:0004497
HU04G00224	7.76972	CYP86A22	cytochrome P450 86A22-like [Chenopodium quinoa]	GO:0005506;GO:0004497;GO:0016705;GO:0016021;GO:0020037
HU03G00478	-2.89029	-	cytochrome c [Sesamum indicum]	GO:0070469;GO:0020037;GO:0009055;GO:0006122;GO:0046872;GO:0005758;GO:0006123
HU02G02528	-7.12645	CYP86B1	cytochrome P450 86B1-like [Chenopodium quinoa]	GO:0004497;GO:0016705;GO:0020037;GO:0016021;GO:0005506
HU11G01777	-2.41956	CYP86A2	cytochrome P450 86A8 [Spinacia oleracea]	GO:0020037;GO:0016705;GO:0004497;GO:0005506
novel.3212	-6.30458	CYP92C6	hypothetical protein SOVF_000430 [Spinacia oleracea];cytochrome P450 71A1-like [Spinacia oleracea]	GO:0005506;GO:0020037;GO:0016021;GO:0047720;GO:0016705;GO:0004497
HU07G00785	-13.6907	CYP83B1	unnamed protein product, partial [Vitis vinifera];cytochrome P450 83B1-like isoform X2 [Chenopodium quinoa]	GO:0016705;GO:0020037;GO:0016021;GO:0005506
HU09G01023	-3.85469	CYP76AD1	PREDICTED: cytochrome P450 76AD1-like [Beta vulgaris subsp. vulgaris]	GO:0016705;GO:0016021;GO:0020037;GO:0004497;GO:0005506
HU10G01338	-8.3912	CYP86B1	cytochrome P450 86B1-like [Chenopodium quinoa]	GO:0016705;GO:0016021;GO:0020037;GO:0004497;GO:0005506
HU03G00479	-3.50083	-	cytochrome c [Tripterygium wilfordii]	GO:0005758;GO:0046872;GO:0070469;GO:0009055;GO:0020037
HU09G01966	1.33875	CYP94A1	cytochrome P450 [Artemisia annua];PREDICTED: pentatricopeptide repeat-containing protein At1g09220, mitochondrial [Beta vulgaris subsp. vulgaris]	GO:0005506;GO:0016705;GO:0020037;GO:0016021;GO:0004497
HU03G02510	-6.71352	CYP71BE54	cytochrome P450 71D443-like protein [Sesuvium portulacastrum]	GO:0005506;GO:0020037;GO:0016705;GO:0004497
novel.16493	4.04838	CYP76AD1	cytochrome P450 76AD1-like [Chenopodium quinoa]	GO:0016021;GO:0004497;GO:0016705;GO:0020037;GO:0005506
HU05G02075	-8.96428	CYP84A1	cytochrome P450 84A1-like [Spinacia oleracea]	GO:0009809;GO:0005506;GO:0016705;GO:0020037;GO:0016021;GO:0004497
HU07G01832	-1.99227	RLF	cytochrome b5 domain-containing protein RLF [Spinacia oleracea]	GO:0046872;GO:0005829;GO:0020037
HU02G01322	-2.75408	CYP81Q32	cytochrome P450 81D1-like [Spinacia oleracea]	GO:0004497;GO:0020037;GO:0016021;GO:0016705;GO:0098542;GO:0005506
HU08G00056	2.0546	CCDA1	PREDICTED: cytochrome c-type biogenesis ccda-like chloroplastic protein isoform X1 [Beta vulgaris subsp. vulgaris];hypothetical protein BVRB_4g093100 isoform A [Beta vulgaris subsp. vulgaris]	GO:0045454;GO:0017004;GO:0016021;GO:0009534
HU02G00780	-3.21845	-	cytochrome b5 [Citrus clementina]	GO:0043231;GO:0020037;GO:0016021;GO:0009703;GO:0005783;GO:0009055;GO:0046872;GO:0016020
HU02G01638	-6.35996	CYP86A1	PREDICTED: cytochrome P450 86A1 [Beta vulgaris subsp. vulgaris]	GO:0004497;GO:0016705;GO:0020037;GO:0016021;GO:0005506
HU09G01968	-3.41503	CYP98A2	cytochrome P450 98A2 [Spinacia oleracea]	GO:0005506;GO:0004497;GO:0016705;GO:0020037
HU05G01771	-2.46035	BA13	cytochrome P450 85A-like [Chenopodium quinoa]	GO:0016705;GO:0016021;GO:0020037;GO:0007275;GO:0016132;GO:0010268;GO:0016125;GO:0004497;GO:0016491;GO:0005506
HU07G00505	-3.7745	CYP76B6	cytochrome P450 76AD1-like protein, partial [Physena madagascariensis]	GO:0020037;GO:0016021;GO:0016705;GO:0004497;GO:0005506
HU11G00570	-3.6938	CPR1	PREDICTED: NADPH--cytochrome P450 reductase [Beta vulgaris subsp. vulgaris]	GO:0005789;GO:0016021;GO:0010181;GO:0050660;GO:0005829;GO:0050661;GO:0016491;GO:0016709;GO:0003958
HU02G00104	-2.13012	CYP71P1	PREDICTED: cytochrome P450 71A1 [Beta vulgaris subsp. vulgaris]	GO:0004497;GO:0020037;GO:0016021;GO:0006587;GO:0005789;GO:0016705;GO:0005506
HU10G00463	-2.35627	CB5-A	cytochrome b5-like [Chenopodium quinoa]	GO:0020037;GO:0016021;GO:0043231;GO:0009055;GO:0046872;GO:0016020
HU03G00611	-9.17657	CYP734A1	cytochrome P450 734A1-like [Chenopodium quinoa];PREDICTED: cytochrome P450 734A1 [Beta vulgaris subsp. vulgaris]	GO:0005506;GO:0004497;GO:0010268;GO:0020037;GO:0016021;GO:0016131;GO:0016705
novel.16757	8.57034	CYP83B1	cytochrome P450 83B1-like isoform X2 [Chenopodium quinoa]	-
HU03G02509	4.43947	CYP71D11	cytochrome P450 71D443-like protein [Sesuvium portulacastrum]	GO:0005506;GO:0004497;GO:0020037;GO:0016705
HU07G01605	-1.85123	Os05g0108800	cytochrome b5-like [Hevea brasiliensis]	GO:0016021;GO:0020037;GO:0043231;GO:0009055;GO:0005783;GO:0009703;GO:0016020;GO:0046872
HU09G00180	-3.9671	CBR1	NADH--cytochrome b5 reductase 1-like [Manihot esculenta];NADH--cytochrome b5 reductase 1-like [Vitis riparia]	GO:0004128;GO:0022900;GO:0016021
HU03G02789	2.71064	CYP734A1	cytochrome P450 734A1-like [Chenopodium quinoa];cytochrome P450 734A1 [Spinacia oleracea]	GO:0005506;GO:0004497;GO:0010268;GO:0016021;GO:0020037;GO:0016131;GO:0016705
HU01G02117	-2.66965	-	cytochrome P450 CYP736A12-like [Prosopis alba];PREDICTED: cytochrome P450 CYP736A12-like [Beta vulgaris subsp. vulgaris]	GO:0004497;GO:0020037;GO:0016021;GO:0016705;GO:0005506;GO:0016711
HU07G00155	-5.35277	CYTB5-E	cytochrome b5-like [Chenopodium quinoa]	GO:0046872;GO:0016021;GO:0020037
HU11G00460	-3.30588	CYP71D10	PREDICTED: cytochrome P450 71AV8-like [Beta vulgaris subsp. vulgaris]	-
HU11G01562	-9.89103	CYP76AD1	cytochrome P450 76AD1-like protein, partial [Talinum sp. YY-2015];cytochrome P450 76AD1-like protein, partial [Portulaca suffruticosa]	GO:0005506;GO:0016705;GO:0016021;GO:0020037;GO:0004497
HU02G02820	-11.67	CYP704C1	PREDICTED: cytochrome P450 704C1 isoform X1 [Beta vulgaris subsp. vulgaris]	GO:0070330;GO:0004497;GO:0020037;GO:0016021;GO:0016705;GO:0005506
HU01G02711	-6.39397	CYP94A2	cytochrome P450 94A1-like [Chenopodium quinoa]	-
HU0G00006	-3.13928	COX1	cytochrome c oxidase subunit 1 [Lotus japonicus]	GO:0009060;GO:0004129;GO:0046872;GO:0045277;GO:0015990;GO:0020037;GO:0016021;GO:0005743;GO:0006119
HU03G02649	-2.94501	CPR	NADPH--cytochrome P450 reductase-like [Chenopodium quinoa]	GO:0050661;GO:0016491;GO:0016709;GO:0003958;GO:0005789;GO:0016021;GO:0010181;GO:0050660;GO:0005829
HU03G02514	-7.41023	CYP71BE54	cytochrome P450 71D443-like protein [Sesuvium portulacastrum]	GO:0004497;GO:0020037;GO:0016705;GO:0005506
HU06G00612	9.15899	BA13	cytochrome P450 85A-like [Chenopodium quinoa]	GO:0016491;GO:0005506;GO:0020037;GO:0016021;GO:0016705;GO:0010268;GO:0016132;GO:0004497;GO:0016125;GO:0007275
HU02G00711	1.79656	CYP71AP13	PREDICTED: cytochrome P450 71A1-like [Beta vulgaris subsp. vulgaris];hypothetical protein BVRB_7g177170 [Beta vulgaris subsp. vulgaris]	GO:0004497;GO:0016705;GO:0020037;GO:0016021;GO:0005506;GO:0016020;GO:0016709
HU0G00018	5.50406	CYP71BE52	cytochrome P450 71D443-like protein [Sesuvium portulacastrum]	GO:0005506;GO:0004497;GO:0020037;GO:0016705
HU07G01667	-6.98191	At5g35735	cytochrome b561 and DOMON domain-containing protein At5g35735-like [Chenopodium quinoa]	GO:0016021;GO:0046872
HU06G01681	-3.52886	ECI1	enoyl-CoA delta isomerase 1, peroxisomal-like [Chenopodium quinoa]	GO:0016021;GO:0005777;GO:0003824;GO:0004300;GO:0004165;GO:0006635;GO:0016853
novel.6518	-1.23445	-	phosphopantothenoylcysteine decarboxylase subunit VHS3-like [Chenopodium quinoa]	-
HU03G00893	-2.02689	SRD5A2	PREDICTED: probable very-long-chain enoyl-CoA reductase art-1 [Beta vulgaris subsp. vulgaris]	GO:0016021;GO:0006629;GO:0016627;GO:0016491
HU11G01680	-5.87011	LACS4	long chain acyl-CoA synthetase 4-like [Spinacia oleracea]	GO:0016207;GO:0009698
HU03G01189	-1.74968	LACS7	PREDICTED: long chain acyl-CoA synthetase 7, peroxisomal [Beta vulgaris subsp. vulgaris]	GO:0009651;GO:0016874;GO:0009698;GO:0005777;GO:0004467;GO:0016207;GO:0010193
HU03G00076	2.29863	CCL6	long chain acyl-CoA synthetase 2-like [Chenopodium quinoa]	GO:0016207;GO:0009698
HU05G00053	-1.6977	LACS4	long chain acyl-CoA synthetase 4-like [Spinacia oleracea]	GO:0005783;GO:0016207;GO:0004467;GO:0016020;GO:0009698;GO:0016874
HU03G01545	6.3277	HHT1	PREDICTED: omega-hydroxypalmitate O-feruloyl transferase [Beta vulgaris subsp. vulgaris]	GO:0016747
HU01G02186	4.45	HHT1	omega-hydroxypalmitate O-feruloyl transferase-like [Chenopodium quinoa]	GO:0016747
HU05G00375	-5.82372	CER26L	PREDICTED: omega-hydroxypalmitate O-feruloyl transferase [Beta vulgaris subsp. vulgaris]	GO:0016747
HU06G01501	-6.37231	HHT1	omega-hydroxypalmitate O-feruloyl transferase-like [Chenopodium quinoa]	GO:0016747
HU04G01317	-5.48866	HHT1	PREDICTED: omega-hydroxypalmitate O-feruloyl transferase [Beta vulgaris subsp. vulgaris]	GO:0016747
HU01G02183	-6.47312	FATB	palmitoyl-acyl carrier protein thioesterase, chloroplastic-like [Chenopodium quinoa]	GO:0009507;GO:0006633;GO:0016790
HU03G02814	-1.4849	FATB	PREDICTED: palmitoyl-acyl carrier protein thioesterase, chloroplastic [Beta vulgaris subsp. vulgaris]	GO:0009507;GO:0016790;GO:0006633

## Sheet: M-vs-Ck
GeneID	logFC	Gene_name	NR_annotation	GO_ID
HU09G01167	6.72322	TAP2	PREDICTED: acetyltransferase NSI isoform X2 [Beta vulgaris subsp. vulgaris];PREDICTED: acetyltransferase NSI isoform X1 [Beta vulgaris subsp. vulgaris]	GO:0008080
HU10G01957	5.72945	SS3	starch synthase 3, chloroplastic/amyloplastic [Spinacia oleracea];hypothetical protein B456_009G178700 [Gossypium raimondii];soluble starch synthase 3 chloroplastic/amyloplastic-like, partial [Trifolium pratense];PREDICTED: starch synthase 3, chloroplastic/amyloplastic [Beta vulgaris subsp. vulgaris]	GO:0010021;GO:0019252;GO:0009507;GO:0016757;GO:2001070;GO:0004373;GO:0009501;GO:0042802;GO:0009011;GO:0033201
novel.16757	4.52993	CYP83B1	cytochrome P450 83B1-like isoform X2 [Chenopodium quinoa]	-
HU09G00156	4.26877	NDA1	PREDICTED: internal alternative NAD(P)H-ubiquinone oxidoreductase A1, mitochondrial [Beta vulgaris subsp. vulgaris]	GO:0016491
HU03G02509	3.48625	CYP71D11	cytochrome P450 71D443-like protein [Sesuvium portulacastrum]	GO:0005506;GO:0004497;GO:0020037;GO:0016705
HU11G00880	3.48512	OPR1	PREDICTED: 12-oxophytodienoate reductase 2 [Beta vulgaris subsp. vulgaris]	GO:0016491;GO:0010181
HU09G00628	3.47764	MGL	cystathionine gamma-synthase [Populus tomentosa]	GO:0005737;GO:0016846;GO:0030170;GO:0019343;GO:0004123;GO:0019346;GO:0003824
HU01G02186	3.17017	HHT1	omega-hydroxypalmitate O-feruloyl transferase-like [Chenopodium quinoa]	GO:0016747
HU05G01771	3.04	BA13	cytochrome P450 85A-like [Chenopodium quinoa]	GO:0016705;GO:0016021;GO:0020037;GO:0007275;GO:0016132;GO:0010268;GO:0016125;GO:0004497;GO:0016491;GO:0005506
HU07G01815	2.81565	GgbAS1	beta-amyrin synthase-like [Spinacia oleracea];beta amyrin synthase [Talinum paniculatum]	GO:0000250;GO:0005811;GO:0016104;GO:0042300
HU05G01431	2.15654	At5g45960	GDSL esterase/lipase At2g40250-like [Chenopodium quinoa]	GO:0016788
HU06G00684	1.88322	KCS5	3-ketoacyl-CoA synthase 5-like [Chenopodium quinoa]	GO:0102337;GO:0102336;GO:0102756;GO:0016021;GO:0006633;GO:0102338;GO:0016491;GO:0016829
HU09G00180	1.88214	CBR1	NADH--cytochrome b5 reductase 1-like [Manihot esculenta];NADH--cytochrome b5 reductase 1-like [Vitis riparia]	GO:0004128;GO:0022900;GO:0016021
HU09G00180	1.88214	CBR1	NADH--cytochrome b5 reductase 1-like [Manihot esculenta];NADH--cytochrome b5 reductase 1-like [Vitis riparia]	GO:0004128;GO:0022900;GO:0016021
HU06G00612	1.84005	BA13	cytochrome P450 85A-like [Chenopodium quinoa]	GO:0016491;GO:0005506;GO:0020037;GO:0016021;GO:0016705;GO:0010268;GO:0016132;GO:0004497;GO:0016125;GO:0007275
HU02G01277	1.82553	EXL3	GDSL esterase/lipase EXL3-like [Chenopodium quinoa]	GO:0016788;GO:0016298;GO:0016021;GO:0006629
HU05G00201	1.76622	SNL6	cinnamoyl-CoA reductase-like SNL6 isoform X2 [Chenopodium quinoa]	GO:0003824;GO:0003854;GO:0016021;GO:0006694
HU08G01890	1.7522	At4g18970	PREDICTED: GDSL esterase/lipase At5g45670 [Beta vulgaris subsp. vulgaris]	GO:0016788
HU06G00607	1.70218	KCS5	3-ketoacyl-CoA synthase 5-like [Chenopodium quinoa]	GO:0016021;GO:0006633;GO:0102337;GO:0102336;GO:0102756;GO:0016829;GO:0016491;GO:0102338
HU01G02263	1.63815	SDR1	PREDICTED: carbonyl reductase [NADPH] 1 [Beta vulgaris subsp. vulgaris]	GO:0016491
HU04G00132	1.62435	HMGS	hydroxymethylglutaryl-CoA synthase-like [Chenopodium quinoa]	GO:0004421;GO:0010142;GO:0016126;GO:0006084
HU04G00257	1.43953	ACS1	PREDICTED: 1-aminocyclopropane-1-carboxylate synthase [Beta vulgaris subsp. vulgaris]	GO:0003824;GO:0030170;GO:0009058
HU06G01014	1.41374	APX5	L-ascorbate peroxidase 5, peroxisomal-like [Chenopodium quinoa]	-
HU07G01722	1.36222	CYP89A9	cytochrome P450 89A2-like [Chenopodium quinoa]	GO:0020037;GO:0005506;GO:0016709;GO:0016020
HU03G00517	1.24817	CCR1	cinnamoyl-CoA reductase 1-like [Chenopodium quinoa]	GO:0003824
HU09G00203	1.20034	SSL3	PREDICTED: protein STRICTOSIDINE SYNTHASE-LIKE 3 [Beta vulgaris subsp. vulgaris]	GO:0016844;GO:0009058;GO:0005774;GO:0005773
HU09G02111	1.20034	SSL3	PREDICTED: protein STRICTOSIDINE SYNTHASE-LIKE 3 [Beta vulgaris subsp. vulgaris]	GO:0005774;GO:0005773;GO:0016844;GO:0009058
HU06G02609	1.19927	SPMS	PREDICTED: spermine synthase isoform X1 [Beta vulgaris subsp. vulgaris]	GO:0016740;GO:0006596
HU02G01363	1.18287	AAE1	probable acyl-activating enzyme 1, peroxisomal [Chenopodium quinoa]	GO:0016207;GO:0009698
HU10G01841	1.15901	rmt2	protein arginine N-methyltransferase 2-like [Chenopodium quinoa]	GO:0005634;GO:0016274;GO:0005737
HU03G01420	1.14455	PAE12	pectin acetylesterase 12-like [Chenopodium quinoa]	GO:0005576;GO:0071555;GO:0005618;GO:0016787;GO:0052793;GO:0009505
HU06G00657	1.10862	-	delta(7)-sterol-C5(6)-desaturase-like [Chenopodium quinoa]	GO:0005789;GO:0016021;GO:0000248;GO:0008610;GO:0016126;GO:0005506;GO:0016020;GO:0016491
novel.265	1.06561	EGS2	phenylcoumaran benzylic ether reductase-like protein, partial [Ariocarpus retusus]	-
HU09G01896	-1.05831	FPGS2	PREDICTED: folylpolyglutamate synthase isoform X2 [Beta vulgaris subsp. vulgaris];folylpolyglutamate synthase isoform X1 [Spinacia oleracea];PREDICTED: folylpolyglutamate synthase isoform X3 [Beta vulgaris subsp. vulgaris];PREDICTED: folylpolyglutamate synthase isoform X1 [Beta vulgaris subsp. vulgaris]	GO:0005524;GO:0006730;GO:0004326;GO:0046872
HU03G02850	-1.07372	AOS1	PREDICTED: allene oxide synthase 1, chloroplastic [Beta vulgaris subsp. vulgaris]	GO:0009941;GO:0005506;GO:0016491;GO:0009535;GO:0016125;GO:0004497;GO:0020037;GO:0009695;GO:0016705
HU05G01695	-1.09505	STE1	delta(7)-sterol-C5(6)-desaturase-like [Chenopodium quinoa];PREDICTED: delta(7)-sterol-C5(6)-desaturase [Beta vulgaris subsp. vulgaris]	GO:0016126;GO:0005506;GO:0016020;GO:0016491;GO:0005789;GO:0016021;GO:0000248;GO:0008610
HU09G01858	-1.1137	CESA3	PREDICTED: cellulose synthase A catalytic subunit 3 [UDP-forming] [Beta vulgaris subsp. vulgaris]	GO:0005802;GO:0016759;GO:0016021;GO:0046872;GO:0009833;GO:0016760;GO:0071555;GO:0005886;GO:0030244
HU11G00277	-1.13007	atpA	ATP synthase CF1 alpha subunit [Hylocereus undatus]	GO:0009507;GO:0046034;GO:0045261;GO:0009535;GO:0046961;GO:0046933;GO:0005524;GO:1902600
HU03G00957	-1.21431	PSY	phytoene synthase 2, chloroplastic [Chenopodium quinoa]	GO:0004310;GO:0009058;GO:0016117;GO:0010287;GO:0051996;GO:0016767;GO:0046905
HU04G00655	-1.22544	PAE8	pectin acetylesterase 8-like isoform X2 [Chenopodium quinoa];pectin acetylesterase 8-like isoform X1 [Chenopodium quinoa]	GO:0005576;GO:0005618;GO:0071555;GO:0052793;GO:0009505;GO:0016787
novel.19582	-1.22717	PAR	tetraketide alpha-pyrone reductase 1-like [Chenopodium quinoa]	GO:0016616
HU09G02015	-1.23287	At1g60690	PREDICTED: probable aldo-keto reductase 5 [Beta vulgaris subsp. vulgaris];hypothetical protein SOVF_026230 [Spinacia oleracea];PREDICTED: probable aldo-keto reductase 4 [Vitis vinifera]	GO:0047834
HU10G01235	-1.26702	At1g60730	probable aldo-keto reductase 2 [Prosopis alba];probable aldo-keto reductase 4 [Tripterygium wilfordii]	GO:0047834
HU10G00809	-1.27936	MFP2	PREDICTED: peroxisomal fatty acid beta-oxidation multifunctional protein MFP2 [Beta vulgaris subsp. vulgaris]	GO:0005777;GO:0006631;GO:0070403;GO:0008692;GO:0006635;GO:0004165;GO:0004300;GO:0016616;GO:0003857
HU11G00978	-1.28818	KCS11	3-ketoacyl-CoA synthase 11-like [Chenopodium quinoa]	GO:0102338;GO:0016021;GO:0006633;GO:0102756;GO:0102337;GO:0102336
HU09G00287	-1.31968	-	PREDICTED: alcohol-forming fatty acyl-CoA reductase [Beta vulgaris subsp. vulgaris]	GO:0006629;GO:0010345;GO:0102965;GO:0080019;GO:0035336;GO:0043231
HU02G03242	-1.3368	KCS11	PREDICTED: 3-ketoacyl-CoA synthase 11 [Beta vulgaris subsp. vulgaris]	GO:0102336;GO:0102337;GO:0102756;GO:0006633;GO:0016021;GO:0102338;GO:0016747
HU10G01870	-1.34819	atpF	ATP synthase CF0 B subunit [Hylocereus undatus]	GO:0009536;GO:0009535;GO:0009507;GO:0015078;GO:0045263;GO:0015986;GO:0016021;GO:0046933
HU11G01777	-1.35003	CYP86A2	cytochrome P450 86A8 [Spinacia oleracea]	GO:0020037;GO:0016705;GO:0004497;GO:0005506
HU11G02005	-1.39092	atpA	ATP synthase CF1 alpha subunit [Hylocereus undatus]	GO:0009535;GO:0046961;GO:0045261;GO:0009507;GO:0046933;GO:0005524
HU03G02482	-1.40414	atpA	ATP synthase CF1 alpha subunit [Hylocereus undatus]	GO:0046961;GO:0009535;GO:0045261;GO:0009507;GO:0046933;GO:0005524
HU04G01294	-1.43354	NPC6	hypothetical protein BVRB_5g124530 [Beta vulgaris subsp. vulgaris];PREDICTED: non-specific phospholipase C6 [Beta vulgaris subsp. vulgaris]	GO:0016788;GO:0009395
HU07G01742	-1.44693	CYP71A9	cytochrome P450 71A9-like isoform X1 [Spinacia oleracea]	GO:0004497;GO:0016705;GO:0020037;GO:0016021;GO:0005506
HU06G02025	-1.54873	ACL5	PREDICTED: thermospermine synthase ACAULIS5 [Beta vulgaris subsp. vulgaris]	GO:0006596;GO:0010487;GO:0016740
HU07G00502	-1.55999	CYP76AD1	hypothetical protein BVRB_1g019610 [Beta vulgaris subsp. vulgaris];PREDICTED: cytochrome P450 76AD1-like [Beta vulgaris subsp. vulgaris]	GO:0004497;GO:0016021;GO:0020037;GO:0016705;GO:0005506
HU01G01869	-1.58325	-	probable sesquiterpene synthase [Chenopodium quinoa]	GO:0016114;GO:0000287;GO:0010333
HU02G01466	-1.60597	KCS12	3-ketoacyl-CoA synthase 12-like [Spinacia oleracea]	GO:0102338;GO:0016020;GO:0102756;GO:0102337;GO:0102336;GO:0006633
HU07G01775	-1.6855	AAE	PREDICTED: GDSL esterase/lipase At1g28610 [Beta vulgaris subsp. vulgaris];PREDICTED: acetylajmalan esterase-like [Nelumbo nucifera];GDSL esterase/lipase At1g28650-like [Chenopodium quinoa];acetylajmalan esterase-like [Chenopodium quinoa]	GO:0016788
HU02G01401	-1.95295	HMGR1	3-hydroxy-3-methylglutaryl-coenzyme A reductase 1-like [Ziziphus jujuba]	GO:0008299;GO:0004420;GO:0016021;GO:0005789;GO:0015936
HU10G00906	-1.99244	FAD2	omega-6 desaturase, partial [Portulaca oleracea]	GO:0006629;GO:0016021;GO:0016717
HU05G01671	-2.01654	KCS5	3-ketoacyl-CoA synthase 5-like [Chenopodium quinoa]	GO:0102336;GO:0102337;GO:0102756;GO:0006633;GO:0016021;GO:0102338
novel.18326	-2.03662	VIT_19s0014g04930	(-)-germacrene D synthase [Vitis vinifera]	GO:0000287;GO:0034004;GO:0016114;GO:0010333;GO:0052577;GO:0005737
HU09G01854	-2.09654	CYP81E8	cytochrome P450 [Cinnamomum micranthum f. kanehirae];isoflavone 2&apos;-hydroxylase-like [Spinacia oleracea]	GO:0005506;GO:0016021;GO:0020037;GO:0016705;GO:0098542;GO:0004497
HU07G01083	-2.13277	KCS2	3-ketoacyl-CoA synthase 11-like [Chenopodium quinoa]	GO:0102336;GO:0102337;GO:0102756;GO:0006633;GO:0016021;GO:0102338
HU01G01795	-2.27603	FPS1	farnesyl pyrophosphate synthase 1-like isoform X2 [Chenopodium quinoa]	GO:0016765;GO:0045337;GO:0004337;GO:0008299;GO:0005737;GO:0004161
novel.14894	-2.30817	CALS5	callose synthase 5-like isoform X2 [Chenopodium quinoa];PREDICTED: callose synthase 5 [Beta vulgaris subsp. vulgaris]	GO:0046527;GO:0000148;GO:0005886;GO:0071555;GO:0003843;GO:0006075;GO:0008360;GO:0016021
HU08G01814	-2.3312	At4g18260	cytochrome b561 domain-containing protein At4g18260 [Spinacia oleracea]	GO:0020037;GO:0016021;GO:0016491
HU09G01530	-2.47379	ACL5	PREDICTED: thermospermine synthase ACAULIS5 isoform X2 [Beta vulgaris subsp. vulgaris]	GO:0016740;GO:0006596;GO:0010487
HU08G01555	-2.61477	LTL1	GDSL esterase/lipase At5g33370-like [Quercus lobata]	GO:0016788
HU07G01082	-2.67756	KCS11	3-ketoacyl-CoA synthase 11-like [Chenopodium quinoa]	GO:0102338;GO:0102337;GO:0102336;GO:0102756;GO:0016021;GO:0006633
novel.15474	-2.70824	guaA	PREDICTED: probable GMP synthase [glutamine-hydrolyzing] [Cucumis melo]	GO:0006284;GO:0008725
HU08G00451	-3.72902	PORA	PREDICTED: protochlorophyllide reductase, chloroplastic [Beta vulgaris subsp. vulgaris]	GO:0015979;GO:0009507;GO:0016630;GO:0015995
HU02G02438	-7.2934	VIT_19s0014g02480	probable bifunctional methylthioribulose-1-phosphate dehydratase/enolase-phosphatase E1 1 [Spinacia oleracea]	GO:0000287;GO:0043874;GO:0019509;GO:0005737

## Sheet: D-vs-Ck
GeneID	logFC	Gene_name	NR_annotation	GO_ID
HU08G01890	2.22415	At4g18970	PREDICTED: GDSL esterase/lipase At5g45670 [Beta vulgaris subsp. vulgaris]	GO:0016788
HU03G01746	2.03732	APG	GDSL esterase/lipase APG-like [Chenopodium quinoa]	GO:0016788
novel.3460	1.50917	At5g33370	GDSL esterase/lipase At4g28780-like [Syzygium oleosum]	GO:0016788
HU11G00983	1.87447	At1g71691	GDSL esterase/lipase At1g71691-like [Chenopodium quinoa]	GO:0016788
HU08G01555	4.66092	LTL1	GDSL esterase/lipase At5g33370-like [Quercus lobata]	GO:0016788
HU02G00770	4.97251	DALL4	PREDICTED: phospholipase A1-Igamma3, chloroplastic [Beta vulgaris subsp. vulgaris]	GO:0004620;GO:0006629
HU02G02438	-8.69349	VIT_19s0014g02480	probable bifunctional methylthioribulose-1-phosphate dehydratase/enolase-phosphatase E1 1 [Spinacia oleracea]	GO:0000287;GO:0043874;GO:0019509;GO:0005737
HU01G00404	1.61729	HIDM	PREDICTED: 2-hydroxyisoflavanone dehydratase [Beta vulgaris subsp. vulgaris]	GO:0016787
novel.265	-1.31602	EGS2	phenylcoumaran benzylic ether reductase-like protein, partial [Ariocarpus retusus]	-
HU06G01844	-1.42996	DBR	2-alkenal reductase (NADP(+)-dependent) isoform X3 [Eucalyptus grandis];unnamed protein product, partial [Vitis vinifera];PREDICTED: 2-alkenal reductase (NADP(+)-dependent)-like [Ipomoea nil];2-alkenal reductase (NADP(+)-dependent)-like [Chenopodium quinoa];2-alkenal reductase (NADP(+)-dependent) isoform X1 [Eucalyptus grandis];hypothetical protein GH714_021677 [Hevea brasiliensis]	GO:0016491;GO:0006979;GO:0032440
HU10G01237	-3.73098	At1g60710	probable aldo-keto reductase 4 [Chenopodium quinoa]	GO:0047834
HU01G01309	-1.32978	HPR	glycerate dehydrogenase HPR, peroxisomal [Sesamum indicum];hydroxypyruvate reductase [Bruguiera gymnorhiza];hypothetical protein CISIN_1g015895mg [Citrus sinensis];hypothetical protein Lal_00011945 [Lupinus albus]	GO:0016616;GO:0030267;GO:0051287;GO:0008465;GO:0005829;GO:0016618;GO:0016021
HU02G01791	3.93918	COMT1	caffeic acid 3-O-methyltransferase-like [Spinacia oleracea]	GO:0030755;GO:0009506;GO:0008757;GO:0005634;GO:0046983;GO:0008171;GO:0030744;GO:0047763;GO:0009809;GO:0032259;GO:0033799;GO:0051555;GO:0005737;GO:0005886;GO:0019438
HU01G01664	-2.37607	IAMT1	indole-3-acetate O-methyltransferase 1-like [Chenopodium quinoa]	GO:0046872;GO:0032259;GO:0009944;GO:0008168;GO:0051749;GO:0000287;GO:0008757;GO:0042802;GO:0010252
HU06G00874	-1.75846	CCOAOMT	caffeoyl-CoA O-methyltransferase 1 [Chenopodium quinoa]	GO:0008757;GO:0009809;GO:0032259;GO:0042409
HU03G02039	-1.22326	ATXR3	PREDICTED: histone-lysine N-methyltransferase ATXR3 [Beta vulgaris subsp. vulgaris]	GO:0032259;GO:0008168
novel.316	-2.24811	-	caffeoyl-CoA O-methyltransferase 5 [Spinacia oleracea]	GO:0008171;GO:0008168;GO:0042409;GO:0046872;GO:0009809;GO:0032259
HU02G01789	2.45476	COMT1	caffeic acid 3-O-methyltransferase-like [Spinacia oleracea]	GO:0047763;GO:0009809;GO:0032259;GO:0033799;GO:0051555;GO:0005737;GO:0005886;GO:0019438;GO:0030755;GO:0009506;GO:0008757;GO:0005634;GO:0046983;GO:0008171;GO:0030744
HU01G02525	-1.12362	PEX14	peroxisomal membrane protein PEX14 [Spinacia oleracea];PREDICTED: peroxisomal membrane protein PEX14 isoform X2 [Beta vulgaris subsp. vulgaris]	GO:0016021;GO:0005778;GO:1990429;GO:0005102;GO:0016560
HU01G01309	-1.32978	HPR	glycerate dehydrogenase HPR, peroxisomal [Sesamum indicum];hydroxypyruvate reductase [Bruguiera gymnorhiza];hypothetical protein CISIN_1g015895mg [Citrus sinensis];hypothetical protein Lal_00011945 [Lupinus albus]	GO:0016616;GO:0030267;GO:0051287;GO:0008465;GO:0005829;GO:0016618;GO:0016021
HU02G02576	6.17317	SesquiTPS1	PREDICTED: viridiflorene synthase isoform X1 [Beta vulgaris subsp. vulgaris]	GO:0016114;GO:0000287;GO:0010333;GO:0052577;GO:0005737;GO:0034004
novel.265	-1.31602	EGS2	phenylcoumaran benzylic ether reductase-like protein, partial [Ariocarpus retusus]	-
HU06G01844	-1.42996	DBR	2-alkenal reductase (NADP(+)-dependent) isoform X3 [Eucalyptus grandis];unnamed protein product, partial [Vitis vinifera];PREDICTED: 2-alkenal reductase (NADP(+)-dependent)-like [Ipomoea nil];2-alkenal reductase (NADP(+)-dependent)-like [Chenopodium quinoa];2-alkenal reductase (NADP(+)-dependent) isoform X1 [Eucalyptus grandis];hypothetical protein GH714_021677 [Hevea brasiliensis]	GO:0016491;GO:0006979;GO:0032440
HU10G01237	-3.73098	At1g60710	probable aldo-keto reductase 4 [Chenopodium quinoa]	GO:0047834
HU01G01309	-1.32978	HPR	glycerate dehydrogenase HPR, peroxisomal [Sesamum indicum];hydroxypyruvate reductase [Bruguiera gymnorhiza];hypothetical protein CISIN_1g015895mg [Citrus sinensis];hypothetical protein Lal_00011945 [Lupinus albus]	GO:0016616;GO:0030267;GO:0051287;GO:0008465;GO:0005829;GO:0016618;GO:0016021
HU07G02235	-2.57243	TDC2	PREDICTED: aromatic-L-amino-acid decarboxylase [Beta vulgaris subsp. vulgaris]	GO:0016831;GO:0035835;GO:0006520;GO:0030170;GO:0036469;GO:0005737
novel.19191	-2.17911	RCA	ribulose bisphosphate carboxylase/oxygenase activase 1, chloroplastic isoform X2 [Asparagus officinalis];Rubisco activase 2 [Mesembryanthemum crystallinum];hypothetical protein TorRG33x02_143310 [Trema orientale]	GO:0016887;GO:0005524;GO:0016021
HU01G02525	-1.12362	PEX14	peroxisomal membrane protein PEX14 [Spinacia oleracea];PREDICTED: peroxisomal membrane protein PEX14 isoform X2 [Beta vulgaris subsp. vulgaris]	GO:0016021;GO:0005778;GO:1990429;GO:0005102;GO:0016560
HU01G01309	-1.32978	HPR	glycerate dehydrogenase HPR, peroxisomal [Sesamum indicum];hydroxypyruvate reductase [Bruguiera gymnorhiza];hypothetical protein CISIN_1g015895mg [Citrus sinensis];hypothetical protein Lal_00011945 [Lupinus albus]	GO:0016616;GO:0030267;GO:0051287;GO:0008465;GO:0005829;GO:0016618;GO:0016021
HU04G00224	1.21377	CYP86A22	cytochrome P450 86A22-like [Chenopodium quinoa]	GO:0005506;GO:0004497;GO:0016705;GO:0016021;GO:0020037
HU07G01667	-2.12278	At5g35735	cytochrome b561 and DOMON domain-containing protein At5g35735-like [Chenopodium quinoa]	GO:0016021;GO:0046872
HU06G00612	1.75236	BA13	cytochrome P450 85A-like [Chenopodium quinoa]	GO:0016491;GO:0005506;GO:0020037;GO:0016021;GO:0016705;GO:0010268;GO:0016132;GO:0004497;GO:0016125;GO:0007275
HU03G02502	-3.58854	CYP71D11	cytochrome P450 71D443-like protein [Sesuvium portulacastrum]	GO:0005506;GO:0004497;GO:0020037;GO:0016705
HU01G02188	5.09306	HHT1	omega-hydroxypalmitate O-feruloyl transferase-like [Chenopodium quinoa]	GO:0016747
HU01G02186	3.14704	HHT1	omega-hydroxypalmitate O-feruloyl transferase-like [Chenopodium quinoa]	GO:0016747
HU03G01545	2.19097	HHT1	PREDICTED: omega-hydroxypalmitate O-feruloyl transferase [Beta vulgaris subsp. vulgaris]	GO:0016747
HU01G01725	-3.31131	OTU2	ubiquitin thioesterase OTU1 [Spinacia oleracea];OVARIAN TUMOR DOMAIN-containing deubiquitinating enzyme 2 [Hibiscus syriacus]	GO:0005737;GO:0030433;GO:0016579;GO:0004843

## Sheet: Cd-vs-Ck
GeneID	logFC	Gene_name	NR_annotation	GO_ID
HU05G01128	-4.81252	At5g37690	GDSL esterase/lipase At5g37690 [Spinacia oleracea]	GO:0004806;GO:0016788
HU05G01862	-7.5608	At2g23540	GDSL esterase/lipase At2g23540-like [Spinacia oleracea]	GO:0016788
HU08G01890	2.35203	At4g18970	PREDICTED: GDSL esterase/lipase At5g45670 [Beta vulgaris subsp. vulgaris]	GO:0016788
HU02G00135	8.65174	At3g26430	GDSL esterase/lipase At3g26430-like [Chenopodium quinoa]	GO:0016787;GO:0016788
HU08G02217	-3.35711	At5g45960	GDSL esterase/lipase At5g45960 [Spinacia oleracea];PREDICTED: GDSL esterase/lipase At5g45960 isoform X1 [Beta vulgaris subsp. vulgaris]	GO:0016788
HU07G01772	-4.37763	AAE	PREDICTED: acetylajmalan esterase-like [Beta vulgaris subsp. vulgaris];GDSL esterase/lipase At5g03980-like [Spinacia oleracea];hypothetical protein BVRB_014090, partial [Beta vulgaris subsp. vulgaris]	GO:0016021;GO:0016788
novel.3460	3.59912	At5g33370	GDSL esterase/lipase At4g28780-like [Syzygium oleosum]	GO:0016788
HU01G01425	3.24523	EXL3	GDSL esterase/lipase EXL3-like [Chenopodium quinoa]	GO:0016021;GO:0004806;GO:0016298;GO:0016788;GO:0006629
HU07G02334	-14.0855	At1g06990	GDSL esterase/lipase At2g31550-like [Chenopodium quinoa];PREDICTED: GDSL esterase/lipase At2g30310 [Beta vulgaris subsp. vulgaris]	GO:0016021;GO:0016788
HU02G00582	-3.42386	GLIP	GDSL esterase/lipase 2-like [Chenopodium quinoa]	GO:0016788;GO:0016298
HU11G01714	2.17333	At4g01130	GDSL esterase/lipase At4g01130-like [Chenopodium quinoa]	GO:0016021;GO:0016788
HU07G01775	4.17977	AAE	PREDICTED: GDSL esterase/lipase At1g28610 [Beta vulgaris subsp. vulgaris];PREDICTED: acetylajmalan esterase-like [Nelumbo nucifera];GDSL esterase/lipase At1g28650-like [Chenopodium quinoa];acetylajmalan esterase-like [Chenopodium quinoa]	GO:0016788
HU01G02437	-2.63767	At1g09390	hypothetical protein BVRB_2g028760 [Beta vulgaris subsp. vulgaris];PREDICTED: GDSL esterase/lipase LIP-4-like [Beta vulgaris subsp. vulgaris]	GO:0016021;GO:0016788
HU03G02210	3.84424	At2g42990	GDSL esterase/lipase At4g26790-like [Chenopodium quinoa]	GO:0016788
HU02G00684	1.45739	At3g48460	GDSL esterase/lipase At3g48460-like [Chenopodium quinoa];hypothetical protein BVRB_7g178540 [Beta vulgaris subsp. vulgaris]	GO:0016788
HU03G01312	6.7606	LTL1	GDSL esterase/lipase LTL1-like [Chenopodium quinoa]	GO:0016788
HU06G00814	-5.11991	At2g23540	GDSL esterase/lipase [Actinidia chinensis var. chinensis]	GO:0016788
HU03G01746	3.51352	APG	GDSL esterase/lipase APG-like [Chenopodium quinoa]	GO:0016788
HU02G01525	-4.29914	EXL3	GDSL esterase/lipase EXL3-like [Chenopodium quinoa]	GO:0016788;GO:0016298;GO:0016021;GO:0006629
HU03G01813	-4.49594	At5g22810	GDSL esterase/lipase At5g22810-like [Chenopodium quinoa]	GO:0016787;GO:0016788;GO:0016298;GO:0006629
HU07G00280	-8.64821	At1g71250	GDSL esterase/lipase At4g16230-like [Cucurbita moschata];hypothetical protein GH714_024106 [Hevea brasiliensis]	GO:0016788
HU04G02214	-5.42898	At1g74460	GDSL esterase/lipase At1g74460-like [Chenopodium quinoa]	GO:0016788
HU07G01909	-2.01456	GLIP5	GDSL esterase/lipase 5-like [Chenopodium quinoa]	GO:0016788;GO:0016298
HU11G00983	2.17854	At1g71691	GDSL esterase/lipase At1g71691-like [Chenopodium quinoa]	GO:0016788
HU05G01851	-7.35037	PLP5	PREDICTED: patatin-like protein 1 [Beta vulgaris subsp. vulgaris]	GO:0016787;GO:0045735;GO:0005773;GO:0016042
HU07G02025	2.45559	PLP9	probable inactive patatin-like protein 9 [Spinacia oleracea]	GO:0016787;GO:0016042
HU05G01899	-13.141	PLP5	PREDICTED: patatin-like protein 1 [Beta vulgaris subsp. vulgaris]	GO:0016042;GO:0005773;GO:0045735;GO:0016787
HU06G02126	-1.91683	PLP6	PREDICTED: patatin-like protein 6 [Beta vulgaris subsp. vulgaris]	GO:0016787;GO:0045735;GO:0005773;GO:0016042
HU07G02016	5.79728	PLP9	probable inactive patatin-like protein 9 [Spinacia oleracea]	GO:0016042;GO:0016787
HU09G00303	-5.87408	PLDALPHA4	PREDICTED: phospholipase D alpha 4 [Beta vulgaris subsp. vulgaris]	GO:0009395;GO:0005509;GO:0016042;GO:0016020;GO:0005886;GO:0070290;GO:0046470;GO:0004630
HU11G01334	-7.89503	NPC4	non-specific phospholipase C4-like [Chenopodium quinoa]	GO:0016788
HU01G01450	-2.25117	PLDDELTA	phospholipase D delta-like [Chenopodium quinoa]	GO:0005509;GO:0009395;GO:0070290;GO:0004630;GO:0046470;GO:0005886;GO:0016020;GO:0016042
HU07G02158	-3.16666	PLC6	PREDICTED: phosphoinositide phospholipase C 4 [Beta vulgaris subsp. vulgaris]	GO:0048015;GO:0004435;GO:0035556;GO:0005886;GO:0016042
HU08G01517	-1.83587	PLDZETA1	phospholipase D zeta 1-like [Chenopodium quinoa]	GO:0009395;GO:0005886;GO:0016042;GO:0070290;GO:0004630;GO:0048017;GO:0006654
HU11G01856	-2.10982	PLDBETA1	phospholipase D gamma 1-like [Spinacia oleracea]	GO:0046872;GO:0016042;GO:0005886;GO:0070290;GO:0004630;GO:0009395
HU02G00770	6.11115	DALL4	PREDICTED: phospholipase A1-Igamma3, chloroplastic [Beta vulgaris subsp. vulgaris]	GO:0004620;GO:0006629
HU04G01294	-1.03413	NPC6	hypothetical protein BVRB_5g124530 [Beta vulgaris subsp. vulgaris];PREDICTED: non-specific phospholipase C6 [Beta vulgaris subsp. vulgaris]	GO:0016788;GO:0009395
HU10G01928	-1.20299	PLA1	phospholipase A I-like [Chenopodium quinoa]	GO:0016042;GO:0016020;GO:0006629;GO:0005773;GO:0006631;GO:0045735;GO:0004620;GO:0016787
HU01G00895	-2.58736	ADT1	arogenate dehydratase/prephenate dehydratase 6, chloroplastic-like [Chenopodium quinoa]	GO:0005737;GO:0009094;GO:0009507;GO:0009570;GO:0047769;GO:0004664
HU01G00404	1.83035	HIDM	PREDICTED: 2-hydroxyisoflavanone dehydratase [Beta vulgaris subsp. vulgaris]	GO:0016787
HU01G00288	-4.35176	BETV6	phenylcoumaran benzylic ether reductase-like protein I, partial [Cylindropuntia imbricata]	GO:0009807;GO:0046686;GO:0050664;GO:0016491
HU11G00445	-6.38605	OPR3	12-oxophytodienoate reductase 3-like [Chenopodium quinoa]	GO:0009695;GO:0005777;GO:0031408;GO:0048443;GO:0010181;GO:0016629;GO:0010193;GO:0009620;GO:0016491
HU06G01583	1.69736	At1g06690	PREDICTED: uncharacterized oxidoreductase At1g06690, chloroplastic [Beta vulgaris subsp. vulgaris]	GO:0047834
HU06G02234	1.75312	CYC2	PREDICTED: 3-oxo-Delta(4,5)-steroid 5-beta-reductase-like [Beta vulgaris subsp. vulgaris]	GO:0003824
HU10G00857	-1.49777	At3g03980	NADPH-dependent aldehyde reductase-like protein, chloroplastic [Chenopodium quinoa]	GO:0016491
HU09G00180	-2.19223	CBR1	NADH--cytochrome b5 reductase 1-like [Manihot esculenta];NADH--cytochrome b5 reductase 1-like [Vitis riparia]	GO:0004128;GO:0022900;GO:0016021
HU10G01762	-8.41906	NDA1	internal alternative NAD(P)H-ubiquinone oxidoreductase A1, mitochondrial-like [Spinacia oleracea]	GO:0016491
HU08G00625	-1.9833	MTHFR2	methylenetetrahydrofolate reductase 2-like [Chenopodium quinoa]	GO:0004489;GO:0009086;GO:0106313;GO:0006555;GO:0106312;GO:0005829;GO:0071949;GO:0035999
HU03G00464	1.47198	MSRB2	peptide methionine sulfoxide reductase B5 [Eucalyptus grandis]	GO:0030091;GO:0046872;GO:0006979;GO:0033743
HU03G01628	3.08009	PAR	PREDICTED: tetraketide alpha-pyrone reductase 1 isoform X1 [Beta vulgaris subsp. vulgaris]	GO:0016616
HU04G01118	-7.99199	NDB2	external alternative NAD(P)H-ubiquinone oxidoreductase B2, mitochondrial-like isoform X2 [Chenopodium quinoa]	GO:0050136;GO:0005743;GO:0005509;GO:0005777
HU05G00270	1.77145	AER	NADPH-dependent oxidoreductase 2-alkenal reductase-like [Camellia sinensis];2-alkenal reductase (NADP(+)-dependent)-like [Chenopodium quinoa]	GO:0016491;GO:0032440
HU07G01073	1.0666	-	uncharacterized protein LOC111402025 [Olea europaea var. sylvestris];hypothetical protein L484_014281 [Morus notabilis];oxidoreductase protein [Spatholobus suberectus];uncharacterized protein LOC110696548 [Chenopodium quinoa]	GO:0008942;GO:0046872;GO:0042128;GO:0051213;GO:0051537
HU07G00689	-1.53027	Os07g0147900	PREDICTED: ferredoxin--NADP reductase, root isozyme, chloroplastic [Beta vulgaris subsp. vulgaris];ferredoxin--NADP reductase, root-type isozyme, chloroplastic [Sesamum indicum]	GO:0004324;GO:0009507
HU11G01301	-1.46116	THY-1	bifunctional dihydrofolate reductase-thymidylate synthase-like isoform X1 [Chenopodium quinoa]	GO:0004146;GO:0046654;GO:0006730
HU09G01436	-3.9859	TSC10A	PREDICTED: 3-dehydrosphinganine reductase TSC10A-like [Beta vulgaris subsp. vulgaris]	GO:0030148;GO:0047560;GO:0016491;GO:0006666;GO:0005789;GO:0016021
HU06G00129	1.96251	PETH	hypothetical protein CRG98_040474 [Punica granatum];RecName: Full=Ferredoxin--NADP reductase, chloroplastic; Short=FNR; Flags: Precursor [Mesembryanthemum crystallinum]	GO:0009570;GO:0004324;GO:0009535;GO:0015979;GO:0009507
HU03G01629	-1.60906	PAR	cinnamoyl-CoA reductase 1-like [Spinacia oleracea]	GO:0016616
HU02G01801	-2.7293	CYB561A	transmembrane ascorbate ferrireductase 1-like [Chenopodium quinoa]	GO:0016021;GO:0046872;GO:0016491
HU04G00625	1.26808	-	pinoresinol-lariciresinol reductase II, partial [Echinocactus platyacanthus]	-
HU01G00289	-4.73061	EGS2	phenylcoumaran benzylic ether reductase-like protein I, partial [Ferocactus pilosus]	-
HU03G00891	-8.71488	IGS1	hypothetical protein SADUNF_Sadunf13G0083600 [Salix dunnii];NADPH-dependent reductase III, partial [Echinocactus platyacanthus]	GO:0016491;GO:0047526
HU05G01626	1.41493	-	NADH-ubiquinone reductase complex 1 MLRQ subunit [Senna tora];uncharacterized protein LOC113722823 [Coffea arabica]	GO:0016021
HU03G00892	-11.6732	IGS1	hypothetical protein SADUNF_Sadunf13G0083600 [Salix dunnii];NADPH-dependent reductase III, partial [Echinocactus platyacanthus]	GO:0016491;GO:0047526
HU03G00893	-1.70079	SRD5A2	PREDICTED: probable very-long-chain enoyl-CoA reductase art-1 [Beta vulgaris subsp. vulgaris]	GO:0016021;GO:0006629;GO:0016627;GO:0016491
HU11G00346	-2.41663	OPR7	12-oxophytodienoate reductase 3 [Morus notabilis];12-oxophytodienoate reductase 3-like [Chenopodium quinoa]	GO:0009620;GO:0010193;GO:0048443;GO:0010181;GO:0016629;GO:0031408;GO:0005777;GO:0006633;GO:0009695;GO:0016491
HU02G02216	-2.10597	TSO2	ribonucleoside-diphosphate reductase small chain [Ricinus communis]	GO:0046872;GO:0016491;GO:0009263;GO:0004748
novel.265	-2.66794	EGS2	phenylcoumaran benzylic ether reductase-like protein, partial [Ariocarpus retusus]	-
HU06G00703	-4.23188	CYB561B	PREDICTED: probable transmembrane ascorbate ferrireductase 2 [Beta vulgaris subsp. vulgaris]	GO:0016021;GO:0016491;GO:0046872
HU02G01431	-3.43099	GILT	PREDICTED: gamma-interferon-inducible lysosomal thiol reductase isoform X4 [Vitis vinifera]	GO:0005773;GO:0016491
HU03G01979	1.07109	POR1	PREDICTED: protochlorophyllide reductase [Beta vulgaris subsp. vulgaris]	GO:0016630;GO:0015979;GO:0009507;GO:0015995
HU05G02122	1.45111	PETH	ferredoxin--NADP reductase, leaf isozyme, chloroplastic [Jatropha curcas]	GO:0015979;GO:0009507;GO:0004324;GO:0009535;GO:0009570
novel.19582	4.03553	PAR	tetraketide alpha-pyrone reductase 1-like [Chenopodium quinoa]	GO:0016616
HU01G01752	2.00705	TR	tropinone reductase homolog At5g06060-like [Chenopodium quinoa]	GO:0016491
HU03G02746	-1.62848	hxnY	PREDICTED: 2-oxoglutarate-Fe(II) type oxidoreductase isoform X1 [Beta vulgaris subsp. vulgaris];PREDICTED: 2-oxoglutarate-Fe(II) type oxidoreductase isoform X2 [Beta vulgaris subsp. vulgaris]	GO:0051213;GO:0046872
HU09G00156	-1.95564	NDA1	PREDICTED: internal alternative NAD(P)H-ubiquinone oxidoreductase A1, mitochondrial [Beta vulgaris subsp. vulgaris]	GO:0016491
HU03G02649	-1.70713	CPR	NADPH--cytochrome P450 reductase-like [Chenopodium quinoa]	GO:0050661;GO:0016491;GO:0016709;GO:0003958;GO:0005789;GO:0016021;GO:0010181;GO:0050660;GO:0005829
novel.266	-4.33582	-	phenylcoumaran benzylic ether reductase-like protein, partial [Ariocarpus retusus]	GO:0016491
HU05G00404	1.41875	hxnY	PREDICTED: 2-oxoglutarate-Fe(II) type oxidoreductase isoform X1 [Beta vulgaris subsp. vulgaris];PREDICTED: 2-oxoglutarate-Fe(II) type oxidoreductase isoform X2 [Beta vulgaris subsp. vulgaris]	GO:0016491;GO:0046872
HU10G01237	-6.6571	At1g60710	probable aldo-keto reductase 4 [Chenopodium quinoa]	GO:0047834
HU04G01720	-10.2841	SDR3b	PREDICTED: short-chain dehydrogenase reductase 3b [Beta vulgaris subsp. vulgaris]	GO:0016491
HU02G00247	-5.87327	COR2	non-functional NADPH-dependent codeinone reductase 2-like [Chenopodium quinoa]	GO:0047834;GO:0005829;GO:0004032
HU09G02098	-2.56632	At1g60690	PREDICTED: probable aldo-keto reductase 5 [Beta vulgaris subsp. vulgaris];hypothetical protein SOVF_026230 [Spinacia oleracea]	GO:0047834
HU09G00147	-1.8214	NDA2	PREDICTED: internal alternative NAD(P)H-ubiquinone oxidoreductase A1, mitochondrial [Beta vulgaris subsp. vulgaris]	GO:0016491
HU11G00986	-2.17035	OPR2	PREDICTED: 12-oxophytodienoate reductase 2 [Beta vulgaris subsp. vulgaris];Oxidored_FMN domain-containing protein [Cephalotus follicularis];hypothetical protein C3L33_21692, partial [Rhododendron williamsianum]	GO:0031408;GO:0006633;GO:0010181;GO:0016491
HU09G00327	1.1598	GLYR2	PREDICTED: glyoxylate/succinic semialdehyde reductase 2, chloroplastic isoform X1 [Beta vulgaris subsp. vulgaris];glyoxylate/succinic semialdehyde reductase 2, chloroplastic-like [Chenopodium quinoa]	GO:0051287;GO:0030267;GO:0016491;GO:0050661
HU05G00350	1.73045	-	PREDICTED: peptide methionine sulfoxide reductase A1 [Beta vulgaris subsp. vulgaris]	GO:0008113
HU01G01924	-1.37417	NIR	ferredoxin--nitrite reductase [Silene vulgaris]	GO:0020037;GO:0016491;GO:0051539;GO:0048307;GO:0046872
HU07G01018	-1.15806	DHRS12	dehydrogenase/reductase SDR family member 12-like isoform X2 [Durio zibethinus];dehydrogenase/reductase SDR family member 12 [Quercus suber]	GO:0016491;GO:0019290;GO:0008667
HU01G01751	-3.20465	At1g07440	tropinone reductase homolog At5g06060-like [Chenopodium quinoa]	GO:0016491
HU02G00498	2.70242	CYB561D	PREDICTED: probable transmembrane ascorbate ferrireductase 4 [Beta vulgaris subsp. vulgaris];probable transmembrane ascorbate ferrireductase 4 isoform X2 [Rhodamnia argentea]	GO:0016491;GO:0046872;GO:0016021
HU07G00377	-1.33984	CG5412	dihydrofolate reductase [Spinacia oleracea]	-
novel.25486	-2.44106	OPR1	PREDICTED: 12-oxophytodienoate reductase 2 [Beta vulgaris subsp. vulgaris]	GO:0016491;GO:0010181
HU01G01744	-9.03555	TR	tropinone reductase homolog At5g06060-like [Chenopodium quinoa]	GO:0016491
HU05G00044	5.95429	ndhS	PREDICTED: NAD(P)H-quinone oxidoreductase subunit S, chloroplastic [Beta vulgaris subsp. vulgaris]	GO:0009535;GO:0009767;GO:0010598
HU10G01763	-8.41906	NDA1	internal alternative NAD(P)H-ubiquinone oxidoreductase A1, mitochondrial-like [Spinacia oleracea]	GO:0016491
HU10G01968	-2.16378	2024-04-01	5&apos;-adenylylsulfate reductase 1, chloroplastic-like [Chenopodium quinoa]	GO:0019419;GO:0016671
HU01G00588	-7.27557	CCR1	cinnamoyl-CoA reductase 1-like [Chenopodium quinoa];cinnamoyl-CoA reductase 1-like [Chenopodium quinoa]	GO:0003824
HU09G01869	1.02667	NTRC	predicted protein, partial [Hordeum vulgare subsp. vulgare];thioredoxin reductase NTRC [Pistacia vera];PREDICTED: thioredoxin reductase NTRC [Beta vulgaris subsp. vulgaris]	GO:0004791;GO:0019430;GO:0005737;GO:0016491
HU11G00570	-2.54157	CPR1	PREDICTED: NADPH--cytochrome P450 reductase [Beta vulgaris subsp. vulgaris]	GO:0005789;GO:0016021;GO:0010181;GO:0050660;GO:0005829;GO:0050661;GO:0016491;GO:0016709;GO:0003958
HU07G02031	-6.68991	-	alcohol-forming fatty acyl-CoA reductase-like [Chenopodium quinoa]	GO:0080019;GO:0035336;GO:0043231;GO:0006629;GO:0010345;GO:0102965
HU08G02096	-8.67115	NDB2	external alternative NAD(P)H-ubiquinone oxidoreductase B2, mitochondrial-like [Spinacia oleracea]	GO:0050136;GO:0005743;GO:0005509;GO:0005777
HU03G00517	-3.2875	CCR1	cinnamoyl-CoA reductase 1-like [Chenopodium quinoa]	GO:0003824
HU03G00284	2.89708	-	3-hydroxy-3-methylglutaryl-coenzyme A reductase [Dysphania schraderiana]	GO:0015936;GO:0005789;GO:0008299;GO:0004420;GO:0016021
HU10G00774	1.53834	DVR	PREDICTED: divinyl chlorophyllide a 8-vinyl-reductase, chloroplastic [Beta vulgaris subsp. vulgaris];hypothetical protein DCAR_030558 [Daucus carota subsp. sativus]	GO:0051744;GO:0015995;GO:0033728;GO:0009507;GO:0016491
HU06G00857	1.62088	RCCR	red chlorophyll catabolite reductase, chloroplastic [Spinacia oleracea]	GO:0005829;GO:0009570;GO:0015996;GO:0098542;GO:0005739;GO:0009941;GO:0051743;GO:0010363
HU06G00977	-6.04193	-	NAD(P)H:quinone oxidoreductase-like [Chenopodium quinoa]	GO:0008753;GO:0050136
novel.17973	-7.49294	-	alcohol-forming fatty acyl-CoA reductase-like [Chenopodium quinoa]	GO:0006629;GO:0010345;GO:0102965;GO:0043231;GO:0080019;GO:0035336
HU04G01059	1.47475	GLN2	glutamine synthetase leaf isozyme precursor [Mesembryanthemum crystallinum]	GO:0006542;GO:0005737;GO:0004356;GO:0005524
HU02G01027	-6.05871	GH3.6	probable indole-3-acetic acid-amido synthetase GH3.6 [Chenopodium quinoa]	GO:0016881;GO:0005737
HU08G00084	-4.78726	GH3.6	PREDICTED: indole-3-acetic acid-amido synthetase GH3.6 [Beta vulgaris subsp. vulgaris]	GO:0016881;GO:0010279;GO:0005737
HU03G01189	-1.55246	LACS7	PREDICTED: long chain acyl-CoA synthetase 7, peroxisomal [Beta vulgaris subsp. vulgaris]	GO:0009651;GO:0016874;GO:0009698;GO:0005777;GO:0004467;GO:0016207;GO:0010193
HU03G00076	1.40264	CCL6	long chain acyl-CoA synthetase 2-like [Chenopodium quinoa]	GO:0016207;GO:0009698
HU11G01680	-5.28142	LACS4	long chain acyl-CoA synthetase 4-like [Spinacia oleracea]	GO:0016207;GO:0009698
HU03G02011	5.14457	GH3.10	indole-3-acetic acid-amido synthetase GH3.10 [Chenopodium quinoa]	GO:0005737;GO:0016881
novel.258	5.45357	TCM_000168	salicylate carboxymethyltransferase-like [Chenopodium quinoa]	GO:0046872;GO:0032259;GO:0008168;GO:0008757
HU08G01436	1.03648	At5g64030	PREDICTED: probable methyltransferase PMT26 [Beta vulgaris subsp. vulgaris]	GO:0005768;GO:0005737;GO:0032259;GO:0016021;GO:0008168;GO:0005802
HU06G00023	2.47011	BSMT3	salicylate carboxymethyltransferase-like [Cucurbita moschata]	GO:0008757;GO:0008168;GO:0046872;GO:0032259
HU05G01888	-2.09111	MET2A	PREDICTED: putative DNA (cytosine-5)-methyltransferase CMT1 [Beta vulgaris subsp. vulgaris]	GO:0005634;GO:0003886;GO:0003682;GO:0003677;GO:0006325
HU05G00212	-1.63444	CLF	histone-lysine N-methyltransferase CLF-like [Chenopodium quinoa]	GO:0031519;GO:0032259;GO:0008168
HU11G01374	2.08368	At1g78140	uncharacterized methyltransferase At1g78140, chloroplastic-like [Chenopodium quinoa];PREDICTED: uncharacterized methyltransferase At1g78140, chloroplastic [Beta vulgaris subsp. vulgaris]	GO:0032259;GO:0008168;GO:0010287
HU02G01317	1.14281	EEF1AKNMT	methyltransferase-like protein 13 [Chenopodium quinoa]	-
HU04G00394	4.25417	At4g10440	PREDICTED: probable methyltransferase PMT17 [Beta vulgaris subsp. vulgaris];probable methyltransferase PMT17 [Chenopodium quinoa]	GO:0005737;GO:0005768;GO:0032259;GO:0008168;GO:0016021;GO:0005802
HU01G00579	2.01079	VTE4	PREDICTED: probable tocopherol O-methyltransferase, chloroplastic isoform X2 [Beta vulgaris subsp. vulgaris];gamma-tocopherol methyltransferase [Actinidia rufa]	GO:0008168;GO:0032259
HU02G00323	-1.98201	At1g26850	PREDICTED: probable methyltransferase PMT2 [Beta vulgaris subsp. vulgaris]	GO:0032259;GO:0005737;GO:0005768;GO:0005802;GO:0008168;GO:0016021
HU03G01090	-8.20084	COMT1	PREDICTED: caffeic acid 3-O-methyltransferase [Beta vulgaris subsp. vulgaris]	GO:0005886;GO:0005737;GO:0033799;GO:0051555;GO:0047763;GO:0009809;GO:0032259;GO:0008171;GO:0030744;GO:0008168;GO:0005634;GO:0046983;GO:0030755;GO:0009506
HU08G01663	-3.01943	CMT3	DNA (cytosine-5)-methyltransferase CMT3-like [Chenopodium quinoa];PREDICTED: DNA (cytosine-5)-methyltransferase CMT3 [Beta vulgaris subsp. vulgaris]	GO:0003677;GO:0051567;GO:0003682;GO:0006325;GO:0010069;GO:0010425;GO:0003886;GO:0006342;GO:0005634
HU09G00031	-2.13557	CMT2	PREDICTED: DNA (cytosine-5)-methyltransferase CMT2 [Beta vulgaris subsp. vulgaris]	-
novel.21877	-3.63384	COMT1	PREDICTED: caffeic acid 3-O-methyltransferase [Beta vulgaris subsp. vulgaris];caffeic acid 3-O-methyltransferase, partial [Mesembryanthemum crystallinum];caffeic acid 3-O-methyltransferase-like [Chenopodium quinoa]	GO:0005634;GO:0046983;GO:0008757;GO:0030755;GO:0009506;GO:0019438;GO:0051555;GO:0033799;GO:0009809;GO:0030744;GO:0008171;GO:0005737;GO:0005886;GO:0047763;GO:0032259
novel.20687	-3.57985	OMT	caffeic acid 3-O-methyltransferase, partial [Mesembryanthemum crystallinum]	GO:0032259;GO:0047763;GO:0008171;GO:0009809;GO:0046983
HU11G01389	-3.42894	QUA2	probable pectin methyltransferase QUA2 [Chenopodium quinoa]	GO:0032259;GO:0016021;GO:0008168
HU10G00732	1.60777	-	2-methyl-6-phytyl-1,4-hydroquinone methyltransferase 1, chloroplastic [Phoenix dactylifera]	GO:0032259;GO:0016021;GO:0051741
HU06G01469	-8.95432	COMT1	PREDICTED: caffeic acid 3-O-methyltransferase [Beta vulgaris subsp. vulgaris]	GO:0005634;GO:0046983;GO:0030744;GO:0008171;GO:0009506;GO:0030755;GO:0005737;GO:0005886;GO:0032259;GO:0009809;GO:0047763;GO:0051555;GO:0033799
HU10G00386	1.44144	LSMT-L	fructose-bisphosphate aldolase-lysine N-methyltransferase, chloroplastic-like [Chenopodium quinoa]	GO:0016279;GO:0009507;GO:0030785;GO:0018026;GO:0018024
HU05G00969	-1.27163	MMT1	methionine S-methyltransferase-like [Chenopodium quinoa];methionine S-methyltransferase-like [Chenopodium quinoa]	GO:0009058;GO:0030170;GO:0032259;GO:0030732
HU11G01241	-1.55774	-	serine hydroxymethyltransferase 2, mitochondrial [Chenopodium quinoa]	GO:0046655;GO:0046653;GO:0019264;GO:0035999;GO:0008270;GO:0006730;GO:0030170;GO:0006565;GO:0050897;GO:0004372;GO:0005737;GO:0070905
HU09G02054	-1.45056	SHM4	serine hydroxymethyltransferase 4 [Chenopodium quinoa];hypothetical protein GOBAR_AA38607 [Gossypium barbadense]	GO:0035999;GO:0008270;GO:0008168;GO:0006730;GO:0046655;GO:0019264;GO:0046653;GO:0004372;GO:0005737;GO:0070905;GO:0006565;GO:0030170;GO:0032259;GO:0050897
novel.316	-5.56341	-	caffeoyl-CoA O-methyltransferase 5 [Spinacia oleracea]	GO:0008171;GO:0008168;GO:0042409;GO:0046872;GO:0009809;GO:0032259
HU11G01742	-1.76915	KPHMT2	3-methyl-2-oxobutanoate hydroxymethyltransferase 1, mitochondrial [Spinacia oleracea]	GO:0008168;GO:0000287;GO:0032259;GO:0015940;GO:0005739;GO:0003864
HU06G00021	1.16082	BSMT1	salicylate carboxymethyltransferase-like [Cucurbita moschata];hypothetical protein F0562_003730 [Nyssa sinensis]	GO:0032259;GO:0046872;GO:0008757;GO:0008168
HU10G01291	-2.19838	SHM4	serine hydroxymethyltransferase 4 [Chenopodium quinoa]	GO:0008168;GO:0035999;GO:0008270;GO:0006730;GO:0046655;GO:0019264;GO:0046653;GO:0005737;GO:0004372;GO:0070905;GO:0032259;GO:0006565;GO:0030170;GO:0050897
HU07G01034	-5.63682	-	PREDICTED: caffeic acid 3-O-methyltransferase [Beta vulgaris subsp. vulgaris]	GO:0032259;GO:0019438;GO:0008757;GO:0046983;GO:0008171
HU06G00322	1.84423	-	serine hydroxymethyltransferase 3 [Glycine max];PREDICTED: serine hydroxymethyltransferase, mitochondrial-like [Nicotiana tabacum]	GO:0046686;GO:0046653;GO:0019264;GO:0009853;GO:0010319;GO:0046655;GO:0009534;GO:0007623;GO:0009409;GO:0022626;GO:0006730;GO:0003729;GO:0048046;GO:0009570;GO:0035999;GO:0008270;GO:0005634;GO:0008168;GO:0005739;GO:0050897;GO:0006565;GO:0030170;GO:0008266;GO:0032259;GO:0009416;GO:0070905;GO:0004372;GO:0005886;GO:0005737
HU04G01787	-2.40558	COMT1	caffeic acid 3-O-methyltransferase [Spinacia oleracea]	GO:0005737;GO:0005886;GO:0051555;GO:0033799;GO:0047763;GO:0009809;GO:0032259;GO:0030744;GO:0008171;GO:0046983;GO:0005634;GO:0030755;GO:0009506
HU07G00197	-2.15904	COMT	caffeic acid 3-O-methyltransferase-like [Chenopodium quinoa]	GO:0019438;GO:0032259;GO:0008171;GO:0046983;GO:0008757
HU01G02679	1.01724	-	2-methyl-6-phytyl-1,4-hydroquinone methyltransferase, chloroplastic-like [Tripterygium wilfordii];2-methyl-6-phytyl-1,4-hydroquinone methyltransferase, chloroplastic isoform X2 [Durio zibethinus]	GO:0032259;GO:0016021;GO:0051741
HU06G00166	-1.09303	mettl23	methyltransferase-like protein 23 isoform X2 [Spinacia oleracea];methyltransferase-like protein 23 [Chenopodium quinoa]	GO:0008168;GO:0005634;GO:0032259;GO:0005737
HU01G01579	-1.23783	NOP2B	RNA (C5-cytosine) methyltransferase, NOP [Trema orientale];PREDICTED: 25S rRNA (cytosine-C(5))-methyltransferase nop2-like [Prunus mume]	GO:0070475;GO:0006396;GO:0005730;GO:0000470;GO:0042254;GO:0009383;GO:0008757;GO:0003723;GO:0001510
HU06G02068	-1.12108	HMT3	homocysteine S-methyltransferase 3 isoform X1 [Manihot esculenta]	GO:0032259;GO:0009086;GO:0047150;GO:0008898;GO:0033528;GO:0008270
HU05G01013	-2.42818	MET1B	PREDICTED: DNA (cytosine-5)-methyltransferase 1B isoform X2 [Beta vulgaris subsp. vulgaris]	GO:0006325;GO:0003682;GO:0003677;GO:0005634;GO:0003886
HU02G01791	6.06355	COMT1	caffeic acid 3-O-methyltransferase-like [Spinacia oleracea]	GO:0030755;GO:0009506;GO:0008757;GO:0005634;GO:0046983;GO:0008171;GO:0030744;GO:0047763;GO:0009809;GO:0032259;GO:0033799;GO:0051555;GO:0005737;GO:0005886;GO:0019438
HU02G02504	3.33206	GIR2	PREDICTED: histone-lysine N-methyltransferase, H3 lysine-79 specific [Beta vulgaris subsp. vulgaris]	-
HU03G02039	-1.62522	ATXR3	PREDICTED: histone-lysine N-methyltransferase ATXR3 [Beta vulgaris subsp. vulgaris]	GO:0032259;GO:0008168
HU02G00003	-1.77537	SUVH4	PREDICTED: histone-lysine N-methyltransferase, H3 lysine-9 specific SUVH4 [Beta vulgaris subsp. vulgaris]	GO:0008270;GO:0005634;GO:0018024
HU07G01033	-4.72275	COMT1	PREDICTED: caffeic acid 3-O-methyltransferase [Beta vulgaris subsp. vulgaris]	GO:0008757;GO:0046983;GO:0008171;GO:0032259;GO:0019438
HU02G01793	6.78417	COMT1	caffeic acid 3-O-methyltransferase-like [Spinacia oleracea]	GO:0030755;GO:0009506;GO:0008757;GO:0046983;GO:0005634;GO:0008171;GO:0030744;GO:0047763;GO:0032259;GO:0009809;GO:0033799;GO:0051555;GO:0005737;GO:0005886;GO:0019438
HU10G01389	-1.54209	METE	PREDICTED: 5-methyltetrahydropteroyltriglutamate--homocysteine methyltransferase [Beta vulgaris subsp. vulgaris]	GO:0005737;GO:0009086;GO:0032259;GO:0003871;GO:0008270
HU09G00063	-4.75747	COMT1	PREDICTED: caffeic acid 3-O-methyltransferase [Beta vulgaris subsp. vulgaris]	GO:0030755;GO:0009506;GO:0008171;GO:0030744;GO:0046983;GO:0005634;GO:0033799;GO:0051555;GO:0047763;GO:0032259;GO:0009809;GO:0005737;GO:0005886
HU03G02381	-2.39146	At5g64030	probable methyltransferase PMT24 [Jatropha curcas];PREDICTED: probable methyltransferase PMT26 [Beta vulgaris subsp. vulgaris]	GO:0005737;GO:0005768;GO:0032259;GO:0008168;GO:0016021;GO:0005802
novel.22472	-3.36831	DDB_G0268948	putative methyltransferase DDB_G0268948 [Chenopodium quinoa];unnamed protein product, partial [Vitis vinifera]	GO:0008168;GO:0032259
HU04G00591	2.00845	CMT2	PREDICTED: DNA (cytosine-5)-methyltransferase CMT2 isoform X2 [Beta vulgaris subsp. vulgaris];DNA (cytosine-5)-methyltransferase CMT3-like [Chenopodium quinoa]	GO:0005634;GO:0003886;GO:0003682;GO:0003677;GO:0006325
HU02G01789	3.37528	COMT1	caffeic acid 3-O-methyltransferase-like [Spinacia oleracea]	GO:0047763;GO:0009809;GO:0032259;GO:0033799;GO:0051555;GO:0005737;GO:0005886;GO:0019438;GO:0030755;GO:0009506;GO:0008757;GO:0005634;GO:0046983;GO:0008171;GO:0030744
HU06G00874	-5.64963	CCOAOMT	caffeoyl-CoA O-methyltransferase 1 [Chenopodium quinoa]	GO:0008757;GO:0009809;GO:0032259;GO:0042409
HU07G00336	1.89133	-	PREDICTED: histone-lysine N-methyltransferase ATX1 isoform X1 [Beta vulgaris subsp. vulgaris]	-
HU11G01383	2.03809	TRM112A	PREDICTED: signal peptidase complex-like protein DTM1 [Beta vulgaris subsp. vulgaris];PREDICTED: multifunctional methyltransferase subunit TRM112-like protein At1g22270 [Beta vulgaris subsp. vulgaris]	GO:0018364;GO:0046982;GO:0070476;GO:0030488
HU08G01947	1.42892	GDCST	RecName: Full=Aminomethyltransferase, mitochondrial; AltName: Full=Glycine cleavage system T protein; Short=GCVT; Flags: Precursor [Mesembryanthemum crystallinum]	GO:0019464;GO:0004047;GO:0008483;GO:0005739;GO:0006546;GO:0032259
HU01G00147	-7.63048	-	caffeoyl-CoA O-methyltransferase 5-like [Chenopodium quinoa];caffeoyl-CoA O-methyltransferase 5 [Spinacia oleracea]	GO:0046872;GO:0032259;GO:0009809;GO:0042409;GO:0008168;GO:0008171
HU04G00557	-2.55978	COMT1	caffeic acid 3-O-methyltransferase [Spinacia oleracea]	GO:0008171;GO:0030744;GO:0046983;GO:0005634;GO:0009506;GO:0030755;GO:0005886;GO:0005737;GO:0033799;GO:0051555;GO:0009809;GO:0032259;GO:0047763
HU11G01146	-2.43503	At1g29470	probable methyltransferase PMT24 [Chenopodium quinoa]	GO:0016021;GO:0008168;GO:0005802;GO:0005768;GO:0005737;GO:0032259
novel.22471	1.20015	DDB_G0268948	putative methyltransferase DDB_G0268948 [Chenopodium quinoa]	GO:0008168;GO:0032259
HU06G01014	2.55846	APX5	L-ascorbate peroxidase 5, peroxisomal-like [Chenopodium quinoa]	-
HU04G00014	1.34311	ACX1	PREDICTED: peroxisomal acyl-coenzyme A oxidase 1 [Beta vulgaris subsp. vulgaris]	GO:0071949;GO:0003997;GO:0005777;GO:0006635
HU06G01681	-3.11429	ECI1	enoyl-CoA delta isomerase 1, peroxisomal-like [Chenopodium quinoa]	GO:0016021;GO:0005777;GO:0003824;GO:0004300;GO:0004165;GO:0006635;GO:0016853
HU02G01363	2.68067	AAE1	probable acyl-activating enzyme 1, peroxisomal [Chenopodium quinoa]	GO:0016207;GO:0009698
HU03G01189	-1.55246	LACS7	PREDICTED: long chain acyl-CoA synthetase 7, peroxisomal [Beta vulgaris subsp. vulgaris]	GO:0009651;GO:0016874;GO:0009698;GO:0005777;GO:0004467;GO:0016207;GO:0010193
HU06G00769	-8.08536	ACX2	PREDICTED: acyl-coenzyme A oxidase 2, peroxisomal [Beta vulgaris subsp. vulgaris]	GO:0055088;GO:0006635;GO:0033540;GO:0050660;GO:0005777;GO:0003997;GO:0005504;GO:0071949
HU07G01800	-1.50466	PED1	PREDICTED: 3-ketoacyl-CoA thiolase 2, peroxisomal [Beta vulgaris subsp. vulgaris]	GO:0003988;GO:0016747
HU02G03283	-2.09781	CCL3	PREDICTED: acetate/butyrate--CoA ligase AAE7, peroxisomal [Beta vulgaris subsp. vulgaris]	-
HU09G01195	-4.55196	CCL13	probable acyl-activating enzyme 1, peroxisomal [Chenopodium quinoa]	GO:0009698;GO:0016207
novel.8053	1.68445	MENB	PREDICTED: 1,4-dihydroxy-2-naphthoyl-CoA synthase, peroxisomal [Beta vulgaris subsp. vulgaris]	GO:0016021;GO:0008935;GO:0005829;GO:0009234
HU11G00668	-1.19443	AIM1	peroxisomal fatty acid beta-oxidation multifunctional protein AIM1-like [Chenopodium quinoa]	GO:0006635;GO:0008692;GO:0070403;GO:0004300;GO:0004165;GO:0009507;GO:0003857;GO:0016021;GO:0005777
HU02G00658	-2.00142	PED1	PREDICTED: 3-ketoacyl-CoA thiolase 2, peroxisomal [Beta vulgaris subsp. vulgaris]	GO:0005777;GO:0003988;GO:0006635;GO:0010124;GO:0016747
HU06G00684	2.17755	KCS5	3-ketoacyl-CoA synthase 5-like [Chenopodium quinoa]	GO:0102337;GO:0102336;GO:0102756;GO:0016021;GO:0006633;GO:0102338;GO:0016491;GO:0016829
HU06G02338	-7.49816	CSLG2	cellulose synthase-like protein G2 [Chenopodium quinoa];PREDICTED: serine/threonine-protein kinase BLUS1 [Beta vulgaris subsp. vulgaris];PREDICTED: cellulose synthase-like protein G2 [Beta vulgaris subsp. vulgaris]	GO:0004672;GO:0051753;GO:0009833;GO:0016760;GO:0005886;GO:0030244;GO:0005524;GO:0005802;GO:0016021
HU02G02217	-6.62636	CHS	chalcone synthase-like [Chenopodium quinoa]	GO:0016747;GO:0009058
HU05G00579	-1.06107	HMGS	hydroxymethylglutaryl-CoA synthase [Spinacia oleracea];hydroxymethylglutaryl-CoA synthase-like [Chenopodium quinoa]	GO:0006084;GO:0016126;GO:0010142;GO:0004421
HU02G00183	-1.82402	ACLA-1	PREDICTED: ATP-citrate synthase alpha chain protein 1 [Beta vulgaris subsp. vulgaris]	GO:0005524;GO:0003878
HU05G01482	1.8185	TBS	hypothetical protein SOVF_145700 [Spinacia oleracea];caffeine synthase 1-like [Spinacia oleracea];PREDICTED: caffeine synthase 1 [Beta vulgaris subsp. vulgaris]	GO:0032259;GO:0046872;GO:0008757
HU02G03114	2.26218	OSCBPW	lupeol synthase-like [Chenopodium quinoa]	GO:0042300;GO:0016104;GO:0000250;GO:0005811
HU07G01131	1.73363	AOS1	PREDICTED: allene oxide synthase 1, chloroplastic [Beta vulgaris subsp. vulgaris]	GO:0004497;GO:0016125;GO:0009695;GO:0016705;GO:0020037;GO:0005506;GO:0009941;GO:0009535;GO:0016491
HU07G02171	4.40232	At5g58770	dehydrodolichyl diphosphate synthase 2 [Spinacia oleracea]	GO:0045547;GO:0006486;GO:0002094;GO:0016765;GO:0009668;GO:0005783;GO:0016094;GO:0009570;GO:0009409
HU03G00341	-1.25222	ACT	vinorine synthase-like [Chenopodium quinoa]	-
HU07G01194	-1.47117	SPS1	solanesyl-diphosphate synthase 1, mitochondrial-like [Spinacia oleracea];PREDICTED: solanesyl-diphosphate synthase 1, mitochondrial isoform X1 [Beta vulgaris subsp. vulgaris]	GO:0008299;GO:1990234;GO:0004659;GO:0016740;GO:0006744
HU11G00978	3.75623	KCS11	3-ketoacyl-CoA synthase 11-like [Chenopodium quinoa]	GO:0102338;GO:0016021;GO:0006633;GO:0102756;GO:0102337;GO:0102336
HU09G01858	-1.55037	CESA3	PREDICTED: cellulose synthase A catalytic subunit 3 [UDP-forming] [Beta vulgaris subsp. vulgaris]	GO:0005802;GO:0016759;GO:0016021;GO:0046872;GO:0009833;GO:0016760;GO:0071555;GO:0005886;GO:0030244
HU07G00483	1.84614	-	protein CELLULOSE SYNTHASE INTERACTIVE 3 [Spinacia oleracea]	-
HU04G00132	1.40894	HMGS	hydroxymethylglutaryl-CoA synthase-like [Chenopodium quinoa]	GO:0004421;GO:0010142;GO:0016126;GO:0006084
HU01G00076	-7.11514	PKSB	type III polyketide synthase B-like [Chenopodium quinoa]	GO:0016210;GO:0016747;GO:0030639;GO:0009058
HU03G01098	-7.88358	-	cysteine synthase-like isoform X1 [Spinacia oleracea]	GO:0030170;GO:0006535;GO:0004124;GO:0005737
HU03G02751	-7.57449	VIT_19s0014g04930	(-)-germacrene D synthase-like isoform X3 [Quercus lobata];Squalene/phytoene synthase [Trema orientale];hypothetical protein EZV62_008167 [Acer yangbiense];(-)-germacrene D synthase [Vitis vinifera];PREDICTED: (+)-delta-cadinene synthase isozyme A-like [Gossypium hirsutum]	GO:0016114;GO:0010333;GO:0000287;GO:0047461;GO:0034004;GO:0052577;GO:0005737
HU08G01507	-2.52622	KCS7	Hypoxia induced protein, domain containing protein [Parasponia andersonii];PREDICTED: uncharacterized protein LOC104890322 [Beta vulgaris subsp. vulgaris];probable 3-ketoacyl-CoA synthase 21 [Chenopodium quinoa]	GO:0033617;GO:0005746;GO:0102338;GO:0006633;GO:0016021;GO:0031305;GO:0016740;GO:0102756;GO:0102336;GO:0102337
HU05G01671	8.32952	KCS5	3-ketoacyl-CoA synthase 5-like [Chenopodium quinoa]	GO:0102336;GO:0102337;GO:0102756;GO:0006633;GO:0016021;GO:0102338
HU03G01458	3.02623	GOLS2	galactinol synthase 2-like [Chenopodium quinoa]	GO:0016757
HU04G00259	2.55319	ACS1	PREDICTED: 1-aminocyclopropane-1-carboxylate synthase [Beta vulgaris subsp. vulgaris];1-aminocyclopropane-1-carboxylate synthase-like [Chenopodium quinoa]	GO:0009058;GO:0030170;GO:0003824
HU02G02022	-2.12235	CSLG2	cellulose synthase-like protein G2 [Chenopodium quinoa]	GO:0016021;GO:0005802;GO:0030244;GO:0016760;GO:0005886;GO:0009833;GO:0051753
HU0G00003	8.3135	At5g58770	dehydrodolichyl diphosphate synthase 2-like [Chenopodium quinoa]	GO:0045547;GO:0006486;GO:0002094;GO:0016765;GO:0009668;GO:0005783;GO:0016094;GO:0009570;GO:0009409
HU07G01813	9.93378	OSCBPY	beta amyrin synthase [Talinum paniculatum]	GO:0000250;GO:0016740;GO:0005811;GO:0016104;GO:0042300
HU11G01301	-1.46116	THY-1	bifunctional dihydrofolate reductase-thymidylate synthase-like isoform X1 [Chenopodium quinoa]	GO:0004146;GO:0046654;GO:0006730
HU03G00638	6.10576	ISPS	PREDICTED: tricyclene synthase TPS4, chloroplastic-like isoform X2 [Beta vulgaris subsp. vulgaris]	GO:0000287;GO:0010333
HU06G00685	2.33644	KCS5	3-ketoacyl-CoA synthase 5-like [Chenopodium quinoa]	GO:0102338;GO:0016021;GO:0006633;GO:0102756;GO:0102337;GO:0102336
HU05G02158	4.99792	Os07g0190000	probable 1-deoxy-D-xylulose-5-phosphate synthase 2, chloroplastic [Spinacia oleracea]	GO:0016114;GO:0008661;GO:0009228;GO:0052865;GO:0046872
HU01G02629	-2.7315	ctps	PREDICTED: CTP synthase isoform X1 [Beta vulgaris subsp. vulgaris]	GO:0005524;GO:0042802;GO:0019856;GO:0003883;GO:0016021;GO:0006241;GO:0044210;GO:0006541
HU06G02337	-10.3612	CSLE2	PREDICTED: cellulose synthase-like protein G2 [Beta vulgaris subsp. vulgaris]	GO:0016760;GO:0005886;GO:0030244;GO:0051753;GO:0009833;GO:0016021;GO:0005802
HU11G01352	1.338	PRS1	PREDICTED: ribose-phosphate pyrophosphokinase 1 [Beta vulgaris subsp. vulgaris];RecName: Full=Ribose-phosphate pyrophosphokinase 1; AltName: Full=Phosphoribosyl pyrophosphate synthase 1 [Spinacia oleracea]	GO:0004749;GO:0009165;GO:0000287;GO:0016301;GO:0005524;GO:0009116;GO:0009156
HU06G00683	4.91662	KCS5	3-ketoacyl-CoA synthase 5-like [Chenopodium quinoa]	GO:0102756;GO:0102336;GO:0102337;GO:0006633;GO:0016021;GO:0102338
HU07G00853	-4.83265	CSI3	protein CELLULOSE SYNTHASE INTERACTIVE 3-like [Chenopodium quinoa];PREDICTED: uncharacterized protein LOC104891081 isoform X1 [Beta vulgaris subsp. vulgaris]	GO:0008017;GO:0010330;GO:0051211;GO:2001006
HU06G00003	5.78858	CPT5	dehydrodolichyl diphosphate synthase 5 [Capsella rubella]	GO:0006486;GO:0045547;GO:0009409;GO:0009570;GO:0016094;GO:0005783;GO:0009668;GO:0016765;GO:0002094
HU02G02569	-3.70701	KCS11	3-ketoacyl-CoA synthase 11-like [Spinacia oleracea]	GO:0102338;GO:0016021;GO:0006633;GO:0102337;GO:0102336;GO:0102756
HU07G01811	8.64368	OSCBPY	beta amyrin synthase [Talinum paniculatum]	GO:0042300;GO:0016104;GO:0000250;GO:0005811
HU03G01457	2.76588	GOLS2	galactinol synthase 2-like [Chenopodium quinoa]	GO:0016757
novel.15474	3.25921	guaA	PREDICTED: probable GMP synthase [glutamine-hydrolyzing] [Cucumis melo]	GO:0006284;GO:0008725
HU11G02005	1.30635	atpA	ATP synthase CF1 alpha subunit [Hylocereus undatus]	GO:0009535;GO:0046961;GO:0045261;GO:0009507;GO:0046933;GO:0005524
HU04G00649	-3.87932	CHS	chalcone synthase-like [Chenopodium quinoa]	GO:0016747;GO:0009058
HU06G00766	-1.30769	MIPS	inositol-3-phosphate synthase [Chenopodium quinoa];myo-inositol 1-phosphate synthase, partial [Athrocaulon macrostachyum]	GO:0006021;GO:0008654;GO:0004512;GO:0005737
HU06G00535	-1.89933	FPGS1	folylpolyglutamate synthase [Spinacia oleracea]	GO:0046872;GO:0004326;GO:0006730;GO:0005524
HU07G01814	4.72797	BAS	beta amyrin synthase [Talinum paniculatum];beta-amyrin synthase-like [Spinacia oleracea]	GO:0042300;GO:0016104;GO:0000250;GO:0005811
HU02G02074	1.40986	ATPF2	ATP synthase subunit b&apos;, chloroplastic-like [Chenopodium quinoa]	GO:0000398;GO:0005689;GO:0016021;GO:0015986;GO:0045263;GO:0015078
HU04G00645	-4.00079	CHS	chalcone synthase-like [Chenopodium quinoa]	GO:0016747;GO:0009058
HU10G00991	2.02576	CESA3	PREDICTED: cellulose synthase A catalytic subunit 3 [UDP-forming] [Beta vulgaris subsp. vulgaris]	GO:0071555;GO:0016760;GO:0005886;GO:0030244;GO:0046872;GO:0009833;GO:0016759;GO:0016021;GO:0005802
HU06G00537	-3.70533	P5CS	PREDICTED: delta-1-pyrroline-5-carboxylate synthase isoform X2 [Beta vulgaris subsp. vulgaris];putative delta-1-pyrroline-5-carboxylate synthase [Haloxylon ammodendron]	GO:0005524;GO:0004349;GO:0005737;GO:0055129;GO:0004350
HU09G00628	1.85665	MGL	cystathionine gamma-synthase [Populus tomentosa]	GO:0005737;GO:0016846;GO:0030170;GO:0019343;GO:0004123;GO:0019346;GO:0003824
HU11G01610	-4.33595	KCS1	3-ketoacyl-CoA synthase 1-like [Chenopodium quinoa]	GO:0102338;GO:0016020;GO:0102337;GO:0102336;GO:0102756;GO:0016021;GO:0006633
HU02G02218	-2.66973	CHS	chalcone synthase-like [Chenopodium quinoa]	GO:0016747;GO:0009058
HU07G01739	7.95505	CSLD5	PREDICTED: cellulose synthase-like protein D5 isoform X1 [Beta vulgaris subsp. vulgaris]	GO:0005802;GO:0016021;GO:0051753;GO:0009833;GO:0016760;GO:0005886;GO:0030244
novel.18326	5.95963	VIT_19s0014g04930	(-)-germacrene D synthase [Vitis vinifera]	GO:0000287;GO:0034004;GO:0016114;GO:0010333;GO:0052577;GO:0005737
HU02G02023	-1.47657	CSLE1	cellulose synthase-like protein G2 [Chenopodium quinoa]	GO:0005802;GO:0016021;GO:0009833;GO:0051753;GO:0030244;GO:0005886;GO:0016760
HU07G00040	-7.29727	ACS2	1-aminocyclopropane-1-carboxylate synthase [Dianthus petraeus]	GO:0009058;GO:0030170;GO:0003824
HU05G02334	-3.9492	CSLD3	PREDICTED: cellulose synthase-like protein D3 isoform X1 [Beta vulgaris subsp. vulgaris]	GO:0016021;GO:0016760;GO:0030244
HU05G00544	1.2428	NBS	S-norcoclaurine synthase 2-like [Camellia sinensis]	GO:0009738;GO:0080163;GO:0005737;GO:0010427;GO:0004864;GO:0005634;GO:0038023;GO:0006952
HU11G00421	1.195	SS	sucrose synthase 1 [Amaranthus cruentus/Amaranthus hypocondriacus mixed library]	GO:0016157;GO:0005985
HU09G01445	-3.18207	LFS	PREDICTED: lachrymatory-factor synthase [Beta vulgaris subsp. vulgaris]	GO:0038023;GO:0005634;GO:0004864;GO:0010427;GO:0005886;GO:0005737;GO:0080163;GO:0009738
HU06G02626	-5.06799	GLT1	glutamate synthase 1 [NADH], chloroplastic-like isoform X3 [Chenopodium quinoa];glutamate synthase 1 [NADH], chloroplastic-like isoform X3 [Chenopodium quinoa];glutamate synthase 1 [NADH], chloroplastic-like isoform X1 [Chenopodium quinoa]	GO:0050660;GO:0010181;GO:0097054;GO:0046686;GO:0006541;GO:0009570;GO:0051538;GO:0005506;GO:0006537;GO:0048589;GO:0016040;GO:0015930;GO:0019676;GO:0016491
HU09G01928	-2.15521	FdGOGAT	ferredoxin-dependent glutamate synthase, chloroplastic [Chenopodium quinoa];PREDICTED: ferredoxin-dependent glutamate synthase, chloroplastic [Beta vulgaris subsp. vulgaris];hypothetical protein JCGZ_16658 [Jatropha curcas]	GO:0006541;GO:0019899;GO:0051538;GO:0009570;GO:0097054;GO:0016040;GO:0016491;GO:0019676;GO:0015930;GO:0006537;GO:0046872;GO:0016041
HU06G01184	-1.0757	CGS1	cystathionine gamma-synthase 1, chloroplastic [Spinacia oleracea]	GO:0030170;GO:0016829;GO:0009086;GO:0019346;GO:0016740;GO:0003962
HU02G01634	1.39677	THIC	PREDICTED: phosphomethylpyrimidine synthase, chloroplastic isoform X2 [Beta vulgaris subsp. vulgaris]	-
HU10G00589	-1.62752	WAXY	Granule-bound starch synthase 1, chloroplastic/amyloplastic [Morella rubra]	GO:0019252;GO:0009507;GO:0004373;GO:0009501
HU04G00647	-3.72872	CHS	chalcone synthase-like [Chenopodium quinoa]	GO:0009058;GO:0016747
HU03G01440	-3.03681	SAMS4	S-adenosylmethionine synthase 4 [Chenopodium quinoa]	GO:0005737;GO:0006556;GO:0004478;GO:0046872;GO:0006730;GO:0005524
HU04G00646	-4.12604	CHS	chalcone synthase-like [Chenopodium quinoa]	GO:0009058;GO:0016747
HU05G00206	2.29697	TPS5	alpha,alpha-trehalose-phosphate synthase [UDP-forming] 5 [Spinacia oleracea]	GO:0005829;GO:0005992;GO:0003824
HU08G00021	-6.82886	VIT_19s0014g04930	hypothetical protein FH972_020444 [Carpinus fangiana];PREDICTED: valencene synthase [Vitis vinifera]	GO:0016114;GO:0000287;GO:0010333;GO:0034004;GO:0052577;GO:0005737
HU01G01869	2.78014	-	probable sesquiterpene synthase [Chenopodium quinoa]	GO:0016114;GO:0000287;GO:0010333
HU06G00607	2.26987	KCS5	3-ketoacyl-CoA synthase 5-like [Chenopodium quinoa]	GO:0016021;GO:0006633;GO:0102337;GO:0102336;GO:0102756;GO:0016829;GO:0016491;GO:0102338
HU06G01828	-2.93509	IPMSB	2-isopropylmalate synthase A-like [Chenopodium quinoa];2-isopropylmalate synthase A-like [Spinacia oleracea]	GO:0003852;GO:0009098;GO:0009507;GO:0009082
HU10G01630	3.28053	TPS8	PREDICTED: probable sesquiterpene synthase, partial [Beta vulgaris subsp. vulgaris];hypothetical protein SOVF_130630 [Spinacia oleracea]	GO:0016021;GO:0010333;GO:0000287
HU09G00349	-3.90924	CUT1	3-ketoacyl-CoA synthase 6-like [Prosopis alba]	GO:0016021;GO:0006633;GO:0102337;GO:0102336;GO:0102756;GO:0102338
HU08G00796	3.13256	KCS19	3-ketoacyl-CoA synthase 19-like [Chenopodium quinoa]	GO:0102338;GO:0016020;GO:0102756;GO:0102337;GO:0102336;GO:0016021;GO:0006633
HU04G00651	-3.65725	CHS	chalcone synthase-like [Chenopodium quinoa]	GO:0016747;GO:0009058
HU01G00185	-2.47123	At3g19440	RNA pseudouridine synthase 4, mitochondrial-like [Chenopodium quinoa];RNA pseudouridine synthase 4, mitochondrial [Spinacia oleracea]	GO:0000455;GO:0003723;GO:0009982
HU06G01061	1.46394	PYRE-F	PREDICTED: uridine 5&apos;-monophosphate synthase [Beta vulgaris subsp. vulgaris];uridine 5&apos;-monophosphate synthase-like [Chenopodium quinoa]	GO:0044205;GO:0004588;GO:0009116;GO:0004590;GO:0006207
HU02G03260	-1.67677	ACLB-2	PREDICTED: ATP-citrate synthase beta chain protein 2 [Beta vulgaris subsp. vulgaris]	GO:0006085;GO:0006629;GO:0003878;GO:0000166;GO:0005737;GO:0005829;GO:0006633
HU02G02576	11.9614	SesquiTPS1	PREDICTED: viridiflorene synthase isoform X1 [Beta vulgaris subsp. vulgaris]	GO:0016114;GO:0000287;GO:0010333;GO:0052577;GO:0005737;GO:0034004
HU04G00349	-2.36797	ADCS	aminodeoxychorismate synthase, chloroplastic-like isoform X2 [Chenopodium quinoa];aminodeoxychorismate synthase, chloroplastic-like isoform X1 [Chenopodium quinoa]	GO:0046654;GO:0046820;GO:0006541;GO:0046656
HU03G02531	-1.8731	LKR/SDH	PREDICTED: alpha-aminoadipic semialdehyde synthase [Beta vulgaris subsp. vulgaris]	GO:0016021;GO:0019878;GO:0033512;GO:0004753;GO:0005737;GO:0047131;GO:0047130
HU09G01088	2.12918	KCS20	3-ketoacyl-CoA synthase 11-like [Spinacia oleracea]	GO:0006633;GO:0016021;GO:0102756;GO:0102336;GO:0102337;GO:0102338
HU06G02697	-10.3958	CSLG2	PREDICTED: cellulose synthase-like protein G2 [Beta vulgaris subsp. vulgaris]	GO:0009833;GO:0051753;GO:0030244;GO:0005886;GO:0016760;GO:0005802;GO:0016021
HU09G01503	1.32381	SQD1	PREDICTED: UDP-sulfoquinovose synthase, chloroplastic [Beta vulgaris subsp. vulgaris]	GO:0003824;GO:0009247;GO:0019899;GO:0009570;GO:0101016;GO:0046506;GO:0046507
HU04G00542	1.82666	TPS5	alpha,alpha-trehalose-phosphate synthase [UDP-forming] 5 [Spinacia oleracea]	GO:0005992;GO:0003824;GO:0005829
HU05G01670	1.82079	CUT1	PREDICTED: 3-ketoacyl-CoA synthase 6-like [Beta vulgaris subsp. vulgaris]	GO:0102756;GO:0102336;GO:0102337;GO:0006633;GO:0016021;GO:0102338
HU01G00253	-1.478	SS	squalene synthase-like [Chenopodium quinoa]	GO:0004310;GO:0016021;GO:0008610;GO:0051996
HU04G02062	-3.82963	SSL6	protein STRICTOSIDINE SYNTHASE-LIKE 7-like [Chenopodium quinoa]	GO:0005773;GO:0016844;GO:0009058;GO:0016021
HU06G00701	-2.14998	IGPS	PREDICTED: indole-3-glycerol phosphate synthase, chloroplastic isoform X1 [Beta vulgaris subsp. vulgaris];indole-3-glycerol phosphate synthase, chloroplastic-like [Spinacia oleracea]	GO:0004425;GO:0000162
novel.8053	1.68445	MENB	PREDICTED: 1,4-dihydroxy-2-naphthoyl-CoA synthase, peroxisomal [Beta vulgaris subsp. vulgaris]	GO:0016021;GO:0008935;GO:0005829;GO:0009234
novel.769	1.51394	At3g21360	2-oxoglutarate (2OG) and Fe(II)-dependent oxygenase superfamily protein [Actinidia rufa];PREDICTED: clavaminate synthase-like protein At3g21360 [Beta vulgaris subsp. vulgaris]	GO:0005634;GO:0016491
HU11G00002	1.83795	FDH	3-ketoacyl-CoA synthase 10 [Camellia sinensis]	GO:0102756;GO:0102336;GO:0102337;GO:0006633;GO:0080167;GO:0016021;GO:0009409;GO:0005783;GO:0102338;GO:0009416
HU03G02749	-9.38502	VIT_19s0014g04930	unnamed protein product, partial [Vitis vinifera];(-)-germacrene D synthase-like [Quercus suber];beta-caryophyllene synthase-like [Olea europaea var. sylvestris];hypothetical protein JCGZ_10983 [Jatropha curcas];hypothetical protein VITISV_013313 [Vitis vinifera];LOW QUALITY PROTEIN: (-)-germacrene D synthase-like [Vitis riparia]	GO:0034004;GO:0047461;GO:0052577;GO:0005737;GO:0016740;GO:0010333;GO:0000287;GO:0016114
HU04G02006	-2.21151	ctps	CTP synthase-like [Chenopodium quinoa]	GO:0019856;GO:0003883;GO:0005524;GO:0042802;GO:0006541;GO:0044210;GO:0006241
HU05G00643	1.38347	LIP1P	lipoyl synthase, chloroplastic [Spinacia oleracea]	GO:0046872;GO:0009507;GO:0102553;GO:0051539;GO:0005739;GO:0009107;GO:0016992;GO:0009249;GO:0102552
HU11G00996	-1.82173	ACC1	PREDICTED: acetyl-CoA carboxylase 1 isoform X1 [Beta vulgaris subsp. vulgaris]	GO:0016740;GO:0005524;GO:0006633;GO:2001295;GO:0046872;GO:0003989
HU09G01502	1.9569	-	PREDICTED: acyl-lipid (9-3)-desaturase [Beta vulgaris subsp. vulgaris]	GO:0006629;GO:0016491;GO:0016021
HU03G01688	-6.40975	FAD12	microsomal oleate desaturase [Xanthoceras sorbifolium]	GO:0016021;GO:0016717;GO:0006629;GO:0006636
HU03G00573	-1.42411	ADS3	palmitoyl-monogalactosyldiacylglycerol delta-7 desaturase, chloroplastic-like [Chenopodium quinoa]	GO:0016021;GO:0006633;GO:0016717
HU11G01728	1.67913	SLD2	delta(8)-fatty-acid desaturase [Spinacia oleracea]	GO:0016491;GO:0006629;GO:0016021
HU06G00450	-2.84344	FAD7	chloroplast omega-3 desaturase [Portulaca oleracea]	GO:0006629;GO:0016021;GO:0016717
HU05G00124	-5.2247	FAD7	PREDICTED: omega-3 fatty acid desaturase, chloroplastic-like [Fragaria vesca subsp. vesca]	GO:0006629;GO:0016021;GO:0016717
HU04G01641	2.4811	STE1	delta(7)-sterol-C5(6)-desaturase-like [Spinacia oleracea]	GO:0005506;GO:0016491;GO:0016021;GO:0008610
HU06G01014	2.55846	APX5	L-ascorbate peroxidase 5, peroxisomal-like [Chenopodium quinoa]	-
HU04G00014	1.34311	ACX1	PREDICTED: peroxisomal acyl-coenzyme A oxidase 1 [Beta vulgaris subsp. vulgaris]	GO:0071949;GO:0003997;GO:0005777;GO:0006635
HU06G01681	-3.11429	ECI1	enoyl-CoA delta isomerase 1, peroxisomal-like [Chenopodium quinoa]	GO:0016021;GO:0005777;GO:0003824;GO:0004300;GO:0004165;GO:0006635;GO:0016853
HU02G01363	2.68067	AAE1	probable acyl-activating enzyme 1, peroxisomal [Chenopodium quinoa]	GO:0016207;GO:0009698
HU03G01189	-1.55246	LACS7	PREDICTED: long chain acyl-CoA synthetase 7, peroxisomal [Beta vulgaris subsp. vulgaris]	GO:0009651;GO:0016874;GO:0009698;GO:0005777;GO:0004467;GO:0016207;GO:0010193
HU06G00769	-8.08536	ACX2	PREDICTED: acyl-coenzyme A oxidase 2, peroxisomal [Beta vulgaris subsp. vulgaris]	GO:0055088;GO:0006635;GO:0033540;GO:0050660;GO:0005777;GO:0003997;GO:0005504;GO:0071949
HU07G01800	-1.50466	PED1	PREDICTED: 3-ketoacyl-CoA thiolase 2, peroxisomal [Beta vulgaris subsp. vulgaris]	GO:0003988;GO:0016747
HU02G03283	-2.09781	CCL3	PREDICTED: acetate/butyrate--CoA ligase AAE7, peroxisomal [Beta vulgaris subsp. vulgaris]	-
HU09G01195	-4.55196	CCL13	probable acyl-activating enzyme 1, peroxisomal [Chenopodium quinoa]	GO:0009698;GO:0016207
novel.8053	1.68445	MENB	PREDICTED: 1,4-dihydroxy-2-naphthoyl-CoA synthase, peroxisomal [Beta vulgaris subsp. vulgaris]	GO:0016021;GO:0008935;GO:0005829;GO:0009234
HU11G00668	-1.19443	AIM1	peroxisomal fatty acid beta-oxidation multifunctional protein AIM1-like [Chenopodium quinoa]	GO:0006635;GO:0008692;GO:0070403;GO:0004300;GO:0004165;GO:0009507;GO:0003857;GO:0016021;GO:0005777
HU02G00658	-2.00142	PED1	PREDICTED: 3-ketoacyl-CoA thiolase 2, peroxisomal [Beta vulgaris subsp. vulgaris]	GO:0005777;GO:0003988;GO:0006635;GO:0010124;GO:0016747
HU07G01454	-2.6131	UXS2	UDP-glucuronic acid decarboxylase 2 [Spinacia oleracea]	GO:0042732;GO:0070403;GO:0048040;GO:0016021;GO:0033320
HU02G00832	-3.89779	ELI5	tyrosine decarboxylase 1-like [Chenopodium quinoa]	GO:0005737;GO:0030170;GO:0006520;GO:0016831
HU02G00457	-2.63657	SAMDC2	PREDICTED: S-adenosylmethionine decarboxylase proenzyme-like [Beta vulgaris subsp. vulgaris]	GO:0006557;GO:0004014;GO:0006597;GO:0008295;GO:0005829
HU04G00505	4.04483	SDC1	PREDICTED: serine decarboxylase [Beta vulgaris subsp. vulgaris]	GO:0006580;GO:0016831;GO:0005829;GO:0005886;GO:0019752;GO:0030170
HU04G00787	-5.47665	TYDC2	PREDICTED: tyrosine/DOPA decarboxylase 1 [Beta vulgaris subsp. vulgaris]	GO:0005737;GO:0030170;GO:0006520;GO:0016831
HU03G00816	2.28945	GAD	PREDICTED: glutamate decarboxylase [Beta vulgaris subsp. vulgaris]	GO:0030170;GO:0006536;GO:0004351
HU01G00086	-1.36849	GAD	glutamate decarboxylase-like [Chenopodium quinoa]	GO:0004351;GO:0006536;GO:0030170
HU02G00912	-3.58828	UXS4	UDP-glucuronic acid decarboxylase 2 [Spinacia oleracea];hypothetical protein C1H46_030289 [Malus baccata]	GO:0042732;GO:0005737;GO:0070403;GO:0048040;GO:0016021;GO:0033320
HU10G01783	6.44702	TYDC	Tyrosine/DOPA decarboxylase 3 [Hibiscus syriacus]	GO:0030170;GO:0005737;GO:0016831;GO:0006520
HU03G01189	-1.55246	LACS7	PREDICTED: long chain acyl-CoA synthetase 7, peroxisomal [Beta vulgaris subsp. vulgaris]	GO:0009651;GO:0016874;GO:0009698;GO:0005777;GO:0004467;GO:0016207;GO:0010193
HU03G00076	1.40264	CCL6	long chain acyl-CoA synthetase 2-like [Chenopodium quinoa]	GO:0016207;GO:0009698
HU11G01680	-5.28142	LACS4	long chain acyl-CoA synthetase 4-like [Spinacia oleracea]	GO:0016207;GO:0009698
HU06G01501	-5.91104	HHT1	omega-hydroxypalmitate O-feruloyl transferase-like [Chenopodium quinoa]	GO:0016747
HU01G02186	6.42133	HHT1	omega-hydroxypalmitate O-feruloyl transferase-like [Chenopodium quinoa]	GO:0016747
HU05G00375	-5.64204	CER26L	PREDICTED: omega-hydroxypalmitate O-feruloyl transferase [Beta vulgaris subsp. vulgaris]	GO:0016747
HU01G02188	3.91731	HHT1	omega-hydroxypalmitate O-feruloyl transferase-like [Chenopodium quinoa]	GO:0016747
HU03G01545	4.2622	HHT1	PREDICTED: omega-hydroxypalmitate O-feruloyl transferase [Beta vulgaris subsp. vulgaris]	GO:0016747
HU01G02183	-5.53856	FATB	palmitoyl-acyl carrier protein thioesterase, chloroplastic-like [Chenopodium quinoa]	GO:0009507;GO:0006633;GO:0016790

## Sheet: CdS-vs-Ck
GeneID	logFC	Gene_name	NR_annotation	GO_ID
HU07G00280	-7.28247	At1g71250	GDSL esterase/lipase At4g16230-like [Cucurbita moschata];hypothetical protein GH714_024106 [Hevea brasiliensis]	GO:0016788
HU07G01775	5.58345	AAE	PREDICTED: GDSL esterase/lipase At1g28610 [Beta vulgaris subsp. vulgaris];PREDICTED: acetylajmalan esterase-like [Nelumbo nucifera];GDSL esterase/lipase At1g28650-like [Chenopodium quinoa];acetylajmalan esterase-like [Chenopodium quinoa]	GO:0016788
HU05G00035	-4.70642	GLIP7	GDSL esterase/lipase At5g08460-like [Chenopodium quinoa]	GO:0016788
HU05G00973	8.87538	At4g10955	GDSL esterase/lipase At4g10955 [Spinacia oleracea]	GO:0006629
HU08G01555	6.09675	LTL1	GDSL esterase/lipase At5g33370-like [Quercus lobata]	GO:0016788
HU07G02334	-14.5603	At1g06990	GDSL esterase/lipase At2g31550-like [Chenopodium quinoa];PREDICTED: GDSL esterase/lipase At2g30310 [Beta vulgaris subsp. vulgaris]	GO:0016021;GO:0016788
HU02G01277	-1.92761	EXL3	GDSL esterase/lipase EXL3-like [Chenopodium quinoa]	GO:0016788;GO:0016298;GO:0016021;GO:0006629
HU07G02016	6.70037	PLP9	probable inactive patatin-like protein 9 [Spinacia oleracea]	GO:0016042;GO:0016787
HU08G01517	-2.2424	PLDZETA1	phospholipase D zeta 1-like [Chenopodium quinoa]	GO:0009395;GO:0005886;GO:0016042;GO:0070290;GO:0004630;GO:0048017;GO:0006654
HU03G00891	-9.34087	IGS1	hypothetical protein SADUNF_Sadunf13G0083600 [Salix dunnii];NADPH-dependent reductase III, partial [Echinocactus platyacanthus]	GO:0016491;GO:0047526
HU02G00498	3.223	CYB561D	PREDICTED: probable transmembrane ascorbate ferrireductase 4 [Beta vulgaris subsp. vulgaris];probable transmembrane ascorbate ferrireductase 4 isoform X2 [Rhodamnia argentea]	GO:0016491;GO:0046872;GO:0016021
HU06G00703	-4.78459	CYB561B	PREDICTED: probable transmembrane ascorbate ferrireductase 2 [Beta vulgaris subsp. vulgaris]	GO:0016021;GO:0016491;GO:0046872
HU10G01237	-6.30852	At1g60710	probable aldo-keto reductase 4 [Chenopodium quinoa]	GO:0047834
novel.17973	-8.02379	-	alcohol-forming fatty acyl-CoA reductase-like [Chenopodium quinoa]	GO:0006629;GO:0010345;GO:0102965;GO:0043231;GO:0080019;GO:0035336
HU11G00445	-6.95923	OPR3	12-oxophytodienoate reductase 3-like [Chenopodium quinoa]	GO:0009695;GO:0005777;GO:0031408;GO:0048443;GO:0010181;GO:0016629;GO:0010193;GO:0009620;GO:0016491
HU06G00977	-6.85189	-	NAD(P)H:quinone oxidoreductase-like [Chenopodium quinoa]	GO:0008753;GO:0050136
HU07G02031	-5.32435	-	alcohol-forming fatty acyl-CoA reductase-like [Chenopodium quinoa]	GO:0080019;GO:0035336;GO:0043231;GO:0006629;GO:0010345;GO:0102965
novel.266	-5.89319	-	phenylcoumaran benzylic ether reductase-like protein, partial [Ariocarpus retusus]	GO:0016491
HU03G00517	-3.20764	CCR1	cinnamoyl-CoA reductase 1-like [Chenopodium quinoa]	GO:0003824
HU08G02096	-8.18652	NDB2	external alternative NAD(P)H-ubiquinone oxidoreductase B2, mitochondrial-like [Spinacia oleracea]	GO:0050136;GO:0005743;GO:0005509;GO:0005777
HU08G00451	2.77941	PORA	PREDICTED: protochlorophyllide reductase, chloroplastic [Beta vulgaris subsp. vulgaris]	GO:0015979;GO:0009507;GO:0016630;GO:0015995
novel.19582	4.16201	PAR	tetraketide alpha-pyrone reductase 1-like [Chenopodium quinoa]	GO:0016616
HU01G01744	-9.46278	TR	tropinone reductase homolog At5g06060-like [Chenopodium quinoa]	GO:0016491
HU01G00588	-7.74488	CCR1	cinnamoyl-CoA reductase 1-like [Chenopodium quinoa];cinnamoyl-CoA reductase 1-like [Chenopodium quinoa]	GO:0003824
HU02G01431	-3.87944	GILT	PREDICTED: gamma-interferon-inducible lysosomal thiol reductase isoform X4 [Vitis vinifera]	GO:0005773;GO:0016491
HU01G00289	-3.14148	EGS2	phenylcoumaran benzylic ether reductase-like protein I, partial [Ferocactus pilosus]	-
HU03G00892	-11.7059	IGS1	hypothetical protein SADUNF_Sadunf13G0083600 [Salix dunnii];NADPH-dependent reductase III, partial [Echinocactus platyacanthus]	GO:0016491;GO:0047526
HU03G02381	-2.73809	At5g64030	probable methyltransferase PMT24 [Jatropha curcas];PREDICTED: probable methyltransferase PMT26 [Beta vulgaris subsp. vulgaris]	GO:0005737;GO:0005768;GO:0032259;GO:0008168;GO:0016021;GO:0005802
HU09G00063	-4.58644	COMT1	PREDICTED: caffeic acid 3-O-methyltransferase [Beta vulgaris subsp. vulgaris]	GO:0030755;GO:0009506;GO:0008171;GO:0030744;GO:0046983;GO:0005634;GO:0033799;GO:0051555;GO:0047763;GO:0032259;GO:0009809;GO:0005737;GO:0005886
HU01G00147	-7.23574	-	caffeoyl-CoA O-methyltransferase 5-like [Chenopodium quinoa];caffeoyl-CoA O-methyltransferase 5 [Spinacia oleracea]	GO:0046872;GO:0032259;GO:0009809;GO:0042409;GO:0008168;GO:0008171
HU06G01469	-8.89509	COMT1	PREDICTED: caffeic acid 3-O-methyltransferase [Beta vulgaris subsp. vulgaris]	GO:0005634;GO:0046983;GO:0030744;GO:0008171;GO:0009506;GO:0030755;GO:0005737;GO:0005886;GO:0032259;GO:0009809;GO:0047763;GO:0051555;GO:0033799
HU06G00874	-5.11311	CCOAOMT	caffeoyl-CoA O-methyltransferase 1 [Chenopodium quinoa]	GO:0008757;GO:0009809;GO:0032259;GO:0042409
HU07G00413	1.55576	QUA2	probable pectin methyltransferase QUA2 [Chenopodium quinoa]	GO:0032259;GO:0008168;GO:0016021
HU08G01436	1.6531	At5g64030	PREDICTED: probable methyltransferase PMT26 [Beta vulgaris subsp. vulgaris]	GO:0005768;GO:0005737;GO:0032259;GO:0016021;GO:0008168;GO:0005802
HU02G01789	1.97314	COMT1	caffeic acid 3-O-methyltransferase-like [Spinacia oleracea]	GO:0047763;GO:0009809;GO:0032259;GO:0033799;GO:0051555;GO:0005737;GO:0005886;GO:0019438;GO:0030755;GO:0009506;GO:0008757;GO:0005634;GO:0046983;GO:0008171;GO:0030744
novel.316	-5.03681	-	caffeoyl-CoA O-methyltransferase 5 [Spinacia oleracea]	GO:0008171;GO:0008168;GO:0042409;GO:0046872;GO:0009809;GO:0032259
HU03G01090	-7.70212	COMT1	PREDICTED: caffeic acid 3-O-methyltransferase [Beta vulgaris subsp. vulgaris]	GO:0005886;GO:0005737;GO:0033799;GO:0051555;GO:0047763;GO:0009809;GO:0032259;GO:0008171;GO:0030744;GO:0008168;GO:0005634;GO:0046983;GO:0030755;GO:0009506
HU06G01681	-3.69775	ECI1	enoyl-CoA delta isomerase 1, peroxisomal-like [Chenopodium quinoa]	GO:0016021;GO:0005777;GO:0003824;GO:0004300;GO:0004165;GO:0006635;GO:0016853
HU09G01445	-4.5449	LFS	PREDICTED: lachrymatory-factor synthase [Beta vulgaris subsp. vulgaris]	GO:0038023;GO:0005634;GO:0004864;GO:0010427;GO:0005886;GO:0005737;GO:0080163;GO:0009738
HU05G00767	2.35142	SAMS4	S-adenosylmethionine synthase 4 [Chenopodium quinoa]	GO:0006730;GO:0005524;GO:0005737;GO:0006556;GO:0004478;GO:0046872
HU07G00483	1.81518	-	protein CELLULOSE SYNTHASE INTERACTIVE 3 [Spinacia oleracea]	-
HU03G02465	-4.3403	EAS	5-epiaristolochene synthase-like [Chenopodium quinoa];hypothetical protein SOVF_130630 [Spinacia oleracea]	GO:0000287;GO:0010333
HU03G02751	-7.72795	VIT_19s0014g04930	(-)-germacrene D synthase-like isoform X3 [Quercus lobata];Squalene/phytoene synthase [Trema orientale];hypothetical protein EZV62_008167 [Acer yangbiense];(-)-germacrene D synthase [Vitis vinifera];PREDICTED: (+)-delta-cadinene synthase isozyme A-like [Gossypium hirsutum]	GO:0016114;GO:0010333;GO:0000287;GO:0047461;GO:0034004;GO:0052577;GO:0005737
HU01G02629	-2.01811	ctps	PREDICTED: CTP synthase isoform X1 [Beta vulgaris subsp. vulgaris]	GO:0005524;GO:0042802;GO:0019856;GO:0003883;GO:0016021;GO:0006241;GO:0044210;GO:0006541
HU06G02697	-10.2167	CSLG2	PREDICTED: cellulose synthase-like protein G2 [Beta vulgaris subsp. vulgaris]	GO:0009833;GO:0051753;GO:0030244;GO:0005886;GO:0016760;GO:0005802;GO:0016021
HU03G00958	2.98746	SUS6	PREDICTED: sucrose synthase 5 isoform X2 [Beta vulgaris subsp. vulgaris]	-
HU06G02337	-10.5729	CSLE2	PREDICTED: cellulose synthase-like protein G2 [Beta vulgaris subsp. vulgaris]	GO:0016760;GO:0005886;GO:0030244;GO:0051753;GO:0009833;GO:0016021;GO:0005802
HU03G02534	-1.88906	LKR/SDH	PREDICTED: alpha-aminoadipic semialdehyde synthase [Beta vulgaris subsp. vulgaris]	GO:0019878;GO:0033512;GO:0016021;GO:0047130;GO:0004753;GO:0047131;GO:0005737
HU06G02338	-7.6386	CSLG2	cellulose synthase-like protein G2 [Chenopodium quinoa];PREDICTED: serine/threonine-protein kinase BLUS1 [Beta vulgaris subsp. vulgaris];PREDICTED: cellulose synthase-like protein G2 [Beta vulgaris subsp. vulgaris]	GO:0004672;GO:0051753;GO:0009833;GO:0016760;GO:0005886;GO:0030244;GO:0005524;GO:0005802;GO:0016021
HU10G01853	-24.9007	TPS13	(3S-6E)-nerolidol synthase 1-like [Pyrus ussuriensis x Pyrus communis];(3S,6E)-nerolidol synthase 1-like isoform X1 [Spinacia oleracea]	GO:0000287;GO:0010333
HU06G01828	-3.05914	IPMSB	2-isopropylmalate synthase A-like [Chenopodium quinoa];2-isopropylmalate synthase A-like [Spinacia oleracea]	GO:0003852;GO:0009098;GO:0009507;GO:0009082
HU07G00040	-23.4272	ACS2	1-aminocyclopropane-1-carboxylate synthase [Dianthus petraeus]	GO:0009058;GO:0030170;GO:0003824
HU02G02576	12.2023	SesquiTPS1	PREDICTED: viridiflorene synthase isoform X1 [Beta vulgaris subsp. vulgaris]	GO:0016114;GO:0000287;GO:0010333;GO:0052577;GO:0005737;GO:0034004
novel.15474	5.69691	guaA	PREDICTED: probable GMP synthase [glutamine-hydrolyzing] [Cucumis melo]	GO:0006284;GO:0008725
HU04G02062	-4.70478	SSL6	protein STRICTOSIDINE SYNTHASE-LIKE 7-like [Chenopodium quinoa]	GO:0005773;GO:0016844;GO:0009058;GO:0016021
HU02G02217	-6.68305	CHS	chalcone synthase-like [Chenopodium quinoa]	GO:0016747;GO:0009058
HU07G01739	5.05692	CSLD5	PREDICTED: cellulose synthase-like protein D5 isoform X1 [Beta vulgaris subsp. vulgaris]	GO:0005802;GO:0016021;GO:0051753;GO:0009833;GO:0016760;GO:0005886;GO:0030244
HU06G00537	-5.11534	P5CS	PREDICTED: delta-1-pyrroline-5-carboxylate synthase isoform X2 [Beta vulgaris subsp. vulgaris];putative delta-1-pyrroline-5-carboxylate synthase [Haloxylon ammodendron]	GO:0005524;GO:0004349;GO:0005737;GO:0055129;GO:0004350
HU03G02531	-2.10444	LKR/SDH	PREDICTED: alpha-aminoadipic semialdehyde synthase [Beta vulgaris subsp. vulgaris]	GO:0016021;GO:0019878;GO:0033512;GO:0004753;GO:0005737;GO:0047131;GO:0047130
HU01G01591	-5.15849	CSLE6	cellulose synthase-like protein E1 [Chenopodium quinoa]	GO:0030244;GO:0005886;GO:0016760;GO:0009833;GO:0051753;GO:0016021;GO:0005802
HU03G02749	-6.70987	VIT_19s0014g04930	unnamed protein product, partial [Vitis vinifera];(-)-germacrene D synthase-like [Quercus suber];beta-caryophyllene synthase-like [Olea europaea var. sylvestris];hypothetical protein JCGZ_10983 [Jatropha curcas];hypothetical protein VITISV_013313 [Vitis vinifera];LOW QUALITY PROTEIN: (-)-germacrene D synthase-like [Vitis riparia]	GO:0034004;GO:0047461;GO:0052577;GO:0005737;GO:0016740;GO:0010333;GO:0000287;GO:0016114
HU04G00645	-4.90516	CHS	chalcone synthase-like [Chenopodium quinoa]	GO:0016747;GO:0009058
HU06G02626	-4.37717	GLT1	glutamate synthase 1 [NADH], chloroplastic-like isoform X3 [Chenopodium quinoa];glutamate synthase 1 [NADH], chloroplastic-like isoform X3 [Chenopodium quinoa];glutamate synthase 1 [NADH], chloroplastic-like isoform X1 [Chenopodium quinoa]	GO:0050660;GO:0010181;GO:0097054;GO:0046686;GO:0006541;GO:0009570;GO:0051538;GO:0005506;GO:0006537;GO:0048589;GO:0016040;GO:0015930;GO:0019676;GO:0016491
HU02G00832	-2.79251	ELI5	tyrosine decarboxylase 1-like [Chenopodium quinoa]	GO:0005737;GO:0030170;GO:0006520;GO:0016831
HU03G01008	-2.05625	PPCK1	PREDICTED: phosphoenolpyruvate carboxylase kinase 2 [Beta vulgaris subsp. vulgaris]	GO:0004674;GO:0005524
HU04G00787	-4.44968	TYDC2	PREDICTED: tyrosine/DOPA decarboxylase 1 [Beta vulgaris subsp. vulgaris]	GO:0005737;GO:0030170;GO:0006520;GO:0016831
HU06G00450	-4.11693	FAD7	chloroplast omega-3 desaturase [Portulaca oleracea]	GO:0006629;GO:0016021;GO:0016717
HU10G00906	3.50895	FAD2	omega-6 desaturase, partial [Portulaca oleracea]	GO:0006629;GO:0016021;GO:0016717
HU02G02820	-11.9873	CYP704C1	PREDICTED: cytochrome P450 704C1 isoform X1 [Beta vulgaris subsp. vulgaris]	GO:0070330;GO:0004497;GO:0020037;GO:0016021;GO:0016705;GO:0005506
HU11G01562	-6.39982	CYP76AD1	cytochrome P450 76AD1-like protein, partial [Talinum sp. YY-2015];cytochrome P450 76AD1-like protein, partial [Portulaca suffruticosa]	GO:0005506;GO:0016705;GO:0016021;GO:0020037;GO:0004497
HU02G01322	-4.61748	CYP81Q32	cytochrome P450 81D1-like [Spinacia oleracea]	GO:0004497;GO:0020037;GO:0016021;GO:0016705;GO:0098542;GO:0005506
HU07G00785	-11.4361	CYP83B1	unnamed protein product, partial [Vitis vinifera];cytochrome P450 83B1-like isoform X2 [Chenopodium quinoa]	GO:0016705;GO:0020037;GO:0016021;GO:0005506
HU03G00478	-3.90777	-	cytochrome c [Sesamum indicum]	GO:0070469;GO:0020037;GO:0009055;GO:0006122;GO:0046872;GO:0005758;GO:0006123
HU03G00611	-6.79367	CYP734A1	cytochrome P450 734A1-like [Chenopodium quinoa];PREDICTED: cytochrome P450 734A1 [Beta vulgaris subsp. vulgaris]	GO:0005506;GO:0004497;GO:0010268;GO:0020037;GO:0016021;GO:0016131;GO:0016705
HU04G01111	-6.59841	CYP72A15	PREDICTED: cytochrome P450 CYP72A219 [Beta vulgaris subsp. vulgaris]	GO:0005506;GO:0016705;GO:0020037;GO:0004497
novel.2087	-5.49145	-	PREDICTED: cytochrome P450 CYP736A12-like [Beta vulgaris subsp. vulgaris]	GO:0016705;GO:0016021;GO:0020037;GO:0004497;GO:0016711;GO:0016020;GO:0016709;GO:0005506
HU02G02811	-5.18755	CYP704C1	PREDICTED: cytochrome P450 704C1 isoform X1 [Beta vulgaris subsp. vulgaris];PREDICTED: cytochrome P450 704C1 isoform X2 [Beta vulgaris subsp. vulgaris]	GO:0005506;GO:0016705;GO:0020037;GO:0016021;GO:0004497
HU04G01112	-8.57883	-	cytochrome P450 CYP72A219-like [Spinacia oleracea]	GO:0004497;GO:0016021;GO:0020037;GO:0016705;GO:0005506
HU05G02075	-7.44944	CYP84A1	cytochrome P450 84A1-like [Spinacia oleracea]	GO:0009809;GO:0005506;GO:0016705;GO:0020037;GO:0016021;GO:0004497
HU05G01771	-2.22004	BA13	cytochrome P450 85A-like [Chenopodium quinoa]	GO:0016705;GO:0016021;GO:0020037;GO:0007275;GO:0016132;GO:0010268;GO:0016125;GO:0004497;GO:0016491;GO:0005506
HU07G01667	-5.26869	At5g35735	cytochrome b561 and DOMON domain-containing protein At5g35735-like [Chenopodium quinoa]	GO:0016021;GO:0046872
HU08G01814	-5.95271	At4g18260	cytochrome b561 domain-containing protein At4g18260 [Spinacia oleracea]	GO:0020037;GO:0016021;GO:0016491
HU03G02789	2.93056	CYP734A1	cytochrome P450 734A1-like [Chenopodium quinoa];cytochrome P450 734A1 [Spinacia oleracea]	GO:0005506;GO:0004497;GO:0010268;GO:0016021;GO:0020037;GO:0016131;GO:0016705
HU03G01545	4.14896	HHT1	PREDICTED: omega-hydroxypalmitate O-feruloyl transferase [Beta vulgaris subsp. vulgaris]	GO:0016747
HU01G02188	4.66699	HHT1	omega-hydroxypalmitate O-feruloyl transferase-like [Chenopodium quinoa]	GO:0016747

## Sheet: CdS-vs-CdSM
GeneID	logFC	Gene_name	NR_annotation	GO_ID
HU08G02262	4.16306	CESA8	hypothetical protein BVRB_8g181090 [Beta vulgaris subsp. vulgaris];PREDICTED: cellulose synthase A catalytic subunit 8 [UDP-forming] [Beta vulgaris subsp. vulgaris]	GO:0009834;GO:0030244;GO:0016760;GO:0071555;GO:0005886;GO:0009833;GO:0046872;GO:0016021;GO:0016759;GO:0005802	K10999
HU07G01524	5.23077	CESA4	cellulose synthase A catalytic subunit 4 [UDP-forming] isoform X2 [Spinacia oleracea];cellulose synthase A catalytic subunit 4 [UDP-forming]-like [Chenopodium quinoa]	GO:0005802;GO:0016021;GO:0016759;GO:0009833;GO:0046872;GO:0030244;GO:0016760;GO:0071555;GO:0005886	K10999
HU10G00906	3.42903	FAD2	omega-6 desaturase, partial [Portulaca oleracea]	GO:0006629;GO:0016021;GO:0016717	K10256
HU03G00482	-8.17455	CYP76AD1	cytochrome P450 CYP76AD9 [Opuntia ficus-indica]	GO:0004497;GO:0016705;GO:0020037;GO:0005506	-
HU08G02262	4.16306	CESA8	hypothetical protein BVRB_8g181090 [Beta vulgaris subsp. vulgaris];PREDICTED: cellulose synthase A catalytic subunit 8 [UDP-forming] [Beta vulgaris subsp. vulgaris]	GO:0009834;GO:0030244;GO:0016760;GO:0071555;GO:0005886;GO:0009833;GO:0046872;GO:0016021;GO:0016759;GO:0005802	K10999
HU07G01524	5.23077	CESA4	cellulose synthase A catalytic subunit 4 [UDP-forming] isoform X2 [Spinacia oleracea];cellulose synthase A catalytic subunit 4 [UDP-forming]-like [Chenopodium quinoa]	GO:0005802;GO:0016021;GO:0016759;GO:0009833;GO:0046872;GO:0030244;GO:0016760;GO:0071555;GO:0005886	K10999

## Sheet: CdSD-vs-CdDSM
GeneID	logFC	Gene_name	NR_annotation	GO_ID
HU07G01809	8.60221	BAS	beta amyrin synthase [Talinum paniculatum]	GO:0000250;GO:0005811;GO:0016104;GO:0042300
HU09G00871	7.96761	atpA	ATP synthase CF1 alpha subunit [Hylocereus undatus]	GO:0046961;GO:0009535;GO:0045261;GO:0009507;GO:0046933;GO:0005524
HU03G00638	7.96079	ISPS	PREDICTED: tricyclene synthase TPS4, chloroplastic-like isoform X2 [Beta vulgaris subsp. vulgaris]	GO:0000287;GO:0010333
HU07G00789	6.91651	CYP83B1	PREDICTED: cytochrome P450 83B1-like [Beta vulgaris subsp. vulgaris]	-
novel.258	6.48002	TCM_000168	salicylate carboxymethyltransferase-like [Chenopodium quinoa]	GO:0046872;GO:0032259;GO:0008168;GO:0008757
HU06G02339	6.10394	CSLG3	PREDICTED: cellulose synthase-like protein G2 [Beta vulgaris subsp. vulgaris]	GO:0005802;GO:0016021;GO:0051753;GO:0009833;GO:0016760;GO:0005886;GO:0030244
novel.15474	5.66531	guaA	PREDICTED: probable GMP synthase [glutamine-hydrolyzing] [Cucumis melo]	GO:0006284;GO:0008725
HU07G02016	5.52438	PLP9	probable inactive patatin-like protein 9 [Spinacia oleracea]	GO:0016042;GO:0016787
HU08G01555	5.48746	LTL1	GDSL esterase/lipase At5g33370-like [Quercus lobata]	GO:0016788
HU07G01775	5.12111	AAE	PREDICTED: GDSL esterase/lipase At1g28610 [Beta vulgaris subsp. vulgaris];PREDICTED: acetylajmalan esterase-like [Nelumbo nucifera];GDSL esterase/lipase At1g28650-like [Chenopodium quinoa];acetylajmalan esterase-like [Chenopodium quinoa]	GO:0016788
novel.18326	4.71958	VIT_19s0014g04930	(-)-germacrene D synthase [Vitis vinifera]	GO:0000287;GO:0034004;GO:0016114;GO:0010333;GO:0052577;GO:0005737
HU06G00327	4.54059	PLDDELTA	PREDICTED: phospholipase D delta [Beta vulgaris subsp. vulgaris]	GO:0004630;GO:0046470;GO:0070290;GO:0005886;GO:0005509;GO:0009395
HU01G00989	3.66695	PPC1	phosphoenolpyruvate carboxylase 1 [Hylocereus undatus]	GO:0048046;GO:0005737;GO:0008964;GO:0015977;GO:0009507;GO:0048366;GO:0006099;GO:0005829
HU01G00289	3.16918	EGS2	phenylcoumaran benzylic ether reductase-like protein I, partial [Ferocactus pilosus]	-
HU11G01017	3.15204	CYP82A3	Cytochrome P450 [Macleaya cordata]	GO:0005506;GO:0020037;GO:0016021;GO:0098542;GO:0016705
HU08G00451	2.98577	PORA	PREDICTED: protochlorophyllide reductase, chloroplastic [Beta vulgaris subsp. vulgaris]	GO:0015979;GO:0009507;GO:0016630;GO:0015995
HU08G00396	2.96502	CYP71BE54	cytochrome P450 71D10 [Jatropha curcas];cytochrome P450 71D10-like [Chenopodium quinoa]	GO:0004497;GO:0016705;GO:0020037;GO:0016021;GO:0005506
HU11G00790	2.60161	-	PREDICTED: probable sesquiterpene synthase [Beta vulgaris subsp. vulgaris]	GO:0016114;GO:0010333;GO:0000287
HU09G01502	2.57918	-	PREDICTED: acyl-lipid (9-3)-desaturase [Beta vulgaris subsp. vulgaris]	GO:0006629;GO:0016491;GO:0016021
HU11G00791	2.57763	VIT_19s0014g04930	PREDICTED: probable sesquiterpene synthase [Beta vulgaris subsp. vulgaris];PREDICTED: (-)-germacrene D synthase [Beta vulgaris subsp. vulgaris]	GO:0000287;GO:0010333;GO:0016114
HU08G00211	2.32796	MUCI21	EGF domain-specific O-linked N-acetylglucosamine transferase-like [Chenopodium quinoa]	-
HU03G01857	2.11432	At2g42690	phospholipase A1-IIdelta-like isoform X7 [Chenopodium quinoa]	GO:0016042;GO:0008970
HU07G00102	-1.77406	ATX5	PREDICTED: histone-lysine N-methyltransferase ATX3 [Beta vulgaris subsp. vulgaris]	-
HU03G00893	-1.81738	SRD5A2	PREDICTED: probable very-long-chain enoyl-CoA reductase art-1 [Beta vulgaris subsp. vulgaris]	GO:0016021;GO:0006629;GO:0016627;GO:0016491
HU03G00893	-1.81738	SRD5A2	PREDICTED: probable very-long-chain enoyl-CoA reductase art-1 [Beta vulgaris subsp. vulgaris]	GO:0016021;GO:0006629;GO:0016627;GO:0016491
HU02G00715	-1.96709	QS	quinolinate synthase, chloroplastic-like [Chenopodium quinoa]	GO:0008047;GO:0009435;GO:0034628;GO:0008987;GO:0009060;GO:0046872;GO:0051176;GO:0009507;GO:0051539;GO:0042803
HU09G00954	-2.01214	AFRR	monodehydroascorbate reductase [Mesembryanthemum crystallinum]	GO:0009507;GO:0005886;GO:0016491;GO:0050660;GO:0046686;GO:0016656;GO:0098869;GO:0048046;GO:0003729;GO:0016021;GO:0005782
HU01G00495	-2.13876	dph2	2-(3-amino-3-carboxypropyl)histidine synthase subunit 2 [Spinacia oleracea]	-
HU01G01860	-2.31862	GH3.6	PREDICTED: indole-3-acetic acid-amido synthetase GH3.6 [Beta vulgaris subsp. vulgaris]	GO:0016881;GO:0005737;GO:0010279
HU01G01860	-2.31862	GH3.6	PREDICTED: indole-3-acetic acid-amido synthetase GH3.6 [Beta vulgaris subsp. vulgaris]	GO:0016881;GO:0005737;GO:0010279
HU05G00969	-2.38375	MMT1	methionine S-methyltransferase-like [Chenopodium quinoa];methionine S-methyltransferase-like [Chenopodium quinoa]	GO:0009058;GO:0030170;GO:0032259;GO:0030732
HU07G01832	-2.45286	RLF	cytochrome b5 domain-containing protein RLF [Spinacia oleracea]	GO:0046872;GO:0005829;GO:0020037
HU06G00703	-2.49007	CYB561B	PREDICTED: probable transmembrane ascorbate ferrireductase 2 [Beta vulgaris subsp. vulgaris]	GO:0016021;GO:0016491;GO:0046872
HU02G01077	-2.51313	-	glutathione reductase, cytosolic [Malus domestica]	GO:0050660;GO:0004362;GO:0004791;GO:0005737;GO:0006749;GO:0050661;GO:0045454
HU06G00450	-2.5541	FAD7	chloroplast omega-3 desaturase [Portulaca oleracea]	GO:0006629;GO:0016021;GO:0016717
HU03G02795	-2.57257	KCS11	3-ketoacyl-CoA synthase 11-like [Chenopodium quinoa]	GO:0102337;GO:0102336;GO:0102756;GO:0016021;GO:0006633;GO:0102338
HU08G01957	-2.58564	2024-04-01	PREDICTED: 5&apos;-adenylylsulfate reductase 1, chloroplastic [Beta vulgaris subsp. vulgaris];5&apos;-adenylylsulfate reductase 1, chloroplastic-like [Chenopodium quinoa]	GO:0019419;GO:0016671
HU09G01854	-2.63318	CYP81E8	cytochrome P450 [Cinnamomum micranthum f. kanehirae];isoflavone 2&apos;-hydroxylase-like [Spinacia oleracea]	GO:0005506;GO:0016021;GO:0020037;GO:0016705;GO:0098542;GO:0004497
HU07G01746	-2.66686	CYP71A9	cytochrome P450 71A9-like isoform X1 [Spinacia oleracea]	GO:0016705;GO:0020037;GO:0016021;GO:0004497;GO:0005506
novel.21148	-2.76364	PLDZETA1	PREDICTED: phospholipase D zeta 1 [Beta vulgaris subsp. vulgaris];phospholipase D zeta 1 isoform X2 [Spinacia oleracea];phospholipase D zeta 1 isoform X1 [Spinacia oleracea]	GO:0004630;GO:0048017;GO:0006654;GO:0009395;GO:0070290;GO:0005886;GO:0016042
HU08G00021	-2.88982	VIT_19s0014g04930	hypothetical protein FH972_020444 [Carpinus fangiana];PREDICTED: valencene synthase [Vitis vinifera]	GO:0016114;GO:0000287;GO:0010333;GO:0034004;GO:0052577;GO:0005737
HU11G01431	-2.95158	ovca2	dihydrofolate reductase [Spinacia oleracea]	-
HU06G02626	-3.04923	GLT1	glutamate synthase 1 [NADH], chloroplastic-like isoform X3 [Chenopodium quinoa];glutamate synthase 1 [NADH], chloroplastic-like isoform X3 [Chenopodium quinoa];glutamate synthase 1 [NADH], chloroplastic-like isoform X1 [Chenopodium quinoa]	GO:0050660;GO:0010181;GO:0097054;GO:0046686;GO:0006541;GO:0009570;GO:0051538;GO:0005506;GO:0006537;GO:0048589;GO:0016040;GO:0015930;GO:0019676;GO:0016491
HU11G01856	-3.21646	PLDBETA1	phospholipase D gamma 1-like [Spinacia oleracea]	GO:0046872;GO:0016042;GO:0005886;GO:0070290;GO:0004630;GO:0009395
HU08G01507	-3.28106	KCS7	Hypoxia induced protein, domain containing protein [Parasponia andersonii];PREDICTED: uncharacterized protein LOC104890322 [Beta vulgaris subsp. vulgaris];probable 3-ketoacyl-CoA synthase 21 [Chenopodium quinoa]	GO:0033617;GO:0005746;GO:0102338;GO:0006633;GO:0016021;GO:0031305;GO:0016740;GO:0102756;GO:0102336;GO:0102337
HU05G00473	-3.30246	PEX11A	peroxisomal membrane protein 11A-like [Chenopodium quinoa]	GO:0044375;GO:0016559;GO:0005779;GO:0005778
HU05G00473	-3.30246	PEX11A	peroxisomal membrane protein 11A-like [Chenopodium quinoa]	GO:0044375;GO:0016559;GO:0005779;GO:0005778
HU09G00064	-3.41452	COMT1	PREDICTED: caffeic acid 3-O-methyltransferase [Beta vulgaris subsp. vulgaris]	GO:0030755;GO:0009506;GO:0046983;GO:0005634;GO:0030744;GO:0008171;GO:0047763;GO:0009809;GO:0032259;GO:0051555;GO:0033799;GO:0005886;GO:0005737
HU02G00912	-3.42367	UXS4	UDP-glucuronic acid decarboxylase 2 [Spinacia oleracea];hypothetical protein C1H46_030289 [Malus baccata]	GO:0042732;GO:0005737;GO:0070403;GO:0048040;GO:0016021;GO:0033320
HU02G00912	-3.42367	UXS4	UDP-glucuronic acid decarboxylase 2 [Spinacia oleracea];hypothetical protein C1H46_030289 [Malus baccata]	GO:0042732;GO:0005737;GO:0070403;GO:0048040;GO:0016021;GO:0033320
HU04G00651	-3.43311	CHS	chalcone synthase-like [Chenopodium quinoa]	GO:0016747;GO:0009058
HU05G02334	-3.43373	CSLD3	PREDICTED: cellulose synthase-like protein D3 isoform X1 [Beta vulgaris subsp. vulgaris]	GO:0016021;GO:0016760;GO:0030244
HU05G01018	-3.56778	PLC5	PREDICTED: phosphoinositide phospholipase C 6-like [Nicotiana tabacum];phosphoinositide phospholipase C 6-like isoform X2 [Chenopodium quinoa]	GO:0004435;GO:0048015;GO:0016042;GO:0005886;GO:0035556
HU11G00570	-3.57727	CPR1	PREDICTED: NADPH--cytochrome P450 reductase [Beta vulgaris subsp. vulgaris]	GO:0005789;GO:0016021;GO:0010181;GO:0050660;GO:0005829;GO:0050661;GO:0016491;GO:0016709;GO:0003958
HU11G00570	-3.57727	CPR1	PREDICTED: NADPH--cytochrome P450 reductase [Beta vulgaris subsp. vulgaris]	GO:0005789;GO:0016021;GO:0010181;GO:0050660;GO:0005829;GO:0050661;GO:0016491;GO:0016709;GO:0003958
HU05G00035	-3.61587	GLIP7	GDSL esterase/lipase At5g08460-like [Chenopodium quinoa]	GO:0016788
HU01G02711	-3.77643	CYP94A2	cytochrome P450 94A1-like [Chenopodium quinoa]	-
novel.25579	-3.84099	OPR1	putative 12-oxophytodienoate reductase 11 [Chenopodium quinoa]	GO:0016491;GO:0010181
HU08G00385	-3.89871	-	cytochrome P450 CYP72A219-like isoform X1 [Chenopodium quinoa]	-
HU07G00478	-4.07306	At4g00750	PREDICTED: probable methyltransferase PMT15 [Beta vulgaris subsp. vulgaris]	GO:0016021;GO:0008168;GO:0005802;GO:0005768;GO:0005737;GO:0032259
HU07G02031	-4.18476	-	alcohol-forming fatty acyl-CoA reductase-like [Chenopodium quinoa]	GO:0080019;GO:0035336;GO:0043231;GO:0006629;GO:0010345;GO:0102965
HU11G00986	-4.30054	OPR2	PREDICTED: 12-oxophytodienoate reductase 2 [Beta vulgaris subsp. vulgaris];Oxidored_FMN domain-containing protein [Cephalotus follicularis];hypothetical protein C3L33_21692, partial [Rhododendron williamsianum]	GO:0031408;GO:0006633;GO:0010181;GO:0016491
HU07G00298	-4.43953	NIA	nitrate reductase [NADH] [Chenopodium quinoa]	GO:0006809;GO:0030151;GO:0042128;GO:0050464;GO:0005829;GO:0043546;GO:0009703;GO:0071949;GO:0020037
novel.20687	-4.45625	OMT	caffeic acid 3-O-methyltransferase, partial [Mesembryanthemum crystallinum]	GO:0032259;GO:0047763;GO:0008171;GO:0009809;GO:0046983
HU01G02117	-4.59885	-	cytochrome P450 CYP736A12-like [Prosopis alba];PREDICTED: cytochrome P450 CYP736A12-like [Beta vulgaris subsp. vulgaris]	GO:0004497;GO:0020037;GO:0016021;GO:0016705;GO:0005506;GO:0016711
HU03G00582	-4.78214	PLD1	phospholipase D alpha 1-like [Spinacia oleracea]	GO:0004630;GO:0046470;GO:0070290;GO:0016020;GO:0016042;GO:0005509
HU11G00445	-4.96876	OPR3	12-oxophytodienoate reductase 3-like [Chenopodium quinoa]	GO:0009695;GO:0005777;GO:0031408;GO:0048443;GO:0010181;GO:0016629;GO:0010193;GO:0009620;GO:0016491
HU06G00395	-4.982	GH3.1	PREDICTED: probable indole-3-acetic acid-amido synthetase GH3.1 [Beta vulgaris subsp. vulgaris]	GO:0005737;GO:0016881
HU06G00395	-4.982	GH3.1	PREDICTED: probable indole-3-acetic acid-amido synthetase GH3.1 [Beta vulgaris subsp. vulgaris]	GO:0005737;GO:0016881
HU11G01334	-5.16854	NPC4	non-specific phospholipase C4-like [Chenopodium quinoa]	GO:0016788
HU08G01810	-5.20369	CYP710A1	cytochrome P450 710A11-like [Chenopodium quinoa]	GO:0016491;GO:0005506;GO:0016705;GO:0016021;GO:0020037;GO:0016125;GO:0004497
HU01G02193	-5.32256	CYP94B1	cytochrome P450 94B3-like [Chenopodium quinoa]	GO:0016705;GO:0020037;GO:0005506
HU09G00303	-5.78174	PLDALPHA4	PREDICTED: phospholipase D alpha 4 [Beta vulgaris subsp. vulgaris]	GO:0009395;GO:0005509;GO:0016042;GO:0016020;GO:0005886;GO:0070290;GO:0046470;GO:0004630
HU10G01037	-5.93184	MUCI21	EGF domain-specific O-linked N-acetylglucosamine transferase-like [Chenopodium quinoa];Retrovirus-related Pol polyprotein from transposon TNT 1-94 [Cajanus cajan];PREDICTED: EGF domain-specific O-linked N-acetylglucosamine transferase-like isoform X1 [Beta vulgaris subsp. vulgaris]	GO:0005524;GO:0030014;GO:0016757;GO:0006402;GO:0008270;GO:0003676;GO:0016021;GO:0005794;GO:0003964;GO:0004674;GO:0015074
HU04G01118	-6.02752	NDB2	external alternative NAD(P)H-ubiquinone oxidoreductase B2, mitochondrial-like isoform X2 [Chenopodium quinoa]	GO:0050136;GO:0005743;GO:0005509;GO:0005777
HU08G02096	-6.19989	NDB2	external alternative NAD(P)H-ubiquinone oxidoreductase B2, mitochondrial-like [Spinacia oleracea]	GO:0050136;GO:0005743;GO:0005509;GO:0005777
novel.17973	-6.28853	-	alcohol-forming fatty acyl-CoA reductase-like [Chenopodium quinoa]	GO:0006629;GO:0010345;GO:0102965;GO:0043231;GO:0080019;GO:0035336
HU03G02510	-6.29594	CYP71BE54	cytochrome P450 71D443-like protein [Sesuvium portulacastrum]	GO:0005506;GO:0020037;GO:0016705;GO:0004497
HU03G02514	-6.41045	CYP71BE54	cytochrome P450 71D443-like protein [Sesuvium portulacastrum]	GO:0004497;GO:0020037;GO:0016705;GO:0005506
HU06G01616	-6.99888	CYP71AU50	PREDICTED: cytochrome P450 CYP736A12-like [Beta vulgaris subsp. vulgaris]	GO:0016711;GO:0005506;GO:0020037;GO:0016705;GO:0004497
HU08G00772	-7.22273	MUCI21	EGF domain-specific O-linked N-acetylglucosamine transferase-like [Chenopodium quinoa]	GO:0005794;GO:0016757;GO:0016021
HU10G01043	-7.23275	MUCI21	EGF domain-specific O-linked N-acetylglucosamine transferase-like [Chenopodium quinoa]	GO:0016757;GO:0016021;GO:0005794
HU10G01021	-7.34408	MUCI21	EGF domain-specific O-linked N-acetylglucosamine transferase-like [Chenopodium quinoa]	GO:0016757;GO:0016021;GO:0005794
novel.2091	-7.8314	CYP76AJ1	hypothetical protein CMV_000453 [Castanea mollissima];PREDICTED: cytochrome P450 CYP736A12-like [Fragaria vesca subsp. vesca]	GO:0004497;GO:0016705;GO:0020037;GO:0005506;GO:0050592

## Sheet: CdD-vs-Ck
GeneID	logFC	Gene_name	NR_annotation	GO_ID
HU08G02221	-1.04336	At5g45920	GDSL esterase/lipase At5g45920 [Spinacia oleracea];GDSL esterase/lipase At5g45920-like [Chenopodium quinoa]	-
HU08G01890	1.9412	At4g18970	PREDICTED: GDSL esterase/lipase At5g45670 [Beta vulgaris subsp. vulgaris]	GO:0016788
HU02G01277	-1.40901	EXL3	GDSL esterase/lipase EXL3-like [Chenopodium quinoa]	GO:0016788;GO:0016298;GO:0016021;GO:0006629
HU01G02698	-1.46363	DALL4	phospholipase A1-Igamma2, chloroplastic [Spinacia oleracea]	GO:0006629;GO:0004620
HU03G01857	-1.39923	At2g42690	phospholipase A1-IIdelta-like isoform X7 [Chenopodium quinoa]	GO:0016042;GO:0008970
novel.19582	2.77837	PAR	tetraketide alpha-pyrone reductase 1-like [Chenopodium quinoa]	GO:0016616
HU01G00289	-3.95871	EGS2	phenylcoumaran benzylic ether reductase-like protein I, partial [Ferocactus pilosus]	-
HU07G01018	-1.35362	DHRS12	dehydrogenase/reductase SDR family member 12-like isoform X2 [Durio zibethinus];dehydrogenase/reductase SDR family member 12 [Quercus suber]	GO:0016491;GO:0019290;GO:0008667
HU04G01103	-1.30623	MSRB1	peptide methionine sulfoxide reductase B1, chloroplastic-like [Chenopodium quinoa]	GO:0030091;GO:0009570;GO:0046872;GO:0006979;GO:0033743
HU06G00977	-2.62922	-	NAD(P)H:quinone oxidoreductase-like [Chenopodium quinoa]	GO:0008753;GO:0050136
HU09G00156	-1.28392	NDA1	PREDICTED: internal alternative NAD(P)H-ubiquinone oxidoreductase A1, mitochondrial [Beta vulgaris subsp. vulgaris]	GO:0016491
HU09G00147	7.55698	NDA2	PREDICTED: internal alternative NAD(P)H-ubiquinone oxidoreductase A1, mitochondrial [Beta vulgaris subsp. vulgaris]	GO:0016491
HU06G01301	-1.37444	-	glutamine synthetase nodule isozyme [Manihot esculenta];glutamine synthetase cytosolic isozyme [Chenopodium quinoa]	GO:0004356;GO:0005524;GO:0006542
HU07G00413	1.35035	QUA2	probable pectin methyltransferase QUA2 [Chenopodium quinoa]	GO:0032259;GO:0008168;GO:0016021
HU05G00802	1.44988	METE	unnamed protein product [Triticum turgidum subsp. durum];PREDICTED: 5-methyltetrahydropteroyltriglutamate--homocysteine methyltransferase [Beta vulgaris subsp. vulgaris]	GO:0005576;GO:0003871;GO:0032259;GO:0009086;GO:0005737;GO:0005829;GO:0008705;GO:0008270
HU01G00579	-1.64083	VTE4	PREDICTED: probable tocopherol O-methyltransferase, chloroplastic isoform X2 [Beta vulgaris subsp. vulgaris];gamma-tocopherol methyltransferase [Actinidia rufa]	GO:0008168;GO:0032259
HU04G00591	1.5526	CMT2	PREDICTED: DNA (cytosine-5)-methyltransferase CMT2 isoform X2 [Beta vulgaris subsp. vulgaris];DNA (cytosine-5)-methyltransferase CMT3-like [Chenopodium quinoa]	GO:0005634;GO:0003886;GO:0003682;GO:0003677;GO:0006325
HU01G02629	-1.3678	ctps	PREDICTED: CTP synthase isoform X1 [Beta vulgaris subsp. vulgaris]	GO:0005524;GO:0042802;GO:0019856;GO:0003883;GO:0016021;GO:0006241;GO:0044210;GO:0006541
novel.19582	2.77837	PAR	tetraketide alpha-pyrone reductase 1-like [Chenopodium quinoa]	GO:0016616
HU01G00289	-3.95871	EGS2	phenylcoumaran benzylic ether reductase-like protein I, partial [Ferocactus pilosus]	-
HU07G01018	-1.35362	DHRS12	dehydrogenase/reductase SDR family member 12-like isoform X2 [Durio zibethinus];dehydrogenase/reductase SDR family member 12 [Quercus suber]	GO:0016491;GO:0019290;GO:0008667
HU04G01103	-1.30623	MSRB1	peptide methionine sulfoxide reductase B1, chloroplastic-like [Chenopodium quinoa]	GO:0030091;GO:0009570;GO:0046872;GO:0006979;GO:0033743
HU06G00977	-2.62922	-	NAD(P)H:quinone oxidoreductase-like [Chenopodium quinoa]	GO:0008753;GO:0050136
HU09G00156	-1.28392	NDA1	PREDICTED: internal alternative NAD(P)H-ubiquinone oxidoreductase A1, mitochondrial [Beta vulgaris subsp. vulgaris]	GO:0016491
HU09G00147	7.55698	NDA2	PREDICTED: internal alternative NAD(P)H-ubiquinone oxidoreductase A1, mitochondrial [Beta vulgaris subsp. vulgaris]	GO:0016491
HU06G00677	-4.20174	RBCS1	ribulose bisphosphate carboxylase small chain 1, chloroplastic [Chenopodium quinoa]	GO:0009507;GO:0019253;GO:0015979;GO:0009853;GO:0015977;GO:0004497;GO:0016984
HU08G01303	1.60052	-	PREDICTED: stearoyl-[acyl-carrier-protein] 9-desaturase, chloroplastic [Beta vulgaris subsp. vulgaris]	GO:0045300;GO:0102786;GO:0006633;GO:0009570;GO:0006631;GO:0046872;GO:0009507
HU11G01195	-1.01543	PETJ	photosystem II 22 kDa protein, chloroplastic [Chenopodium quinoa];PREDICTED: cytochrome c6, chloroplastic isoform X2 [Beta vulgaris subsp. vulgaris]	GO:0020037;GO:0016021;GO:0009055;GO:0005506;GO:0046872;GO:0009536;GO:0009535
HU04G00224	1.28935	CYP86A22	cytochrome P450 86A22-like [Chenopodium quinoa]	GO:0005506;GO:0004497;GO:0016705;GO:0016021;GO:0020037
HU11G00946	-2.39048	CYP82A3	cytochrome P450 CYP82D47-like [Prunus dulcis];hypothetical protein F0562_035941 [Nyssa sinensis]	GO:0005506;GO:0004497;GO:0016705;GO:0098542;GO:0016021;GO:0020037
HU07G00502	-2.39991	CYP76AD1	hypothetical protein BVRB_1g019610 [Beta vulgaris subsp. vulgaris];PREDICTED: cytochrome P450 76AD1-like [Beta vulgaris subsp. vulgaris]	GO:0004497;GO:0016021;GO:0020037;GO:0016705;GO:0005506
HU06G00612	2.23516	BA13	cytochrome P450 85A-like [Chenopodium quinoa]	GO:0016491;GO:0005506;GO:0020037;GO:0016021;GO:0016705;GO:0010268;GO:0016132;GO:0004497;GO:0016125;GO:0007275
novel.21851	8.59536	CYP96A15	alkane hydroxylase MAH1-like [Carica papaya];cytochrome P450, family 96, subfamily A, polypeptide 10 [Actinidia rufa]	GO:0016021;GO:0004497;GO:0005506;GO:0020037;GO:0016705
HU09G01268	-1.28328	CRTISO	prolycopene isomerase, chloroplastic [Spinacia oleracea]	GO:0009662;GO:0046608;GO:0016491;GO:0016853
HU03G01545	2.16234	HHT1	PREDICTED: omega-hydroxypalmitate O-feruloyl transferase [Beta vulgaris subsp. vulgaris]	GO:0016747

## Sheet: CdD-vs-CdDM
GeneID	logFC	Gene_name	NR_annotation	GO_ID
HU03G00891	27.6685	IGS1	hypothetical protein SADUNF_Sadunf13G0083600 [Salix dunnii];NADPH-dependent reductase III, partial [Echinocactus platyacanthus]	GO:0016491;GO:0047526
HU03G00482	26.6659	CYP76AD1	cytochrome P450 CYP76AD9 [Opuntia ficus-indica]	GO:0004497;GO:0016705;GO:0020037;GO:0005506
HU05G01899	25.9425	PLP5	PREDICTED: patatin-like protein 1 [Beta vulgaris subsp. vulgaris]	GO:0016042;GO:0005773;GO:0045735;GO:0016787
HU05G01189	25.9146	CFAT	shikimate O-hydroxycinnamoyltransferase-like [Chenopodium quinoa]	GO:0016747
HU09G00613	25.0334	XAT3	PREDICTED: protein O-linked-mannose beta-1,4-N-acetylglucosaminyltransferase 2 [Beta vulgaris subsp. vulgaris]	GO:0005794;GO:0016757
HU04G01720	23.7781	SDR3b	PREDICTED: short-chain dehydrogenase reductase 3b [Beta vulgaris subsp. vulgaris]	GO:0016491
HU03G02514	22.6746	CYP71BE54	cytochrome P450 71D443-like protein [Sesuvium portulacastrum]	GO:0004497;GO:0020037;GO:0016705;GO:0005506
HU07G02334	12.4288	At1g06990	GDSL esterase/lipase At2g31550-like [Chenopodium quinoa];PREDICTED: GDSL esterase/lipase At2g30310 [Beta vulgaris subsp. vulgaris]	GO:0016021;GO:0016788
HU03G01090	11.5473	COMT1	PREDICTED: caffeic acid 3-O-methyltransferase [Beta vulgaris subsp. vulgaris]	GO:0005886;GO:0005737;GO:0033799;GO:0051555;GO:0047763;GO:0009809;GO:0032259;GO:0008171;GO:0030744;GO:0008168;GO:0005634;GO:0046983;GO:0030755;GO:0009506
HU03G01090	11.5473	COMT1	PREDICTED: caffeic acid 3-O-methyltransferase [Beta vulgaris subsp. vulgaris]	GO:0005886;GO:0005737;GO:0033799;GO:0051555;GO:0047763;GO:0009809;GO:0032259;GO:0008171;GO:0030744;GO:0008168;GO:0005634;GO:0046983;GO:0030755;GO:0009506
HU07G00785	11.1513	CYP83B1	unnamed protein product, partial [Vitis vinifera];cytochrome P450 83B1-like isoform X2 [Chenopodium quinoa]	GO:0016705;GO:0020037;GO:0016021;GO:0005506
HU09G00147	11.1175	NDA2	PREDICTED: internal alternative NAD(P)H-ubiquinone oxidoreductase A1, mitochondrial [Beta vulgaris subsp. vulgaris]	GO:0016491
HU07G00280	10.745	At1g71250	GDSL esterase/lipase At4g16230-like [Cucurbita moschata];hypothetical protein GH714_024106 [Hevea brasiliensis]	GO:0016788
HU08G02096	9.76098	NDB2	external alternative NAD(P)H-ubiquinone oxidoreductase B2, mitochondrial-like [Spinacia oleracea]	GO:0050136;GO:0005743;GO:0005509;GO:0005777
HU11G00445	9.5356	OPR3	12-oxophytodienoate reductase 3-like [Chenopodium quinoa]	GO:0009695;GO:0005777;GO:0031408;GO:0048443;GO:0010181;GO:0016629;GO:0010193;GO:0009620;GO:0016491
novel.1994	9.50286	PARC	probable glutathione S-transferase [Chenopodium quinoa];probable glutathione S-transferase [Chenopodium quinoa]	GO:0006749;GO:0004364
HU02G03101	9.41447	-	PREDICTED: cytochrome P450 CYP73A100-like [Beta vulgaris subsp. vulgaris]	GO:0004497;GO:0020037;GO:0016021;GO:0016705;GO:0005506
HU02G03100	9.2108	-	cytochrome P450 CYP73A100-like isoform X2 [Chenopodium quinoa]	GO:0020037;GO:0016021;GO:0016705;GO:0004497;GO:0005506
novel.25579	8.71706	OPR1	putative 12-oxophytodienoate reductase 11 [Chenopodium quinoa]	GO:0016491;GO:0010181
HU01G00588	8.41463	CCR1	cinnamoyl-CoA reductase 1-like [Chenopodium quinoa];cinnamoyl-CoA reductase 1-like [Chenopodium quinoa]	GO:0003824
HU11G01334	8.28943	NPC4	non-specific phospholipase C4-like [Chenopodium quinoa]	GO:0016788
HU08G01234	8.17196	AGT1	PREDICTED: serine--glyoxylate aminotransferase [Gossypium arboreum];alanine glyoxylate aminotransferase, partial [Peperomia klopfensteinii]	GO:0005777;GO:0004760;GO:0019265;GO:0008453
HU04G01111	8.01459	CYP72A15	PREDICTED: cytochrome P450 CYP72A219 [Beta vulgaris subsp. vulgaris]	GO:0005506;GO:0016705;GO:0020037;GO:0004497
HU01G01744	7.91731	TR	tropinone reductase homolog At5g06060-like [Chenopodium quinoa]	GO:0016491
HU07G02031	7.75157	-	alcohol-forming fatty acyl-CoA reductase-like [Chenopodium quinoa]	GO:0080019;GO:0035336;GO:0043231;GO:0006629;GO:0010345;GO:0102965
HU02G00549	7.3443	-	LOW QUALITY PROTEIN: probable glutathione S-transferase [Spinacia oleracea]	GO:0016740;GO:0004364;GO:0006749
HU02G01178	7.2971	BCAT2	branched-chain-amino-acid aminotransferase 2, chloroplastic-like isoform X1 [Spinacia oleracea];branched-chain-amino-acid aminotransferase 2, chloroplastic-like [Chenopodium quinoa]	GO:0052654;GO:0052655;GO:0008652;GO:0009082;GO:0050048;GO:0052656
HU09G01165	7.28868	TAP1	PREDICTED: acetyltransferase NSI isoform X1 [Beta vulgaris subsp. vulgaris];PREDICTED: acetyltransferase NSI isoform X2 [Beta vulgaris subsp. vulgaris]	GO:0008080
HU06G00395	7.20643	GH3.1	PREDICTED: probable indole-3-acetic acid-amido synthetase GH3.1 [Beta vulgaris subsp. vulgaris]	GO:0005737;GO:0016881
HU06G00395	7.20643	GH3.1	PREDICTED: probable indole-3-acetic acid-amido synthetase GH3.1 [Beta vulgaris subsp. vulgaris]	GO:0005737;GO:0016881
HU04G01112	7.13729	-	cytochrome P450 CYP72A219-like [Spinacia oleracea]	GO:0004497;GO:0016021;GO:0020037;GO:0016705;GO:0005506
HU01G02711	6.91663	CYP94A2	cytochrome P450 94A1-like [Chenopodium quinoa]	-
HU06G00874	6.73532	CCOAOMT	caffeoyl-CoA O-methyltransferase 1 [Chenopodium quinoa]	GO:0008757;GO:0009809;GO:0032259;GO:0042409
HU06G00874	6.73532	CCOAOMT	caffeoyl-CoA O-methyltransferase 1 [Chenopodium quinoa]	GO:0008757;GO:0009809;GO:0032259;GO:0042409
HU06G00796	6.6785	UGT85K5	PREDICTED: 7-deoxyloganetin glucosyltransferase-like [Beta vulgaris subsp. vulgaris]	GO:0016114;GO:0080043;GO:0080044;GO:0008194
HU02G02916	6.64286	At5g03795	PREDICTED: probable glycosyltransferase At3g07620 [Beta vulgaris subsp. vulgaris]	GO:0016757;GO:0016021;GO:0000139;GO:0006486
HU02G00965	6.62718	PED1	PREDICTED: 3-ketoacyl-CoA thiolase 2, peroxisomal [Beta vulgaris subsp. vulgaris]	GO:0006635;GO:0016747;GO:0010124;GO:0003988;GO:0005777
HU03G02751	6.39363	VIT_19s0014g04930	(-)-germacrene D synthase-like isoform X3 [Quercus lobata];Squalene/phytoene synthase [Trema orientale];hypothetical protein EZV62_008167 [Acer yangbiense];(-)-germacrene D synthase [Vitis vinifera];PREDICTED: (+)-delta-cadinene synthase isozyme A-like [Gossypium hirsutum]	GO:0016114;GO:0010333;GO:0000287;GO:0047461;GO:0034004;GO:0052577;GO:0005737
novel.266	6.39273	-	phenylcoumaran benzylic ether reductase-like protein, partial [Ariocarpus retusus]	GO:0016491
HU10G01394	6.38301	At5g03795	probable glycosyltransferase At5g03795 [Spinacia oleracea]	GO:0016757;GO:0000139;GO:0006486
HU08G01810	6.35052	CYP710A1	cytochrome P450 710A11-like [Chenopodium quinoa]	GO:0016491;GO:0005506;GO:0016705;GO:0016021;GO:0020037;GO:0016125;GO:0004497
HU07G01630	6.28952	UGT87A2	uncharacterized protein LOC119991488 [Tripterygium wilfordii];UDP-glycosyltransferase 87A1-like [Vitis riparia]	GO:0008194;GO:0016740
HU05G01739	6.28845	PARA	PREDICTED: probable glutathione S-transferase parA [Prunus mume]	GO:0005737;GO:0006749;GO:0004364
HU09G01195	6.21987	CCL13	probable acyl-activating enzyme 1, peroxisomal [Chenopodium quinoa]	GO:0009698;GO:0016207
HU07G01667	6.16359	At5g35735	cytochrome b561 and DOMON domain-containing protein At5g35735-like [Chenopodium quinoa]	GO:0016021;GO:0046872
HU10G01237	6.15884	At1g60710	probable aldo-keto reductase 4 [Chenopodium quinoa]	GO:0047834
HU02G00912	6.10847	UXS4	UDP-glucuronic acid decarboxylase 2 [Spinacia oleracea];hypothetical protein C1H46_030289 [Malus baccata]	GO:0042732;GO:0005737;GO:0070403;GO:0048040;GO:0016021;GO:0033320
novel.1997	6.0565	PARC	probable glutathione S-transferase [Chenopodium quinoa]	GO:0006749;GO:0004364
HU08G00385	5.89979	-	cytochrome P450 CYP72A219-like isoform X1 [Chenopodium quinoa]	-
HU05G01564	5.60816	At3g07620	probable glycosyltransferase At5g11130 [Spinacia oleracea]	GO:0006486;GO:0016757;GO:0000139
novel.20687	5.60356	OMT	caffeic acid 3-O-methyltransferase, partial [Mesembryanthemum crystallinum]	GO:0032259;GO:0047763;GO:0008171;GO:0009809;GO:0046983
novel.20687	5.60356	OMT	caffeic acid 3-O-methyltransferase, partial [Mesembryanthemum crystallinum]	GO:0032259;GO:0047763;GO:0008171;GO:0009809;GO:0046983
HU03G00611	5.49752	CYP734A1	cytochrome P450 734A1-like [Chenopodium quinoa];PREDICTED: cytochrome P450 734A1 [Beta vulgaris subsp. vulgaris]	GO:0005506;GO:0004497;GO:0010268;GO:0020037;GO:0016021;GO:0016131;GO:0016705
HU07G00505	5.35054	CYP76B6	cytochrome P450 76AD1-like protein, partial [Physena madagascariensis]	GO:0020037;GO:0016021;GO:0016705;GO:0004497;GO:0005506
HU05G02075	5.23375	CYP84A1	cytochrome P450 84A1-like [Spinacia oleracea]	GO:0009809;GO:0005506;GO:0016705;GO:0020037;GO:0016021;GO:0004497
novel.17719	5.21574	CYP71A8	cytochrome P450 71A26-like isoform X1 [Spinacia oleracea]	GO:0004497;GO:0102876;GO:0020037;GO:0016705;GO:0005506
HU11G00880	5.20085	OPR1	PREDICTED: 12-oxophytodienoate reductase 2 [Beta vulgaris subsp. vulgaris]	GO:0016491;GO:0010181
HU01G00147	5.19982	-	caffeoyl-CoA O-methyltransferase 5-like [Chenopodium quinoa];caffeoyl-CoA O-methyltransferase 5 [Spinacia oleracea]	GO:0046872;GO:0032259;GO:0009809;GO:0042409;GO:0008168;GO:0008171
HU01G00147	5.19982	-	caffeoyl-CoA O-methyltransferase 5-like [Chenopodium quinoa];caffeoyl-CoA O-methyltransferase 5 [Spinacia oleracea]	GO:0046872;GO:0032259;GO:0009809;GO:0042409;GO:0008168;GO:0008171
novel.2087	5.11996	-	PREDICTED: cytochrome P450 CYP736A12-like [Beta vulgaris subsp. vulgaris]	GO:0016705;GO:0016021;GO:0020037;GO:0004497;GO:0016711;GO:0016020;GO:0016709;GO:0005506
HU01G02398	4.93834	UGT86A2	UDP-glycosyltransferase 86A1-like [Chenopodium quinoa]	GO:0008194
HU11G00986	4.90645	OPR2	PREDICTED: 12-oxophytodienoate reductase 2 [Beta vulgaris subsp. vulgaris];Oxidored_FMN domain-containing protein [Cephalotus follicularis];hypothetical protein C3L33_21692, partial [Rhododendron williamsianum]	GO:0031408;GO:0006633;GO:0010181;GO:0016491
HU09G01873	4.84962	ZOG1	zeatin O-glucosyltransferase-like [Chenopodium quinoa]	-
HU05G00045	4.80653	ndhS	PREDICTED: uncharacterized protein LOC104892150 [Beta vulgaris subsp. vulgaris];PREDICTED: NAD(P)H-quinone oxidoreductase subunit S, chloroplastic [Beta vulgaris subsp. vulgaris]	GO:0009767
HU10G00857	4.79921	At3g03980	NADPH-dependent aldehyde reductase-like protein, chloroplastic [Chenopodium quinoa]	GO:0016491
HU11G01808	4.79042	CPIJ013394	O-glucosyltransferase rumi-like [Spinacia oleracea];protein O-glucosyltransferase 1-like isoform X2 [Spinacia oleracea];hypothetical protein PHJA_001445100 [Phtheirospermum japonicum]	GO:0016740;GO:0016021
HU11G01809	4.78895	CPIJ013394	PREDICTED: uncharacterized protein LOC104888756 isoform X1 [Beta vulgaris subsp. vulgaris];O-glucosyltransferase rumi homolog isoform X5 [Spinacia oleracea];O-glucosyltransferase rumi-like [Spinacia oleracea];protein O-glucosyltransferase 1-like isoform X2 [Spinacia oleracea]	GO:0016021;GO:0016740
HU09G00064	4.62334	COMT1	PREDICTED: caffeic acid 3-O-methyltransferase [Beta vulgaris subsp. vulgaris]	GO:0030755;GO:0009506;GO:0046983;GO:0005634;GO:0030744;GO:0008171;GO:0047763;GO:0009809;GO:0032259;GO:0051555;GO:0033799;GO:0005886;GO:0005737
HU09G00064	4.62334	COMT1	PREDICTED: caffeic acid 3-O-methyltransferase [Beta vulgaris subsp. vulgaris]	GO:0030755;GO:0009506;GO:0046983;GO:0005634;GO:0030744;GO:0008171;GO:0047763;GO:0009809;GO:0032259;GO:0051555;GO:0033799;GO:0005886;GO:0005737
HU09G00063	4.51624	COMT1	PREDICTED: caffeic acid 3-O-methyltransferase [Beta vulgaris subsp. vulgaris]	GO:0030755;GO:0009506;GO:0008171;GO:0030744;GO:0046983;GO:0005634;GO:0033799;GO:0051555;GO:0047763;GO:0032259;GO:0009809;GO:0005737;GO:0005886
HU09G00063	4.51624	COMT1	PREDICTED: caffeic acid 3-O-methyltransferase [Beta vulgaris subsp. vulgaris]	GO:0030755;GO:0009506;GO:0008171;GO:0030744;GO:0046983;GO:0005634;GO:0033799;GO:0051555;GO:0047763;GO:0032259;GO:0009809;GO:0005737;GO:0005886
HU02G00821	4.37394	-	probable glutathione S-transferase [Chenopodium quinoa]	GO:0004364;GO:0016740;GO:0006749;GO:0005737
HU05G00461	4.31992	At5g03795	probable glycosyltransferase At5g03795 [Spinacia oleracea]	GO:0006486;GO:0016021;GO:0016757;GO:0000139
HU03G00964	4.22472	-	UTP--glucose-1-phosphate uridylyltransferase 1 isoform X2 [Pistacia vera]	GO:0006011;GO:0003983
HU03G00820	4.21491	GINT1	glycosyltransferase family protein 64 protein C5-like [Chenopodium quinoa]	GO:0016757;GO:0016021;GO:0006486
HU02G00548	4.03002	GSTU7	LOW QUALITY PROTEIN: probable glutathione S-transferase [Spinacia oleracea];glutathione S-transferase U7-like isoform X2 [Vitis riparia]	GO:0016740;GO:0004364;GO:0005737;GO:0006749
HU04G00813	3.78603	-	PREDICTED: glutathione S-transferase U8 [Beta vulgaris subsp. vulgaris]	GO:0004364;GO:0006749;GO:0005737
HU09G01023	3.78343	CYP76AD1	PREDICTED: cytochrome P450 76AD1-like [Beta vulgaris subsp. vulgaris]	GO:0016705;GO:0016021;GO:0020037;GO:0004497;GO:0005506
HU01G02419	3.65793	GSTU9	glutathione S-transferase U10-like [Spinacia oleracea]	GO:0006749;GO:0005737;GO:0004364;GO:0016740
HU04G00557	3.64459	COMT1	caffeic acid 3-O-methyltransferase [Spinacia oleracea]	GO:0008171;GO:0030744;GO:0046983;GO:0005634;GO:0009506;GO:0030755;GO:0005886;GO:0005737;GO:0033799;GO:0051555;GO:0009809;GO:0032259;GO:0047763
HU04G00557	3.64459	COMT1	caffeic acid 3-O-methyltransferase [Spinacia oleracea]	GO:0008171;GO:0030744;GO:0046983;GO:0005634;GO:0009506;GO:0030755;GO:0005886;GO:0005737;GO:0033799;GO:0051555;GO:0009809;GO:0032259;GO:0047763
novel.265	3.63101	EGS2	phenylcoumaran benzylic ether reductase-like protein, partial [Ariocarpus retusus]	-
HU04G01787	3.50722	COMT1	caffeic acid 3-O-methyltransferase [Spinacia oleracea]	GO:0005737;GO:0005886;GO:0051555;GO:0033799;GO:0047763;GO:0009809;GO:0032259;GO:0030744;GO:0008171;GO:0046983;GO:0005634;GO:0030755;GO:0009506
HU04G01787	3.50722	COMT1	caffeic acid 3-O-methyltransferase [Spinacia oleracea]	GO:0005737;GO:0005886;GO:0051555;GO:0033799;GO:0047763;GO:0009809;GO:0032259;GO:0030744;GO:0008171;GO:0046983;GO:0005634;GO:0030755;GO:0009506
HU08G00991	3.32337	BEBT1	benzyl alcohol O-benzoyltransferase-like [Chenopodium quinoa]	GO:0016747
HU0G00057	3.00921	BEBT1	benzyl alcohol O-benzoyltransferase-like [Chenopodium quinoa]	GO:0016747
HU03G02381	2.97928	At5g64030	probable methyltransferase PMT24 [Jatropha curcas];PREDICTED: probable methyltransferase PMT26 [Beta vulgaris subsp. vulgaris]	GO:0005737;GO:0005768;GO:0032259;GO:0008168;GO:0016021;GO:0005802
HU03G02381	2.97928	At5g64030	probable methyltransferase PMT24 [Jatropha curcas];PREDICTED: probable methyltransferase PMT26 [Beta vulgaris subsp. vulgaris]	GO:0005737;GO:0005768;GO:0032259;GO:0008168;GO:0016021;GO:0005802
HU09G00002	2.68487	COMT1	caffeic acid 3-O-methyltransferase-like [Chenopodium quinoa]	GO:0008171;GO:0046983;GO:0008757;GO:0019438;GO:0032259
HU09G00002	2.68487	COMT1	caffeic acid 3-O-methyltransferase-like [Chenopodium quinoa]	GO:0008171;GO:0046983;GO:0008757;GO:0019438;GO:0032259
HU01G02797	2.62253	COMT1	caffeic acid 3-O-methyltransferase-like [Chenopodium quinoa]	GO:0051555;GO:0033799;GO:0047763;GO:0030755;GO:0032259;GO:0009506;GO:0009809;GO:0030744;GO:0008171;GO:0046983;GO:0005634;GO:0005886;GO:0005737
HU01G02797	2.62253	COMT1	caffeic acid 3-O-methyltransferase-like [Chenopodium quinoa]	GO:0051555;GO:0033799;GO:0047763;GO:0030755;GO:0032259;GO:0009506;GO:0009809;GO:0030744;GO:0008171;GO:0046983;GO:0005634;GO:0005886;GO:0005737
HU11G00996	2.53652	ACC1	PREDICTED: acetyl-CoA carboxylase 1 isoform X1 [Beta vulgaris subsp. vulgaris]	GO:0016740;GO:0005524;GO:0006633;GO:2001295;GO:0046872;GO:0003989
HU06G00243	1.93092	GT3	glucosyltransferase [Phytolacca americana]	GO:0008194;GO:0016021
HU08G00370	-1.74244	AGT1	PREDICTED: serine--glyoxylate aminotransferase [Nelumbo nucifera]	GO:0005777;GO:0004760;GO:0008483;GO:0008453;GO:0019265
HU11G01392	-1.74752	UGT85A23	PREDICTED: 7-deoxyloganetin glucosyltransferase [Beta vulgaris subsp. vulgaris]	GO:0080043;GO:0080044
HU07G00526	-2.06785	CYP76AD1	PREDICTED: cytochrome P450 76AD1-like [Beta vulgaris subsp. vulgaris]	GO:0005506;GO:0004497;GO:0016705;GO:0020037;GO:0016021
HU07G01018	-2.26667	DHRS12	dehydrogenase/reductase SDR family member 12-like isoform X2 [Durio zibethinus];dehydrogenase/reductase SDR family member 12 [Quercus suber]	GO:0016491;GO:0019290;GO:0008667
novel.3460	-2.2708	At5g33370	GDSL esterase/lipase At4g28780-like [Syzygium oleosum]	GO:0016788
novel.317	-2.27217	WSD10	PREDICTED: O-acyltransferase WSD1-like isoform X6 [Beta vulgaris subsp. vulgaris];O-acyltransferase WSD1-like isoform X2 [Chenopodium quinoa]	GO:0004144;GO:0005886;GO:0047196;GO:0019432;GO:0016021
HU04G00224	-2.33578	CYP86A22	cytochrome P450 86A22-like [Chenopodium quinoa]	GO:0005506;GO:0004497;GO:0016705;GO:0016021;GO:0020037
HU03G01746	-2.3745	APG	GDSL esterase/lipase APG-like [Chenopodium quinoa]	GO:0016788
HU06G01583	-2.43973	At1g06690	PREDICTED: uncharacterized oxidoreductase At1g06690, chloroplastic [Beta vulgaris subsp. vulgaris]	GO:0047834
novel.711	-2.54031	3GGT	anthocyanidin 3-O-glucoside 2&apos;&apos;-O-glucosyltransferase-like [Chenopodium quinoa]	GO:0008194
HU09G00135	-2.55856	WSD11	PREDICTED: O-acyltransferase WSD1-like isoform X1 [Beta vulgaris subsp. vulgaris];hypothetical protein SOVF_081870 [Spinacia oleracea]	GO:0016021;GO:0019432;GO:0047196;GO:0005886;GO:0004144
HU03G00147	-2.60463	AGPS1	PREDICTED: glucose-1-phosphate adenylyltransferase large subunit 1 [Beta vulgaris subsp. vulgaris]	GO:0009507;GO:0019252;GO:0005978;GO:0005524;GO:0008878
HU03G00822	-2.89925	CSLA9	glucomannan 4-beta-mannosyltransferase 9-like isoform X1 [Chenopodium quinoa]	GO:0016021;GO:0016757
HU11G00983	-2.96107	At1g71691	GDSL esterase/lipase At1g71691-like [Chenopodium quinoa]	GO:0016788
HU01G02560	-3.50327	TAR2	PREDICTED: tryptophan aminotransferase-related protein 2 [Beta vulgaris subsp. vulgaris]	GO:0016846;GO:0008483
HU07G01775	-3.6089	AAE	PREDICTED: GDSL esterase/lipase At1g28610 [Beta vulgaris subsp. vulgaris];PREDICTED: acetylajmalan esterase-like [Nelumbo nucifera];GDSL esterase/lipase At1g28650-like [Chenopodium quinoa];acetylajmalan esterase-like [Chenopodium quinoa]	GO:0016788
HU08G01555	-3.7315	LTL1	GDSL esterase/lipase At5g33370-like [Quercus lobata]	GO:0016788
HU07G01550	-3.97553	A3G2XYLT	PREDICTED: UDP-glycosyltransferase 79B6-like [Beta vulgaris subsp. vulgaris]	GO:0008194
HU01G00289	-4.1068	EGS2	phenylcoumaran benzylic ether reductase-like protein I, partial [Ferocactus pilosus]	-
HU07G00502	-4.68931	CYP76AD1	hypothetical protein BVRB_1g019610 [Beta vulgaris subsp. vulgaris];PREDICTED: cytochrome P450 76AD1-like [Beta vulgaris subsp. vulgaris]	GO:0004497;GO:0016021;GO:0020037;GO:0016705;GO:0005506
HU02G03180	-5.04337	SOT15	PREDICTED: cytosolic sulfotransferase 15 [Beta vulgaris subsp. vulgaris]	GO:0008146;GO:0005737
HU09G01101	-6.03104	At3g07620	PREDICTED: probable glycosyltransferase At3g07620 isoform X1 [Beta vulgaris subsp. vulgaris]	GO:0006486;GO:0016021;GO:0016757;GO:0000139
HU06G00677	-6.25601	RBCS1	ribulose bisphosphate carboxylase small chain 1, chloroplastic [Chenopodium quinoa]	GO:0009507;GO:0019253;GO:0015979;GO:0009853;GO:0015977;GO:0004497;GO:0016984
HU10G00264	-9.04785	HST	anthranilate N-benzoyltransferase protein 2-like [Chenopodium quinoa]	GO:0016747
HU07G02025	-9.18099	PLP9	probable inactive patatin-like protein 9 [Spinacia oleracea]	GO:0016787;GO:0016042
HU08G00357	-10.5544	GPAT2	PREDICTED: probable glycerol-3-phosphate acyltransferase 2 [Beta vulgaris subsp. vulgaris]	GO:0016791;GO:0016020;GO:0016746;GO:0010143;GO:0016021;GO:0090447
